# Supplementary material for: Genetic regulation of TERT splicing affects cancer risk by altering cellular longevity and replicative potential
Source: Nat Commun. 2025 Feb 16;16:1676. doi: 10.1038/s41467-025-56947-y (PMC11830802; doi:10.1038/s41467-025-56947-y)
Supplement: Supplementary file 3 — Supplementary Data 1 [file 41467_2025_56947_MOESM3_ESM.xlsx]

## Sheet: Supplementary Data 1
Supplementary Data 1. Analysis of VNTR6-1 and VNTR6-2 within TERT intron 6 in relation to cancer-related GWAS leads in long-read assemblies
VNTR6-1
rsID&	N assemblies*	chr	position	allele	counts	min	max	median	mean	sd	se	p#	GWAS signal for
rs2242652	452	5	1279913	A	69	25.2	41.2	40.2	35.6	6.88118	0.828397	5.92511e-19	Bladder, Prostate, Glioma, Breast, Ovarian
	452	5	1279913	G	383	23.6	66.3	25.2	26.4	4.75196	0.242814
rs10069690	452	5	1279675	C	328	23.6	66.3	25.2	26.3	4.76631	0.263175	5.40411e-11	Bladder, ER-neg Breast, Glioma, Pancreatic, Prostate
	452	5	1279675	T	124	23.6	41.2	26.6	31.8	7.3541	0.660418
rs35334674	452	5	1292184	A	20	23.6	26.6	25.2	24.6	1.0419	0.232976	0.000114278	ER-neg Breast, Pancreatic, Colorectal, Glioma, Lung, Prostate
	452	5	1292184	G	432	23.6	66.3	25.2	28	6.18517	0.297584
rs35033501	452	5	1253803	C	440	23.6	66.3	25.2	27.9	6.1128	0.291416	0.000310993	Lung, Melanoma, Prostate, ER-neg Breast, Pancreatic
	452	5	1253803	T	12	23.6	40.2	23.6	25.4	4.71987	1.36251
rs2853677	452	5	1287079	A	279	23.6	66.3	25.2	27.2	5.89489	0.352918	0.0020304	ER-neg Breasr, Colorectal, Lung, Glioma, Melanoma, Ovarian, Pancreatic, Prostate
	452	5	1287079	G	173	23.6	41.2	26.6	28.8	6.28592	0.47791
rs465498	452	5	1325688	A	237	23.6	41.2	25.2	26.8	4.53211	0.294392	0.002542	Melanoma, Pancreatic, Lung
	452	5	1325688	G	215	23.6	66.3	26.2	28.9	7.29504	0.497518
rs148487301	452	5	1318682	C	9	23.6	25.2	25.2	25	0.533333	0.177778	0.0285404
	452	5	1318682	T	443	23.6	66.3	25.2	27.9	6.13709	0.291582
rs7705526	452	5	1285859	A	127	23.6	41.2	25.6	30.5	7.44811	0.660913	0.0442998	Glioma, Lung, Melanoma, ER-neg Breast, Colorectal, Pancreatic, Prostate
	452	5	1285859	C	325	23.6	66.3	25.2	26.8	5.12484	0.284275
rs192723047	452	5	1273068	A	201	23.6	41.2	25.2	27.2	4.78829	0.33774	0.227438	Prostate, ER-neg Breast
	452	5	1273068	G	251	23.6	66.3	25.4	28.3	6.92369	0.437019
rs35226131	452	5	1295258	C	439	23.6	66.3	25.2	27.8	6.10278	0.29127	0.296062	Pancreatic, Colorectal, Glioma, Prostate
	452	5	1295258	T	13	24.7	41.2	25.2	27.7	5.8354	1.61845
rs3888705	452	5	1298530	A	49	23.6	40.2	26.6	26.5	3.70383	0.529119	0.571006	ER-neg Breast, Colorectal, Ovarian, Pancreatic, Prostate
	452	5	1298530	G	403	23.6	66.3	25.2	28	6.30363	0.314006
VNTR6-2
rsID&	N assemblies*	chr	position	allele	counts	min	max	median	mean	sd	se	p#	GWAS signal for
rs7705526	452	5	1285859	A	127	8.1	152.4	63.4	66.3	23.3145	2.06882	0.000120696	Glioma, Lung, Melanoma, ER-neg Breast, Colorectal, Pancreatic, Prostate
	452	5	1285859	C	325	8.6	154.6	55.2	57.8	22.1122	1.22656
rs2242652	452	5	1279913	A	69	29.3	129.1	62.3	67	19.2546	2.31799	0.000766489	Bladder, Prostate, Glioma, Breast, Ovarian
	452	5	1279913	G	383	8.1	154.6	56.6	59	23.1329	1.18203
rs3888705	452	5	1298530	A	49	18.3	144.8	64.6	67.3	24.7222	3.53175	0.0142968	ER-neg Breast, Colorectal, Ovarian, Pancreatic, Prostate
	452	5	1298530	G	403	8.1	154.6	56.9	59.3	22.3773	1.11469
rs148487301	452	5	1318682	C	9	64.5	74.2	66.6	68.5	3.27838	1.09279	0.0277106
	452	5	1318682	T	443	8.1	154.6	57.3	60	22.9464	1.09022
rs35033501	452	5	1253803	C	440	8.1	154.6	58.1	60.3	22.7695	1.08549	0.193884	Lung, Melanoma, Prostate, ER-neg Breast, Pancreatic
	452	5	1253803	T	12	33.7	93.2	47.1	54.7	22.3016	6.43792
rs465498	452	5	1325688	A	237	8.1	154.6	54.7	60.2	24.2342	1.57418	0.19782	Melanoma, Pancreatic, Lung
	452	5	1325688	G	215	8.6	127.7	60.3	60.2	21.0518	1.43572
rs2853677	452	5	1287079	A	279	8.6	154.6	58	60.6	20.6973	1.23912	0.311183	ER-neg Breasr, Colorectal, Lung, Glioma, Melanoma, Ovarian, Pancreatic, Prostate
	452	5	1287079	G	173	8.1	152.4	56.9	59.5	25.769	1.95918
rs192723047	452	5	1273068	A	201	8.1	154.6	59.4	61	22.8328	1.6105	0.311385	Prostate, ER-neg Breast
	452	5	1273068	G	251	8.6	152.4	56.8	59.6	22.7107	1.43348
rs35226131	452	5	1295258	C	439	8.1	154.6	57.6	60.2	23.011	1.09825	0.614149	Pancreatic, Colorectal, Glioma, Prostate
	452	5	1295258	T	13	40.6	74.4	65.1	60.1	11.2496	3.12009
rs35334674	452	5	1292184	A	20	28.7	144.8	60.6	63.3	28.5294	6.37937	0.792814	ER-neg Breast, Pancreatic, Colorectal, Glioma, Lung, Prostate
	452	5	1292184	G	432	8.1	154.6	57.5	60.1	22.4788	1.08151
rs10069690	452	5	1279675	C	328	16.4	154.6	58.4	60.5	23.3612	1.2899	0.841046	Bladder, ER-neg Breast, Glioma, Pancreatic, Prostate
	452	5	1279675	T	124	8.1	129.1	57.35	59.3	21.1171	1.89637
* The assemblies include data from 47 control individuals (94 chromosomes) of diverse ancestries from the Human Pangenome Reference Consortium (HPRC) and 179 control individuals (358 chromosomes) of European ancestry from the Center for Alzheimer's and Related Dementias (CARD)
# Two-sided Wilcoxon–Mann–Whitney tests
&The list of SNPs is from Chen et al, HGG Adv, 2021
