# Supplementary material for: Genetic regulation of TERT splicing affects cancer risk by altering cellular longevity and replicative potential
Source: Nat Commun. 2025 Feb 16;16:1676. doi: 10.1038/s41467-025-56947-y (PMC11830802; doi:10.1038/s41467-025-56947-y)
Supplement: Supplementary file 4 — Supplementary Data 2 [file 41467_2025_56947_MOESM4_ESM.xlsx]

## Sheet: Supplementary Data 2
Supplementary Data 2. VNTR6-1 characterization based on HPRC long-read assemblies or targeted PacBio sequencing in various datasets
HPRC controls
	Haplotype 1, targeted PacBio			Haplotype 2, targeted PacBio			Population	Superpopulation	Haplotype 1, assemblies			Haplotype 2, assemblies
ID	VNTR6-1, copies	rs56345976	rs33961405	VNTR6-1, copies	rs56345976	rs33961405			VNTR6-1, copies	rs56345976	rs33961405	VNTR6-1, copies	rs56345976	rs33961405
HG02080	24	G	G	24	G	G	KHV	EAS	24	G	G	24	G	G
HG02622	27	G	G	27	G	G	GWD	AFR	27	G	G	27	G	G
HG03453	24	G	G	27	G	G	MSL	AFR	24	G	G	27	G	G
HG00741	25.5	A	A	25.5	A	A	PUR	AMR	25.5	A	A	25.5	A	A
HG01358	25.5	A	A	25.5	A	A	CLM	AMR	25.5	A	A	25.5	A	A
HG02717	27	G	G	27	G	G	GWD	AFR	27	G	G	27	G	G
HG01891	27	G	A	27	G	G	ACB	AFR	27	G	A	27	G	G
NA18906	27	G	A	66.5	A	G	YRI	AFR	27	G	A	66.5	A	G
HG02723	27	G	A	40.5	A	G	GWD	AFR	27	G	A	40.5	A	G
HG03492	27	G	A	40.5	A	G	PJL	SAS	27	G	A	40.5	A	G
HG002							Jewish	EUR	41.5	A	G	40.5	A	G
HG00438							CHS	EAS	24	G	G	25.5	A	A
HG005							Chinese	EAS	27	G	G	27	G	G
HG00621							CHS	EAS	26.5	A	A	24	G	G
HG00673							CHS	EAS	24	G	G	27	G	G
HG00733							PUR	AMR	25.5	A	A	25.5	A	A
HG00735							PUR	AMR	25.5	A	A	25.5	A	A
HG01071							PUR	AMR	24	G	G	40.5	A	G
HG01106							PUR	AMR	40.5	A	G	25.5	A	A
HG01109							PUR	AMR	25.5	A	A	27	G	G
HG01123							CLM	AMR	25.5	A	A	27	G	A
HG01175							PUR	AMR	25.5	A	A	25.5	A	G
HG01243							PUR	AMR	27	G	G	27	G	A
HG01258							CLM	AMR	40.5	A	G	27	G	A
HG01361							CLM	AMR	25.5	A	A	25	G	G
HG01928							PEL	AMR	27	G	G	40.5	G	G
HG01952							PEL	AMR	27	G	G	24	G	G
HG01978							PEL	AMR	25.5	A	A	40.5	A	G
HG02055							ACB	AFR	33.6	G	G	27	G	G
HG02109							ACB	AFR	24	G	G	27	G	A
HG02145							ACB	AFR	27	G	G	27	G	G
HG02148							PEL	AMR	24	G	G	27	G	A
HG02257							ACB	AFR	27	G	A	27	G	A
HG02486							ACB	AFR	66.5	A	G	27	G	G
HG02559							ACB	AFR	27	G	A	27	G	A
HG02572							GWD	AFR	24	G	G	27	G	G
HG02630							GWD	AFR	24	G	G	27	G	G
HG02818							GWD	AFR	27	G	A	27	G	A
HG02886							GWD	AFR	24	G	G	40.5	A	G
HG03098							MSL	AFR	24	G	G	40.5	A	G
HG03486							MSL	AFR	31.7	G	A	27	G	G
HG03516							ESN	AFR	66.5	A	G	27	G	G
HG03540							GWD	AFR	27	G	G	40.5	A	G
HG03579							MSL	AFR	24	G	G	27	G	G
NA19240							YRI	AFR	24	G	G	27	G	G
NA20129							ASW	AFR	25.5	A	A	24	G	G
NA21309							MKK	AFR	25	G	G	24	G	G
Results are 100% concordant with those determined based on phased long-read genome assemblies
Cell lines
	Haplotype 1, targeted PacBio			Haplotype 2, targeted PacBio
ID	VNTR6-1, copies	rs56345976	rs33961405	VNTR6-1, copies	rs56345976	rs33961405
UMUC-3	24	G	G	24	G	G
A549	25.5	A	A	25.5	A	A
TCCSUP	25.5	A	A	25.5	A	A
HT-1376	25	G	A	27	G	G
RT4	25.5	A	A	25.5	A	A
SCaBER	27	G	A	27	G	G
T24	25.5	A	A	40.5	A	G
293T*	Long	A	G	Long	A	G
*The exact number of copies in the Long allele could not be resolved
Paired bladder tissues
	Haplotype 1, targeted PacBio			Haplotype 2, targeted PacBio
ID	VNTR6-1, copies	rs56345976	rs33961405	VNTR6-1, copies	rs56345976	rs33961405
24-Normal	25.5	A	A	40.5	A	G
24-Tumor	25.5	A	A	40.5	A	G
30-Normal	27	G	A	40.5	A	G
30-Tumor	27	G	A	40.5	A	G
31-Normal	27	G	A	40.5	A	G
31-Tumor	27	G	A	40.5	A	G
33-Normal	25.5	A	A	27	G	A
33-Tumor	25.5	A	A	27	G	A
34-Normal	25.5	A	A	40.5	A	G
34-Tumor	25.5	A	A	40.5	A	G
CEU population, HapMap
	Haplotype 1, targeted PacBio			Haplotype 2, targeted PacBio
ID	VNTR6-1, copies	rs56345976	rs33961405	VNTR6-1, copies	rs56345976	rs33961405	Family ID	Relation	Sex	Independent
NA10846	27	G	G	27	G	G	1334-1	Father	M	No
NA07029	25.5	A	A	25.5	A	A	1340-1	Father	M	No
NA07048	25.5	A	A	27	G	G	1341-1	Father	M	No
NA10851	25.5	A	A	27	G	A	1344-1	Father	M	No
NA10857	24	G	G	24	G	G	1346-1	Father	M	No
NA10856	25	G	G	27	G	A	1350-1	Father	M	No
NA12707	25.5	A	A	25.5	A	A	1358-1	Father	M	No
NA10860	25.5	A	A	40.5	A	G	1362-1	Father	M	No
NA10830	24	G	G	40.5	A	G	1408-1	Father	M	No
NA10835	27	G	G	40.5	A	G	1416-1	Father	M	No
NA10838	24	G	G	27	G	G	1420-1	Father	M	No
NA12752	25.5	A	A	27	G	A	1447-1	Father	M	No
NA12801	25.5	A	A	40.5	A	G	1454-1	Father	M	No
NA12864	25.5	A	A	40.5	A	G	1459-1	Father	M	No
NA10847	25.5	A	A	25.5	A	A	1334-2	Mother	F	No
NA07019	24	G	G	27	G	G	1340-2	Mother	F	No
NA06991	25.5	A	A	27	G	A	1341-2	Mother	F	No
NA07348	24	G	G	40.5	A	G	1345-2	Mother	F	No
NA10859	25.5	A	A	27	G	G	1347-2	Mother	F	No
NA10854	25.5	A	A	40.5	A	G	1349-2	Mother	F	No
NA10855	25.5	A	A	27	G	G	1350-2	Mother	F	No
NA10861	25.5	A	A	25.5	A	A	1362-2	Mother	F	No
NA10863	24	G	G	40.5	A	G	1375-2	Mother	F	No
NA10831	25.5	A	A	27	G	G	1408-2	Mother	F	No
NA10839	25.5	A	A	27	G	G	1420-2	Mother	F	No
NA12740	25.5	A	A	25.5	A	A	1444-2	Mother	F	No
NA12753	24	G	G	40.5	A	G	1447-2	Mother	F	No
NA12802	26	G	G	27	G	G	1454-2	Mother	F	No
NA12865	27	G	A	40.5	A	G	1459-2	Mother	F	No
NA12878	25.5	A	A	25.5	A	A	1463-2	Mother	F	No
NA12763	24	G	G	24	G	G	1447-12	Maternal Grandmother	F	Yes
NA12146	24	G	G	25.5	A	A	1334-12	Maternal Grandfather	M	Yes
NA11881	24	G	G	25.5	A	A	1347-14	Maternal Grandfather	M	Yes
NA11832	24	G	G	25.5	A	A	1350-13	Maternal Grandmother	F	Yes
NA12156	24	G	G	25.5	A	A	1408-13	Maternal Grandmother	F	Yes
NA12892	24	G	G	25.5	A	A	1463-16	Maternal Grandmother	F	Yes
NA12003	24	G	G	25.5	A	A	1420-9	Paternal Grandfather	M	Yes
NA07022	24	G	G	27	G	G	1340-11	Maternal Grandfather	M	Yes
NA12234	24	G	G	27	G	A	1375-12	Maternal Grandmother	F	Yes
NA12044	24	G	G	27	G	A	1346-12	Paternal Grandmother	F	Yes
NA07345	24	G	G	40.5	A	G	1345-13	Maternal Grandmother	F	Yes
NA12043	24	G	G	40.5	A	G	1346-11	Paternal Grandfather	M	Yes
NA11992	24	G	G	40.5	A	G	1362-13	Paternal Grandfather	M	Yes
NA12236	24	G	G	40.5	A	G	1408-11	Paternal Grandmother	F	Yes
NA11829	25	G	G	25.5	A	A	1350-10	Paternal Grandfather	M	Yes
NA11994	25.5	A	A	25.5	A	A	1362-15	Maternal Grandfather	M	Yes
NA12750	25.5	A	A	25.5	A	A	1444-13	Maternal Grandfather	M	Yes
NA12239	25.5	A	A	25.5	A	A	1334-13	Maternal Grandmother	F	Yes
NA11995	25.5	A	A	25.5	A	A	1362-16	Maternal Grandmother	F	Yes
NA12751	25.5	A	A	25.5	A	A	1444-14	Maternal Grandmother	F	Yes
NA12056	25.5	A	A	25.5	A	A	1344-12	Paternal Grandfather	M	Yes
NA07000	25.5	A	A	25.5	A	A	1340-10	Paternal Grandmother	F	Yes
NA07055	25.5	A	A	25.5	A	A	1341-12	Paternal Grandmother	F	Yes
NA12717	25.5	A	A	25.5	A	A	1358-12	Paternal Grandmother	F	Yes
NA12005	25.5	A	A	26	G	G	1420-11	Maternal Grandfather	M	Yes
NA12814	25.5	A	A	26	G	G	1454-14	Maternal Grandfather	M	Yes
NA11839	25.5	A	A	27	G	A	1349-13	Maternal Grandfather	M	Yes
NA11882	25.5	A	A	27	G	G	1347-15	Maternal Grandmother	F	Yes
NA12006	25.5	A	A	27	G	G	1420-12	Maternal Grandmother	F	Yes
NA12815	25.5	A	A	27	G	G	1454-15	Maternal Grandmother	F	Yes
NA06994	25.5	A	A	27	G	G	1340-9	Paternal Grandfather	M	Yes
NA12716	25.5	A	A	27	G	A	1358-11	Paternal Grandfather	M	Yes
NA12248	25.5	A	A	27	G	G	1416-11	Paternal Grandfather	M	Yes
NA12145	25.5	A	A	27	G	G	1334-11	Paternal Grandmother	F	Yes
NA12057	25.5	A	A	27	G	A	1344-13	Paternal Grandmother	F	Yes
NA12761	25.5	A	A	27	G	A	1447-10	Paternal Grandmother	F	Yes
NA12813	25.5	A	A	27	G	A	1454-13	Paternal Grandmother	F	Yes
NA12873	25.5	A	A	27	G	G	1459-10	Paternal Grandmother	F	Yes
NA12762	25.5	A	A	40.5	A	G	1447-11	Maternal Grandfather	M	Yes
NA12891	25.5	A	A	40.5	A	G	1463-15	Maternal Grandfather	M	Yes
NA06985	25.5	A	A	40.5	A	G	1341-14	Maternal Grandmother	F	Yes
NA12154	25.5	A	A	40.5	A	G	1408-10	Paternal Grandfather	M	Yes
NA12760	25.5	A	A	40.5	A	G	1447-9	Paternal Grandfather	M	Yes
NA12812	25.5	A	A	40.5	A	G	1454-12	Paternal Grandfather	M	Yes
NA12872	25.5	A	A	40.5	A	G	1459-9	Paternal Grandfather	M	Yes
NA11993	25.5	A	A	40.5	A	G	1362-14	Paternal Grandmother	F	Yes
NA11830	26	G	G	27	G	A	1350-11	Paternal Grandmother	F	Yes
NA06993	27	G	A	27	G	G	1341-13	Maternal Grandfather	M	Yes
NA12155	27	G	G	27	G	G	1408-12	Maternal Grandfather	M	Yes
NA07056	27	G	A	27	G	G	1340-12	Maternal Grandmother	F	Yes
NA12875	27	G	A	27	G	G	1459-12	Maternal Grandmother	F	Yes
NA12144	27	G	G	27	G	G	1334-10	Paternal Grandfather	M	Yes
NA07357	27	G	G	40.5	A	G	1345-12	Maternal Grandfather	M	Yes
NA11831	27	G	G	40.5	A	G	1350-12	Maternal Grandfather	M	Yes
NA12264	27	G	G	40.5	A	G	1375-11	Maternal Grandfather	M	Yes
NA12874	27	G	G	40.5	A	G	1459-11	Maternal Grandfather	M	Yes
NA11840	27	G	G	40.5	A	G	1349-14	Maternal Grandmother	F	Yes
NA07034	27	G	G	40.5	A	G	1341-11	Paternal Grandfather	M	Yes
NA12249	27	G	G	40.5	A	G	1416-12	Paternal Grandmother	F	Yes
NA12004	27	G	G	40.5	A	G	1420-10	Paternal Grandmother	F	Yes
SNP genotypes are 100% concordant with those available from the 1000G and custom TaqMan genotying
YRI population, HapMap
	Haplotype 1, targeted PacBio			Haplotype 2, targeted PacBio
ID	VNTR6-1, copies	rs56345976	rs33961405	VNTR6-1, copies	rs56345976	rs33961405	Family ID	Relation	Sex	Independent
NA18500	27	G	G	40.5	A	G	004	Child	M	No
NA18503	27	G	G	27	G	G	005	Child	M	No
NA18506	24	G	G	27	G	A	009	Child	M	No
NA18860	27	G	A	27	G	G	012	Child	M	No
NA18515	40.5	A	G	40.5	A	G	013	Child	M	No
NA18521	24	G	G	33	G	G	016	Child	M	No
NA18872	27	G	G	66.5	A	G	017	Child	M	No
NA18854	27	G	A	27	G	G	018	Child	M	No
NA18857	24	G	G	27	G	A	023	Child	M	No
NA18863	27	G	A	27	G	G	024	Child	M	No
NA18914	24	G	G	40.5	A	G	028	Child	M	No
NA19094	27	G	A	27	G	G	040	Child	F	No
NA19103	27	G	A	27	G	G	042	Child	M	No
NA19139	27	G	G	27	G	G	043	Child	M	No
NA19202	27	G	G	66.5	A	G	045	Child	F	No
NA19173	24	G	G	24	G	G	047	Child	M	No
NA19205	27	G	A	40.5	A	G	048	Child	M	No
NA19211	27	G	G	27	G	G	050	Child	M	No
NA19208	40.5	A	G	40.5	A	G	051	Child	M	No
NA19161	27	G	G	27	G	G	056	Child	M	No
NA19221	27	G	G	27	G	G	058	Child	F	No
NA19120	24	G	G	40.5	A	G	060	Child	M	No
NA19142	27	G	G	27	G	A	071	Child	M	No
NA19154	40.5	A	G	40.5	A	G	072	Child	M	No
NA19145	27	G	A	27	G	G	074	Child	M	No
NA19129	27	G	A	40.5	A	G	077	Child	F	No
NA19132	24	G	G	27	G	A	101	Child	F	No
NA19100	34	G	G	40.5	A	G	105	Child	F	No
NA19194	34	G	G	40.5	A	G	112	Child	M	No
NA19240	24	G	G	27	G	G	117	Child	F	No
NA18856	24	G	G	24	G	G	023	Father	M	Yes
NA19239	24	G	G	24	G	G	117	Father	M	Yes
NA19131	24	G	G	24	G	G	101	Mother	F	Yes
NA18504	24	G	G	27	G	G	005	Father	M	Yes
NA18507	24	G	G	27	G	A	009	Father	M	Yes
NA18859	24	G	G	27	G	A	012	Father	M	Yes
NA18522	24	G	G	27	G	A	016	Father	M	Yes
NA19138	24	G	G	27	G	G	043	Father	M	Yes
NA19171	24	G	G	27	G	A	047	Father	M	Yes
NA19203	24	G	G	27	G	A	048	Father	M	Yes
NA19119	24	G	G	27	G	G	060	Father	M	Yes
NA19128	24	G	G	27	G	A	077	Father	M	Yes
NA19130	24	G	G	27	G	A	101	Father	M	Yes
NA18870	24	G	G	27	G	G	017	Mother	F	Yes
NA18852	24	G	G	27	G	A	018	Mother	F	Yes
NA18861	24	G	G	27	G	A	024	Mother	F	Yes
NA19102	24	G	G	27	G	A	042	Mother	F	Yes
NA19172	24	G	G	27	G	G	047	Mother	F	Yes
NA19209	24	G	G	27	G	G	050	Mother	F	Yes
NA19159	24	G	G	27	G	G	056	Mother	F	Yes
NA19140	24	G	G	27	G	G	071	Mother	F	Yes
NA19238	24	G	G	27	G	G	117	Mother	F	Yes
NA18501	27	G	A	27	G	G	004	Father	M	Yes
NA19092	27	G	G	27	G	G	040	Father	M	Yes
NA19101	27	G	G	27	G	G	042	Father	M	Yes
NA19200	27	G	G	27	G	G	045	Father	M	Yes
NA19160	27	G	G	27	G	G	056	Father	M	Yes
NA19223	27	G	A	27	G	G	058	Father	M	Yes
NA19144	27	G	A	27	G	G	074	Father	M	Yes
NA18505	27	G	A	27	G	G	005	Mother	F	Yes
NA18855	27	G	A	27	G	G	023	Mother	F	Yes
NA19093	27	G	A	27	G	G	040	Mother	F	Yes
NA19222	27	G	G	27	G	G	058	Mother	F	Yes
NA18523	24	G	G	33	G	G	016	Mother	F	Yes
NA18853	27	G	G	33	G	G	018	Father	M	Yes
NA19192	27	G	A	33	G	G	112	Father	M	Yes
NA18508	24	G	G	40.5	A	G	009	Mother	F	Yes
NA18517	24	G	G	40.5	A	G	013	Mother	F	Yes
NA18912	24	G	G	40.5	A	G	028	Mother	F	Yes
NA19206	24	G	G	40.5	A	G	051	Mother	F	Yes
NA19116	24	G	G	40.5	A	G	060	Mother	F	Yes
NA19099	24	G	G	40.5	A	G	105	Mother	F	Yes
NA18516	27	G	A	40.5	A	G	013	Father	M	Yes
NA18862	27	G	G	40.5	A	G	024	Father	M	Yes
NA18913	27	G	G	40.5	A	G	028	Father	M	Yes
NA19210	27	G	G	40.5	A	G	050	Father	M	Yes
NA19207	27	G	A	40.5	A	G	051	Father	M	Yes
NA19153	27	G	G	40.5	A	G	072	Father	M	Yes
NA18502	27	G	A	40.5	A	G	004	Mother	F	Yes
NA18858	27	G	G	40.5	A	G	012	Mother	F	Yes
NA19137	27	G	G	40.5	A	G	043	Mother	F	Yes
NA19204	27	G	A	40.5	A	G	048	Mother	F	Yes
NA19152	27	G	G	40.5	A	G	072	Mother	F	Yes
NA19143	27	G	A	40.5	A	G	074	Mother	F	Yes
NA19127	27	G	A	40.5	A	G	077	Mother	F	Yes
NA19193	27	G	A	40.5	A	G	112	Mother	F	Yes
NA19098	34	G	G	40.5	A	G	105	Father	M	Yes
NA19201	24	G	G	66.5	A	G	045	Mother	F	Yes
NA18871	27	G	G	66.5	A	G	017	Father	M	Yes
NA19141	27	G	A	66.5	A	G	071	Father	M	Yes
SNP genotypes are 100% concordant with those available from the 1000G and based on custom TaqMan genotyping
VNTR6.1 frequencies in HapMap samples based on targeted PacBio sequencing
Copies	CEU, n	CEU, %	Allele designation	Frequency	Copies, mean; SD	Copies, range	YRI, n	YRI, %	Allele designation	Frequency	Copies, mean; SD	Copies, range
24	15	0.125	Short	0.833333	25.8; 1.0	24.0-27.0	33	0.275	Short	0.8	27.0; 2.0	24.0-34.0
25	1	0.00833333	Short				0	0	Short
25.5	47	0.391667	Short				0	0	Short
26	3	0.025	Short				0	0	Short
27	34	0.283333	Short				59	0.491667	Short
33	0	0	Short				3	0.025	Short
34	0	0	Short				1	0.00833333	Short
40.5	20	0.166667	Long	0.166667	40.5; 0	40.5	21	0.175	Long	0.2	43.75;8.8	40.5-66.5
66.5	0	0	Long				3	0.025	Long
Sum	120	1					120	1
