# Supplementary material for: Genetic regulation of TERT splicing affects cancer risk by altering cellular longevity and replicative potential
Source: Nat Commun. 2025 Feb 16;16:1676. doi: 10.1038/s41467-025-56947-y (PMC11830802; doi:10.1038/s41467-025-56947-y)
Supplement: Supplementary file 5 — Supplementary Data 3 [file 41467_2025_56947_MOESM5_ESM.xlsx]

## Sheet: Supplementary Data 3
Supplementary Data 3. Genotypes of phased SNPs and VNTR6-1 based on short-read WGS in 1000G dataset
									Machine learning classification of VNTR6-1 based on WGS profiles			Genotypes (phased, first alleles of each marker are in a haplotype)				Haplotype 1 (phased)	Haplotype 2 (phased)	VNTR6-1 inferred based on phased	VNTR6-1_rs10069690, composite marker
Sample ID	Sex	Biosample.ID	Population code	Population name	Superpopulation code	Superpopulation name	Data collections	Platform	VNTR6-1 predicted class (dominant model)	Score predicting Long	Score predicting Short	rs56345976	rs33961405	rs10069690	rs2242652	rs56345976:rs33961405	rs56345976:rs33961405	rs56345976:rs33961405 haplotypes	based on VNTR6-1 and rs10069690 haplotypes
HG00096	male	SAME123268	GBR	British	EUR	European Ancestry	1000 Genomes on GRCh38,1000 Genomes 30x on GRCh38,Human Genome Structural Variation Consortium, Phase 2,1000 Genomes phase 3 release,1000 Genomes phase 1 release,Geuvadis	HiSeq_30X_hg38	Short	0.264428	0.735572	G|A	A|A	T|C	A|G	GA	AA	Short Short	Short_T Short_C
HG00097	female	SAME123267	GBR	British	EUR	European Ancestry	1000 Genomes on GRCh38,1000 Genomes 30x on GRCh38,1000 Genomes phase 3 release,1000 Genomes phase 1 release,Geuvadis	HiSeq_30X_hg38	Short	0.381779	0.618221	A|A	G|A	C|C	G|G	AG	AA	Long Short	Long_C Short_C
HG00099	female	SAME123271	GBR	British	EUR	European Ancestry	1000 Genomes on GRCh38,1000 Genomes 30x on GRCh38,1000 Genomes phase 3 release,1000 Genomes phase 1 release,Geuvadis	HiSeq_30X_hg38	Short	0.24286	0.75714	G|G	G|A	C|C	G|G	GG	GA	Short Short	Short_C Short_C
HG00100	female	SAME125154	GBR	British	EUR	European Ancestry	1000 Genomes on GRCh38,1000 Genomes 30x on GRCh38,1000 Genomes phase 3 release,1000 Genomes phase 1 release,Geuvadis	HiSeq_30X_hg38	Short	0.271638	0.728362	G|G	G|A	C|C	G|G	GG	GA	Short Short	Short_C Short_C
HG00101	male	SAME125153	GBR	British	EUR	European Ancestry	1000 Genomes on GRCh38,1000 Genomes 30x on GRCh38,1000 Genomes phase 3 release,1000 Genomes phase 1 release,Geuvadis	HiSeq_30X_hg38	Short	0.361591	0.638409	A|G	A|A	C|C	G|G	AA	GA	Short Short	Short_C Short_C
HG00102	female	SAME123945	GBR	British	EUR	European Ancestry	1000 Genomes on GRCh38,1000 Genomes 30x on GRCh38,1000 Genomes phase 3 release,1000 Genomes phase 1 release,Geuvadis	HiSeq_30X_hg38	Short	0.197288	0.802712	A|A	A|A	C|C	G|G	AA	AA	Short Short	Short_C Short_C
HG00103	male	SAME125151	GBR	British	EUR	European Ancestry	1000 Genomes on GRCh38,1000 Genomes 30x on GRCh38,1000 Genomes phase 3 release,1000 Genomes phase 1 release,Geuvadis	HiSeq_30X_hg38	Long	0.819849	0.180151	A|A	G|A	T|T	A|A	AG	AA	Long Short	Long_T Short_T
HG00105	male	SAME123949	GBR	British	EUR	European Ancestry	1000 Genomes on GRCh38,1000 Genomes 30x on GRCh38,1000 Genomes phase 3 release,1000 Genomes phase 1 release,Geuvadis	HiSeq_30X_hg38	Short	0.0824902	0.91751	A|G	A|A	C|C	G|G	AA	GA	Short Short	Short_C Short_C
HG00106	female	SAME123948	GBR	British	EUR	European Ancestry	1000 Genomes on GRCh38,1000 Genomes 30x on GRCh38,1000 Genomes phase 3 release,1000 Genomes phase 1 release,Geuvadis	HiSeq_30X_hg38	Short	0.281562	0.718438	A|A	A|A	C|C	G|G	AA	AA	Short Short	Short_C Short_C
HG00107	male	SAME123947	GBR	British	EUR	European Ancestry	1000 Genomes on GRCh38,1000 Genomes 30x on GRCh38,1000 Genomes phase 3 release,1000 Genomes phase 1 release,Geuvadis	HiSeq_30X_hg38	Short	0.0866987	0.913301	G|A	A|A	C|T	G|G	GA	AA	Short Short	Short_C Short_T
HG00108	male	SAME125161	GBR	British	EUR	European Ancestry	1000 Genomes on GRCh38,1000 Genomes 30x on GRCh38,1000 Genomes phase 3 release,1000 Genomes phase 1 release,Geuvadis	HiSeq_30X_hg38	Short	0.0811865	0.918813	G|G	G|A	C|C	G|G	GG	GA	Short Short	Short_C Short_C
HG00109	male	SAME125160	GBR	British	EUR	European Ancestry	1000 Genomes on GRCh38,1000 Genomes 30x on GRCh38,1000 Genomes phase 3 release,1000 Genomes phase 1 release,Geuvadis	HiSeq_30X_hg38	Short	0.235958	0.764042	A|G	A|A	C|C	G|G	AA	GA	Short Short	Short_C Short_C
HG00110	female	SAME125339	GBR	British	EUR	European Ancestry	1000 Genomes on GRCh38,1000 Genomes 30x on GRCh38,1000 Genomes phase 3 release,1000 Genomes phase 1 release,Geuvadis	HiSeq_30X_hg38	Short	0.0882086	0.911791	G|A	G|A	C|T	G|G	GG	AA	Short Short	Short_C Short_T
HG00111	female	SAME125340	GBR	British	EUR	European Ancestry	1000 Genomes on GRCh38,1000 Genomes 30x on GRCh38,1000 Genomes phase 3 release,1000 Genomes phase 1 release,Geuvadis	HiSeq_30X_hg38	Long	0.568821	0.431179	A|A	A|G	C|T	A|A	AA	AG	Short Long	Short_C Long_T
HG00112	male	SAME125341	GBR	British	EUR	European Ancestry	1000 Genomes on GRCh38,1000 Genomes 30x on GRCh38,1000 Genomes phase 3 release,1000 Genomes phase 1 release,Geuvadis	HiSeq_30X_hg38	Long	0.622616	0.377384	G|A	G|G	C|T	G|A	GG	AG	Short Long	Short_C Long_T
HG00113	male	SAME125342	GBR	British	EUR	European Ancestry	1000 Genomes on GRCh38,1000 Genomes 30x on GRCh38,1000 Genomes phase 3 release,1000 Genomes phase 1 release	HiSeq_30X_hg38	Long	0.637733	0.362267	G|A	G|G	T|T	G|A	GG	AG	Short Long	Short_T Long_T
HG00114	male	SAME125343	GBR	British	EUR	European Ancestry	1000 Genomes on GRCh38,1000 Genomes 30x on GRCh38,1000 Genomes phase 3 release,1000 Genomes phase 1 release,Geuvadis	HiSeq_30X_hg38	Short	0.312345	0.687655	G|A	A|A	C|C	G|G	GA	AA	Short Short	Short_C Short_C
HG00115	male	SAME125344	GBR	British	EUR	European Ancestry	1000 Genomes on GRCh38,1000 Genomes 30x on GRCh38,1000 Genomes phase 3 release,1000 Genomes phase 1 release,Geuvadis	HiSeq_30X_hg38	Long	0.508581	0.491419	A|A	A|G	C|T	G|A	AA	AG	Short Long	Short_C Long_T
HG00116	male	SAME125345	GBR	British	EUR	European Ancestry	1000 Genomes on GRCh38,1000 Genomes 30x on GRCh38,1000 Genomes phase 3 release,1000 Genomes phase 1 release,Geuvadis	HiSeq_30X_hg38	Long	0.876181	0.123819	A|G	G|G	T|C	A|G	AG	GG	Long Short	Long_T Short_C
HG00117	male	SAME125346	GBR	British	EUR	European Ancestry	1000 Genomes on GRCh38,1000 Genomes 30x on GRCh38,1000 Genomes phase 3 release,1000 Genomes phase 1 release,Geuvadis	HiSeq_30X_hg38	Short	0.25459	0.74541	G|G	G|A	C|C	G|G	GG	GA	Short Short	Short_C Short_C
HG00118	female	SAME125347	GBR	British	EUR	European Ancestry	1000 Genomes on GRCh38,1000 Genomes 30x on GRCh38,1000 Genomes phase 3 release,1000 Genomes phase 1 release,Geuvadis	HiSeq_30X_hg38	Short	0.428902	0.571098	G|A	G|G	C|T	G|A	GG	AG	Short Long	Short_C Long_T
HG00119	male	SAME125348	GBR	British	EUR	European Ancestry	1000 Genomes on GRCh38,1000 Genomes 30x on GRCh38,1000 Genomes phase 3 release,1000 Genomes phase 1 release,Geuvadis	HiSeq_30X_hg38	Short	0.225709	0.774291	G|A	G|A	T|C	G|G	GG	AA	Short Short	Short_T Short_C
HG00120	female	SAME122874	GBR	British	EUR	European Ancestry	1000 Genomes on GRCh38,1000 Genomes 30x on GRCh38,1000 Genomes phase 3 release,1000 Genomes phase 1 release,Geuvadis	HiSeq_30X_hg38	Long	0.926539	0.0734612	A|A	A|G	C|T	G|A	AA	AG	Short Long	Short_C Long_T
HG00121	female	SAME122873	GBR	British	EUR	European Ancestry	1000 Genomes on GRCh38,1000 Genomes 30x on GRCh38,1000 Genomes phase 3 release,1000 Genomes phase 1 release,Geuvadis	HiSeq_30X_hg38	Long	0.754854	0.245146	A|A	A|G	C|C	G|G	AA	AG	Short Long	Short_C Long_C
HG00122	female	SAME122876	GBR	British	EUR	European Ancestry	1000 Genomes on GRCh38,1000 Genomes 30x on GRCh38,1000 Genomes phase 3 release,1000 Genomes phase 1 release,Geuvadis	HiSeq_30X_hg38	Long	0.543392	0.456608	A|A	G|A	T|C	A|G	AG	AA	Long Short	Long_T Short_C
HG00123	female	SAME122875	GBR	British	EUR	European Ancestry	1000 Genomes on GRCh38,1000 Genomes 30x on GRCh38,1000 Genomes phase 3 release,1000 Genomes phase 1 release,Geuvadis	HiSeq_30X_hg38	Short	0.138877	0.861123	A|G	A|A	C|C	G|G	AA	GA	Short Short	Short_C Short_C
HG00125	female	SAME122869	GBR	British	EUR	European Ancestry	1000 Genomes on GRCh38,1000 Genomes 30x on GRCh38,1000 Genomes phase 3 release,1000 Genomes phase 1 release,Geuvadis	HiSeq_30X_hg38	Long	0.554905	0.445095	A|G	G|G	C|C	G|G	AG	GG	Long Short	Long_C Short_C
HG00126	male	SAME122872	GBR	British,English	EUR	European Ancestry,West Eurasia (SGDP)	1000 Genomes on GRCh38,Simons Genome Diversity Project,1000 Genomes 30x on GRCh38,1000 Genomes phase 3 release,1000 Genomes phase 1 release,Geuvadis	HiSeq_30X_hg38	Short	0.422885	0.577115	A|G	A|G	C|C	G|G	AA	GG	Short Short	Short_C Short_C
HG00127	female	SAME122871	GBR	British	EUR	European Ancestry	1000 Genomes on GRCh38,1000 Genomes 30x on GRCh38,1000 Genomes phase 3 release,1000 Genomes phase 1 release,Geuvadis	HiSeq_30X_hg38	Short	0.248601	0.751399	A|G	A|A	C|C	G|G	AA	GA	Short Short	Short_C Short_C
HG00128	female	SAME122868	GBR	British,English	EUR	European Ancestry,West Eurasia (SGDP)	1000 Genomes on GRCh38,Simons Genome Diversity Project,1000 Genomes 30x on GRCh38,1000 Genomes phase 3 release,1000 Genomes phase 1 release,Geuvadis	HiSeq_30X_hg38	Long	0.996757	0.00324286	A|A	G|G	T|T	A|A	AG	AG	Long Long	Long_T Long_T
HG00129	male	SAME122867	GBR	British	EUR	European Ancestry	1000 Genomes on GRCh38,1000 Genomes 30x on GRCh38,1000 Genomes phase 3 release,1000 Genomes phase 1 release,Geuvadis	HiSeq_30X_hg38	Short	0.475057	0.524943	G|A	G|G	C|T	G|A	GG	AG	Short Long	Short_C Long_T
HG00130	female	SAME123063	GBR	British	EUR	European Ancestry	1000 Genomes on GRCh38,1000 Genomes 30x on GRCh38,1000 Genomes phase 3 release,1000 Genomes phase 1 release,Geuvadis	HiSeq_30X_hg38	Short	0.105423	0.894577	G|A	G|A	C|C	G|G	GG	AA	Short Short	Short_C Short_C
HG00131	male	SAME123064	GBR	British	EUR	European Ancestry	1000 Genomes on GRCh38,1000 Genomes 30x on GRCh38,1000 Genomes phase 3 release,1000 Genomes phase 1 release,Geuvadis	HiSeq_30X_hg38	Short	0.221929	0.778071	A|A	A|A	C|C	G|G	AA	AA	Short Short	Short_C Short_C
HG00132	female	SAME123061	GBR	British	EUR	European Ancestry	1000 Genomes on GRCh38,1000 Genomes 30x on GRCh38,1000 Genomes phase 3 release,1000 Genomes phase 1 release,Geuvadis	HiSeq_30X_hg38	Short	0.183766	0.816234	A|G	A|G	C|T	G|G	AA	GG	Short Short	Short_C Short_T
HG00133	female	SAME123062	GBR	British	EUR	European Ancestry	1000 Genomes on GRCh38,1000 Genomes 30x on GRCh38,1000 Genomes phase 3 release,1000 Genomes phase 1 release,Geuvadis	HiSeq_30X_hg38	Long	0.639309	0.360691	G|A	A|A	T|C	A|G	GA	AA	Short Short	Short_T Short_C
HG00136	male	SAME123065	GBR	British	EUR	European Ancestry	1000 Genomes on GRCh38,1000 Genomes 30x on GRCh38,1000 Genomes phase 3 release,1000 Genomes phase 1 release,Geuvadis	HiSeq_30X_hg38	Long	0.839721	0.160279	G|A	G|G	C|C	G|G	GG	AG	Short Long	Short_C Long_C
HG00137	female	SAME123066	GBR	British	EUR	European Ancestry	1000 Genomes on GRCh38,1000 Genomes 30x on GRCh38,1000 Genomes phase 3 release,1000 Genomes phase 1 release,Geuvadis	HiSeq_30X_hg38	Long	0.697947	0.302053	A|A	G|A	T|C	A|G	AG	AA	Long Short	Long_T Short_C
HG00138	male	SAME123059	GBR	British	EUR	European Ancestry	1000 Genomes on GRCh38,1000 Genomes 30x on GRCh38,1000 Genomes phase 3 release,1000 Genomes phase 1 release,Geuvadis	HiSeq_30X_hg38	Short	0.17008	0.82992	G|G	G|G	C|T	G|G	GG	GG	Short Short	Short_C Short_T
HG00139	male	SAME123060	GBR	British	EUR	European Ancestry	1000 Genomes on GRCh38,1000 Genomes 30x on GRCh38,1000 Genomes phase 3 release,1000 Genomes phase 1 release,Geuvadis	HiSeq_30X_hg38	Short	0.461782	0.538218	A|A	A|A	C|C	G|G	AA	AA	Short Short	Short_C Short_C
HG00140	male	SAME124396	GBR	British	EUR	European Ancestry	1000 Genomes on GRCh38,1000 Genomes 30x on GRCh38,1000 Genomes phase 3 release,1000 Genomes phase 1 release	HiSeq_30X_hg38	Short	0.125718	0.874282	G|G	A|G	C|C	G|G	GA	GG	Short Short	Short_C Short_C
HG00141	male	SAME124395	GBR	British	EUR	European Ancestry	1000 Genomes on GRCh38,1000 Genomes 30x on GRCh38,1000 Genomes phase 3 release,1000 Genomes phase 1 release,Geuvadis	HiSeq_30X_hg38	Short	0.104397	0.895603	A|A	A|A	C|C	G|G	AA	AA	Short Short	Short_C Short_C
HG00142	male	SAME124818	GBR	British	EUR	European Ancestry	1000 Genomes on GRCh38,1000 Genomes 30x on GRCh38,1000 Genomes phase 3 release,1000 Genomes phase 1 release,Geuvadis	HiSeq_30X_hg38	Short	0.334621	0.665379	G|A	A|A	C|C	G|G	GA	AA	Short Short	Short_C Short_C
HG00143	male	SAME124393	GBR	British	EUR	European Ancestry	1000 Genomes on GRCh38,1000 Genomes 30x on GRCh38,1000 Genomes phase 3 release,1000 Genomes phase 1 release,Geuvadis	HiSeq_30X_hg38	Short	0.14242	0.85758	G|G	A|G	C|C	G|G	GA	GG	Short Short	Short_C Short_C
HG00145	male	SAME124391	GBR	British	EUR	European Ancestry	1000 Genomes on GRCh38,1000 Genomes 30x on GRCh38,1000 Genomes phase 3 release,1000 Genomes phase 1 release,Geuvadis	HiSeq_30X_hg38	Short	0.318269	0.681731	A|G	A|G	C|C	G|G	AA	GG	Short Short	Short_C Short_C
HG00146	female	SAME124390	GBR	British	EUR	European Ancestry	1000 Genomes on GRCh38,1000 Genomes 30x on GRCh38,1000 Genomes phase 3 release,1000 Genomes phase 1 release,Geuvadis	HiSeq_30X_hg38	Long	0.658936	0.341064	A|G	A|G	C|C	G|G	AA	GG	Short Short	Long_C Short_C
HG00148	male	SAME124388	GBR	British	EUR	European Ancestry	1000 Genomes on GRCh38,1000 Genomes 30x on GRCh38,1000 Genomes phase 3 release,1000 Genomes phase 1 release,Geuvadis	HiSeq_30X_hg38	Short	0.0865309	0.913469	A|A	A|A	C|C	G|G	AA	AA	Short Short	Short_C Short_C
HG00149	male	SAME124387	GBR	British	EUR	European Ancestry	1000 Genomes on GRCh38,1000 Genomes 30x on GRCh38,1000 Genomes phase 3 release,1000 Genomes phase 1 release,Geuvadis	HiSeq_30X_hg38	Short	0.151771	0.848229	G|A	G|A	C|C	G|G	GG	AA	Short Short	Short_C Short_C
HG00150	female	SAME124591	GBR	British	EUR	European Ancestry	1000 Genomes on GRCh38,1000 Genomes 30x on GRCh38,1000 Genomes phase 3 release,1000 Genomes phase 1 release,Geuvadis	HiSeq_30X_hg38	Short	0.369183	0.630817	A|G	A|G	C|C	G|G	AA	GG	Short Short	Short_C Short_C
HG00151	male	SAME124592	GBR	British	EUR	European Ancestry	1000 Genomes on GRCh38,1000 Genomes 30x on GRCh38,1000 Genomes phase 3 release,1000 Genomes phase 1 release,Geuvadis	HiSeq_30X_hg38	Short	0.311254	0.688746	A|A	A|A	C|C	G|G	AA	AA	Short Short	Long_T Long_T
HG00154	female	SAME124587	GBR	British	EUR	European Ancestry	1000 Genomes on GRCh38,1000 Genomes 30x on GRCh38,1000 Genomes phase 3 release,1000 Genomes phase 1 release,Geuvadis	HiSeq_30X_hg38	Short	0.0675632	0.932437	G|G	G|G	C|C	G|G	GG	GG	Short Short	Short_C Short_C
HG00155	male	SAME124588	GBR	British	EUR	European Ancestry	1000 Genomes on GRCh38,1000 Genomes 30x on GRCh38,1000 Genomes phase 3 release,1000 Genomes phase 1 release,Geuvadis	HiSeq_30X_hg38	Short	0.190459	0.809541	A|G	G|A	T|C	A|G	AG	GA	Long Short	Long_T Short_C
HG00157	male	SAME124590	GBR	British	EUR	European Ancestry	1000 Genomes on GRCh38,1000 Genomes 30x on GRCh38,1000 Genomes phase 3 release,1000 Genomes phase 1 release,Geuvadis	HiSeq_30X_hg38	Short	0.147764	0.852236	G|A	A|A	C|C	G|G	GA	AA	Short Short	Short_C Short_C
HG00158	female	SAME124585	GBR	British	EUR	European Ancestry	1000 Genomes on GRCh38,1000 Genomes 30x on GRCh38,1000 Genomes phase 3 release,1000 Genomes phase 1 release,Geuvadis	HiSeq_30X_hg38	Short	0.322322	0.677678	A|G	A|A	C|C	G|G	AA	GA	Short Short	Short_C Short_C
HG00159	male	SAME124586	GBR	British	EUR	European Ancestry	1000 Genomes on GRCh38,1000 Genomes 30x on GRCh38,1000 Genomes phase 3 release,1000 Genomes phase 1 release,Geuvadis	HiSeq_30X_hg38	Short	0.092481	0.907519	A|G	A|G	T|C	G|G	AA	GG	Short Short	Short_T Short_C
HG00160	male	SAME124780	GBR	British	EUR	European Ancestry	1000 Genomes on GRCh38,1000 Genomes 30x on GRCh38,1000 Genomes phase 3 release,1000 Genomes phase 1 release,Geuvadis	HiSeq_30X_hg38	Long	0.981481	0.0185191	A|A	G|G	T|C	A|G	AG	AG	Long Long	Long_T Long_C
HG00171	female	SAME124961	FIN	Finnish	EUR	European Ancestry	1000 Genomes on GRCh38,1000 Genomes 30x on GRCh38,Human Genome Structural Variation Consortium, Phase 2,1000 Genomes phase 3 release,1000 Genomes phase 1 release,Geuvadis	HiSeq_30X_hg38	Short	0.111882	0.888118	G|G	G|G	T|T	G|G	GG	GG	Short Short	Short_T Short_T
HG00173	female	SAME124960	FIN	Finnish	EUR	European Ancestry	1000 Genomes on GRCh38,1000 Genomes 30x on GRCh38,1000 Genomes phase 3 release,1000 Genomes phase 1 release,Geuvadis	HiSeq_30X_hg38	Short	0.0953727	0.904627	A|G	G|G	T|C	A|G	AG	GG	Long Short	Long_T Short_C
HG00174	female	SAME124958	FIN	Finnish,Finnish	EUR	European Ancestry,West Eurasia (SGDP)	1000 Genomes on GRCh38,Simons Genome Diversity Project,1000 Genomes 30x on GRCh38,1000 Genomes phase 3 release,1000 Genomes phase 1 release,Geuvadis	HiSeq_30X_hg38	Short	0.464912	0.535088	G|A	G|G	C|T	G|A	GG	AG	Short Long	Short_C Long_T
HG00176	female	SAME124956	FIN	Finnish	EUR	European Ancestry	1000 Genomes on GRCh38,1000 Genomes 30x on GRCh38,1000 Genomes phase 3 release,1000 Genomes phase 1 release,Geuvadis	HiSeq_30X_hg38	Long	0.629088	0.370912	A|A	G|A	T|T	A|A	AG	AA	Long Short	Long_T Short_T
HG00177	female	SAME124957	FIN	Finnish	EUR	European Ancestry	1000 Genomes on GRCh38,1000 Genomes 30x on GRCh38,1000 Genomes phase 3 release,1000 Genomes phase 1 release,Geuvadis	HiSeq_30X_hg38	Short	0.281946	0.718054	A|A	A|A	C|C	G|G	AA	AA	Short Short	Short_C Short_C
HG00178	female	SAME124964	FIN	Finnish	EUR	European Ancestry	1000 Genomes on GRCh38,1000 Genomes 30x on GRCh38,1000 Genomes phase 3 release,1000 Genomes phase 1 release,Geuvadis	HiSeq_30X_hg38	Short	0.296169	0.703831	G|G	A|A	C|C	G|G	GA	GA	Short Short	Short_C Short_C
HG00179	female	SAME124965	FIN	Finnish	EUR	European Ancestry	1000 Genomes on GRCh38,1000 Genomes 30x on GRCh38,1000 Genomes phase 3 release,1000 Genomes phase 1 release,Geuvadis	HiSeq_30X_hg38	Long	0.830956	0.169044	A|A	G|G	T|T	A|A	AG	AG	Long Long	Long_T Long_T
HG00180	female	SAME123645	FIN	Finnish	EUR	European Ancestry	1000 Genomes on GRCh38,1000 Genomes 30x on GRCh38,1000 Genomes phase 3 release,1000 Genomes phase 1 release,Geuvadis	HiSeq_30X_hg38	Long	0.753228	0.246772	A|A	A|G	C|T	G|A	AA	AG	Short Long	Short_C Long_T
HG00181	male	SAME123644	FIN	Finnish	EUR	European Ancestry	1000 Genomes on GRCh38,1000 Genomes 30x on GRCh38,1000 Genomes phase 3 release,1000 Genomes phase 1 release,Geuvadis	HiSeq_30X_hg38	Long	0.960178	0.0398216	A|A	G|G	T|T	A|A	AG	AG	Long Long	Long_T Long_T
HG00182	male	SAME123643	FIN	Finnish	EUR	European Ancestry	1000 Genomes on GRCh38,1000 Genomes 30x on GRCh38,1000 Genomes phase 3 release,1000 Genomes phase 1 release,Geuvadis	HiSeq_30X_hg38	Short	0.136673	0.863327	G|A	G|A	C|C	G|G	GG	AA	Short Short	Short_C Short_C
HG00183	male	SAME123642	FIN	Finnish	EUR	European Ancestry	1000 Genomes on GRCh38,1000 Genomes 30x on GRCh38,1000 Genomes phase 3 release,1000 Genomes phase 1 release,Geuvadis	HiSeq_30X_hg38	Short	0.414869	0.585131	G|A	A|G	C|T	G|A	GA	AG	Short Long	Short_C Long_T
HG00185	male	SAME123648	FIN	Finnish	EUR	European Ancestry	1000 Genomes on GRCh38,1000 Genomes 30x on GRCh38,1000 Genomes phase 3 release,1000 Genomes phase 1 release,Geuvadis	HiSeq_30X_hg38	Short	0.30747	0.69253	G|A	A|A	C|T	G|A	GA	AA	Short Short	Short_C Short_T
HG00186	male	SAME123647	FIN	Finnish	EUR	European Ancestry	1000 Genomes on GRCh38,1000 Genomes 30x on GRCh38,1000 Genomes phase 3 release,1000 Genomes phase 1 release,Geuvadis	HiSeq_30X_hg38	Short	0.124867	0.875133	A|A	A|A	C|C	G|G	AA	AA	Short Short	Short_C Short_C
HG00187	male	SAME123646	FIN	Finnish	EUR	European Ancestry	1000 Genomes on GRCh38,1000 Genomes 30x on GRCh38,1000 Genomes phase 3 release,1000 Genomes phase 1 release,Geuvadis	HiSeq_30X_hg38	Short	0.115073	0.884927	A|A	A|A	T|T	A|A	AA	AA	Short Short	Short_T Short_T
HG00188	male	SAME123641	FIN	Finnish	EUR	European Ancestry	1000 Genomes on GRCh38,1000 Genomes 30x on GRCh38,1000 Genomes phase 3 release,1000 Genomes phase 1 release,Geuvadis	HiSeq_30X_hg38	Short	0.152616	0.847384	A|G	A|G	C|T	G|G	AA	GG	Short Short	Short_C Short_T
HG00189	male	SAME123640	FIN	Finnish	EUR	European Ancestry	1000 Genomes on GRCh38,1000 Genomes 30x on GRCh38,1000 Genomes phase 3 release,1000 Genomes phase 1 release,Geuvadis	HiSeq_30X_hg38	Short	0.312711	0.687289	A|G	A|G	C|C	G|G	AA	GG	Short Short	Short_C Short_C
HG00190	male	SAME123856	FIN	Finnish,Finnish	EUR	European Ancestry,West Eurasia (SGDP)	1000 Genomes on GRCh38,Simons Genome Diversity Project,1000 Genomes 30x on GRCh38,1000 Genomes phase 3 release,1000 Genomes phase 1 release	HiSeq_30X_hg38	Long	0.618346	0.381654	A|G	G|G	T|C	A|G	AG	GG	Long Short	Long_T Short_C
HG00231	female	SAME124126	GBR	British	EUR	European Ancestry	1000 Genomes on GRCh38,1000 Genomes 30x on GRCh38,1000 Genomes phase 3 release,1000 Genomes phase 1 release,Geuvadis	HiSeq_30X_hg38	Short	0.182355	0.817645	A|G	A|G	C|C	G|G	AA	GG	Short Short	Short_C Short_C
HG00232	female	SAME124128	GBR	British	EUR	European Ancestry	1000 Genomes on GRCh38,1000 Genomes 30x on GRCh38,1000 Genomes phase 3 release,1000 Genomes phase 1 release,Geuvadis	HiSeq_30X_hg38	Long	0.956306	0.0436936	A|A	G|A	T|C	A|G	AG	AA	Long Short	Short_C Short_C
HG00233	female	SAME124127	GBR	British	EUR	European Ancestry	1000 Genomes on GRCh38,1000 Genomes 30x on GRCh38,1000 Genomes phase 3 release,1000 Genomes phase 1 release,Geuvadis	HiSeq_30X_hg38	Short	0.187951	0.812049	A|G	A|A	C|C	G|G	AA	GA	Short Short	Short_C Short_C
HG00234	male	SAME124123	GBR	British	EUR	European Ancestry	1000 Genomes on GRCh38,1000 Genomes 30x on GRCh38,1000 Genomes phase 3 release,1000 Genomes phase 1 release,Geuvadis	HiSeq_30X_hg38	Short	0.187197	0.812803	A|A	G|G	T|C	A|G	AG	AG	Long Long	Long_T Long_C
HG00235	female	SAME124122	GBR	British	EUR	European Ancestry	1000 Genomes on GRCh38,1000 Genomes 30x on GRCh38,1000 Genomes phase 3 release,1000 Genomes phase 1 release,Geuvadis	HiSeq_30X_hg38	Short	0.186862	0.813138	A|G	G|G	T|C	A|G	AG	GG	Long Short	Long_T Short_C
HG00236	female	SAME123273	GBR	British	EUR	European Ancestry	1000 Genomes on GRCh38,1000 Genomes 30x on GRCh38,1000 Genomes phase 3 release,1000 Genomes phase 1 release,Geuvadis	HiSeq_30X_hg38	Short	0.172281	0.827719	A|G	A|G	C|C	G|G	AA	GG	Short Short	Short_C Short_C
HG00237	female	SAME124124	GBR	British	EUR	European Ancestry	1000 Genomes on GRCh38,1000 Genomes 30x on GRCh38,1000 Genomes phase 3 release,1000 Genomes phase 1 release,Geuvadis	HiSeq_30X_hg38	Short	0.268879	0.731121	A|A	A|A	C|C	G|G	AA	AA	Short Short	Short_C Short_C
HG00238	female	SAME124131	GBR	British	EUR	European Ancestry	1000 Genomes on GRCh38,1000 Genomes 30x on GRCh38,1000 Genomes phase 3 release,1000 Genomes phase 1 release,Geuvadis	HiSeq_30X_hg38	Long	0.80839	0.19161	A|A	G|G	T|T	A|A	AG	AG	Long Long	Long_T Long_T
HG00239	female	SAME124130	GBR	British	EUR	European Ancestry	1000 Genomes on GRCh38,1000 Genomes 30x on GRCh38,1000 Genomes phase 3 release,1000 Genomes phase 1 release,Geuvadis	HiSeq_30X_hg38	Long	0.62994	0.37006	A|A	G|A	T|C	A|G	AG	AA	Long Short	Long_T Short_C
HG00240	female	SAME123221	GBR	British	EUR	European Ancestry	1000 Genomes on GRCh38,1000 Genomes 30x on GRCh38,1000 Genomes phase 3 release,1000 Genomes phase 1 release,Geuvadis	HiSeq_30X_hg38	Short	0.121994	0.878006	A|G	A|G	C|C	G|G	AA	GG	Short Short	Short_C Short_C
HG00242	male	SAME123223	GBR	British	EUR	European Ancestry	1000 Genomes on GRCh38,1000 Genomes 30x on GRCh38,1000 Genomes phase 3 release,1000 Genomes phase 1 release,Geuvadis	HiSeq_30X_hg38	Short	0.303518	0.696482	A|A	A|A	C|C	G|G	AA	AA	Short Short	Short_C Short_C
HG00243	male	SAME123224	GBR	British	EUR	European Ancestry	1000 Genomes on GRCh38,1000 Genomes 30x on GRCh38,1000 Genomes phase 3 release,1000 Genomes phase 1 release,Geuvadis	HiSeq_30X_hg38	Short	0.377407	0.622593	G|G	A|A	C|C	G|G	GA	GA	Short Short	Short_C Short_C
HG00244	male	SAME123217	GBR	British	EUR	European Ancestry	1000 Genomes on GRCh38,1000 Genomes 30x on GRCh38,1000 Genomes phase 3 release,1000 Genomes phase 1 release,Geuvadis	HiSeq_30X_hg38	Short	0.163094	0.836906	A|A	A|A	C|C	G|G	AA	AA	Short Short	Short_C Short_C
HG00245	female	SAME123218	GBR	British	EUR	European Ancestry	1000 Genomes on GRCh38,1000 Genomes 30x on GRCh38,1000 Genomes phase 3 release,1000 Genomes phase 1 release,Geuvadis	HiSeq_30X_hg38	Short	0.151909	0.848091	G|A	G|A	C|C	G|G	GG	AA	Short Short	Short_C Short_C
HG00246	male	SAME123219	GBR	British	EUR	European Ancestry	1000 Genomes on GRCh38,1000 Genomes 30x on GRCh38,1000 Genomes phase 3 release,1000 Genomes phase 1 release,Geuvadis	HiSeq_30X_hg38	Short	0.175077	0.824923	A|G	A|A	C|C	G|G	AA	GA	Short Short	Short_C Short_C
HG00250	female	SAME123054	GBR	British	EUR	European Ancestry	1000 Genomes on GRCh38,1000 Genomes 30x on GRCh38,1000 Genomes phase 3 release,1000 Genomes phase 1 release,Geuvadis	HiSeq_30X_hg38	Short	0.0905607	0.909439	A|G	A|A	C|C	G|G	AA	GA	Short Short	Short_C Short_C
HG00251	male	SAME123053	GBR	British	EUR	European Ancestry	1000 Genomes on GRCh38,1000 Genomes 30x on GRCh38,1000 Genomes phase 3 release,1000 Genomes phase 1 release,Geuvadis	HiSeq_30X_hg38	Short	0.297097	0.702903	A|A	G|A	T|C	A|G	AG	AA	Long Short	Long_T Short_C
HG00252	male	SAME123052	GBR	British	EUR	European Ancestry	1000 Genomes on GRCh38,1000 Genomes 30x on GRCh38,1000 Genomes phase 3 release,1000 Genomes phase 1 release,Geuvadis	HiSeq_30X_hg38	Short	0.376742	0.623258	G|A	G|G	C|T	G|A	GG	AG	Short Long	Short_C Long_T
HG00253	female	SAME123051	GBR	British	EUR	European Ancestry	1000 Genomes on GRCh38,1000 Genomes 30x on GRCh38,1000 Genomes phase 3 release,1000 Genomes phase 1 release,Geuvadis	HiSeq_30X_hg38	Short	0.328373	0.671627	A|G	A|G	C|T	G|G	AA	GG	Short Short	Short_C Short_T
HG00254	female	SAME123050	GBR	British	EUR	European Ancestry	1000 Genomes on GRCh38,1000 Genomes 30x on GRCh38,1000 Genomes phase 3 release,1000 Genomes phase 1 release	HiSeq_30X_hg38	Short	0.223747	0.776253	A|G	A|G	C|C	G|G	AA	GG	Short Short	Short_C Short_C
HG00255	female	SAME123049	GBR	British	EUR	European Ancestry	1000 Genomes on GRCh38,1000 Genomes 30x on GRCh38,1000 Genomes phase 3 release,1000 Genomes phase 1 release,Geuvadis	HiSeq_30X_hg38	Long	0.712019	0.287981	G|A	G|G	T|T	G|G	GG	AG	Short Long	Short_T Long_T
HG00256	male	SAME123048	GBR	British	EUR	European Ancestry	1000 Genomes on GRCh38,1000 Genomes 30x on GRCh38,1000 Genomes phase 3 release,1000 Genomes phase 1 release,Geuvadis	HiSeq_30X_hg38	Short	0.291411	0.708589	A|A	A|A	C|C	G|G	AA	AA	Short Short	Short_C Short_C
HG00257	female	SAME123047	GBR	British	EUR	European Ancestry	1000 Genomes on GRCh38,1000 Genomes 30x on GRCh38,1000 Genomes phase 3 release,1000 Genomes phase 1 release,Geuvadis	HiSeq_30X_hg38	Short	0.167174	0.832826	G|G	G|G	T|C	A|G	GG	GG	Short Short	Short_T Short_C
HG00258	female	SAME123057	GBR	British	EUR	European Ancestry	1000 Genomes on GRCh38,1000 Genomes 30x on GRCh38,1000 Genomes phase 3 release,1000 Genomes phase 1 release,Geuvadis	HiSeq_30X_hg38	Short	0.345388	0.654612	G|A	G|G	C|T	G|A	GG	AG	Short Long	Short_C Long_T
HG00259	female	SAME123056	GBR	British	EUR	European Ancestry	1000 Genomes on GRCh38,1000 Genomes 30x on GRCh38,1000 Genomes phase 3 release,1000 Genomes phase 1 release,Geuvadis	HiSeq_30X_hg38	Short	0.0998949	0.900105	G|G	G|G	C|C	G|G	GG	GG	Short Short	Short_C Short_C
HG00260	male	SAME123582	GBR	British	EUR	European Ancestry	1000 Genomes on GRCh38,1000 Genomes 30x on GRCh38,1000 Genomes phase 3 release,1000 Genomes phase 1 release,Geuvadis	HiSeq_30X_hg38	Short	0.149993	0.850007	G|G	G|A	C|C	G|G	GG	GA	Short Short	Short_C Short_C
HG00261	female	SAME123583	GBR	British	EUR	European Ancestry	1000 Genomes on GRCh38,1000 Genomes 30x on GRCh38,1000 Genomes phase 3 release,1000 Genomes phase 1 release,Geuvadis	HiSeq_30X_hg38	Short	0.0959395	0.904061	G|A	G|A	C|C	G|G	GG	AA	Short Short	Short_C Short_C
HG00262	female	SAME123580	GBR	British	EUR	European Ancestry	1000 Genomes on GRCh38,1000 Genomes 30x on GRCh38,1000 Genomes phase 3 release,1000 Genomes phase 1 release,Geuvadis	HiSeq_30X_hg38	Short	0.197579	0.802421	A|A	A|A	C|C	G|G	AA	AA	Short Short	Short_C Short_C
HG00263	female	SAME123581	GBR	British	EUR	European Ancestry	1000 Genomes on GRCh38,1000 Genomes 30x on GRCh38,1000 Genomes phase 3 release,1000 Genomes phase 1 release,Geuvadis	HiSeq_30X_hg38	Long	0.632855	0.367145	A|A	A|G	C|T	G|A	AA	AG	Short Long	Short_C Short_C
HG00264	male	SAME123578	GBR	British	EUR	European Ancestry	1000 Genomes on GRCh38,1000 Genomes 30x on GRCh38,1000 Genomes phase 3 release,1000 Genomes phase 1 release,Geuvadis	HiSeq_30X_hg38	Short	0.214271	0.785729	G|A	G|A	C|C	G|G	GG	AA	Short Short	Short_C Short_C
HG00265	male	SAME123579	GBR	British	EUR	European Ancestry	1000 Genomes on GRCh38,1000 Genomes 30x on GRCh38,1000 Genomes phase 3 release,1000 Genomes phase 1 release,Geuvadis	HiSeq_30X_hg38	Short	0.236733	0.763267	G|A	G|A	T|C	G|G	GG	AA	Short Short	Short_T Short_C
HG00266	female	SAME123576	FIN	Finnish	EUR	European Ancestry	1000 Genomes on GRCh38,1000 Genomes 30x on GRCh38,1000 Genomes phase 3 release,1000 Genomes phase 1 release,Geuvadis	HiSeq_30X_hg38	Short	0.239072	0.760928	G|G	G|G	C|T	G|G	GG	GG	Short Short	Short_C Short_T
HG00267	male	SAME123577	FIN	Finnish	EUR	European Ancestry	1000 Genomes on GRCh38,1000 Genomes 30x on GRCh38,1000 Genomes phase 3 release,1000 Genomes phase 1 release,Geuvadis	HiSeq_30X_hg38	Short	0.0446256	0.955374	G|A	G|A	C|C	G|G	GG	AA	Short Short	Short_C Short_C
HG00268	female	SAME123574	FIN	Finnish	EUR	European Ancestry	1000 Genomes on GRCh38,1000 Genomes 30x on GRCh38,Human Genome Structural Variation Consortium, Phase 2,Human Genome Structural Variation Consortium, Phase 3,1000 Genomes phase 3 release,1000 Genomes phase 1 release,Geuvadis	HiSeq_30X_hg38	Short	0.157227	0.842773	A|A	A|A	C|C	G|G	AA	AA	Short Short	Short_C Short_C
HG00269	female	SAME123575	FIN	Finnish	EUR	European Ancestry	1000 Genomes on GRCh38,1000 Genomes 30x on GRCh38,1000 Genomes phase 3 release,1000 Genomes phase 1 release,Geuvadis	HiSeq_30X_hg38	Long	0.895795	0.104205	A|A	G|G	T|C	A|A	AG	AG	Long Long	Long_T Long_C
HG00271	male	SAME123417	FIN	Finnish	EUR	European Ancestry	1000 Genomes on GRCh38,1000 Genomes 30x on GRCh38,1000 Genomes phase 3 release,1000 Genomes phase 1 release,Geuvadis	HiSeq_30X_hg38	Short	0.149094	0.850906	A|A	A|A	C|T	G|A	AA	AA	Short Short	Short_C Short_T
HG00272	female	SAME123420	FIN	Finnish	EUR	European Ancestry	1000 Genomes on GRCh38,1000 Genomes 30x on GRCh38,1000 Genomes phase 3 release,1000 Genomes phase 1 release,Geuvadis	HiSeq_30X_hg38	Short	0.488824	0.511176	G|A	A|A	C|C	G|G	GA	AA	Short Short	Short_C Short_C
HG00273	male	SAME123419	FIN	Finnish	EUR	European Ancestry	1000 Genomes on GRCh38,1000 Genomes 30x on GRCh38,1000 Genomes phase 3 release,1000 Genomes phase 1 release,Geuvadis	HiSeq_30X_hg38	Short	0.185353	0.814647	G|G	A|A	C|C	G|G	GA	GA	Short Short	Short_C Short_C
HG00274	female	SAME123422	FIN	Finnish	EUR	European Ancestry	1000 Genomes on GRCh38,1000 Genomes 30x on GRCh38,1000 Genomes phase 3 release,1000 Genomes phase 1 release,Geuvadis	HiSeq_30X_hg38	Short	0.175481	0.824519	A|A	A|A	C|T	G|A	AA	AA	Short Short	Short_C Short_T
HG00275	female	SAME123421	FIN	Finnish	EUR	European Ancestry	1000 Genomes on GRCh38,1000 Genomes 30x on GRCh38,1000 Genomes phase 3 release,1000 Genomes phase 1 release,Geuvadis	HiSeq_30X_hg38	Short	0.186161	0.813839	A|A	A|A	C|C	G|G	AA	AA	Short Short	Short_C Short_C
HG00276	female	SAME123424	FIN	Finnish	EUR	European Ancestry	1000 Genomes on GRCh38,1000 Genomes 30x on GRCh38,1000 Genomes phase 3 release,1000 Genomes phase 1 release,Geuvadis	HiSeq_30X_hg38	Short	0.076033	0.923967	G|G	G|G	C|C	G|G	GG	GG	Short Short	Short_C Short_C
HG00277	male	SAME123423	FIN	Finnish	EUR	European Ancestry	1000 Genomes on GRCh38,1000 Genomes 30x on GRCh38,1000 Genomes phase 3 release,1000 Genomes phase 1 release,Geuvadis	HiSeq_30X_hg38	Short	0.132836	0.867164	G|G	A|G	C|C	G|G	GA	GG	Short Short	Short_C Short_C
HG00278	male	SAME123425	FIN	Finnish	EUR	European Ancestry	1000 Genomes on GRCh38,1000 Genomes 30x on GRCh38,1000 Genomes phase 3 release,1000 Genomes phase 1 release,Geuvadis	HiSeq_30X_hg38	Short	0.214875	0.785125	G|A	G|A	C|C	G|G	GG	AA	Short Short	Short_C Short_C
HG00280	male	SAME122831	FIN	Finnish	EUR	European Ancestry	1000 Genomes on GRCh38,1000 Genomes 30x on GRCh38,1000 Genomes phase 3 release,1000 Genomes phase 1 release,Geuvadis	HiSeq_30X_hg38	Long	0.611249	0.388751	A|G	G|G	T|C	A|G	AG	GG	Long Short	Long_T Short_C
HG00281	female	SAME122832	FIN	Finnish	EUR	European Ancestry	1000 Genomes on GRCh38,1000 Genomes 30x on GRCh38,1000 Genomes phase 3 release,1000 Genomes phase 1 release,Geuvadis	HiSeq_30X_hg38	Short	0.0885625	0.911438	G|G	G|A	C|C	G|G	GG	GA	Short Short	Short_C Short_C
HG00282	female	SAME122833	FIN	Finnish	EUR	European Ancestry	1000 Genomes on GRCh38,1000 Genomes 30x on GRCh38,1000 Genomes phase 3 release,1000 Genomes phase 1 release,Geuvadis	HiSeq_30X_hg38	Short	0.157098	0.842902	A|A	A|A	C|T	G|A	AA	AA	Short Short	Short_C Short_T
HG00284	male	SAME122835	FIN	Finnish	EUR	European Ancestry	1000 Genomes on GRCh38,1000 Genomes 30x on GRCh38,1000 Genomes phase 3 release,1000 Genomes phase 1 release,Geuvadis	HiSeq_30X_hg38	Long	0.909999	0.0900008	A|A	G|G	T|T	A|A	AG	AG	Long Long	Long_T Long_T
HG00285	female	SAME122836	FIN	Finnish	EUR	European Ancestry	1000 Genomes on GRCh38,1000 Genomes 30x on GRCh38,1000 Genomes phase 3 release,1000 Genomes phase 1 release,Geuvadis	HiSeq_30X_hg38	Short	0.242889	0.757111	G|G	A|G	C|C	G|G	GA	GG	Short Short	Short_C Short_C
HG00288	female	SAME1839246	FIN	Finnish	EUR	European Ancestry	1000 Genomes on GRCh38,1000 Genomes 30x on GRCh38,1000 Genomes phase 3 release	HiSeq_30X_hg38	Short	0.160451	0.839549	G|A	A|A	C|C	G|G	GA	AA	Short Short	Short_C Short_C
HG00290	male	SAME1839057	FIN	Finnish	EUR	European Ancestry	1000 Genomes on GRCh38,1000 Genomes 30x on GRCh38,1000 Genomes phase 3 release	HiSeq_30X_hg38	Short	0.294783	0.705217	G|G	G|A	C|C	G|G	GG	GA	Short Short	Short_C Short_C
HG00304	female	SAME1840118	FIN	Finnish	EUR	European Ancestry	1000 Genomes on GRCh38,1000 Genomes 30x on GRCh38,1000 Genomes phase 3 release	HiSeq_30X_hg38	Short	0.148719	0.851281	G|G	G|G	T|C	G|G	GG	GG	Short Short	Short_T Short_C
HG00306	female	SAME124159	FIN	Finnish	EUR	European Ancestry	1000 Genomes on GRCh38,1000 Genomes 30x on GRCh38,1000 Genomes phase 3 release,1000 Genomes phase 1 release,Geuvadis	HiSeq_30X_hg38	Short	0.337301	0.662699	G|A	G|G	C|T	G|A	GG	AG	Short Long	Short_C Long_T
HG00308	male	SAME124161	FIN	Finnish	EUR	European Ancestry	1000 Genomes on GRCh38,1000 Genomes 30x on GRCh38,1000 Genomes phase 3 release,Geuvadis	HiSeq_30X_hg38	Long	0.632258	0.367742	A|A	A|G	C|T	G|A	AA	AG	Short Long	Short_C Long_T
HG00309	female	SAME124160	FIN	Finnish	EUR	European Ancestry	1000 Genomes on GRCh38,1000 Genomes 30x on GRCh38,1000 Genomes phase 3 release,1000 Genomes phase 1 release,Geuvadis	HiSeq_30X_hg38	Short	0.43348	0.56652	G|A	G|G	C|T	G|A	GG	AG	Short Long	Short_C Long_T
HG00310	male	SAME124338	FIN	Finnish	EUR	European Ancestry	1000 Genomes on GRCh38,1000 Genomes 30x on GRCh38,1000 Genomes phase 3 release,1000 Genomes phase 1 release,Geuvadis	HiSeq_30X_hg38	Short	0.0800193	0.919981	G|G	G|G	T|T	G|A	GG	GG	Short Short	Short_T Short_T
HG00311	male	SAME124339	FIN	Finnish	EUR	European Ancestry	1000 Genomes on GRCh38,1000 Genomes 30x on GRCh38,1000 Genomes phase 3 release,1000 Genomes phase 1 release,Geuvadis	HiSeq_30X_hg38	Long	0.572776	0.427224	A|A	G|A	T|C	A|G	AG	AA	Long Short	Long_T Short_C
HG00313	female	SAME124337	FIN	Finnish	EUR	European Ancestry	1000 Genomes on GRCh38,1000 Genomes 30x on GRCh38,1000 Genomes phase 3 release,1000 Genomes phase 1 release,Geuvadis	HiSeq_30X_hg38	Short	0.231238	0.768762	G|G	G|G	C|C	G|G	GG	GG	Short Short	Short_C Short_C
HG00315	female	SAME124335	FIN	Finnish	EUR	European Ancestry	1000 Genomes on GRCh38,1000 Genomes 30x on GRCh38,1000 Genomes phase 3 release,1000 Genomes phase 1 release,Geuvadis	HiSeq_30X_hg38	Short	0.099176	0.900824	G|G	A|A	C|C	G|G	GA	GA	Short Short	Short_C Short_C
HG00318	female	SAME124333	FIN	Finnish	EUR	European Ancestry	1000 Genomes on GRCh38,1000 Genomes 30x on GRCh38,1000 Genomes phase 3 release,1000 Genomes phase 1 release	HiSeq_30X_hg38	Long	0.860318	0.139682	A|A	G|A	T|C	A|G	AG	AA	Long Short	Long_T Short_C
HG00319	female	SAME124334	FIN	Finnish	EUR	European Ancestry	1000 Genomes on GRCh38,1000 Genomes 30x on GRCh38,1000 Genomes phase 3 release,1000 Genomes phase 1 release,Geuvadis	HiSeq_30X_hg38	Short	0.201463	0.798537	G|G	G|G	C|C	G|G	GG	GG	Short Short	Short_C Short_C
HG00320	female	SAME123797	FIN	Finnish	EUR	European Ancestry	1000 Genomes on GRCh38,1000 Genomes 30x on GRCh38,1000 Genomes phase 3 release,1000 Genomes phase 1 release,Geuvadis	HiSeq_30X_hg38	Long	0.872598	0.127402	G|A	G|G	C|T	G|A	GG	AG	Short Long	Short_C Long_T
HG00321	male	SAME123796	FIN	Finnish	EUR	European Ancestry	1000 Genomes on GRCh38,1000 Genomes 30x on GRCh38,1000 Genomes phase 3 release,1000 Genomes phase 1 release,Geuvadis	HiSeq_30X_hg38	Short	0.488056	0.511944	G|G	A|G	C|C	G|G	GA	GG	Short Short	Short_C Short_C
HG00323	female	SAME123795	FIN	Finnish	EUR	European Ancestry	1000 Genomes on GRCh38,1000 Genomes 30x on GRCh38,1000 Genomes phase 3 release,1000 Genomes phase 1 release,Geuvadis	HiSeq_30X_hg38	Short	0.156013	0.843987	A|A	A|A	T|C	A|G	AA	AA	Short Short	Short_T Short_C
HG00324	female	SAME123794	FIN	Finnish	EUR	European Ancestry	1000 Genomes on GRCh38,1000 Genomes 30x on GRCh38,1000 Genomes phase 3 release,1000 Genomes phase 1 release,Geuvadis	HiSeq_30X_hg38	Long	0.548487	0.451513	A|G	G|G	T|C	A|G	AG	GG	Long Short	Long_T Short_C
HG00325	male	SAME123793	FIN	Finnish	EUR	European Ancestry	1000 Genomes on GRCh38,1000 Genomes 30x on GRCh38,1000 Genomes phase 3 release,1000 Genomes phase 1 release,Geuvadis	HiSeq_30X_hg38	Short	0.0841544	0.915846	G|A	A|A	C|C	G|G	GA	AA	Short Short	Short_C Short_C
HG00326	female	SAME123792	FIN	Finnish	EUR	European Ancestry	1000 Genomes on GRCh38,1000 Genomes 30x on GRCh38,1000 Genomes phase 3 release,1000 Genomes phase 1 release,Geuvadis	HiSeq_30X_hg38	Short	0.284267	0.715733	G|G	G|G	T|C	G|G	GG	GG	Short Short	Short_T Short_C
HG00327	female	SAME123791	FIN	Finnish	EUR	European Ancestry	1000 Genomes on GRCh38,1000 Genomes 30x on GRCh38,1000 Genomes phase 3 release,1000 Genomes phase 1 release,Geuvadis	HiSeq_30X_hg38	Short	0.210473	0.789527	G|G	G|G	C|C	G|G	GG	GG	Short Short	Short_C Short_C
HG00328	female	SAME123799	FIN	Finnish	EUR	European Ancestry	1000 Genomes on GRCh38,1000 Genomes 30x on GRCh38,1000 Genomes phase 3 release,1000 Genomes phase 1 release,Geuvadis	HiSeq_30X_hg38	Short	0.193066	0.806934	G|G	A|A	C|C	G|G	GA	GA	Short Short	Short_C Short_C
HG00329	male	SAME123798	FIN	Finnish	EUR	European Ancestry	1000 Genomes on GRCh38,1000 Genomes 30x on GRCh38,1000 Genomes phase 3 release,1000 Genomes phase 1 release,Geuvadis	HiSeq_30X_hg38	Long	0.828774	0.171226	A|A	A|G	C|T	G|A	AA	AG	Short Long	Short_C Long_T
HG00330	female	SAME123985	FIN	Finnish	EUR	European Ancestry	1000 Genomes on GRCh38,1000 Genomes 30x on GRCh38,1000 Genomes phase 3 release,1000 Genomes phase 1 release,Geuvadis	HiSeq_30X_hg38	Short	0.0554963	0.944504	G|G	G|G	T|C	G|G	GG	GG	Short Short	Short_T Short_C
HG00331	female	SAME123986	FIN	Finnish	EUR	European Ancestry	1000 Genomes on GRCh38,1000 Genomes 30x on GRCh38,1000 Genomes phase 3 release,1000 Genomes phase 1 release,Geuvadis	HiSeq_30X_hg38	Long	0.641616	0.358384	A|A	G|A	T|C	A|G	AG	AA	Long Short	Long_T Short_C
HG00332	female	SAME123987	FIN	Finnish	EUR	European Ancestry	1000 Genomes on GRCh38,1000 Genomes 30x on GRCh38,1000 Genomes phase 3 release,1000 Genomes phase 1 release,Geuvadis	HiSeq_30X_hg38	Long	0.791088	0.208912	A|A	A|G	C|T	G|A	AA	AG	Short Long	Short_C Long_T
HG00334	female	SAME123981	FIN	Finnish	EUR	European Ancestry	1000 Genomes on GRCh38,1000 Genomes 30x on GRCh38,1000 Genomes phase 3 release,1000 Genomes phase 1 release,Geuvadis	HiSeq_30X_hg38	Short	0.187897	0.812103	A|G	A|A	C|C	G|G	AA	GA	Short Short	Short_C Short_C
HG00335	male	SAME123982	FIN	Finnish	EUR	European Ancestry	1000 Genomes on GRCh38,1000 Genomes 30x on GRCh38,1000 Genomes phase 3 release,1000 Genomes phase 1 release,Geuvadis	HiSeq_30X_hg38	Short	0.118783	0.881217	G|G	G|G	C|C	G|G	GG	GG	Short Short	Short_C Short_C
HG00336	male	SAME123983	FIN	Finnish	EUR	European Ancestry	1000 Genomes on GRCh38,1000 Genomes 30x on GRCh38,1000 Genomes phase 3 release,1000 Genomes phase 1 release,Geuvadis	HiSeq_30X_hg38	Short	0.292445	0.707555	G|G	A|A	C|C	G|G	GA	GA	Short Short	Short_C Short_C
HG00337	female	SAME123984	FIN	Finnish	EUR	European Ancestry	1000 Genomes on GRCh38,1000 Genomes 30x on GRCh38,1000 Genomes phase 3 release,1000 Genomes phase 1 release,Geuvadis	HiSeq_30X_hg38	Short	0.193952	0.806048	G|A	G|A	T|T	G|A	GG	AA	Short Short	Short_T Short_T
HG00338	male	SAME123990	FIN	Finnish	EUR	European Ancestry	1000 Genomes on GRCh38,1000 Genomes 30x on GRCh38,1000 Genomes phase 3 release,1000 Genomes phase 1 release,Geuvadis	HiSeq_30X_hg38	Short	0.179103	0.820897	G|G	G|G	C|C	G|G	GG	GG	Short Short	Short_C Short_C
HG00339	female	SAME123991	FIN	Finnish	EUR	European Ancestry	1000 Genomes on GRCh38,1000 Genomes 30x on GRCh38,1000 Genomes phase 3 release,1000 Genomes phase 1 release,Geuvadis	HiSeq_30X_hg38	Short	0.172766	0.827234	G|A	G|A	C|T	G|G	GG	AA	Short Short	Short_C Short_T
HG00341	male	SAME124922	FIN	Finnish	EUR	European Ancestry	1000 Genomes on GRCh38,1000 Genomes 30x on GRCh38,1000 Genomes phase 3 release,1000 Genomes phase 1 release,Geuvadis	HiSeq_30X_hg38	Long	0.737939	0.262061	A|G	G|G	T|C	A|G	AG	GG	Long Short	Long_T Short_C
HG00342	male	SAME124924	FIN	Finnish	EUR	European Ancestry	1000 Genomes on GRCh38,1000 Genomes 30x on GRCh38,1000 Genomes phase 3 release,1000 Genomes phase 1 release,Geuvadis	HiSeq_30X_hg38	Short	0.168355	0.831645	A|A	A|A	C|T	G|A	AA	AA	Short Short	Short_C Short_T
HG00343	female	SAME124923	FIN	Finnish	EUR	European Ancestry	1000 Genomes on GRCh38,1000 Genomes 30x on GRCh38,1000 Genomes phase 3 release,1000 Genomes phase 1 release,Geuvadis	HiSeq_30X_hg38	Short	0.0692672	0.930733	G|A	G|A	C|C	G|G	GG	AA	Short Short	Short_C Short_C
HG00344	female	SAME125255	FIN	Finnish	EUR	European Ancestry	1000 Genomes on GRCh38,1000 Genomes 30x on GRCh38,1000 Genomes phase 3 release,1000 Genomes phase 1 release,Geuvadis	HiSeq_30X_hg38	Short	0.199535	0.800465	A|A	A|A	C|C	G|G	AA	AA	Short Short	Short_C Short_C
HG00345	male	SAME124919	FIN	Finnish	EUR	European Ancestry	1000 Genomes on GRCh38,1000 Genomes 30x on GRCh38,1000 Genomes phase 3 release,1000 Genomes phase 1 release,Geuvadis	HiSeq_30X_hg38	Long	0.561583	0.438417	G|A	G|G	T|T	G|A	GG	AG	Short Long	Short_T Long_T
HG00346	female	SAME125264	FIN	Finnish	EUR	European Ancestry	1000 Genomes on GRCh38,1000 Genomes 30x on GRCh38,1000 Genomes phase 3 release,1000 Genomes phase 1 release,Geuvadis	HiSeq_30X_hg38	Long	0.56278	0.43722	G|A	A|G	C|T	G|A	GA	AG	Short Long	Short_C Long_T
HG00349	female	SAME124925	FIN	Finnish	EUR	European Ancestry	1000 Genomes on GRCh38,1000 Genomes 30x on GRCh38,1000 Genomes phase 3 release,1000 Genomes phase 1 release,Geuvadis	HiSeq_30X_hg38	Short	0.136511	0.863489	A|G	A|A	C|C	G|G	AA	GA	Short Short	Short_C Short_C
HG00350	female	SAME125121	FIN	Finnish	EUR	European Ancestry	1000 Genomes on GRCh38,1000 Genomes 30x on GRCh38,1000 Genomes phase 3 release,1000 Genomes phase 1 release,Geuvadis	HiSeq_30X_hg38	Long	0.99026	0.00974036	G|A	A|G	C|T	G|A	GA	AG	Short Long	Short_C Long_T
HG00351	male	SAME125122	FIN	Finnish	EUR	European Ancestry	1000 Genomes on GRCh38,1000 Genomes 30x on GRCh38,1000 Genomes phase 3 release,1000 Genomes phase 1 release,Geuvadis	HiSeq_30X_hg38	Short	0.301833	0.698167	A|A	A|A	C|C	G|G	AA	AA	Short Short	Short_C Short_C
HG00353	female	SAME125120	FIN	Finnish	EUR	European Ancestry	1000 Genomes on GRCh38,1000 Genomes 30x on GRCh38,1000 Genomes phase 3 release,1000 Genomes phase 1 release,Geuvadis	HiSeq_30X_hg38	Short	0.127101	0.872899	A|G	A|G	C|T	G|G	AA	GG	Short Short	Short_C Short_T
HG00355	female	SAME125125	FIN	Finnish	EUR	European Ancestry	1000 Genomes on GRCh38,1000 Genomes 30x on GRCh38,1000 Genomes phase 3 release,1000 Genomes phase 1 release,Geuvadis	HiSeq_30X_hg38	Short	0.230203	0.769797	G|G	G|G	C|C	G|G	GG	GG	Short Short	Short_C Short_C
HG00356	female	SAME125123	FIN	Finnish	EUR	European Ancestry	1000 Genomes on GRCh38,1000 Genomes 30x on GRCh38,1000 Genomes phase 3 release,1000 Genomes phase 1 release,Geuvadis	HiSeq_30X_hg38	Short	0.495953	0.504047	A|A	G|A	T|C	A|G	AG	AA	Long Short	Long_T Short_C
HG00357	female	SAME125124	FIN	Finnish	EUR	European Ancestry	1000 Genomes on GRCh38,1000 Genomes 30x on GRCh38,1000 Genomes phase 3 release,1000 Genomes phase 1 release	HiSeq_30X_hg38	Long	0.668689	0.331311	A|A	A|G	C|T	G|A	AA	AG	Short Long	Short_C Long_T
HG00358	male	SAME125126	FIN	Finnish	EUR	European Ancestry	1000 Genomes on GRCh38,1000 Genomes 30x on GRCh38,1000 Genomes phase 3 release,1000 Genomes phase 1 release,Geuvadis	HiSeq_30X_hg38	Long	0.655481	0.344519	G|A	G|G	T|T	G|A	GG	AG	Short Long	Short_T Long_T
HG00360	male	SAME124539	FIN	Finnish,Finnish	EUR	European Ancestry,West Eurasia (SGDP)	1000 Genomes on GRCh38,Simons Genome Diversity Project,1000 Genomes 30x on GRCh38,1000 Genomes phase 3 release,1000 Genomes phase 1 release,Geuvadis	HiSeq_30X_hg38	Short	0.154672	0.845328	G|G	A|A	C|C	G|G	GA	GA	Short Short	Short_C Short_C
HG00361	female	SAME124538	FIN	Finnish	EUR	European Ancestry	1000 Genomes on GRCh38,1000 Genomes 30x on GRCh38,1000 Genomes phase 3 release,1000 Genomes phase 1 release,Geuvadis	HiSeq_30X_hg38	Short	0.175434	0.824566	A|G	A|G	T|C	A|G	AA	GG	Short Short	Short_T Short_C
HG00362	female	SAME124537	FIN	Finnish	EUR	European Ancestry	1000 Genomes on GRCh38,1000 Genomes 30x on GRCh38,1000 Genomes phase 3 release,1000 Genomes phase 1 release,Geuvadis	HiSeq_30X_hg38	Long	0.981578	0.0184216	A|A	G|G	T|T	A|A	AG	AG	Long Long	Long_T Short_C
HG00364	female	SAME124543	FIN	Finnish	EUR	European Ancestry	1000 Genomes on GRCh38,1000 Genomes 30x on GRCh38,1000 Genomes phase 3 release,1000 Genomes phase 1 release,Geuvadis	HiSeq_30X_hg38	Short	0.416562	0.583438	A|G	G|G	T|C	A|G	AG	GG	Long Short	Long_T Short_C
HG00365	female	SAME124542	FIN	Finnish	EUR	European Ancestry	1000 Genomes on GRCh38,1000 Genomes 30x on GRCh38,1000 Genomes phase 3 release,1000 Genomes phase 1 release,Geuvadis	HiSeq_30X_hg38	Short	0.132493	0.867507	A|G	A|G	T|C	A|G	AA	GG	Short Short	Short_T Short_C
HG00366	male	SAME124541	FIN	Finnish	EUR	European Ancestry	1000 Genomes on GRCh38,1000 Genomes 30x on GRCh38,1000 Genomes phase 3 release,1000 Genomes phase 1 release,Geuvadis	HiSeq_30X_hg38	Short	0.155584	0.844416	G|A	G|A	C|C	G|G	GG	AA	Short Short	Short_C Short_C
HG00367	female	SAME124540	FIN	Finnish	EUR	European Ancestry	1000 Genomes on GRCh38,1000 Genomes 30x on GRCh38,1000 Genomes phase 3 release,1000 Genomes phase 1 release,Geuvadis	HiSeq_30X_hg38	Short	0.0694303	0.93057	G|G	G|A	C|C	G|G	GG	GA	Short Short	Short_C Short_C
HG00368	female	SAME124535	FIN	Finnish	EUR	European Ancestry	1000 Genomes on GRCh38,1000 Genomes 30x on GRCh38,1000 Genomes phase 3 release,1000 Genomes phase 1 release	HiSeq_30X_hg38	Short	0.275238	0.724762	G|G	G|A	T|C	G|G	GG	GA	Short Short	Short_T Short_C
HG00369	male	SAME124534	FIN	Finnish	EUR	European Ancestry	1000 Genomes on GRCh38,1000 Genomes 30x on GRCh38,1000 Genomes phase 3 release,1000 Genomes phase 1 release,Geuvadis	HiSeq_30X_hg38	Long	0.683588	0.316412	G|G	A|A	C|C	G|G	GA	GA	Short Short	Short_C Short_C
HG00371	male	SAME124747	FIN	Finnish	EUR	European Ancestry	1000 Genomes on GRCh38,1000 Genomes 30x on GRCh38,1000 Genomes phase 3 release,1000 Genomes phase 1 release,Geuvadis	HiSeq_30X_hg38	Long	0.595611	0.404389	A|A	A|G	C|T	G|A	AA	AG	Short Long	Short_C Long_T
HG00372	male	SAME124748	FIN	Finnish	EUR	European Ancestry	1000 Genomes on GRCh38,1000 Genomes 30x on GRCh38,1000 Genomes phase 3 release,1000 Genomes phase 1 release,Geuvadis	HiSeq_30X_hg38	Long	0.673639	0.326361	A|G	G|G	T|T	G|G	AG	GG	Long Short	Long_T Short_T
HG00373	female	SAME124749	FIN	Finnish	EUR	European Ancestry	1000 Genomes on GRCh38,1000 Genomes 30x on GRCh38,1000 Genomes phase 3 release,1000 Genomes phase 1 release,Geuvadis	HiSeq_30X_hg38	Short	0.183755	0.816245	A|G	A|G	C|C	G|G	AA	GG	Short Short	Short_C Short_C
HG00375	male	SAME124750	FIN	Finnish	EUR	European Ancestry	1000 Genomes on GRCh38,1000 Genomes 30x on GRCh38,1000 Genomes phase 3 release,1000 Genomes phase 1 release,Geuvadis	HiSeq_30X_hg38	Short	0.309712	0.690288	A|A	A|A	T|C	A|G	AA	AA	Short Short	Short_T Short_C
HG00376	female	SAME124751	FIN	Finnish	EUR	European Ancestry	1000 Genomes on GRCh38,1000 Genomes 30x on GRCh38,1000 Genomes phase 3 release,1000 Genomes phase 1 release,Geuvadis	HiSeq_30X_hg38	Long	0.66651	0.33349	A|A	A|G	C|C	G|G	AA	AG	Short Long	Short_C Long_C
HG00378	female	SAME124745	FIN	Finnish	EUR	European Ancestry	1000 Genomes on GRCh38,1000 Genomes 30x on GRCh38,1000 Genomes phase 3 release,1000 Genomes phase 1 release,Geuvadis	HiSeq_30X_hg38	Long	0.80388	0.19612	G|A	A|G	C|T	G|G	GA	AG	Short Long	Short_C Long_T
HG00379	female	SAME124746	FIN	Finnish	EUR	European Ancestry	1000 Genomes on GRCh38,1000 Genomes 30x on GRCh38,1000 Genomes phase 3 release,1000 Genomes phase 1 release,Geuvadis	HiSeq_30X_hg38	Long	0.683188	0.316812	A|G	G|A	T|C	A|G	AG	GA	Long Short	Long_T Short_C
HG00380	female	SAME123031	FIN	Finnish	EUR	European Ancestry	1000 Genomes on GRCh38,1000 Genomes 30x on GRCh38,1000 Genomes phase 3 release,1000 Genomes phase 1 release,Geuvadis	HiSeq_30X_hg38	Short	0.307008	0.692992	A|G	A|G	C|T	G|G	AA	GG	Short Short	Short_C Short_T
HG00381	female	SAME123030	FIN	Finnish	EUR	European Ancestry	1000 Genomes on GRCh38,1000 Genomes 30x on GRCh38,1000 Genomes phase 3 release,1000 Genomes phase 1 release,Geuvadis	HiSeq_30X_hg38	Short	0.155602	0.844398	A|G	A|G	C|C	G|G	AA	GG	Short Short	Short_C Short_C
HG00382	male	SAME123033	FIN	Finnish	EUR	European Ancestry	1000 Genomes on GRCh38,1000 Genomes 30x on GRCh38,1000 Genomes phase 3 release,1000 Genomes phase 1 release,Geuvadis	HiSeq_30X_hg38	Short	0.108276	0.891724	G|G	G|G	C|C	G|G	GG	GG	Short Short	Short_C Short_C
HG00383	female	SAME123032	FIN	Finnish	EUR	European Ancestry	1000 Genomes on GRCh38,1000 Genomes 30x on GRCh38,1000 Genomes phase 3 release,1000 Genomes phase 1 release,Geuvadis	HiSeq_30X_hg38	Short	0.171084	0.828916	A|G	A|G	C|C	G|G	AA	GG	Short Short	Short_C Short_C
HG00384	female	SAME123034	FIN	Finnish	EUR	European Ancestry	1000 Genomes on GRCh38,1000 Genomes 30x on GRCh38,1000 Genomes phase 3 release,1000 Genomes phase 1 release,Geuvadis	HiSeq_30X_hg38	Short	0.0687287	0.931271	G|G	A|G	C|C	G|G	GA	GG	Short Short	Short_C Short_C
HG00403	male	SAME123160	CHS	Southern Han Chinese	EAS	East Asian Ancestry	1000 Genomes on GRCh38,1000 Genomes 30x on GRCh38,1000 Genomes phase 3 release,1000 Genomes phase 1 release	HiSeq_30X_hg38	Short	0.191262	0.808738	G|G	A|G	C|C	G|G	GA	GG	Short Short	Short_C Short_C
HG00404	female	SAME123158	CHS	Southern Han Chinese	EAS	East Asian Ancestry	1000 Genomes on GRCh38,1000 Genomes 30x on GRCh38,1000 Genomes phase 3 release,1000 Genomes phase 1 release	HiSeq_30X_hg38	Short	0.0792842	0.920716	G|G	A|G	C|C	G|G	GA	GG	Short Short	Short_C Short_C
HG00405	female	SAME123159	CHS	Southern Han Chinese	EAS	East Asian Ancestry	1000 Genomes 30x on GRCh38,1000 Genomes phase 3 release	HiSeq_30X_hg38	Short	0.0830189	0.916981	G|G	A|G	C|C	G|G	GA	GG	Short Short	Short_C Short_C
HG00406	male	SAME123156	CHS	Southern Han Chinese	EAS	East Asian Ancestry	1000 Genomes on GRCh38,1000 Genomes 30x on GRCh38,1000 Genomes phase 3 release,1000 Genomes phase 1 release	HiSeq_30X_hg38	Short	0.1123	0.8877	G|G	G|A	C|C	G|G	GG	GA	Short Short	Short_C Short_C
HG00407	female	SAME125106	CHS	Southern Han Chinese	EAS	East Asian Ancestry	1000 Genomes on GRCh38,1000 Genomes 30x on GRCh38,1000 Genomes phase 3 release,1000 Genomes phase 1 release	HiSeq_30X_hg38	Short	0.134579	0.865421	G|A	G|A	C|C	G|G	GG	AA	Short Short	Short_C Long_T
HG00408	female	SAME123155	CHS	Southern Han Chinese	EAS	East Asian Ancestry	1000 Genomes 30x on GRCh38,1000 Genomes phase 3 release	HiSeq_30X_hg38	Short	0.0870687	0.912931	G|G	A|G	C|C	G|G	GA	GG	Short Short	Short_C Short_C
HG00409	male	SAME1840026	CHS	Southern Han Chinese	EAS	East Asian Ancestry	1000 Genomes on GRCh38,1000 Genomes 30x on GRCh38,1000 Genomes phase 3 release	HiSeq_30X_hg38	Short	0.418823	0.581177	G|A	G|G	C|T	G|A	GG	AG	Short Long	Short_C Long_T
HG00410	female	SAME1839734	CHS	Southern Han Chinese	EAS	East Asian Ancestry	1000 Genomes on GRCh38,1000 Genomes 30x on GRCh38,1000 Genomes phase 3 release	HiSeq_30X_hg38	Short	0.0673356	0.932664	G|G	A|G	C|C	G|G	GA	GG	Short Short	Short_C Short_C
HG00418	male	SAME122992	CHS	Southern Han Chinese	EAS	East Asian Ancestry	1000 Genomes on GRCh38,1000 Genomes 30x on GRCh38,1000 Genomes phase 3 release,1000 Genomes phase 1 release,90 Han Chinese high coverage genomes	HiSeq_30X_hg38	Short	0.102965	0.897035	G|G	A|G	C|C	G|G	GA	GG	Short Short	Short_C Short_C
HG00419	female	SAME122991	CHS	Southern Han Chinese	EAS	East Asian Ancestry	1000 Genomes on GRCh38,1000 Genomes 30x on GRCh38,1000 Genomes phase 3 release,1000 Genomes phase 1 release	HiSeq_30X_hg38	Short	0.25537	0.74463	G|G	G|G	C|C	G|G	GG	GG	Short Short	Short_C Short_C
HG00420	male	SAME122807	CHS	Southern Han Chinese	EAS	East Asian Ancestry	1000 Genomes 30x on GRCh38,1000 Genomes phase 3 release	HiSeq_30X_hg38	Short	0.185591	0.814409	G|G	G|G	C|C	G|G	GG	GG	Short Short	Short_C Short_C
HG00421	male	SAME122808	CHS	Southern Han Chinese	EAS	East Asian Ancestry	1000 Genomes on GRCh38,1000 Genomes 30x on GRCh38,1000 Genomes phase 3 release,1000 Genomes phase 1 release,90 Han Chinese high coverage genomes	HiSeq_30X_hg38	Short	0.0980153	0.901985	G|G	G|G	C|C	G|G	GG	GG	Short Short	Short_C Short_C
HG00422	female	SAME122809	CHS	Southern Han Chinese	EAS	East Asian Ancestry	1000 Genomes on GRCh38,1000 Genomes 30x on GRCh38,1000 Genomes phase 3 release,1000 Genomes phase 1 release,90 Han Chinese high coverage genomes	HiSeq_30X_hg38	Short	0.175561	0.824439	G|G	G|A	C|C	G|G	GG	GA	Short Short	Short_C Short_C
HG00423	female	SAME122810	CHS	Southern Han Chinese	EAS	East Asian Ancestry	1000 Genomes 30x on GRCh38,1000 Genomes phase 3 release	HiSeq_30X_hg38	Short	0.280654	0.719346	G|G	G|G	C|C	G|G	GG	GG	Short Short	Short_C Short_C
HG00427	male	SAME122806	CHS	Southern Han Chinese	EAS	East Asian Ancestry	1000 Genomes on GRCh38,1000 Genomes 30x on GRCh38,1000 Genomes phase 3 release,1000 Genomes phase 1 release,90 Han Chinese high coverage genomes	HiSeq_30X_hg38	Long	0.571473	0.428527	G|A	G|G	C|C	G|G	GG	AG	Short Long	Short_C Long_C
HG00428	female	SAME122811	CHS	Southern Han Chinese	EAS	East Asian Ancestry	1000 Genomes on GRCh38,1000 Genomes 30x on GRCh38,1000 Genomes phase 3 release,1000 Genomes phase 1 release,90 Han Chinese high coverage genomes	HiSeq_30X_hg38	Short	0.0865769	0.913423	G|G	G|G	C|C	G|G	GG	GG	Short Short	Short_C Short_C
HG00429	male	SAME122812	CHS	Southern Han Chinese	EAS	East Asian Ancestry	1000 Genomes 30x on GRCh38,1000 Genomes phase 3 release	HiSeq_30X_hg38	Short	0.0899432	0.910057	G|G	G|G	C|C	G|G	GG	GG	Short Short	Short_C Short_C
HG00436	male	SAME125262	CHS	Southern Han Chinese	EAS	East Asian Ancestry	1000 Genomes on GRCh38,1000 Genomes 30x on GRCh38,1000 Genomes phase 3 release,1000 Genomes phase 1 release,90 Han Chinese high coverage genomes	HiSeq_30X_hg38	Short	0.15954	0.84046	G|G	A|G	C|C	G|G	GA	GG	Short Short	Short_C Short_C
HG00437	female	SAME125261	CHS	Southern Han Chinese	EAS	East Asian Ancestry	1000 Genomes on GRCh38,1000 Genomes 30x on GRCh38,1000 Genomes phase 3 release,1000 Genomes phase 1 release,90 Han Chinese high coverage genomes	HiSeq_30X_hg38	Short	0.0560701	0.94393	G|A	G|A	C|C	G|G	GG	AA	Short Short	Long_T Short_C
HG00438	female	SAME125267	CHS	Southern Han Chinese	EAS	East Asian Ancestry	1000 Genomes 30x on GRCh38,1000 Genomes phase 3 release	HiSeq_30X_hg38	Short	0.185445	0.814555	G|A	G|A	C|C	G|G	GG	AA	Short Short	Short_C Short_C
HG00442	male	SAME124912	CHS	Southern Han Chinese	EAS	East Asian Ancestry	1000 Genomes on GRCh38,1000 Genomes 30x on GRCh38,1000 Genomes phase 3 release,1000 Genomes phase 1 release,90 Han Chinese high coverage genomes	HiSeq_30X_hg38	Short	0.191114	0.808886	A|G	A|A	C|C	G|G	AA	GA	Short Short	Short_C Short_C
HG00443	female	SAME124920	CHS	Southern Han Chinese	EAS	East Asian Ancestry	1000 Genomes on GRCh38,1000 Genomes 30x on GRCh38,1000 Genomes phase 3 release,1000 Genomes phase 1 release,90 Han Chinese high coverage genomes	HiSeq_30X_hg38	Short	0.177828	0.822172	G|G	G|A	C|C	G|G	GG	GA	Short Short	Short_C Short_C
HG00444	male	SAME124190	CHS	Southern Han Chinese	EAS	East Asian Ancestry	1000 Genomes 30x on GRCh38,1000 Genomes phase 3 release	HiSeq_30X_hg38	Short	0.10689	0.89311	A|G	A|A	C|C	G|G	AA	GA	Short Short	Short_C Short_C
HG00445	male	SAME124975	CHS	Southern Han Chinese	EAS	East Asian Ancestry	1000 Genomes on GRCh38,1000 Genomes 30x on GRCh38,1000 Genomes phase 3 release,1000 Genomes phase 1 release	HiSeq_30X_hg38	Short	0.146498	0.853502	G|G	G|A	C|C	G|G	GG	GA	Short Short	Short_C Short_C
HG00446	female	SAME123880	CHS	Southern Han Chinese	EAS	East Asian Ancestry	1000 Genomes on GRCh38,1000 Genomes 30x on GRCh38,1000 Genomes phase 3 release,1000 Genomes phase 1 release	HiSeq_30X_hg38	Short	0.123928	0.876072	G|G	G|A	C|C	A|G	GG	GA	Short Short	Short_C Short_C
HG00447	female	SAME124953	CHS	Southern Han Chinese	EAS	East Asian Ancestry	1000 Genomes 30x on GRCh38,1000 Genomes phase 3 release	HiSeq_30X_hg38	Short	0.14111	0.85889	G|G	A|G	C|C	G|A	GA	GG	Short Short	Short_C Short_C
HG00448	male	SAME124200	CHS	Southern Han Chinese	EAS	East Asian Ancestry	1000 Genomes on GRCh38,1000 Genomes 30x on GRCh38,1000 Genomes phase 3 release,1000 Genomes phase 1 release,90 Han Chinese high coverage genomes	HiSeq_30X_hg38	Short	0.121159	0.878841	G|G	A|G	C|C	G|G	GA	GG	Short Short	Short_C Short_C
HG00449	female	SAME123885	CHS	Southern Han Chinese	EAS	East Asian Ancestry	1000 Genomes on GRCh38,1000 Genomes 30x on GRCh38,1000 Genomes phase 3 release,1000 Genomes phase 1 release	HiSeq_30X_hg38	Short	0.251374	0.748626	A|G	A|A	C|C	G|G	AA	GA	Short Short	Short_C Short_C
HG00450	female	SAME125167	CHS	Southern Han Chinese	EAS	East Asian Ancestry	1000 Genomes 30x on GRCh38,1000 Genomes phase 3 release	HiSeq_30X_hg38	Short	0.18884	0.81116	G|A	A|A	C|C	G|G	GA	AA	Short Short	Short_C Short_C
HG00451	male	SAME125159	CHS	Southern Han Chinese	EAS	East Asian Ancestry	1000 Genomes on GRCh38,1000 Genomes 30x on GRCh38,1000 Genomes phase 3 release,1000 Genomes phase 1 release	HiSeq_30X_hg38	Short	0.077586	0.922414	G|G	G|G	C|C	G|G	GG	GG	Short Short	Short_C Short_C
HG00452	female	SAME123115	CHS	Southern Han Chinese	EAS	East Asian Ancestry	1000 Genomes on GRCh38,1000 Genomes 30x on GRCh38,1000 Genomes phase 3 release,1000 Genomes phase 1 release	HiSeq_30X_hg38	Short	0.15567	0.84433	G|G	G|G	C|C	G|G	GG	GG	Short Short	Short_C Short_C
HG00453	female	SAME123113	CHS	Southern Han Chinese	EAS	East Asian Ancestry	1000 Genomes 30x on GRCh38,1000 Genomes phase 3 release	HiSeq_30X_hg38	Short	0.1733	0.8267	G|G	G|G	C|C	G|G	GG	GG	Short Short	Long_C Short_C
HG00457	male	SAME123095	CHS	Southern Han Chinese	EAS	East Asian Ancestry	1000 Genomes on GRCh38,1000 Genomes 30x on GRCh38,1000 Genomes phase 3 release,1000 Genomes phase 1 release	HiSeq_30X_hg38	Short	0.102045	0.897955	G|G	G|G	C|C	G|G	GG	GG	Short Short	Short_C Short_C
HG00458	female	SAME125278	CHS	Southern Han Chinese	EAS	East Asian Ancestry	1000 Genomes on GRCh38,1000 Genomes 30x on GRCh38,1000 Genomes phase 3 release,1000 Genomes phase 1 release	HiSeq_30X_hg38	Short	0.241079	0.758921	A|G	A|G	C|C	G|G	AA	GG	Short Short	Short_C Long_T
HG00459	male	SAME125269	CHS	Southern Han Chinese	EAS	East Asian Ancestry	1000 Genomes 30x on GRCh38,1000 Genomes phase 3 release	HiSeq_30X_hg38	Short	0.363959	0.636041	G|A	G|A	C|C	G|G	GG	AA	Short Short	Short_C Short_C
HG00463	male	SAME123496	CHS	Southern Han Chinese	EAS	East Asian Ancestry	1000 Genomes on GRCh38,1000 Genomes 30x on GRCh38,1000 Genomes phase 3 release,1000 Genomes phase 1 release	HiSeq_30X_hg38	Short	0.0656271	0.934373	G|G	A|G	C|C	G|G	GA	GG	Short Short	Short_C Short_C
HG00464	female	SAME123497	CHS	Southern Han Chinese	EAS	East Asian Ancestry	1000 Genomes on GRCh38,1000 Genomes 30x on GRCh38,1000 Genomes phase 3 release,1000 Genomes phase 1 release	HiSeq_30X_hg38	Short	0.0952953	0.904705	G|G	G|G	C|C	G|G	GG	GG	Short Short	Long_T Long_T
HG00465	male	SAME123498	CHS	Southern Han Chinese	EAS	East Asian Ancestry	1000 Genomes 30x on GRCh38,1000 Genomes phase 3 release	HiSeq_30X_hg38	Short	0.092385	0.907615	G|G	G|G	C|C	G|G	GG	GG	Short Short	Short_C Short_C
HG00472	male	SAME123339	CHS	Southern Han Chinese	EAS	East Asian Ancestry	1000 Genomes on GRCh38,1000 Genomes 30x on GRCh38,1000 Genomes phase 3 release,1000 Genomes phase 1 release,90 Han Chinese high coverage genomes	HiSeq_30X_hg38	Short	0.145155	0.854845	G|A	G|A	C|C	G|G	GG	AA	Short Short	Long_C Short_C
HG00473	female	SAME123338	CHS	Southern Han Chinese	EAS	East Asian Ancestry	1000 Genomes on GRCh38,1000 Genomes 30x on GRCh38,1000 Genomes phase 3 release,1000 Genomes phase 1 release,90 Han Chinese high coverage genomes	HiSeq_30X_hg38	Long	0.696586	0.303414	G|A	G|G	C|C	G|G	GG	AG	Short Long	Long_T Long_T
HG00474	male	SAME123343	CHS	Southern Han Chinese	EAS	East Asian Ancestry	1000 Genomes 30x on GRCh38,1000 Genomes phase 3 release	HiSeq_30X_hg38	Short	0.078046	0.921954	G|G	G|G	C|C	G|G	GG	GG	Short Short	Short_C Short_C
HG00475	male	SAME123342	CHS	Southern Han Chinese	EAS	East Asian Ancestry	1000 Genomes on GRCh38,1000 Genomes 30x on GRCh38,1000 Genomes phase 3 release,1000 Genomes phase 1 release,90 Han Chinese high coverage genomes	HiSeq_30X_hg38	Short	0.172951	0.827049	G|G	A|A	C|C	G|G	GA	GA	Short Short	Short_C Short_C
HG00476	female	SAME123341	CHS	Southern Han Chinese	EAS	East Asian Ancestry	1000 Genomes on GRCh38,1000 Genomes 30x on GRCh38,1000 Genomes phase 3 release,1000 Genomes phase 1 release,90 Han Chinese high coverage genomes	HiSeq_30X_hg38	Short	0.223438	0.776562	G|A	A|A	C|C	G|G	GA	AA	Short Short	Short_C Short_C
HG00477	male	SAME123340	CHS	Southern Han Chinese	EAS	East Asian Ancestry	1000 Genomes 30x on GRCh38,1000 Genomes phase 3 release	HiSeq_30X_hg38	Short	0.0982847	0.901715	G|A	A|A	C|C	G|G	GA	AA	Short Short	Short_C Short_C
HG00478	male	SAME123335	CHS	Southern Han Chinese	EAS	East Asian Ancestry	1000 Genomes on GRCh38,1000 Genomes 30x on GRCh38,1000 Genomes phase 3 release,1000 Genomes phase 1 release,90 Han Chinese high coverage genomes	HiSeq_30X_hg38	Short	0.060656	0.939344	G|G	G|G	C|C	G|G	GG	GG	Short Short	Short_C Short_C
HG00479	female	SAME123334	CHS	Southern Han Chinese	EAS	East Asian Ancestry	1000 Genomes on GRCh38,1000 Genomes 30x on GRCh38,1000 Genomes phase 3 release,1000 Genomes phase 1 release,90 Han Chinese high coverage genomes	HiSeq_30X_hg38	Short	0.0898353	0.910165	G|A	A|A	C|T	G|A	GA	AA	Short Short	Short_C Short_T
HG00480	male	SAME124617	CHS	Southern Han Chinese	EAS	East Asian Ancestry	1000 Genomes 30x on GRCh38,1000 Genomes phase 3 release	HiSeq_30X_hg38	Short	0.193357	0.806643	G|G	G|A	C|C	G|G	GG	GA	Short Short	Short_C Short_C
HG00500	male	SAME123363	CHS	Southern Han Chinese	EAS	East Asian Ancestry	1000 Genomes on GRCh38,1000 Genomes 30x on GRCh38,1000 Genomes phase 3 release,1000 Genomes phase 1 release,90 Han Chinese high coverage genomes	HiSeq_30X_hg38	Long	0.780299	0.219701	G|A	G|G	C|T	G|A	GG	AG	Short Long	Short_C Short_C
HG00501	female	SAME123362	CHS	Southern Han Chinese	EAS	East Asian Ancestry	1000 Genomes on GRCh38,1000 Genomes 30x on GRCh38,1000 Genomes phase 3 release,1000 Genomes phase 1 release	HiSeq_30X_hg38	Short	0.120001	0.879999	G|G	A|G	C|C	G|G	GA	GG	Short Short	Short_C Short_C
HG00502	male	SAME123361	CHS	Southern Han Chinese	EAS	East Asian Ancestry	1000 Genomes 30x on GRCh38,1000 Genomes phase 3 release	HiSeq_30X_hg38	Short	0.0970514	0.902949	G|G	G|A	C|C	G|G	GG	GA	Short Short	Short_C Short_C
HG00512	male	SAME123525	CHS	Southern Han Chinese	EAS	East Asian Ancestry	1000 Genomes on GRCh38,1000 Genomes 30x on GRCh38,Human Genome Structural Variation Consortium, Phase 2,The Human Genome Structural Variation Consortium,1000 Genomes phase 3 release,1000 Genomes phase 1 release	HiSeq_30X_hg38	Short	0.132825	0.867175	G|G	A|G	C|C	G|G	GA	GG	Short Short	Short_C Short_C
HG00513	female	SAME123526	CHS	Southern Han Chinese	EAS	East Asian Ancestry	1000 Genomes on GRCh38,1000 Genomes 30x on GRCh38,Human Genome Structural Variation Consortium, Phase 2,The Human Genome Structural Variation Consortium,1000 Genomes phase 3 release,1000 Genomes phase 1 release,90 Han Chinese high coverage genomes	HiSeq_30X_hg38	Long	0.999067	0.000933495	A|A	G|A	C|C	G|G	AG	AA	Long Short	Long_C Short_C
HG00514	female	SAME123522	CHS	Southern Han Chinese	EAS	East Asian Ancestry	1000 Genomes 30x on GRCh38,Human Genome Structural Variation Consortium, Phase 2,The Human Genome Structural Variation Consortium,1000 Genomes phase 3 release	HiSeq_30X_hg38	Long	0.698772	0.301228	G|A	A|G	C|C	G|G	GA	AG	Short Long	Short_C Long_C
HG00524	male	SAME123724	CHS	Southern Han Chinese	EAS	East Asian Ancestry	1000 Genomes on GRCh38,1000 Genomes 30x on GRCh38,1000 Genomes phase 3 release,1000 Genomes phase 1 release,90 Han Chinese high coverage genomes	HiSeq_30X_hg38	Short	0.145102	0.854898	G|G	G|A	C|C	G|G	GG	GA	Short Short	Short_C Short_C
HG00525	female	SAME123242	CHS	Southern Han Chinese	EAS	East Asian Ancestry	1000 Genomes on GRCh38,1000 Genomes 30x on GRCh38,1000 Genomes phase 3 release,1000 Genomes phase 1 release,90 Han Chinese high coverage genomes	HiSeq_30X_hg38	Short	0.0913894	0.908611	G|G	A|G	C|C	G|G	GA	GG	Short Short	Short_C Short_C
HG00526	male	SAME123395	CHS	Southern Han Chinese	EAS	East Asian Ancestry	1000 Genomes 30x on GRCh38,1000 Genomes phase 3 release	HiSeq_30X_hg38	Short	0.329318	0.670682	G|G	G|G	C|C	G|G	GG	GG	Short Short	Short_C Short_C
HG00530	male	SAME124356	CHS	Southern Han Chinese	EAS	East Asian Ancestry	1000 Genomes on GRCh38,1000 Genomes 30x on GRCh38,1000 Genomes phase 3 release,1000 Genomes phase 1 release,90 Han Chinese high coverage genomes	HiSeq_30X_hg38	Short	0.143349	0.856651	G|G	A|A	C|C	G|G	GA	GA	Short Short	Short_C Short_C
HG00531	female	SAME125381	CHS	Southern Han Chinese	EAS	East Asian Ancestry	1000 Genomes on GRCh38,1000 Genomes 30x on GRCh38,1000 Genomes phase 3 release,1000 Genomes phase 1 release,90 Han Chinese high coverage genomes	HiSeq_30X_hg38	Short	0.110476	0.889524	G|G	A|A	C|C	G|G	GA	GA	Short Short	Short_C Short_C
HG00532	male	SAME125268	CHS	Southern Han Chinese	EAS	East Asian Ancestry	1000 Genomes 30x on GRCh38,1000 Genomes phase 3 release	HiSeq_30X_hg38	Short	0.209259	0.790741	G|G	A|A	C|C	G|G	GA	GA	Short Short	Short_C Short_C
HG00533	male	SAME124353	CHS	Southern Han Chinese	EAS	East Asian Ancestry	1000 Genomes on GRCh38,1000 Genomes 30x on GRCh38,1000 Genomes phase 3 release,1000 Genomes phase 1 release,90 Han Chinese high coverage genomes	HiSeq_30X_hg38	Long	0.585059	0.414941	G|A	G|G	C|T	G|A	GG	AG	Short Long	Short_C Long_T
HG00534	female	SAME123915	CHS	Southern Han Chinese	EAS	East Asian Ancestry	1000 Genomes on GRCh38,1000 Genomes 30x on GRCh38,1000 Genomes phase 3 release,1000 Genomes phase 1 release,90 Han Chinese high coverage genomes	HiSeq_30X_hg38	Short	0.485268	0.514732	G|A	G|G	C|T	G|A	GG	AG	Short Long	Short_C Short_C
HG00535	male	SAME124348	CHS	Southern Han Chinese	EAS	East Asian Ancestry	1000 Genomes 30x on GRCh38,1000 Genomes phase 3 release	HiSeq_30X_hg38	Short	0.128605	0.871395	G|G	G|G	C|C	G|G	GG	GG	Short Short	Short_C Short_C
HG00536	male	SAME124344	CHS	Southern Han Chinese	EAS	East Asian Ancestry	1000 Genomes on GRCh38,1000 Genomes 30x on GRCh38,1000 Genomes phase 3 release,1000 Genomes phase 1 release,90 Han Chinese high coverage genomes	HiSeq_30X_hg38	Short	0.112348	0.887652	G|G	G|A	C|C	G|G	GG	GA	Short Short	Short_C Short_C
HG00537	female	SAME124345	CHS	Southern Han Chinese	EAS	East Asian Ancestry	1000 Genomes on GRCh38,1000 Genomes 30x on GRCh38,1000 Genomes phase 3 release,1000 Genomes phase 1 release,90 Han Chinese high coverage genomes	HiSeq_30X_hg38	Short	0.0845409	0.915459	G|G	G|G	C|C	G|G	GG	GG	Short Short	Short_C Short_C
HG00538	male	SAME124343	CHS	Southern Han Chinese	EAS	East Asian Ancestry	1000 Genomes 30x on GRCh38,1000 Genomes phase 3 release	HiSeq_30X_hg38	Short	0.375436	0.624564	G|G	G|A	C|C	G|G	GG	GA	Short Short	Short_C Short_C
HG00542	male	SAME124352	CHS	Southern Han Chinese	EAS	East Asian Ancestry	1000 Genomes on GRCh38,1000 Genomes 30x on GRCh38,1000 Genomes phase 3 release,1000 Genomes phase 1 release,90 Han Chinese high coverage genomes	HiSeq_30X_hg38	Short	0.0638441	0.936156	G|G	A|G	C|C	G|G	GA	GG	Short Short	Short_C Short_C
HG00543	female	SAME122857	CHS	Southern Han Chinese	EAS	East Asian Ancestry	1000 Genomes on GRCh38,1000 Genomes 30x on GRCh38,1000 Genomes phase 3 release,1000 Genomes phase 1 release	HiSeq_30X_hg38	Short	0.281069	0.718931	G|G	G|G	C|C	G|G	GG	GG	Short Short	Short_C Short_C
HG00544	female	SAME124086	CHS	Southern Han Chinese	EAS	East Asian Ancestry	1000 Genomes 30x on GRCh38,1000 Genomes phase 3 release	HiSeq_30X_hg38	Short	0.11428	0.88572	G|G	A|G	C|C	G|G	GA	GG	Short Short	Long_C Short_C
HG00551	female	SAME124252	PUR	Puerto Rican	AMR	American Ancestry	1000 Genomes on GRCh38,1000 Genomes 30x on GRCh38,1000 Genomes phase 3 release,1000 Genomes phase 1 release	HiSeq_30X_hg38	Long	0.844345	0.155655	A|G	G|G	T|C	A|G	AG	GG	Long Short	Long_T Short_C
HG00552	male	SAME124253	PUR	Puerto Rican	AMR	American Ancestry	1000 Genomes 30x on GRCh38,1000 Genomes phase 3 release	HiSeq_30X_hg38	Short	0.284459	0.715541	G|G	G|G	T|C	G|G	GG	GG	Short Short	Short_T Short_C
HG00553	male	SAME124254	PUR	Puerto Rican	AMR	American Ancestry	1000 Genomes on GRCh38,1000 Genomes 30x on GRCh38,1000 Genomes phase 3 release,1000 Genomes phase 1 release	HiSeq_30X_hg38	Short	0.212384	0.787616	G|A	A|A	C|C	G|G	GA	AA	Short Short	Short_C Short_C
HG00554	female	SAME123969	PUR	Puerto Rican	AMR	American Ancestry	1000 Genomes on GRCh38,1000 Genomes 30x on GRCh38,1000 Genomes phase 3 release,1000 Genomes phase 1 release	HiSeq_30X_hg38	Short	0.235422	0.764578	G|G	A|A	C|C	G|G	GA	GA	Short Short	Short_C Short_C
HG00555	female	SAME122856	PUR	Puerto Rican	AMR	American Ancestry	1000 Genomes 30x on GRCh38,1000 Genomes phase 3 release	HiSeq_30X_hg38	Short	0.15912	0.84088	G|G	A|A	C|C	G|G	GA	GA	Short Short	Short_C Short_C
HG00556	male	SAME123971	CHS	Southern Han Chinese	EAS	East Asian Ancestry	1000 Genomes on GRCh38,1000 Genomes 30x on GRCh38,1000 Genomes phase 3 release,1000 Genomes phase 1 release,90 Han Chinese high coverage genomes	HiSeq_30X_hg38	Short	0.12497	0.87503	G|G	G|G	C|C	G|G	GG	GG	Short Short	Short_C Short_C
HG00557	female	SAME124258	CHS	Southern Han Chinese	EAS	East Asian Ancestry	1000 Genomes on GRCh38,1000 Genomes 30x on GRCh38,1000 Genomes phase 3 release,1000 Genomes phase 1 release,90 Han Chinese high coverage genomes	HiSeq_30X_hg38	Short	0.0586069	0.941393	G|G	G|G	C|C	G|G	GG	GG	Short Short	Short_C Short_C
HG00558	female	SAME124247	CHS	Southern Han Chinese	EAS	East Asian Ancestry	1000 Genomes 30x on GRCh38,1000 Genomes phase 3 release	HiSeq_30X_hg38	Short	0.0656635	0.934336	G|G	G|G	C|C	G|G	GG	GG	Short Short	Short_C Short_C
HG00559	male	SAME124248	CHS	Southern Han Chinese	EAS	East Asian Ancestry	1000 Genomes on GRCh38,1000 Genomes 30x on GRCh38,1000 Genomes phase 3 release,1000 Genomes phase 1 release	HiSeq_30X_hg38	Long	0.678661	0.321339	G|A	G|G	C|C	G|G	GG	AG	Short Long	Short_C Short_C
HG00560	female	SAME124456	CHS	Southern Han Chinese	EAS	East Asian Ancestry	1000 Genomes on GRCh38,1000 Genomes 30x on GRCh38,1000 Genomes phase 3 release,1000 Genomes phase 1 release	HiSeq_30X_hg38	Short	0.100176	0.899824	G|G	A|G	C|C	G|G	GA	GG	Short Short	Short_C Short_C
HG00561	female	SAME124455	CHS	Southern Han Chinese	EAS	East Asian Ancestry	1000 Genomes 30x on GRCh38,1000 Genomes phase 3 release	HiSeq_30X_hg38	Short	0.181074	0.818926	G|G	G|G	C|C	G|G	GG	GG	Short Short	Short_C Short_C
HG00565	male	SAME124452	CHS	Southern Han Chinese	EAS	East Asian Ancestry	1000 Genomes on GRCh38,1000 Genomes 30x on GRCh38,1000 Genomes phase 3 release,1000 Genomes phase 1 release	HiSeq_30X_hg38	Short	0.0868757	0.913124	G|G	A|G	C|C	G|G	GA	GG	Short Short	Short_C Short_C
HG00566	female	SAME125048	CHS	Southern Han Chinese	EAS	East Asian Ancestry	1000 Genomes on GRCh38,1000 Genomes 30x on GRCh38,1000 Genomes phase 3 release,1000 Genomes phase 1 release	HiSeq_30X_hg38	Long	0.50095	0.49905	G|G	A|G	C|C	G|G	GA	GG	Short Short	Short_C Short_C
HG00567	male	SAME124453	CHS	Southern Han Chinese	EAS	East Asian Ancestry	1000 Genomes 30x on GRCh38,1000 Genomes phase 3 release	HiSeq_30X_hg38	Short	0.0837455	0.916255	G|G	G|G	C|C	G|G	GG	GG	Short Short	Short_C Short_C
HG00577	male	SAME123516	CHS	Southern Han Chinese	EAS	East Asian Ancestry	1000 Genomes on GRCh38,1000 Genomes 30x on GRCh38,1000 Genomes phase 3 release,1000 Genomes phase 1 release	HiSeq_30X_hg38	Short	0.0888858	0.911114	G|G	A|G	C|C	G|G	GA	GG	Short Short	Short_C Short_C
HG00578	female	SAME123528	CHS	Southern Han Chinese	EAS	East Asian Ancestry	1000 Genomes on GRCh38,1000 Genomes 30x on GRCh38,1000 Genomes phase 3 release,1000 Genomes phase 1 release	HiSeq_30X_hg38	Short	0.181974	0.818026	G|A	A|A	C|T	G|A	GA	AA	Short Short	Short_C Short_T
HG00579	female	SAME123530	CHS	Southern Han Chinese	EAS	East Asian Ancestry	1000 Genomes 30x on GRCh38,1000 Genomes phase 3 release	HiSeq_30X_hg38	Short	0.294625	0.705375	G|A	A|A	C|T	G|A	GA	AA	Short Short	Short_C Short_T
HG00580	male	SAME124832	CHS	Southern Han Chinese	EAS	East Asian Ancestry	1000 Genomes on GRCh38,1000 Genomes 30x on GRCh38,1000 Genomes phase 3 release,1000 Genomes phase 1 release,90 Han Chinese high coverage genomes	HiSeq_30X_hg38	Short	0.00949204	0.990508	G|A	A|A	C|C	G|G	GA	AA	Short Short	Short_C Short_C
HG00581	female	SAME124831	CHS	Southern Han Chinese	EAS	East Asian Ancestry	1000 Genomes on GRCh38,1000 Genomes 30x on GRCh38,1000 Genomes phase 3 release,1000 Genomes phase 1 release	HiSeq_30X_hg38	Short	0.0808037	0.919196	G|G	A|G	C|C	G|G	GA	GG	Short Short	Short_C Short_C
HG00582	female	SAME124830	CHS	Southern Han Chinese	EAS	East Asian Ancestry	1000 Genomes 30x on GRCh38,1000 Genomes phase 3 release	HiSeq_30X_hg38	Short	0.113041	0.886959	A|G	A|G	C|C	G|G	AA	GG	Short Short	Short_C Short_C
HG00583	male	SAME124829	CHS	Southern Han Chinese	EAS	East Asian Ancestry	1000 Genomes on GRCh38,1000 Genomes 30x on GRCh38,1000 Genomes phase 3 release,1000 Genomes phase 1 release,90 Han Chinese high coverage genomes	HiSeq_30X_hg38	Long	0.872241	0.127759	A|A	G|G	T|T	A|A	AG	AG	Long Long	Short_C Short_C
HG00584	female	SAME124663	CHS	Southern Han Chinese	EAS	East Asian Ancestry	1000 Genomes on GRCh38,1000 Genomes 30x on GRCh38,1000 Genomes phase 3 release,1000 Genomes phase 1 release,90 Han Chinese high coverage genomes	HiSeq_30X_hg38	Short	0.166301	0.833699	G|G	A|G	C|C	G|G	GA	GG	Short Short	Short_C Short_C
HG00585	female	SAME124722	CHS	Southern Han Chinese	EAS	East Asian Ancestry	1000 Genomes 30x on GRCh38,1000 Genomes phase 3 release	HiSeq_30X_hg38	Short	0.474031	0.525969	A|G	G|A	T|C	A|G	AG	GA	Long Short	Long_T Short_C
HG00589	male	SAME124824	CHS	Southern Han Chinese	EAS	East Asian Ancestry	1000 Genomes on GRCh38,1000 Genomes 30x on GRCh38,1000 Genomes phase 3 release,1000 Genomes phase 1 release	HiSeq_30X_hg38	Short	0.0801618	0.919838	G|G	G|G	C|C	G|G	GG	GG	Short Short	Short_C Short_C
HG00590	female	SAME125009	CHS	Southern Han Chinese	EAS	East Asian Ancestry	1000 Genomes on GRCh38,1000 Genomes 30x on GRCh38,1000 Genomes phase 3 release,1000 Genomes phase 1 release	HiSeq_30X_hg38	Short	0.189894	0.810106	A|G	A|A	C|C	G|G	AA	GA	Short Short	Short_C Short_C
HG00591	male	SAME125010	CHS	Southern Han Chinese	EAS	East Asian Ancestry	1000 Genomes 30x on GRCh38,1000 Genomes phase 3 release	HiSeq_30X_hg38	Short	0.10985	0.89015	G|A	G|A	C|C	G|G	GG	AA	Short Short	Short_C Short_C
HG00592	male	SAME125011	CHS	Southern Han Chinese	EAS	East Asian Ancestry	1000 Genomes on GRCh38,1000 Genomes 30x on GRCh38,1000 Genomes phase 3 release,1000 Genomes phase 1 release	HiSeq_30X_hg38	Short	0.110741	0.889259	G|G	G|A	C|C	G|G	GG	GA	Short Short	Short_C Short_C
HG00593	female	SAME125012	CHS	Southern Han Chinese	EAS	East Asian Ancestry	1000 Genomes on GRCh38,1000 Genomes 30x on GRCh38,1000 Genomes phase 3 release,1000 Genomes phase 1 release	HiSeq_30X_hg38	Short	0.460824	0.539176	G|A	G|G	C|T	G|A	GG	AG	Short Long	Short_C Long_T
HG00594	male	SAME125005	CHS	Southern Han Chinese	EAS	East Asian Ancestry	1000 Genomes 30x on GRCh38,1000 Genomes phase 3 release	HiSeq_30X_hg38	Short	0.0702089	0.929791	G|G	G|G	C|C	G|G	GG	GG	Short Short	Short_C Short_C
HG00595	male	SAME125006	CHS	Southern Han Chinese	EAS	East Asian Ancestry	1000 Genomes on GRCh38,1000 Genomes 30x on GRCh38,1000 Genomes phase 3 release,1000 Genomes phase 1 release	HiSeq_30X_hg38	Long	0.800464	0.199536	A|G	G|A	T|C	A|G	AG	GA	Long Short	Short_C Short_C
HG00596	female	SAME125007	CHS	Southern Han Chinese	EAS	East Asian Ancestry	1000 Genomes on GRCh38,1000 Genomes 30x on GRCh38,1000 Genomes phase 3 release,1000 Genomes phase 1 release	HiSeq_30X_hg38	Short	0.236178	0.763822	G|G	G|A	C|C	G|G	GG	GA	Short Short	Short_C Short_C
HG00597	female	SAME125008	CHS	Southern Han Chinese	EAS	East Asian Ancestry	1000 Genomes 30x on GRCh38,1000 Genomes phase 3 release	HiSeq_30X_hg38	Short	0.306949	0.693051	G|G	A|A	C|C	G|G	GA	GA	Short Short	Long_T Short_C
HG00598	male	SAME1839713	CHS	Southern Han Chinese	EAS	East Asian Ancestry	1000 Genomes on GRCh38,1000 Genomes 30x on GRCh38,1000 Genomes phase 3 release	HiSeq_30X_hg38	Short	0.368618	0.631382	G|A	A|G	C|C	G|G	GA	AG	Short Long	Short_C Short_C
HG00599	female	SAME1839802	CHS	Southern Han Chinese	EAS	East Asian Ancestry	1000 Genomes on GRCh38,1000 Genomes 30x on GRCh38,1000 Genomes phase 3 release	HiSeq_30X_hg38	Short	0.268797	0.731203	A|G	A|A	C|C	G|G	AA	GA	Short Short	Short_C Short_C
HG00607	male	SAME125373	CHS	Southern Han Chinese	EAS	East Asian Ancestry	1000 Genomes on GRCh38,1000 Genomes 30x on GRCh38,1000 Genomes phase 3 release,1000 Genomes phase 1 release	HiSeq_30X_hg38	Long	0.964016	0.0359839	A|G	G|A	T|C	A|G	AG	GA	Long Short	Short_C Long_C
HG00608	female	SAME125369	CHS	Southern Han Chinese	EAS	East Asian Ancestry	1000 Genomes on GRCh38,1000 Genomes 30x on GRCh38,1000 Genomes phase 3 release,1000 Genomes phase 1 release	HiSeq_30X_hg38	Long	0.952153	0.0478474	A|G	G|A	C|C	G|G	AG	GA	Long Short	Short_C Long_T
HG00609	male	SAME125370	CHS	Southern Han Chinese	EAS	East Asian Ancestry	1000 Genomes 30x on GRCh38,1000 Genomes phase 3 release	HiSeq_30X_hg38	Long	0.561875	0.438125	G|A	A|G	C|C	G|G	GA	AG	Short Long	Short_C Long_C
HG00610	male	SAME125199	CHS	Southern Han Chinese	EAS	East Asian Ancestry	1000 Genomes on GRCh38,1000 Genomes 30x on GRCh38,1000 Genomes phase 3 release,1000 Genomes phase 1 release	HiSeq_30X_hg38	Short	0.342273	0.657727	A|G	G|A	T|C	A|G	AG	GA	Long Short	Short_C Long_T
HG00611	female	SAME125198	CHS	Southern Han Chinese	EAS	East Asian Ancestry	1000 Genomes on GRCh38,1000 Genomes 30x on GRCh38,1000 Genomes phase 3 release,1000 Genomes phase 1 release	HiSeq_30X_hg38	Long	0.530697	0.469303	A|A	A|G	C|T	G|A	AA	AG	Short Long	Short_C Long_T
HG00612	female	SAME125197	CHS	Southern Han Chinese	EAS	East Asian Ancestry	1000 Genomes 30x on GRCh38,1000 Genomes phase 3 release	HiSeq_30X_hg38	Short	0.195613	0.804387	G|A	A|A	C|C	G|G	GA	AA	Short Short	Short_C Short_C
HG00613	male	SAME125196	CHS	Southern Han Chinese	EAS	East Asian Ancestry	1000 Genomes on GRCh38,1000 Genomes 30x on GRCh38,1000 Genomes phase 3 release,1000 Genomes phase 1 release	HiSeq_30X_hg38	Short	0.143253	0.856747	G|G	G|G	C|C	G|G	GG	GG	Short Short	Short_C Short_C
HG00614	female	SAME125195	CHS	Southern Han Chinese	EAS	East Asian Ancestry	1000 Genomes on GRCh38,1000 Genomes 30x on GRCh38,1000 Genomes phase 3 release,1000 Genomes phase 1 release	HiSeq_30X_hg38	Short	0.135395	0.864605	G|G	A|G	C|C	G|G	GA	GG	Short Short	Short_C Short_C
HG00615	female	SAME125194	CHS	Southern Han Chinese	EAS	East Asian Ancestry	1000 Genomes 30x on GRCh38,1000 Genomes phase 3 release	HiSeq_30X_hg38	Short	0.274976	0.725024	G|G	G|G	C|C	G|G	GG	GG	Short Short	Short_C Short_C
HG00619	male	SAME125193	CHS	Southern Han Chinese	EAS	East Asian Ancestry	1000 Genomes on GRCh38,1000 Genomes 30x on GRCh38,1000 Genomes phase 3 release,1000 Genomes phase 1 release,90 Han Chinese high coverage genomes	HiSeq_30X_hg38	Short	0.336675	0.663325	G|A	A|A	C|C	G|G	GA	AA	Short Short	Short_C Short_C
HG00620	female	SAME123081	CHS	Southern Han Chinese	EAS	East Asian Ancestry	1000 Genomes on GRCh38,1000 Genomes 30x on GRCh38,1000 Genomes phase 3 release,1000 Genomes phase 1 release,90 Han Chinese high coverage genomes	HiSeq_30X_hg38	Short	0.118614	0.881386	G|G	G|G	C|C	G|G	GG	GG	Short Short	Short_C Short_C
HG00621	male	SAME123082	CHS	Southern Han Chinese	EAS	East Asian Ancestry	1000 Genomes 30x on GRCh38,1000 Genomes phase 3 release	HiSeq_30X_hg38	Short	0.246744	0.753256	A|G	A|G	C|C	G|G	AA	GG	Short Short	Short_C Short_C
HG00622	male	SAME1839278	CHS	Southern Han Chinese	EAS	East Asian Ancestry	1000 Genomes on GRCh38,1000 Genomes 30x on GRCh38,1000 Genomes phase 3 release	HiSeq_30X_hg38	Long	0.649626	0.350374	A|A	A|G	C|C	G|G	AA	AG	Short Long	Short_C Long_T
HG00623	female	SAME1839285	CHS	Southern Han Chinese	EAS	East Asian Ancestry	1000 Genomes on GRCh38,1000 Genomes 30x on GRCh38,1000 Genomes phase 3 release	HiSeq_30X_hg38	Long	0.72377	0.27623	A|G	G|A	C|T	G|A	AG	GA	Long Short	Short_C Short_C
HG00625	male	SAME123080	CHS	Southern Han Chinese	EAS	East Asian Ancestry	1000 Genomes on GRCh38,1000 Genomes 30x on GRCh38,1000 Genomes phase 3 release,1000 Genomes phase 1 release	HiSeq_30X_hg38	Short	0.0526339	0.947366	G|G	G|G	C|C	G|G	GG	GG	Short Short	Short_C Short_C
HG00626	female	SAME123078	CHS	Southern Han Chinese	EAS	East Asian Ancestry	1000 Genomes on GRCh38,1000 Genomes 30x on GRCh38,1000 Genomes phase 3 release,1000 Genomes phase 1 release	HiSeq_30X_hg38	Long	0.56677	0.43323	G|A	A|G	C|C	G|G	GA	AG	Short Long	Short_C Long_C
HG00627	male	SAME123079	CHS	Southern Han Chinese	EAS	East Asian Ancestry	1000 Genomes 30x on GRCh38,1000 Genomes phase 3 release	HiSeq_30X_hg38	Short	0.0917776	0.908222	G|G	G|A	C|C	G|G	GG	GA	Short Short	Short_C Short_C
HG00628	male	SAME123085	CHS	Southern Han Chinese	EAS	East Asian Ancestry	1000 Genomes on GRCh38,1000 Genomes 30x on GRCh38,1000 Genomes phase 3 release,1000 Genomes phase 1 release	HiSeq_30X_hg38	Short	0.129789	0.870211	A|G	A|G	C|C	G|G	AA	GG	Short Short	Short_C Long_T
HG00629	female	SAME123086	CHS	Southern Han Chinese	EAS	East Asian Ancestry	1000 Genomes on GRCh38,1000 Genomes 30x on GRCh38,1000 Genomes phase 3 release,1000 Genomes phase 1 release	HiSeq_30X_hg38	Short	0.281425	0.718575	G|G	G|G	C|C	G|G	GG	GG	Short Short	Short_C Short_C
HG00630	male	SAME122901	CHS	Southern Han Chinese	EAS	East Asian Ancestry	1000 Genomes 30x on GRCh38,1000 Genomes phase 3 release	HiSeq_30X_hg38	Short	0.0848706	0.915129	G|G	G|G	C|C	G|G	GG	GG	Short Short	Short_C Short_C
HG00631	male	SAME1839060	CHS	Southern Han Chinese	EAS	East Asian Ancestry	1000 Genomes on GRCh38,1000 Genomes 30x on GRCh38,1000 Genomes phase 3 release	HiSeq_30X_hg38	Short	0.11208	0.88792	G|G	G|G	C|C	G|G	GG	GG	Short Short	Short_C Short_C
HG00632	female	SAME1839151	CHS	Southern Han Chinese	EAS	East Asian Ancestry	1000 Genomes on GRCh38,1000 Genomes 30x on GRCh38,1000 Genomes phase 3 release	HiSeq_30X_hg38	Long	0.848639	0.151361	A|A	G|G	T|T	A|A	AG	AG	Long Long	Long_T Long_T
HG00634	male	SAME122903	CHS	Southern Han Chinese	EAS	East Asian Ancestry	1000 Genomes on GRCh38,1000 Genomes 30x on GRCh38,1000 Genomes phase 3 release,1000 Genomes phase 1 release	HiSeq_30X_hg38	Short	0.382886	0.617114	G|A	A|G	C|T	G|A	GA	AG	Short Long	Short_C Long_T
HG00635	female	SAME122902	CHS	Southern Han Chinese	EAS	East Asian Ancestry	1000 Genomes on GRCh38,1000 Genomes 30x on GRCh38,1000 Genomes phase 3 release,1000 Genomes phase 1 release	HiSeq_30X_hg38	Short	0.229158	0.770842	A|G	A|A	T|C	A|G	AA	GA	Short Short	Long_T Short_C
HG00636	male	SAME123711	CHS	Southern Han Chinese	EAS	East Asian Ancestry	1000 Genomes 30x on GRCh38,1000 Genomes phase 3 release	HiSeq_30X_hg38	Short	0.270107	0.729893	G|G	A|A	C|C	G|G	GA	GA	Short Short	Short_C Short_C
HG00637	male	SAME123710	PUR	Puerto Rican	AMR	American Ancestry	1000 Genomes on GRCh38,1000 Genomes 30x on GRCh38,1000 Genomes phase 3 release,1000 Genomes phase 1 release	HiSeq_30X_hg38	Short	0.133645	0.866355	G|G	G|A	C|C	G|G	GG	GA	Short Short	Short_C Short_C
HG00638	female	SAME123652	PUR	Puerto Rican	AMR	American Ancestry	1000 Genomes on GRCh38,1000 Genomes 30x on GRCh38,1000 Genomes phase 3 release,1000 Genomes phase 1 release	HiSeq_30X_hg38	Short	0.436063	0.563937	G|A	G|G	C|C	G|G	GG	AG	Short Long	Short_C Long_C
HG00639	female	SAME123650	PUR	Puerto Rican	AMR	American Ancestry	1000 Genomes 30x on GRCh38,1000 Genomes phase 3 release	HiSeq_30X_hg38	Short	0.125425	0.874575	G|G	G|G	C|C	G|G	GG	GG	Short Short	Short_C Short_C
HG00640	male	SAME123434	PUR	Puerto Rican	AMR	American Ancestry	1000 Genomes on GRCh38,1000 Genomes 30x on GRCh38,1000 Genomes phase 3 release,1000 Genomes phase 1 release	HiSeq_30X_hg38	Short	0.0791701	0.92083	G|G	A|G	C|C	G|G	GA	GG	Short Short	Short_C Short_C
HG00641	female	SAME123435	PUR	Puerto Rican	AMR	American Ancestry	1000 Genomes on GRCh38,1000 Genomes 30x on GRCh38,1000 Genomes phase 3 release,1000 Genomes phase 1 release	HiSeq_30X_hg38	Long	0.65658	0.34342	A|G	G|A	T|C	A|G	AG	GA	Long Short	Long_T Short_C
HG00642	male	SAME123436	PUR	Puerto Rican	AMR	American Ancestry	1000 Genomes 30x on GRCh38,1000 Genomes phase 3 release	HiSeq_30X_hg38	Short	0.162437	0.837563	G|G	G|A	C|C	G|G	GG	GA	Short Short	Long_T Short_C
HG00650	male	SAME123254	CHS	Southern Han Chinese	EAS	East Asian Ancestry	1000 Genomes on GRCh38,1000 Genomes 30x on GRCh38,1000 Genomes phase 3 release,1000 Genomes phase 1 release	HiSeq_30X_hg38	Short	0.265976	0.734024	G|G	A|G	C|C	G|G	GA	GG	Short Short	Short_C Short_C
HG00651	female	SAME123966	CHS	Southern Han Chinese	EAS	East Asian Ancestry	1000 Genomes on GRCh38,1000 Genomes 30x on GRCh38,1000 Genomes phase 3 release,1000 Genomes phase 1 release	HiSeq_30X_hg38	Long	0.745572	0.254428	A|G	G|A	C|C	G|G	AG	GA	Long Short	Long_T Short_C
HG00652	female	SAME123252	CHS	Southern Han Chinese	EAS	East Asian Ancestry	1000 Genomes 30x on GRCh38,1000 Genomes phase 3 release	HiSeq_30X_hg38	Long	0.63223	0.36777	G|A	G|G	C|C	G|G	GG	AG	Short Long	Short_C Long_C
HG00653	male	SAME123251	CHS	Southern Han Chinese	EAS	East Asian Ancestry	1000 Genomes on GRCh38,1000 Genomes 30x on GRCh38,1000 Genomes phase 3 release,1000 Genomes phase 1 release,90 Han Chinese high coverage genomes	HiSeq_30X_hg38	Short	0.368037	0.631963	G|G	G|G	C|C	G|G	GG	GG	Short Short	Short_C Short_C
HG00654	female	SAME123234	CHS	Southern Han Chinese	EAS	East Asian Ancestry	1000 Genomes on GRCh38,1000 Genomes 30x on GRCh38,1000 Genomes phase 3 release,1000 Genomes phase 1 release	HiSeq_30X_hg38	Short	0.165955	0.834045	G|G	A|A	C|C	G|G	GA	GA	Short Short	Short_C Short_C
HG00655	female	SAME123257	CHS	Southern Han Chinese	EAS	East Asian Ancestry	1000 Genomes 30x on GRCh38,1000 Genomes phase 3 release	HiSeq_30X_hg38	Short	0.109771	0.890229	G|G	G|A	C|C	G|G	GG	GA	Short Short	Short_C Short_C
HG00656	male	SAME123233	CHS	Southern Han Chinese	EAS	East Asian Ancestry	1000 Genomes on GRCh38,1000 Genomes 30x on GRCh38,1000 Genomes phase 3 release,1000 Genomes phase 1 release,90 Han Chinese high coverage genomes	HiSeq_30X_hg38	Long	0.764045	0.235955	A|G	G|G	T|C	A|G	AG	GG	Long Short	Short_C Short_C
HG00657	female	SAME123255	CHS	Southern Han Chinese	EAS	East Asian Ancestry	1000 Genomes on GRCh38,1000 Genomes 30x on GRCh38,1000 Genomes phase 3 release,1000 Genomes phase 1 release,90 Han Chinese high coverage genomes	HiSeq_30X_hg38	Short	0.193587	0.806413	G|G	G|G	C|C	G|G	GG	GG	Short Short	Short_C Short_C
HG00658	male	SAME123241	CHS	Southern Han Chinese	EAS	East Asian Ancestry	1000 Genomes 30x on GRCh38,1000 Genomes phase 3 release	HiSeq_30X_hg38	Long	0.588569	0.411431	A|G	G|G	T|C	A|G	AG	GG	Long Short	Long_T Short_C
HG00662	male	SAME123812	CHS	Southern Han Chinese	EAS	East Asian Ancestry	1000 Genomes on GRCh38,1000 Genomes 30x on GRCh38,1000 Genomes phase 3 release,1000 Genomes phase 1 release	HiSeq_30X_hg38	Long	0.91827	0.0817298	G|A	A|G	C|T	G|A	GA	AG	Short Long	Short_C Long_C
HG00663	female	SAME123813	CHS	Southern Han Chinese	EAS	East Asian Ancestry	1000 Genomes on GRCh38,1000 Genomes 30x on GRCh38,1000 Genomes phase 3 release,1000 Genomes phase 1 release,90 Han Chinese high coverage genomes	HiSeq_30X_hg38	Short	0.10518	0.89482	G|G	G|G	C|C	G|G	GG	GG	Short Short	Short_C Short_C
HG00664	male	SAME123814	CHS	Southern Han Chinese	EAS	East Asian Ancestry	1000 Genomes 30x on GRCh38,1000 Genomes phase 3 release	HiSeq_30X_hg38	Short	0.17595	0.82405	G|G	A|G	C|C	G|G	GA	GG	Short Short	Short_C Short_C
HG00671	male	SAME123604	CHS	Southern Han Chinese	EAS	East Asian Ancestry	1000 Genomes on GRCh38,1000 Genomes 30x on GRCh38,1000 Genomes phase 3 release,1000 Genomes phase 1 release,90 Han Chinese high coverage genomes	HiSeq_30X_hg38	Short	0.0635851	0.936415	G|G	G|G	C|C	G|G	GG	GG	Short Short	Short_C Short_C
HG00672	female	SAME123606	CHS	Southern Han Chinese	EAS	East Asian Ancestry	1000 Genomes on GRCh38,1000 Genomes 30x on GRCh38,1000 Genomes phase 3 release,1000 Genomes phase 1 release,90 Han Chinese high coverage genomes	HiSeq_30X_hg38	Short	0.081068	0.918932	G|G	G|A	C|C	G|G	GG	GA	Short Short	Short_C Short_C
HG00673	male	SAME123605	CHS	Southern Han Chinese	EAS	East Asian Ancestry	1000 Genomes 30x on GRCh38,1000 Genomes phase 3 release	HiSeq_30X_hg38	Short	0.101102	0.898898	G|G	G|G	C|C	G|G	GG	GG	Short Short	Short_C Short_C
HG00674	male	SAME1840080	CHS	Southern Han Chinese	EAS	East Asian Ancestry	1000 Genomes on GRCh38,1000 Genomes 30x on GRCh38,1000 Genomes phase 3 release	HiSeq_30X_hg38	Short	0.359085	0.640915	A|G	G|G	T|C	A|G	AG	GG	Long Short	Long_T Short_C
HG00675	female	SAME1840076	CHS	Southern Han Chinese	EAS	East Asian Ancestry	1000 Genomes on GRCh38,1000 Genomes 30x on GRCh38,1000 Genomes phase 3 release	HiSeq_30X_hg38	Short	0.131973	0.868027	G|G	A|A	C|C	G|G	GA	GA	Short Short	Short_C Short_C
HG00683	male	SAME123892	CHS	Southern Han Chinese	EAS	East Asian Ancestry	1000 Genomes on GRCh38,1000 Genomes 30x on GRCh38,1000 Genomes phase 3 release,1000 Genomes phase 1 release,90 Han Chinese high coverage genomes	HiSeq_30X_hg38	Short	0.155206	0.844794	A|G	A|G	C|C	G|G	AA	GG	Short Short	Long_T Short_C
HG00684	female	SAME123890	CHS	Southern Han Chinese	EAS	East Asian Ancestry	1000 Genomes on GRCh38,1000 Genomes 30x on GRCh38,1000 Genomes phase 3 release,1000 Genomes phase 1 release,90 Han Chinese high coverage genomes	HiSeq_30X_hg38	Short	0.168342	0.831658	G|A	A|A	C|C	G|G	GA	AA	Short Short	Short_C Short_C
HG00685	male	SAME123891	CHS	Southern Han Chinese	EAS	East Asian Ancestry	1000 Genomes 30x on GRCh38,1000 Genomes phase 3 release	HiSeq_30X_hg38	Short	0.206662	0.793338	A|G	A|A	C|C	G|G	AA	GA	Short Short	Short_C Short_C
HG00689	male	SAME123893	CHS	Southern Han Chinese	EAS	East Asian Ancestry	1000 Genomes on GRCh38,1000 Genomes 30x on GRCh38,1000 Genomes phase 3 release,1000 Genomes phase 1 release	HiSeq_30X_hg38	Short	0.414221	0.585779	G|A	A|A	C|C	G|G	GA	AA	Short Short	Short_C Short_C
HG00690	female	SAME123686	CHS	Southern Han Chinese	EAS	East Asian Ancestry	1000 Genomes on GRCh38,1000 Genomes 30x on GRCh38,1000 Genomes phase 3 release,1000 Genomes phase 1 release,90 Han Chinese high coverage genomes	HiSeq_30X_hg38	Short	0.377623	0.622377	A|G	G|G	T|C	A|G	AG	GG	Long Short	Short_C Long_C
HG00691	male	SAME123161	CHS	Southern Han Chinese	EAS	East Asian Ancestry	1000 Genomes 30x on GRCh38,1000 Genomes phase 3 release	HiSeq_30X_hg38	Short	0.250653	0.749347	G|G	A|G	C|C	G|G	GA	GG	Short Short	Short_C Short_C
HG00692	male	SAME123684	CHS	Southern Han Chinese	EAS	East Asian Ancestry	1000 Genomes on GRCh38,1000 Genomes 30x on GRCh38,1000 Genomes phase 3 release,1000 Genomes phase 1 release	HiSeq_30X_hg38	Short	0.301306	0.698694	G|A	A|A	C|C	G|G	GA	AA	Short Short	Short_C Short_C
HG00693	female	SAME123683	CHS	Southern Han Chinese	EAS	East Asian Ancestry	1000 Genomes on GRCh38,1000 Genomes 30x on GRCh38,1000 Genomes phase 3 release,1000 Genomes phase 1 release	HiSeq_30X_hg38	Short	0.225728	0.774272	G|G	A|G	C|C	G|G	GA	GG	Short Short	Short_C Short_C
HG00694	male	SAME123154	CHS	Southern Han Chinese	EAS	East Asian Ancestry	1000 Genomes 30x on GRCh38,1000 Genomes phase 3 release	HiSeq_30X_hg38	Short	0.198979	0.801021	G|G	A|A	C|C	G|G	GA	GA	Short Short	Short_C Short_C
HG00698	male	SAME123693	CHS	Southern Han Chinese	EAS	East Asian Ancestry	1000 Genomes on GRCh38,1000 Genomes 30x on GRCh38,1000 Genomes phase 3 release,1000 Genomes phase 1 release,90 Han Chinese high coverage genomes	HiSeq_30X_hg38	Short	0.486631	0.513369	A|A	A|G	C|C	G|G	AA	AG	Short Long	Long_C Short_C
HG00699	female	SAME123165	CHS	Southern Han Chinese	EAS	East Asian Ancestry	1000 Genomes on GRCh38,1000 Genomes 30x on GRCh38,1000 Genomes phase 3 release,1000 Genomes phase 1 release,90 Han Chinese high coverage genomes	HiSeq_30X_hg38	Short	0.467354	0.532646	G|G	A|A	C|C	G|G	GA	GA	Short Short	Short_C Short_C
HG00700	female	SAME122932	CHS	Southern Han Chinese	EAS	East Asian Ancestry	1000 Genomes 30x on GRCh38,1000 Genomes phase 3 release	HiSeq_30X_hg38	Short	0.338026	0.661974	A|G	G|A	C|C	G|G	AG	GA	Long Short	Long_C Short_C
HG00701	male	SAME122931	CHS	Southern Han Chinese	EAS	East Asian Ancestry	1000 Genomes on GRCh38,1000 Genomes 30x on GRCh38,1000 Genomes phase 3 release,1000 Genomes phase 1 release	HiSeq_30X_hg38	Short	0.147142	0.852858	G|G	G|G	C|C	G|G	GG	GG	Short Short	Short_C Short_C
HG00702	female	SAME122934	CHS	Southern Han Chinese	EAS	East Asian Ancestry	1000 Genomes on GRCh38,1000 Genomes 30x on GRCh38,1000 Genomes phase 3 release,1000 Genomes phase 1 release	HiSeq_30X_hg38	Short	0.0807513	0.919249	G|G	G|G	C|C	G|G	GG	GG	Short Short	Short_C Short_C
HG00703	male	SAME122933	CHS	Southern Han Chinese	EAS	East Asian Ancestry	1000 Genomes 30x on GRCh38,1000 Genomes phase 3 release	HiSeq_30X_hg38	Short	0.0460992	0.953901	G|G	G|G	C|C	G|G	GG	GG	Short Short	Short_C Short_C
HG00704	male	SAME122928	CHS	Southern Han Chinese	EAS	East Asian Ancestry	1000 Genomes on GRCh38,1000 Genomes 30x on GRCh38,1000 Genomes phase 3 release,1000 Genomes phase 1 release	HiSeq_30X_hg38	Long	0.931786	0.0682144	A|A	G|G	C|T	G|A	AG	AG	Long Long	Long_T Short_C
HG00705	female	SAME122927	CHS	Southern Han Chinese	EAS	East Asian Ancestry	1000 Genomes on GRCh38,1000 Genomes 30x on GRCh38,1000 Genomes phase 3 release,1000 Genomes phase 1 release	HiSeq_30X_hg38	Short	0.137273	0.862727	G|G	A|G	C|C	G|G	GA	GG	Short Short	Short_C Short_C
HG00706	male	SAME122930	CHS	Southern Han Chinese	EAS	East Asian Ancestry	1000 Genomes 30x on GRCh38,1000 Genomes phase 3 release	HiSeq_30X_hg38	Long	0.840659	0.159341	A|G	G|A	T|C	A|G	AG	GA	Long Short	Long_T Short_C
HG00707	male	SAME122929	CHS	Southern Han Chinese	EAS	East Asian Ancestry	1000 Genomes on GRCh38,1000 Genomes 30x on GRCh38,1000 Genomes phase 3 release,1000 Genomes phase 1 release	HiSeq_30X_hg38	Long	0.675178	0.324822	A|G	G|A	T|C	A|G	AG	GA	Long Short	Short_C Long_T
HG00708	female	SAME122940	CHS	Southern Han Chinese	EAS	East Asian Ancestry	1000 Genomes on GRCh38,1000 Genomes 30x on GRCh38,1000 Genomes phase 3 release,1000 Genomes phase 1 release	HiSeq_30X_hg38	Short	0.319474	0.680526	G|G	A|G	C|C	G|G	GA	GG	Short Short	Short_C Short_C
HG00709	male	SAME125334	CHS	Southern Han Chinese	EAS	East Asian Ancestry	1000 Genomes 30x on GRCh38,1000 Genomes phase 3 release	HiSeq_30X_hg38	Long	0.71621	0.28379	A|G	G|A	T|C	A|G	AG	GA	Long Short	Short_C Long_C
HG00717	female	SAME124926	CHS	Southern Han Chinese	EAS	East Asian Ancestry	1000 Genomes on GRCh38,1000 Genomes 30x on GRCh38,1000 Genomes phase 3 release	HiSeq_30X_hg38	Long	0.659132	0.340868	A|A	A|G	C|C	G|G	AA	AG	Short Long	Long_C Short_T
HG00728	male	SAME1840267	CHS	Southern Han Chinese	EAS	East Asian Ancestry	1000 Genomes on GRCh38,1000 Genomes 30x on GRCh38,1000 Genomes phase 3 release	HiSeq_30X_hg38	Short	0.369963	0.630037	G|G	A|A	C|T	G|A	GA	GA	Short Short	Short_C Short_T
HG00729	female	SAME1840273	CHS	Southern Han Chinese	EAS	East Asian Ancestry	1000 Genomes on GRCh38,1000 Genomes 30x on GRCh38,1000 Genomes phase 3 release	HiSeq_30X_hg38	Short	0.190337	0.809663	A|G	A|G	C|C	G|G	AA	GG	Short Short	Short_C Long_T
HG00731	male	SAME125390	PUR	Puerto Rican	AMR	American Ancestry	1000 Genomes on GRCh38,1000 Genomes 30x on GRCh38,Human Genome Structural Variation Consortium, Phase 2,The Human Genome Structural Variation Consortium,1000 Genomes phase 3 release,1000 Genomes phase 1 release	HiSeq_30X_hg38	Short	0.277156	0.722844	A|A	A|A	C|C	G|G	AA	AA	Short Short	Short_C Short_C
HG00732	female	SAME125396	PUR	Puerto Rican	AMR	American Ancestry	1000 Genomes on GRCh38,1000 Genomes 30x on GRCh38,Human Genome Structural Variation Consortium, Phase 2,The Human Genome Structural Variation Consortium,1000 Genomes phase 3 release,1000 Genomes phase 1 release	HiSeq_30X_hg38	Short	0.272574	0.727426	A|A	A|A	C|C	G|G	AA	AA	Short Short	Short_C Short_C
HG00733	female	SAME125399	PUR	Puerto Rican	AMR	American Ancestry	1000 Genomes on GRCh38,1000 Genomes 30x on GRCh38,Human Genome Structural Variation Consortium, Phase 2,The Human Genome Structural Variation Consortium,1000 Genomes phase 3 release	HiSeq_30X_hg38	Short	0.163087	0.836913	A|A	A|A	C|C	G|G	AA	AA	Short Short	Long_T Short_C
HG00734	female	SAME123016	PUR	Puerto Rican	AMR	American Ancestry	1000 Genomes on GRCh38,1000 Genomes 30x on GRCh38,1000 Genomes phase 3 release,1000 Genomes phase 1 release	HiSeq_30X_hg38	Long	0.503961	0.496039	A|A	G|A	T|C	A|G	AG	AA	Long Short	Long_T Short_C
HG00735	female	SAME123042	PUR	Puerto Rican	AMR	American Ancestry	1000 Genomes 30x on GRCh38,1000 Genomes phase 3 release	HiSeq_30X_hg38	Short	0.104534	0.895466	A|A	A|A	C|C	G|G	AA	AA	Short Short	Short_C Short_C
HG00736	male	SAME123058	PUR	Puerto Rican	AMR	American Ancestry	1000 Genomes on GRCh38,1000 Genomes 30x on GRCh38,1000 Genomes phase 3 release,1000 Genomes phase 1 release	HiSeq_30X_hg38	Short	0.0948752	0.905125	G|G	A|A	C|C	G|G	GA	GA	Short Short	Short_C Short_C
HG00737	female	SAME125416	PUR	Puerto Rican	AMR	American Ancestry	1000 Genomes on GRCh38,1000 Genomes 30x on GRCh38,1000 Genomes phase 3 release,1000 Genomes phase 1 release	HiSeq_30X_hg38	Short	0.178696	0.821304	G|A	G|G	C|C	G|G	GG	AG	Short Long	Short_C Long_C
HG00738	male	SAME125368	PUR	Puerto Rican	AMR	American Ancestry	1000 Genomes 30x on GRCh38,1000 Genomes phase 3 release	HiSeq_30X_hg38	Short	0.26464	0.73536	G|A	A|G	C|C	G|G	GA	AG	Short Long	Short_C Long_C
HG00739	male	SAME125113	PUR	Puerto Rican	AMR	American Ancestry	1000 Genomes on GRCh38,1000 Genomes 30x on GRCh38,1000 Genomes phase 3 release,1000 Genomes phase 1 release	HiSeq_30X_hg38	Short	0.171849	0.828151	A|A	A|A	C|C	G|G	AA	AA	Short Short	Short_C Short_C
HG00740	female	SAME124834	PUR	Puerto Rican	AMR	American Ancestry	1000 Genomes on GRCh38,1000 Genomes 30x on GRCh38,1000 Genomes phase 3 release,1000 Genomes phase 1 release	HiSeq_30X_hg38	Short	0.159166	0.840834	A|A	A|A	C|C	G|G	AA	AA	Short Short	Short_C Short_C
HG00741	female	SAME124833	PUR	Puerto Rican	AMR	American Ancestry	1000 Genomes 30x on GRCh38,1000 Genomes phase 3 release	HiSeq_30X_hg38	Short	0.386327	0.613673	A|A	A|A	C|C	G|G	AA	AA	Short Short	Short_C Short_C
HG00742	male	SAME1840188	PUR	Puerto Rican	AMR	American Ancestry	1000 Genomes on GRCh38,1000 Genomes 30x on GRCh38,1000 Genomes phase 3 release	HiSeq_30X_hg38	Long	0.667135	0.332865	A|A	G|A	T|C	A|G	AG	AA	Long Short	Long_T Short_C
HG00743	female	SAME1840184	PUR	Puerto Rican	AMR	American Ancestry	1000 Genomes on GRCh38,1000 Genomes 30x on GRCh38,1000 Genomes phase 3 release	HiSeq_30X_hg38	Short	0.0778893	0.922111	A|G	A|G	C|C	G|G	AA	GG	Short Short	Short_C Short_C
HG00759	female	SAME125020	CDX	Dai Chinese	EAS	East Asian Ancestry	1000 Genomes on GRCh38,1000 Genomes 30x on GRCh38,1000 Genomes phase 3 release	HiSeq_30X_hg38	Short	0.132563	0.867437	G|A	G|A	C|C	G|G	GG	AA	Short Short	Long_T Long_C
HG00766	female	SAME124458	CDX	Dai Chinese	EAS	East Asian Ancestry	1000 Genomes on GRCh38,1000 Genomes 30x on GRCh38,1000 Genomes phase 3 release	HiSeq_30X_hg38	Long	0.911067	0.0889329	A|A	G|G	C|T	G|A	AG	AG	Long Long	Short_C Long_C
HG00844	male	SAME123952	CDX	Dai Chinese	EAS	East Asian Ancestry	1000 Genomes on GRCh38,1000 Genomes 30x on GRCh38,1000 Genomes phase 3 release	HiSeq_30X_hg38	Short	0.094626	0.905374	G|G	A|A	C|C	G|G	GA	GA	Short Short	Short_C Short_C
HG00851	female	SAME123756	CDX	Dai Chinese	EAS	East Asian Ancestry	1000 Genomes on GRCh38,1000 Genomes 30x on GRCh38,1000 Genomes phase 3 release	HiSeq_30X_hg38	Long	0.772227	0.227773	A|G	G|A	T|C	A|G	AG	GA	Long Short	Short_C Short_C
HG00864	female	SAME123547	CDX	Dai Chinese	EAS	East Asian Ancestry	1000 Genomes on GRCh38,1000 Genomes 30x on GRCh38,Human Genome Structural Variation Consortium, Phase 2,1000 Genomes phase 3 release	HiSeq_30X_hg38	Short	0.48649	0.51351	A|G	G|A	C|C	G|G	AG	GA	Long Short	Long_C Short_C
HG00867	female	SAME123550	CDX	Dai Chinese	EAS	East Asian Ancestry	1000 Genomes on GRCh38,1000 Genomes 30x on GRCh38,1000 Genomes phase 3 release	HiSeq_30X_hg38	Short	0.0872103	0.91279	G|G	A|G	C|C	G|G	GA	GG	Short Short	Short_C Short_C
HG00879	female	SAME123399	CDX	Dai Chinese	EAS	East Asian Ancestry	1000 Genomes on GRCh38,1000 Genomes 30x on GRCh38,1000 Genomes phase 3 release	HiSeq_30X_hg38	Short	0.0599943	0.940006	A|G	A|A	C|C	G|G	AA	GA	Short Short	Short_C Short_C
HG00881	male	SAME123540	CDX	Dai Chinese	EAS	East Asian Ancestry	1000 Genomes on GRCh38,1000 Genomes 30x on GRCh38,1000 Genomes phase 3 release	HiSeq_30X_hg38	Short	0.126838	0.873162	G|G	G|G	C|C	G|G	GG	GG	Short Short	Short_C Short_C
HG00956	female	SAME124319	CDX	Dai Chinese	EAS	East Asian Ancestry	1000 Genomes on GRCh38,1000 Genomes 30x on GRCh38,1000 Genomes phase 3 release	HiSeq_30X_hg38	Long	0.733086	0.266914	A|A	A|G	C|T	G|A	AA	AG	Short Long	Long_T Long_T
HG00978	female	SAME124727	CDX	Dai Chinese	EAS	East Asian Ancestry	1000 Genomes on GRCh38,1000 Genomes 30x on GRCh38,1000 Genomes phase 3 release	HiSeq_30X_hg38	Short	0.120724	0.879276	G|G	G|A	C|C	G|G	GG	GA	Short Short	Short_C Short_C
HG00982	male	SAME123770	CDX	Dai Chinese	EAS	East Asian Ancestry	1000 Genomes on GRCh38,1000 Genomes 30x on GRCh38,1000 Genomes phase 3 release	HiSeq_30X_hg38	Long	0.968314	0.0316863	A|A	G|G	T|T	A|A	AG	AG	Long Long	Short_T Short_C
HG01028	male	SAME123524	CDX	Dai Chinese	EAS	East Asian Ancestry	1000 Genomes on GRCh38,1000 Genomes 30x on GRCh38,1000 Genomes phase 3 release	HiSeq_30X_hg38	Long	0.953798	0.0462015	A|G	G|G	T|C	A|G	AG	GG	Long Short	Short_C Short_C
HG01029	female	SAME123523	CDX	Dai Chinese	EAS	East Asian Ancestry	1000 Genomes on GRCh38,1000 Genomes 30x on GRCh38,1000 Genomes phase 3 release	HiSeq_30X_hg38	Short	0.314008	0.685992	G|G	A|G	C|C	G|G	GA	GG	Short Short	Short_C Short_C
HG01031	male	SAME123728	CDX	Dai Chinese	EAS	East Asian Ancestry	1000 Genomes on GRCh38,1000 Genomes 30x on GRCh38,1000 Genomes phase 3 release	HiSeq_30X_hg38	Short	0.092901	0.907099	G|G	G|A	C|C	G|G	GG	GA	Short Short	Short_C Short_C
HG01046	female	SAME123167	CDX	Dai Chinese	EAS	East Asian Ancestry	1000 Genomes on GRCh38,1000 Genomes 30x on GRCh38,1000 Genomes phase 3 release	HiSeq_30X_hg38	Long	0.609835	0.390165	A|G	G|A	T|C	A|G	AG	GA	Long Short	Long_C Short_C
HG01047	male	SAME123166	PUR	Puerto Rican	AMR	American Ancestry	1000 Genomes on GRCh38,1000 Genomes 30x on GRCh38,1000 Genomes phase 3 release,1000 Genomes phase 1 release	HiSeq_30X_hg38	Short	0.213404	0.786596	A|G	A|A	C|C	G|G	AA	GA	Short Short	Short_C Short_C
HG01048	male	SAME123169	PUR	Puerto Rican	AMR	American Ancestry	1000 Genomes on GRCh38,1000 Genomes 30x on GRCh38,1000 Genomes phase 3 release,1000 Genomes phase 1 release	HiSeq_30X_hg38	Long	0.751546	0.248454	G|A	G|A	T|C	G|G	GG	AA	Short Short	Short_T Short_C
HG01049	female	SAME125248	PUR	Puerto Rican	AMR	American Ancestry	1000 Genomes on GRCh38,1000 Genomes 30x on GRCh38,1000 Genomes phase 3 release,1000 Genomes phase 1 release	HiSeq_30X_hg38	Long	0.98723	0.0127702	A|A	G|G	T|T	A|A	AG	AG	Long Long	Long_T Long_T
HG01050	female	SAME123180	PUR	Puerto Rican	AMR	American Ancestry	1000 Genomes 30x on GRCh38,1000 Genomes phase 3 release	HiSeq_30X_hg38	Long	0.648345	0.351655	G|A	G|G	T|T	G|A	GG	AG	Short Long	Short_T Long_T
HG01051	male	SAME123712	PUR	Puerto Rican	AMR	American Ancestry	1000 Genomes on GRCh38,1000 Genomes 30x on GRCh38,1000 Genomes phase 3 release,1000 Genomes phase 1 release	HiSeq_30X_hg38	Short	0.138458	0.861542	G|G	G|A	C|C	G|G	GG	GA	Short Short	Short_C Short_C
HG01052	female	SAME123368	PUR	Puerto Rican	AMR	American Ancestry	1000 Genomes on GRCh38,1000 Genomes 30x on GRCh38,1000 Genomes phase 3 release,1000 Genomes phase 1 release	HiSeq_30X_hg38	Short	0.139925	0.860075	G|A	A|G	T|T	A|A	GA	AG	Short Long	Short_T Long_T
HG01053	female	SAME124866	PUR	Puerto Rican	AMR	American Ancestry	1000 Genomes 30x on GRCh38,1000 Genomes phase 3 release	HiSeq_30X_hg38	Short	0.191885	0.808115	G|G	A|A	C|T	G|A	GA	GA	Short Short	Short_C Short_T
HG01054	male	SAME123663	PUR	Puerto Rican	AMR	American Ancestry	1000 Genomes on GRCh38,1000 Genomes 30x on GRCh38,1000 Genomes phase 3 release,1000 Genomes phase 1 release	HiSeq_30X_hg38	Short	0.204382	0.795618	A|A	A|A	C|C	G|G	AA	AA	Short Short	Short_C Short_C
HG01055	female	SAME123638	PUR	Puerto Rican	AMR	American Ancestry	1000 Genomes on GRCh38,1000 Genomes 30x on GRCh38,1000 Genomes phase 3 release,1000 Genomes phase 1 release	HiSeq_30X_hg38	Short	0.142788	0.857212	A|G	A|A	C|C	G|G	AA	GA	Short Short	Short_C Short_C
HG01056	male	SAME123658	PUR	Puerto Rican	AMR	American Ancestry	1000 Genomes 30x on GRCh38,1000 Genomes phase 3 release	HiSeq_30X_hg38	Short	0.20815	0.79185	A|A	A|A	C|C	G|G	AA	AA	Short Short	Short_C Short_C
HG01058	female	SAME1840086	PUR	Puerto Rican	AMR	American Ancestry	1000 Genomes on GRCh38,1000 Genomes 30x on GRCh38,1000 Genomes phase 3 release	HiSeq_30X_hg38	Short	0.17499	0.82501	G|A	G|A	C|C	G|G	GG	AA	Short Short	Short_C Short_C
HG01060	male	SAME123015	PUR	Puerto Rican	AMR	American Ancestry	1000 Genomes on GRCh38,1000 Genomes 30x on GRCh38,1000 Genomes phase 3 release,1000 Genomes phase 1 release	HiSeq_30X_hg38	Short	0.47924	0.52076	A|G	G|G	T|C	G|G	AG	GG	Long Short	Long_T Short_C
HG01061	female	SAME122821	PUR	Puerto Rican	AMR	American Ancestry	1000 Genomes on GRCh38,1000 Genomes 30x on GRCh38,1000 Genomes phase 3 release,1000 Genomes phase 1 release	HiSeq_30X_hg38	Short	0.465728	0.534272	A|A	G|A	T|C	A|G	AG	AA	Long Short	Long_T Short_C
HG01062	female	SAME123014	PUR	Puerto Rican	AMR	American Ancestry	1000 Genomes 30x on GRCh38,1000 Genomes phase 3 release	HiSeq_30X_hg38	Short	0.403682	0.596318	G|A	G|G	C|T	G|A	GG	AG	Short Long	Short_C Long_T
HG01063	male	SAME1839767	PUR	Puerto Rican	AMR	American Ancestry	1000 Genomes on GRCh38,1000 Genomes 30x on GRCh38,1000 Genomes phase 3 release	HiSeq_30X_hg38	Short	0.262332	0.737668	G|A	A|A	C|C	G|G	GA	AA	Short Short	Short_C Long_T
HG01064	female	SAME1839759	PUR	Puerto Rican	AMR	American Ancestry	1000 Genomes on GRCh38,1000 Genomes 30x on GRCh38,1000 Genomes phase 3 release	HiSeq_30X_hg38	Short	0.0810369	0.918963	G|G	G|G	C|C	G|G	GG	GG	Short Short	Short_C Short_C
HG01066	male	SAME124294	PUR	Puerto Rican	AMR	American Ancestry	1000 Genomes on GRCh38,1000 Genomes 30x on GRCh38,1000 Genomes phase 3 release,1000 Genomes phase 1 release	HiSeq_30X_hg38	Short	0.233059	0.766941	A|G	A|A	C|C	G|G	AA	GA	Short Short	Short_C Short_C
HG01067	female	SAME122997	PUR	Puerto Rican	AMR	American Ancestry	1000 Genomes on GRCh38,1000 Genomes 30x on GRCh38,1000 Genomes phase 3 release,1000 Genomes phase 1 release	HiSeq_30X_hg38	Long	0.782124	0.217876	G|A	G|G	T|T	G|A	GG	AG	Short Long	Short_T Long_T
HG01068	female	SAME122826	PUR	Puerto Rican	AMR	American Ancestry	1000 Genomes 30x on GRCh38,1000 Genomes phase 3 release	HiSeq_30X_hg38	Short	0.195408	0.804592	G|G	A|G	C|T	G|G	GA	GG	Short Short	Short_C Short_T
HG01069	male	SAME122825	PUR	Puerto Rican	AMR	American Ancestry	1000 Genomes on GRCh38,1000 Genomes 30x on GRCh38,1000 Genomes phase 3 release,1000 Genomes phase 1 release	HiSeq_30X_hg38	Short	0.34703	0.65297	A|G	A|G	C|C	G|G	AA	GG	Short Short	Short_C Short_C
HG01070	female	SAME123993	PUR	Puerto Rican	AMR	American Ancestry	1000 Genomes on GRCh38,1000 Genomes 30x on GRCh38,1000 Genomes phase 3 release,1000 Genomes phase 1 release	HiSeq_30X_hg38	Long	0.974631	0.025369	A|A	G|G	T|T	A|A	AG	AG	Long Long	Long_T Long_T
HG01071	female	SAME123009	PUR	Puerto Rican	AMR	American Ancestry	1000 Genomes 30x on GRCh38,1000 Genomes phase 3 release	HiSeq_30X_hg38	Long	0.69185	0.30815	G|A	G|G	C|T	G|A	GG	AG	Short Long	Long_T Short_C
HG01072	male	SAME124091	PUR	Puerto Rican	AMR	American Ancestry	1000 Genomes on GRCh38,1000 Genomes 30x on GRCh38,1000 Genomes phase 3 release,1000 Genomes phase 1 release	HiSeq_30X_hg38	Long	0.528244	0.471756	G|A	G|G	C|T	G|A	GG	AG	Short Long	Short_C Long_T
HG01073	female	SAME124095	PUR	Puerto Rican	AMR	American Ancestry	1000 Genomes on GRCh38,1000 Genomes 30x on GRCh38,1000 Genomes phase 3 release,1000 Genomes phase 1 release	HiSeq_30X_hg38	Short	0.190607	0.809393	A|G	G|G	T|C	A|G	AG	GG	Long Short	Long_T Short_C
HG01074	male	SAME124070	PUR	Puerto Rican	AMR	American Ancestry	1000 Genomes 30x on GRCh38,1000 Genomes phase 3 release	HiSeq_30X_hg38	Long	0.773837	0.226163	A|A	G|G	T|T	A|A	AG	AG	Long Long	Long_T Long_T
HG01075	male	SAME124071	PUR	Puerto Rican	AMR	American Ancestry	1000 Genomes on GRCh38,1000 Genomes 30x on GRCh38,1000 Genomes phase 3 release,1000 Genomes phase 1 release	HiSeq_30X_hg38	Short	0.385777	0.614223	G|G	A|G	C|T	G|G	GA	GG	Short Short	Short_C Short_T
HG01077	female	SAME1839581	PUR	Puerto Rican	AMR	American Ancestry	1000 Genomes on GRCh38,1000 Genomes 30x on GRCh38,1000 Genomes phase 3 release	HiSeq_30X_hg38	Short	0.114246	0.885754	G|A	G|A	C|C	G|G	GG	AA	Short Short	Short_C Short_C
HG01079	male	SAME123013	PUR	Puerto Rican	AMR	American Ancestry	1000 Genomes on GRCh38,1000 Genomes 30x on GRCh38,1000 Genomes phase 3 release,1000 Genomes phase 1 release	HiSeq_30X_hg38	Long	0.524938	0.475062	A|A	A|G	C|T	G|A	AA	AG	Short Long	Short_C Long_T
HG01080	female	SAME125333	PUR	Puerto Rican	AMR	American Ancestry	1000 Genomes on GRCh38,1000 Genomes 30x on GRCh38,1000 Genomes phase 3 release,1000 Genomes phase 1 release	HiSeq_30X_hg38	Short	0.0550956	0.944904	G|G	G|G	C|C	G|G	GG	GG	Short Short	Short_C Short_C
HG01081	female	SAME125395	PUR	Puerto Rican	AMR	American Ancestry	1000 Genomes 30x on GRCh38,1000 Genomes phase 3 release	HiSeq_30X_hg38	Short	0.150531	0.849469	A|G	A|G	C|C	G|G	AA	GG	Short Short	Short_C Short_C
HG01082	male	SAME125398	PUR	Puerto Rican	AMR	American Ancestry	1000 Genomes on GRCh38,1000 Genomes 30x on GRCh38,1000 Genomes phase 3 release,1000 Genomes phase 1 release	HiSeq_30X_hg38	Long	0.602469	0.397531	A|G	G|G	T|C	A|G	AG	GG	Long Short	Long_T Short_C
HG01083	female	SAME125397	PUR	Puerto Rican	AMR	American Ancestry	1000 Genomes on GRCh38,1000 Genomes 30x on GRCh38,1000 Genomes phase 3 release,1000 Genomes phase 1 release	HiSeq_30X_hg38	Short	0.19974	0.80026	G|A	G|A	C|C	G|G	GG	AA	Short Short	Short_C Short_C
HG01084	female	SAME125392	PUR	Puerto Rican	AMR	American Ancestry	1000 Genomes 30x on GRCh38,1000 Genomes phase 3 release	HiSeq_30X_hg38	Long	0.614875	0.385125	A|A	G|A	T|C	A|G	AG	AA	Long Short	Long_T Short_C
HG01085	male	SAME125391	PUR	Puerto Rican	AMR	American Ancestry	1000 Genomes on GRCh38,1000 Genomes 30x on GRCh38,1000 Genomes phase 3 release,1000 Genomes phase 1 release	HiSeq_30X_hg38	Short	0.149036	0.850964	G|G	G|G	C|C	G|G	GG	GG	Short Short	Short_C Short_C
HG01086	female	SAME125394	PUR	Puerto Rican	AMR	American Ancestry	1000 Genomes on GRCh38,1000 Genomes 30x on GRCh38,1000 Genomes phase 3 release,1000 Genomes phase 1 release	HiSeq_30X_hg38	Short	0.154398	0.845602	A|A	A|G	C|T	G|A	AA	AG	Short Long	Short_C Long_T
HG01087	female	SAME125393	PUR	Puerto Rican	AMR	American Ancestry	1000 Genomes 30x on GRCh38,1000 Genomes phase 3 release	HiSeq_30X_hg38	Short	0.143499	0.856501	G|A	G|A	C|C	G|G	GG	AA	Short Short	Short_C Short_C
HG01088	male	SAME1839361	PUR	Puerto Rican	AMR	American Ancestry	1000 Genomes on GRCh38,1000 Genomes 30x on GRCh38,1000 Genomes phase 3 release	HiSeq_30X_hg38	Long	0.762362	0.237638	A|G	G|G	T|C	G|G	AG	GG	Long Short	Long_T Short_C
HG01089	female	SAME1839432	PUR	Puerto Rican	AMR	American Ancestry	1000 Genomes on GRCh38,1000 Genomes 30x on GRCh38,1000 Genomes phase 3 release	HiSeq_30X_hg38	Long	0.889755	0.110245	A|A	G|A	T|C	A|G	AG	AA	Long Short	Long_T Short_C
HG01092	female	SAME1839489	PUR	Puerto Rican	AMR	American Ancestry	1000 Genomes on GRCh38,1000 Genomes 30x on GRCh38,1000 Genomes phase 3 release	HiSeq_30X_hg38	Short	0.149423	0.850577	G|G	A|G	C|C	G|G	GA	GG	Short Short	Short_C Short_C
HG01094	male	SAME122925	PUR	Puerto Rican	AMR	American Ancestry	1000 Genomes on GRCh38,1000 Genomes 30x on GRCh38,1000 Genomes phase 3 release,1000 Genomes phase 1 release	HiSeq_30X_hg38	Short	0.110393	0.889607	G|G	G|A	C|C	G|G	GG	GA	Short Short	Short_C Short_C
HG01095	female	SAME122926	PUR	Puerto Rican	AMR	American Ancestry	1000 Genomes on GRCh38,1000 Genomes 30x on GRCh38,1000 Genomes phase 3 release,1000 Genomes phase 1 release	HiSeq_30X_hg38	Short	0.192313	0.807687	G|G	G|A	C|C	A|G	GG	GA	Short Short	Short_C Short_C
HG01096	male	SAME123776	PUR	Puerto Rican	AMR	American Ancestry	1000 Genomes 30x on GRCh38,1000 Genomes phase 3 release	HiSeq_30X_hg38	Short	0.150239	0.849761	G|G	G|A	C|C	G|G	GG	GA	Short Short	Short_C Short_C
HG01097	male	SAME122924	PUR	Puerto Rican	AMR	American Ancestry	1000 Genomes on GRCh38,1000 Genomes 30x on GRCh38,1000 Genomes phase 3 release,1000 Genomes phase 1 release	HiSeq_30X_hg38	Short	0.154852	0.845148	A|G	A|A	C|C	G|G	AA	GA	Short Short	Short_C Short_C
HG01098	female	SAME123490	PUR	Puerto Rican	AMR	American Ancestry	1000 Genomes on GRCh38,1000 Genomes 30x on GRCh38,1000 Genomes phase 3 release,1000 Genomes phase 1 release	HiSeq_30X_hg38	Long	0.972819	0.0271807	A|A	G|G	T|T	A|A	AG	AG	Long Long	Long_T Long_T
HG01099	male	SAME123771	PUR	Puerto Rican	AMR	American Ancestry	1000 Genomes 30x on GRCh38,1000 Genomes phase 3 release	HiSeq_30X_hg38	Long	0.707555	0.292445	G|A	A|G	C|T	G|A	GA	AG	Short Long	Short_C Long_T
HG01100	female	SAME123676	PUR	Puerto Rican	AMR	American Ancestry	1000 Genomes 30x on GRCh38,1000 Genomes phase 3 release	HiSeq_30X_hg38	Long	0.922362	0.0776382	A|A	G|G	T|T	A|A	AG	AG	Long Long	Long_T Long_T
HG01101	male	SAME123677	PUR	Puerto Rican	AMR	American Ancestry	1000 Genomes on GRCh38,1000 Genomes 30x on GRCh38,1000 Genomes phase 3 release,1000 Genomes phase 1 release	HiSeq_30X_hg38	Short	0.195958	0.804042	A|G	A|A	C|C	G|G	AA	GA	Short Short	Short_C Short_C
HG01102	female	SAME123678	PUR	Puerto Rican	AMR	American Ancestry	1000 Genomes on GRCh38,1000 Genomes 30x on GRCh38,1000 Genomes phase 3 release,1000 Genomes phase 1 release	HiSeq_30X_hg38	Long	0.794829	0.205171	A|G	G|A	T|C	A|G	AG	GA	Long Short	Long_T Short_C
HG01103	female	SAME123679	PUR	Puerto Rican	AMR	American Ancestry	1000 Genomes 30x on GRCh38,1000 Genomes phase 3 release	HiSeq_30X_hg38	Long	0.79292	0.20708	A|A	A|G	C|T	G|A	AA	AG	Short Long	Short_C Long_T
HG01104	male	SAME123672	PUR	Puerto Rican	AMR	American Ancestry	1000 Genomes on GRCh38,1000 Genomes 30x on GRCh38,1000 Genomes phase 3 release,1000 Genomes phase 1 release	HiSeq_30X_hg38	Long	0.646702	0.353298	G|A	G|G	C|T	G|A	GG	AG	Short Long	Short_C Long_T
HG01105	female	SAME123673	PUR	Puerto Rican	AMR	American Ancestry	1000 Genomes on GRCh38,1000 Genomes 30x on GRCh38,1000 Genomes phase 3 release,1000 Genomes phase 1 release	HiSeq_30X_hg38	Short	0.378238	0.621762	A|A	A|A	C|C	G|G	AA	AA	Short Short	Short_C Short_C
HG01106	male	SAME123674	PUR	Puerto Rican	AMR	American Ancestry	1000 Genomes 30x on GRCh38,1000 Genomes phase 3 release	HiSeq_30X_hg38	Long	0.751987	0.248013	A|A	G|A	T|C	A|G	AG	AA	Long Short	Short_C Long_T
HG01107	male	SAME123675	PUR	Puerto Rican	AMR	American Ancestry	1000 Genomes on GRCh38,1000 Genomes 30x on GRCh38,1000 Genomes phase 3 release,1000 Genomes phase 1 release	HiSeq_30X_hg38	Short	0.414073	0.585927	A|G	A|A	C|C	G|G	AA	GA	Short Short	Short_C Short_C
HG01108	female	SAME123103	PUR	Puerto Rican	AMR	American Ancestry	1000 Genomes on GRCh38,1000 Genomes 30x on GRCh38,1000 Genomes phase 3 release,1000 Genomes phase 1 release	HiSeq_30X_hg38	Short	0.249984	0.750016	G|G	G|G	C|T	G|G	GG	GG	Short Short	Short_C Short_T
HG01109	male	SAME123669	PUR	Puerto Rican	AMR	American Ancestry	1000 Genomes 30x on GRCh38,1000 Genomes phase 3 release	HiSeq_30X_hg38	Short	0.21434	0.78566	A|G	A|G	C|C	G|G	AA	GG	Short Short	Long_T Short_C
HG01110	male	SAME123487	PUR	Puerto Rican	AMR	American Ancestry	1000 Genomes on GRCh38,1000 Genomes 30x on GRCh38,1000 Genomes phase 3 release,1000 Genomes phase 1 release	HiSeq_30X_hg38	Long	0.771112	0.228888	G|A	A|G	C|T	G|A	GA	AG	Short Long	Short_C Long_T
HG01111	female	SAME123486	PUR	Puerto Rican	AMR	American Ancestry	1000 Genomes on GRCh38,1000 Genomes 30x on GRCh38,1000 Genomes phase 3 release,1000 Genomes phase 1 release	HiSeq_30X_hg38	Short	0.10413	0.89587	G|G	G|A	T|C	G|G	GG	GA	Short Short	Short_T Short_C
HG01112	male	SAME123485	CLM	Colombian	AMR	American Ancestry	1000 Genomes on GRCh38,1000 Genomes 30x on GRCh38,1000 Genomes phase 3 release,1000 Genomes phase 1 release	HiSeq_30X_hg38	Short	0.339286	0.660714	A|A	A|A	C|C	G|G	AA	AA	Short Short	Short_C Short_C
HG01113	female	SAME123484	CLM	Colombian	AMR	American Ancestry	1000 Genomes on GRCh38,1000 Genomes 30x on GRCh38,1000 Genomes phase 3 release,1000 Genomes phase 1 release	HiSeq_30X_hg38	Short	0.104157	0.895843	A|A	A|A	C|C	G|G	AA	AA	Short Short	Short_C Short_C
HG01114	female	SAME123483	CLM	Colombian	AMR	American Ancestry	1000 Genomes 30x on GRCh38,Human Genome Structural Variation Consortium, Phase 2,1000 Genomes phase 3 release	HiSeq_30X_hg38	Short	0.245327	0.754673	A|A	A|A	C|C	G|G	AA	AA	Short Short	Short_C Short_C
HG01119	female	SAME1840402	CLM	Colombian	AMR	American Ancestry	1000 Genomes on GRCh38,1000 Genomes 30x on GRCh38,1000 Genomes phase 3 release	HiSeq_30X_hg38	Short	0.199722	0.800278	A|G	G|G	T|C	A|G	AG	GG	Long Short	Long_T Short_C
HG01121	male	SAME1840127	CLM	Colombian	AMR	American Ancestry	1000 Genomes on GRCh38,1000 Genomes 30x on GRCh38,1000 Genomes phase 3 release	HiSeq_30X_hg38	Short	0.141083	0.858917	A|G	A|G	C|C	G|G	AA	GG	Short Short	Short_C Short_C
HG01122	female	SAME1840203	CLM	Colombian	AMR	American Ancestry	1000 Genomes on GRCh38,1000 Genomes 30x on GRCh38,1000 Genomes phase 3 release	HiSeq_30X_hg38	Short	0.219652	0.780348	G|A	A|A	C|C	G|G	GA	AA	Short Short	Short_C Short_C
HG01124	male	SAME124053	CLM	Colombian	AMR	American Ancestry	1000 Genomes on GRCh38,1000 Genomes 30x on GRCh38,1000 Genomes phase 3 release,1000 Genomes phase 1 release	HiSeq_30X_hg38	Short	0.17434	0.82566	G|A	A|A	C|C	G|G	GA	AA	Short Short	Long_C Short_C
HG01125	female	SAME124054	CLM	Colombian	AMR	American Ancestry	1000 Genomes on GRCh38,1000 Genomes 30x on GRCh38,1000 Genomes phase 3 release,1000 Genomes phase 1 release	HiSeq_30X_hg38	Short	0.250925	0.749075	A|G	G|A	C|C	G|G	AG	GA	Long Short	Long_C Short_C
HG01126	male	SAME124052	CLM	Colombian	AMR	American Ancestry	1000 Genomes 30x on GRCh38,1000 Genomes phase 3 release	HiSeq_30X_hg38	Short	0.210858	0.789142	A|A	A|G	C|C	G|G	AA	AG	Short Long	Short_C Long_C
HG01130	male	SAME1839995	CLM	Colombian	AMR	American Ancestry	1000 Genomes on GRCh38,1000 Genomes 30x on GRCh38,1000 Genomes phase 3 release	HiSeq_30X_hg38	Short	0.142405	0.857595	G|A	G|G	C|T	G|A	GG	AG	Short Long	Short_C Long_T
HG01131	female	SAME1839985	CLM	Colombian	AMR	American Ancestry	1000 Genomes on GRCh38,1000 Genomes 30x on GRCh38,1000 Genomes phase 3 release	HiSeq_30X_hg38	Short	0.134079	0.865921	G|G	G|A	T|C	G|G	GG	GA	Short Short	Short_T Short_C
HG01133	male	SAME123884	CLM	Colombian	AMR	American Ancestry	1000 Genomes on GRCh38,1000 Genomes 30x on GRCh38,1000 Genomes phase 3 release,1000 Genomes phase 1 release	HiSeq_30X_hg38	Short	0.189691	0.810309	G|A	G|A	C|C	G|G	GG	AA	Short Short	Short_C Short_C
HG01134	female	SAME123887	CLM	Colombian	AMR	American Ancestry	1000 Genomes on GRCh38,1000 Genomes 30x on GRCh38,1000 Genomes phase 3 release,1000 Genomes phase 1 release	HiSeq_30X_hg38	Short	0.260832	0.739168	A|A	A|A	C|C	G|G	AA	AA	Short Short	Short_C Short_C
HG01135	male	SAME123886	CLM	Colombian	AMR	American Ancestry	1000 Genomes 30x on GRCh38,1000 Genomes phase 3 release	HiSeq_30X_hg38	Short	0.212953	0.787047	G|A	G|A	C|C	G|G	GG	AA	Short Short	Short_C Short_C
HG01136	male	SAME123889	CLM	Colombian	AMR	American Ancestry	1000 Genomes on GRCh38,1000 Genomes 30x on GRCh38,1000 Genomes phase 3 release,1000 Genomes phase 1 release	HiSeq_30X_hg38	Short	0.228883	0.771117	A|G	A|A	C|C	G|G	AA	GA	Short Short	Short_C Short_C
HG01137	female	SAME123888	CLM	Colombian	AMR	American Ancestry	1000 Genomes on GRCh38,1000 Genomes 30x on GRCh38,1000 Genomes phase 3 release,1000 Genomes phase 1 release	HiSeq_30X_hg38	Short	0.152138	0.847862	G|G	G|A	C|C	G|G	GG	GA	Short Short	Short_C Short_C
HG01138	male	SAME123877	CLM	Colombian	AMR	American Ancestry	1000 Genomes 30x on GRCh38,1000 Genomes phase 3 release	HiSeq_30X_hg38	Short	0.19524	0.80476	G|G	A|G	C|C	G|G	GA	GG	Short Short	Short_C Short_C
HG01139	male	SAME123876	CLM	Colombian	AMR	American Ancestry	1000 Genomes on GRCh38,1000 Genomes 30x on GRCh38,1000 Genomes phase 3 release,1000 Genomes phase 1 release	HiSeq_30X_hg38	Long	0.736	0.264	A|G	A|G	T|C	A|G	AA	GG	Short Short	Short_T Short_C
HG01140	female	SAME124422	CLM	Colombian	AMR	American Ancestry	1000 Genomes on GRCh38,1000 Genomes 30x on GRCh38,1000 Genomes phase 3 release,1000 Genomes phase 1 release	HiSeq_30X_hg38	Short	0.0928886	0.907111	G|G	G|G	C|C	G|G	GG	GG	Short Short	Short_C Short_C
HG01141	female	SAME124423	CLM	Colombian	AMR	American Ancestry	1000 Genomes 30x on GRCh38,1000 Genomes phase 3 release	HiSeq_30X_hg38	Short	0.427488	0.572512	A|G	A|G	T|C	A|G	AA	GG	Short Short	Short_T Short_C
HG01142	male	SAME1839731	CLM	Colombian	AMR	American Ancestry	1000 Genomes on GRCh38,1000 Genomes 30x on GRCh38,1000 Genomes phase 3 release	HiSeq_30X_hg38	Short	0.217191	0.782809	G|G	G|A	C|C	G|G	GG	GA	Short Short	Short_C Short_C
HG01148	male	SAME124424	CLM	Colombian	AMR	American Ancestry	1000 Genomes on GRCh38,1000 Genomes 30x on GRCh38,1000 Genomes phase 3 release,1000 Genomes phase 1 release	HiSeq_30X_hg38	Short	0.166771	0.833229	A|A	A|A	C|C	G|G	AA	AA	Short Short	Short_C Short_C
HG01149	female	SAME124425	CLM	Colombian	AMR	American Ancestry	1000 Genomes on GRCh38,1000 Genomes 30x on GRCh38,1000 Genomes phase 3 release,1000 Genomes phase 1 release	HiSeq_30X_hg38	Short	0.421656	0.578344	G|G	G|G	C|C	G|G	GG	GG	Short Short	Short_C Short_C
HG01150	female	SAME124216	CLM	Colombian	AMR	American Ancestry	1000 Genomes 30x on GRCh38,1000 Genomes phase 3 release	HiSeq_30X_hg38	Short	0.216805	0.783195	A|G	A|G	C|C	G|G	AA	GG	Short Short	Short_C Short_C
HG01161	male	SAME1839615	PUR	Puerto Rican	AMR	American Ancestry	1000 Genomes on GRCh38,1000 Genomes 30x on GRCh38,1000 Genomes phase 3 release	HiSeq_30X_hg38	Long	0.561573	0.438427	G|A	G|G	T|T	A|A	GG	AG	Short Long	Short_T Long_T
HG01162	female	SAME1839707	PUR	Puerto Rican	AMR	American Ancestry	1000 Genomes on GRCh38,1000 Genomes 30x on GRCh38,1000 Genomes phase 3 release	HiSeq_30X_hg38	Short	0.159311	0.840689	A|G	A|A	C|C	G|G	AA	GA	Short Short	Short_C Short_C
HG01164	male	SAME1839690	PUR	Puerto Rican	AMR	American Ancestry	1000 Genomes on GRCh38,1000 Genomes 30x on GRCh38,1000 Genomes phase 3 release	HiSeq_30X_hg38	Short	0.111299	0.888701	G|G	G|A	T|C	G|G	GG	GA	Short Short	Short_T Short_C
HG01167	male	SAME124798	PUR	Puerto Rican	AMR	American Ancestry	1000 Genomes on GRCh38,1000 Genomes 30x on GRCh38,1000 Genomes phase 3 release,1000 Genomes phase 1 release	HiSeq_30X_hg38	Long	0.711957	0.288043	G|G	G|A	C|C	G|G	GG	GA	Short Short	Short_C Short_C
HG01168	female	SAME124796	PUR	Puerto Rican	AMR	American Ancestry	1000 Genomes on GRCh38,1000 Genomes 30x on GRCh38,1000 Genomes phase 3 release,1000 Genomes phase 1 release	HiSeq_30X_hg38	Short	0.225594	0.774406	A|G	A|A	C|C	G|G	AA	GA	Short Short	Short_C Short_C
HG01169	female	SAME124797	PUR	Puerto Rican	AMR	American Ancestry	1000 Genomes 30x on GRCh38,1000 Genomes phase 3 release	HiSeq_30X_hg38	Short	0.108063	0.891937	G|G	G|A	C|C	G|G	GG	GA	Short Short	Short_C Short_C
HG01170	male	SAME124623	PUR	Puerto Rican	AMR	American Ancestry	1000 Genomes on GRCh38,1000 Genomes 30x on GRCh38,1000 Genomes phase 3 release,1000 Genomes phase 1 release	HiSeq_30X_hg38	Short	0.158643	0.841357	G|G	G|A	T|C	G|G	GG	GA	Short Short	Short_T Short_C
HG01171	female	SAME124622	PUR	Puerto Rican	AMR	American Ancestry	1000 Genomes on GRCh38,1000 Genomes 30x on GRCh38,1000 Genomes phase 3 release,1000 Genomes phase 1 release	HiSeq_30X_hg38	Short	0.0751083	0.924892	G|G	G|G	C|C	G|G	GG	GG	Short Short	Short_C Short_C
HG01172	male	SAME124625	PUR	Puerto Rican	AMR	American Ancestry	1000 Genomes 30x on GRCh38,1000 Genomes phase 3 release	HiSeq_30X_hg38	Short	0.166594	0.833406	G|G	A|G	C|C	G|G	GA	GG	Short Short	Short_C Short_C
HG01173	male	SAME124624	PUR	Puerto Rican	AMR	American Ancestry	1000 Genomes on GRCh38,1000 Genomes 30x on GRCh38,1000 Genomes phase 3 release,1000 Genomes phase 1 release	HiSeq_30X_hg38	Short	0.196789	0.803211	A|G	A|A	C|C	G|G	AA	GA	Short Short	Short_C Short_C
HG01174	female	SAME124619	PUR	Puerto Rican	AMR	American Ancestry	1000 Genomes on GRCh38,1000 Genomes 30x on GRCh38,1000 Genomes phase 3 release,1000 Genomes phase 1 release	HiSeq_30X_hg38	Short	0.077722	0.922278	A|A	G|A	T|C	A|G	AG	AA	Long Short	Long_T Short_C
HG01175	female	SAME124618	PUR	Puerto Rican	AMR	American Ancestry	1000 Genomes 30x on GRCh38,1000 Genomes phase 3 release	HiSeq_30X_hg38	Short	0.209046	0.790954	A|A	A|G	C|T	G|A	AA	AG	Short Long	Short_C Short_C
HG01176	male	SAME124621	PUR	Puerto Rican	AMR	American Ancestry	1000 Genomes on GRCh38,1000 Genomes 30x on GRCh38,1000 Genomes phase 3 release,1000 Genomes phase 1 release	HiSeq_30X_hg38	Long	0.947259	0.052741	A|A	A|G	C|T	G|A	AA	AG	Short Long	Short_C Long_T
HG01177	female	SAME124620	PUR	Puerto Rican	AMR	American Ancestry	1000 Genomes on GRCh38,1000 Genomes 30x on GRCh38,1000 Genomes phase 3 release,1000 Genomes phase 1 release	HiSeq_30X_hg38	Long	0.744437	0.255563	A|G	G|G	T|C	A|G	AG	GG	Long Short	Long_T Short_C
HG01178	male	SAME124616	PUR	Puerto Rican	AMR	American Ancestry	1000 Genomes 30x on GRCh38,1000 Genomes phase 3 release	HiSeq_30X_hg38	Long	0.965835	0.0341647	A|A	G|G	T|T	A|A	AG	AG	Long Long	Long_T Long_T
HG01182	male	SAME124789	PUR	Puerto Rican	AMR	American Ancestry	1000 Genomes on GRCh38,1000 Genomes 30x on GRCh38,1000 Genomes phase 3 release	HiSeq_30X_hg38	Short	0.228129	0.771871	G|A	A|A	C|C	G|G	GA	AA	Short Short	Short_C Short_C
HG01183	female	SAME124792	PUR	Puerto Rican	AMR	American Ancestry	1000 Genomes on GRCh38,1000 Genomes 30x on GRCh38,1000 Genomes phase 3 release,1000 Genomes phase 1 release	HiSeq_30X_hg38	Short	0.38998	0.61002	A|A	A|A	C|C	G|G	AA	AA	Short Short	Short_C Short_C
HG01184	female	SAME124321	PUR	Puerto Rican	AMR	American Ancestry	1000 Genomes 30x on GRCh38,1000 Genomes phase 3 release	HiSeq_30X_hg38	Short	0.249018	0.750982	G|A	A|A	C|C	G|G	GA	AA	Short Short	Short_C Short_C
HG01187	male	SAME124783	PUR	Puerto Rican	AMR	American Ancestry	1000 Genomes on GRCh38,1000 Genomes 30x on GRCh38,1000 Genomes phase 3 release,1000 Genomes phase 1 release	HiSeq_30X_hg38	Short	0.166831	0.833169	G|G	G|G	C|T	G|G	GG	GG	Short Short	Short_C Short_T
HG01188	female	SAME124927	PUR	Puerto Rican	AMR	American Ancestry	1000 Genomes on GRCh38,1000 Genomes 30x on GRCh38,1000 Genomes phase 3 release,1000 Genomes phase 1 release	HiSeq_30X_hg38	Short	0.0914261	0.908574	A|G	A|G	C|C	G|G	AA	GG	Short Short	Short_C Short_C
HG01189	male	SAME124878	PUR	Puerto Rican	AMR	American Ancestry	1000 Genomes 30x on GRCh38,1000 Genomes phase 3 release	HiSeq_30X_hg38	Short	0.101432	0.898568	G|G	G|G	C|C	G|G	GG	GG	Short Short	Short_C Short_C
HG01190	male	SAME123654	PUR	Puerto Rican	AMR	American Ancestry	1000 Genomes on GRCh38,1000 Genomes 30x on GRCh38,1000 Genomes phase 3 release,1000 Genomes phase 1 release	HiSeq_30X_hg38	Long	0.694149	0.305851	A|A	G|G	T|T	A|A	AG	AG	Long Long	Long_T Long_T
HG01191	female	SAME123651	PUR	Puerto Rican	AMR	American Ancestry	1000 Genomes on GRCh38,1000 Genomes 30x on GRCh38,1000 Genomes phase 3 release,1000 Genomes phase 1 release	HiSeq_30X_hg38	Long	0.813016	0.186984	G|A	G|G	C|T	A|A	GG	AG	Short Long	Short_C Long_T
HG01192	male	SAME124298	PUR	Puerto Rican	AMR	American Ancestry	1000 Genomes 30x on GRCh38,1000 Genomes phase 3 release	HiSeq_30X_hg38	Short	0.114814	0.885186	A|G	G|G	T|C	A|A	AG	GG	Long Short	Long_T Short_C
HG01197	male	SAME124237	PUR	Puerto Rican	AMR	American Ancestry	1000 Genomes on GRCh38,1000 Genomes 30x on GRCh38,1000 Genomes phase 3 release,1000 Genomes phase 1 release	HiSeq_30X_hg38	Short	0.391822	0.608178	G|A	G|G	C|T	G|A	GG	AG	Short Long	Short_C Long_T
HG01198	female	SAME125228	PUR	Puerto Rican	AMR	American Ancestry	1000 Genomes on GRCh38,1000 Genomes 30x on GRCh38,1000 Genomes phase 3 release,1000 Genomes phase 1 release	HiSeq_30X_hg38	Short	0.127104	0.872896	A|G	A|G	C|T	G|G	AA	GG	Short Short	Short_C Short_T
HG01199	male	SAME124366	PUR	Puerto Rican	AMR	American Ancestry	1000 Genomes 30x on GRCh38,1000 Genomes phase 3 release	HiSeq_30X_hg38	Short	0.213185	0.786815	G|G	G|G	C|T	G|G	GG	GG	Short Short	Short_C Short_T
HG01200	male	SAME1840109	PUR	Puerto Rican	AMR	American Ancestry	1000 Genomes on GRCh38,1000 Genomes 30x on GRCh38,1000 Genomes phase 3 release	HiSeq_30X_hg38	Short	0.0794977	0.920502	G|G	G|G	C|C	G|G	GG	GG	Short Short	Short_C Short_C
HG01204	male	SAME124297	PUR	Puerto Rican	AMR	American Ancestry	1000 Genomes on GRCh38,1000 Genomes 30x on GRCh38,1000 Genomes phase 3 release,1000 Genomes phase 1 release	HiSeq_30X_hg38	Long	0.692845	0.307155	A|G	G|G	T|T	G|G	AG	GG	Long Short	Long_T Short_T
HG01205	female	SAME124296	PUR	Puerto Rican	AMR	American Ancestry	1000 Genomes on GRCh38,1000 Genomes 30x on GRCh38,1000 Genomes phase 3 release,1000 Genomes phase 1 release	HiSeq_30X_hg38	Short	0.324279	0.675721	A|G	A|G	C|C	G|G	AA	GG	Short Short	Short_C Short_C
HG01206	male	SAME124295	PUR	Puerto Rican	AMR	American Ancestry	1000 Genomes 30x on GRCh38,1000 Genomes phase 3 release	HiSeq_30X_hg38	Short	0.342759	0.657241	A|A	G|A	T|C	G|G	AG	AA	Long Short	Long_T Short_C
HG01241	male	SAME125065	PUR	Puerto Rican	AMR	American Ancestry	1000 Genomes on GRCh38,1000 Genomes 30x on GRCh38,1000 Genomes phase 3 release,1000 Genomes phase 1 release	HiSeq_30X_hg38	Short	0.068793	0.931207	G|G	G|G	T|T	G|G	GG	GG	Short Short	Short_T Short_T
HG01242	female	SAME125064	PUR	Puerto Rican	AMR	American Ancestry	1000 Genomes on GRCh38,1000 Genomes 30x on GRCh38,1000 Genomes phase 3 release,1000 Genomes phase 1 release	HiSeq_30X_hg38	Short	0.198913	0.801087	G|A	A|A	C|C	G|G	GA	AA	Short Short	Short_C Short_C
HG01243	male	SAME125063	PUR	Puerto Rican	AMR	American Ancestry	1000 Genomes 30x on GRCh38,1000 Genomes phase 3 release	HiSeq_30X_hg38	Short	0.0656161	0.934384	G|G	G|A	T|C	G|G	GG	GA	Short Short	Short_T Short_C
HG01247	male	SAME125067	PUR	Puerto Rican	AMR	American Ancestry	1000 Genomes on GRCh38,1000 Genomes 30x on GRCh38,1000 Genomes phase 3 release,1000 Genomes phase 1 release	HiSeq_30X_hg38	Long	0.894282	0.105718	A|A	G|G	T|T	A|A	AG	AG	Long Long	Long_T Short_C
HG01248	female	SAME125058	PUR	Puerto Rican	AMR	American Ancestry	1000 Genomes on GRCh38,1000 Genomes 30x on GRCh38,1000 Genomes phase 3 release,1000 Genomes phase 1 release	HiSeq_30X_hg38	Long	0.920896	0.0791041	G|A	G|G	C|T	G|A	GG	AG	Short Long	Short_C Short_C
HG01249	female	SAME125057	PUR	Puerto Rican	AMR	American Ancestry	1000 Genomes 30x on GRCh38,1000 Genomes phase 3 release	HiSeq_30X_hg38	Long	0.527492	0.472508	A|G	G|G	T|T	A|G	AG	GG	Long Short	Long_T Short_T
HG01250	male	SAME125281	CLM	Colombian	AMR	American Ancestry	1000 Genomes on GRCh38,1000 Genomes 30x on GRCh38,1000 Genomes phase 3 release,1000 Genomes phase 1 release	HiSeq_30X_hg38	Long	0.891744	0.108256	A|A	A|G	C|T	G|A	AA	AG	Short Long	Short_C Long_T
HG01251	female	SAME125282	CLM	Colombian	AMR	American Ancestry	1000 Genomes on GRCh38,1000 Genomes 30x on GRCh38,1000 Genomes phase 3 release,1000 Genomes phase 1 release	HiSeq_30X_hg38	Short	0.129244	0.870756	G|G	G|G	T|T	G|G	GG	GG	Short Short	Short_T Short_T
HG01252	male	SAME125283	CLM	Colombian	AMR	American Ancestry	1000 Genomes 30x on GRCh38,1000 Genomes phase 3 release	HiSeq_30X_hg38	Long	0.70153	0.29847	A|G	G|G	T|T	A|G	AG	GG	Long Short	Long_T Short_T
HG01253	male	SAME125284	CLM	Colombian	AMR	American Ancestry	1000 Genomes on GRCh38,1000 Genomes 30x on GRCh38,1000 Genomes phase 3 release,1000 Genomes phase 1 release	HiSeq_30X_hg38	Long	0.892468	0.107532	A|A	A|G	T|T	A|G	AA	AG	Short Long	Short_T Long_T
HG01254	female	SAME125285	CLM	Colombian	AMR	American Ancestry	1000 Genomes on GRCh38,1000 Genomes 30x on GRCh38,1000 Genomes phase 3 release,1000 Genomes phase 1 release	HiSeq_30X_hg38	Long	0.795778	0.204222	A|A	A|G	C|C	G|G	AA	AG	Short Long	Short_C Long_C
HG01255	male	SAME125286	CLM	Colombian	AMR	American Ancestry	1000 Genomes 30x on GRCh38,1000 Genomes phase 3 release	HiSeq_30X_hg38	Long	0.737345	0.262655	A|A	G|A	T|C	G|G	AG	AA	Long Short	Long_T Short_C
HG01256	male	SAME125287	CLM	Colombian	AMR	American Ancestry	1000 Genomes on GRCh38,1000 Genomes 30x on GRCh38,1000 Genomes phase 3 release,1000 Genomes phase 1 release	HiSeq_30X_hg38	Long	0.829089	0.170911	A|A	G|A	T|C	A|G	AG	AA	Long Short	Long_T Short_C
HG01257	female	SAME125288	CLM	Colombian	AMR	American Ancestry	1000 Genomes on GRCh38,1000 Genomes 30x on GRCh38,1000 Genomes phase 3 release,1000 Genomes phase 1 release	HiSeq_30X_hg38	Short	0.0701429	0.929857	G|G	A|G	C|C	G|G	GA	GG	Short Short	Short_C Short_C
HG01258	male	SAME125279	CLM	Colombian	AMR	American Ancestry	1000 Genomes 30x on GRCh38,1000 Genomes phase 3 release	HiSeq_30X_hg38	Long	0.889791	0.110209	A|G	G|A	T|C	A|G	AG	GA	Long Short	Long_T Short_C
HG01259	male	SAME125280	CLM	Colombian	AMR	American Ancestry	1000 Genomes on GRCh38,1000 Genomes 30x on GRCh38,1000 Genomes phase 3 release,1000 Genomes phase 1 release	HiSeq_30X_hg38	Short	0.066345	0.933655	G|G	G|G	C|C	G|G	GG	GG	Short Short	Short_C Short_C
HG01260	female	SAME122815	CLM	Colombian	AMR	American Ancestry	1000 Genomes on GRCh38,1000 Genomes 30x on GRCh38,1000 Genomes phase 3 release,1000 Genomes phase 1 release	HiSeq_30X_hg38	Long	0.743998	0.256002	A|G	G|A	C|C	G|G	AG	GA	Long Short	Long_C Short_C
HG01261	male	SAME122814	CLM	Colombian	AMR	American Ancestry	1000 Genomes 30x on GRCh38,1000 Genomes phase 3 release	HiSeq_30X_hg38	Long	0.746404	0.253596	G|A	G|G	C|C	G|G	GG	AG	Short Long	Short_C Long_C
HG01269	female	SAME1839257	CLM	Colombian	AMR	American Ancestry	1000 Genomes on GRCh38,1000 Genomes 30x on GRCh38,1000 Genomes phase 3 release	HiSeq_30X_hg38	Short	0.289107	0.710893	G|G	A|A	C|C	G|G	GA	GA	Short Short	Short_C Short_C
HG01271	male	SAME122998	CLM	Colombian	AMR	American Ancestry	1000 Genomes on GRCh38,1000 Genomes 30x on GRCh38,1000 Genomes phase 3 release,1000 Genomes phase 1 release	HiSeq_30X_hg38	Short	0.162078	0.837922	G|A	G|A	C|C	G|G	GG	AA	Short Short	Short_C Short_C
HG01272	female	SAME122996	CLM	Colombian	AMR	American Ancestry	1000 Genomes on GRCh38,1000 Genomes 30x on GRCh38,1000 Genomes phase 3 release,1000 Genomes phase 1 release	HiSeq_30X_hg38	Short	0.120898	0.879102	G|G	G|G	C|C	G|G	GG	GG	Short Short	Short_C Short_C
HG01273	male	SAME124046	CLM	Colombian	AMR	American Ancestry	1000 Genomes 30x on GRCh38,1000 Genomes phase 3 release	HiSeq_30X_hg38	Short	0.159128	0.840872	A|G	A|G	C|C	G|G	AA	GG	Short Short	Short_C Short_C
HG01274	male	SAME123001	CLM	Colombian	AMR	American Ancestry	1000 Genomes on GRCh38,1000 Genomes 30x on GRCh38,1000 Genomes phase 3 release,1000 Genomes phase 1 release	HiSeq_30X_hg38	Long	0.77984	0.22016	G|A	A|G	C|T	G|G	GA	AG	Short Long	Short_C Long_T
HG01275	female	SAME123002	CLM	Colombian	AMR	American Ancestry	1000 Genomes on GRCh38,1000 Genomes 30x on GRCh38,1000 Genomes phase 3 release,1000 Genomes phase 1 release	HiSeq_30X_hg38	Long	0.855032	0.144968	A|A	G|A	T|C	A|G	AG	AA	Long Short	Long_T Short_C
HG01276	female	SAME122999	CLM	Colombian	AMR	American Ancestry	1000 Genomes 30x on GRCh38,1000 Genomes phase 3 release	HiSeq_30X_hg38	Short	0.242056	0.757944	A|A	G|A	T|C	G|G	AG	AA	Long Short	Long_T Short_C
HG01277	male	SAME123000	CLM	Colombian	AMR	American Ancestry	1000 Genomes on GRCh38,1000 Genomes 30x on GRCh38,1000 Genomes phase 3 release,1000 Genomes phase 1 release	HiSeq_30X_hg38	Short	0.294113	0.705887	G|A	A|G	C|T	G|G	GA	AG	Short Long	Short_C Long_T
HG01278	female	SAME123003	CLM	Colombian	AMR	American Ancestry	1000 Genomes on GRCh38,1000 Genomes 30x on GRCh38,1000 Genomes phase 3 release,1000 Genomes phase 1 release	HiSeq_30X_hg38	Short	0.100931	0.899069	G|G	A|G	C|C	G|G	GA	GG	Short Short	Short_C Short_C
HG01279	female	SAME123004	CLM	Colombian	AMR	American Ancestry	1000 Genomes 30x on GRCh38,1000 Genomes phase 3 release	HiSeq_30X_hg38	Long	0.533356	0.466644	A|G	G|A	T|C	G|G	AG	GA	Long Short	Long_T Short_C
HG01280	male	SAME1839113	CLM	Colombian	AMR	American Ancestry	1000 Genomes on GRCh38,1000 Genomes 30x on GRCh38,1000 Genomes phase 3 release	HiSeq_30X_hg38	Short	0.183491	0.816509	G|G	A|A	C|C	G|G	GA	GA	Short Short	Short_C Short_C
HG01281	female	SAME1839107	CLM	Colombian	AMR	American Ancestry	1000 Genomes on GRCh38,1000 Genomes 30x on GRCh38,1000 Genomes phase 3 release	HiSeq_30X_hg38	Short	0.16655	0.83345	A|G	A|G	C|C	G|G	AA	GG	Short Short	Short_C Short_C
HG01284	female	SAME1839191	CLM	Colombian	AMR	American Ancestry	1000 Genomes on GRCh38,1000 Genomes 30x on GRCh38,1000 Genomes phase 3 release	HiSeq_30X_hg38	Short	0.222711	0.777289	A|A	A|G	C|T	G|A	AA	AG	Short Long	Short_C Long_T
HG01286	male	SAME1839176	PUR	Puerto Rican	AMR	American Ancestry	1000 Genomes on GRCh38,1000 Genomes 30x on GRCh38,1000 Genomes phase 3 release	HiSeq_30X_hg38	Short	0.25331	0.74669	A|A	A|A	T|C	A|G	AA	AA	Short Short	Short_T Short_C
HG01302	male	SAME1840038	PUR	Puerto Rican	AMR	American Ancestry	1000 Genomes on GRCh38,1000 Genomes 30x on GRCh38,1000 Genomes phase 3 release	HiSeq_30X_hg38	Long	0.754271	0.245729	G|A	A|G	C|T	G|A	GA	AG	Short Long	Short_C Long_T
HG01303	female	SAME1840027	PUR	Puerto Rican	AMR	American Ancestry	1000 Genomes on GRCh38,1000 Genomes 30x on GRCh38,1000 Genomes phase 3 release	HiSeq_30X_hg38	Short	0.404052	0.595948	A|G	G|G	T|C	A|G	AG	GG	Long Short	Long_T Short_C
HG01305	male	SAME1840020	PUR	Puerto Rican	AMR	American Ancestry	1000 Genomes on GRCh38,1000 Genomes 30x on GRCh38,1000 Genomes phase 3 release	HiSeq_30X_hg38	Long	0.533963	0.466037	G|A	G|G	C|C	G|G	GG	AG	Short Long	Short_C Long_C
HG01308	male	SAME1840002	PUR	Puerto Rican	AMR	American Ancestry	1000 Genomes on GRCh38,1000 Genomes 30x on GRCh38,1000 Genomes phase 3 release	HiSeq_30X_hg38	Short	0.0992163	0.900784	G|G	A|G	C|T	G|G	GA	GG	Short Short	Short_C Short_T
HG01311	male	SAME1839796	PUR	Puerto Rican	AMR	American Ancestry	1000 Genomes on GRCh38,1000 Genomes 30x on GRCh38,1000 Genomes phase 3 release	HiSeq_30X_hg38	Short	0.29654	0.70346	A|A	A|G	C|T	G|A	AA	AG	Short Long	Short_C Long_T
HG01312	female	SAME1839791	PUR	Puerto Rican	AMR	American Ancestry	1000 Genomes on GRCh38,1000 Genomes 30x on GRCh38,1000 Genomes phase 3 release	HiSeq_30X_hg38	Short	0.0651446	0.934855	G|G	G|G	C|C	G|G	GG	GG	Short Short	Short_C Short_C
HG01323	female	SAME1839534	PUR	Puerto Rican	AMR	American Ancestry	1000 Genomes on GRCh38,1000 Genomes 30x on GRCh38,1000 Genomes phase 3 release	HiSeq_30X_hg38	Long	0.64543	0.35457	A|A	G|A	T|C	G|G	AG	AA	Long Short	Long_T Short_C
HG01325	male	SAME1839604	PUR	Puerto Rican	AMR	American Ancestry	1000 Genomes on GRCh38,1000 Genomes 30x on GRCh38,1000 Genomes phase 3 release	HiSeq_30X_hg38	Long	0.815301	0.184699	A|G	G|G	T|C	A|G	AG	GG	Long Short	Long_T Short_C
HG01326	female	SAME1839598	PUR	Puerto Rican	AMR	American Ancestry	1000 Genomes on GRCh38,1000 Genomes 30x on GRCh38,1000 Genomes phase 3 release	HiSeq_30X_hg38	Long	0.794067	0.205933	G|A	A|G	C|T	G|A	GA	AG	Short Long	Short_C Long_T
HG01334	male	SAME123533	GBR	British	EUR	European Ancestry	1000 Genomes on GRCh38,1000 Genomes 30x on GRCh38,1000 Genomes phase 3 release,1000 Genomes phase 1 release,Geuvadis	HiSeq_30X_hg38	Short	0.446226	0.553774	G|A	A|G	C|T	G|A	GA	AG	Short Long	Short_C Long_T
HG01341	male	SAME124859	CLM	Colombian	AMR	American Ancestry	1000 Genomes on GRCh38,1000 Genomes 30x on GRCh38,1000 Genomes phase 3 release,1000 Genomes phase 1 release	HiSeq_30X_hg38	Short	0.216458	0.783542	G|G	A|G	C|C	G|G	GA	GG	Short Short	Short_C Short_C
HG01342	female	SAME124856	CLM	Colombian	AMR	American Ancestry	1000 Genomes on GRCh38,1000 Genomes 30x on GRCh38,1000 Genomes phase 3 release,1000 Genomes phase 1 release	HiSeq_30X_hg38	Short	0.0934758	0.906524	G|G	A|A	C|C	G|G	GA	GA	Short Short	Short_C Short_C
HG01343	female	SAME124857	CLM	Colombian	AMR	American Ancestry	1000 Genomes 30x on GRCh38,1000 Genomes phase 3 release	HiSeq_30X_hg38	Short	0.120816	0.879184	G|G	G|A	C|C	G|G	GG	GA	Short Short	Short_C Short_C
HG01344	male	SAME124862	CLM	Colombian	AMR	American Ancestry	1000 Genomes on GRCh38,1000 Genomes 30x on GRCh38,1000 Genomes phase 3 release,1000 Genomes phase 1 release	HiSeq_30X_hg38	Long	0.694954	0.305046	A|A	A|G	C|T	G|A	AA	AG	Short Long	Short_C Long_T
HG01345	female	SAME124863	CLM	Colombian	AMR	American Ancestry	1000 Genomes on GRCh38,1000 Genomes 30x on GRCh38,1000 Genomes phase 3 release,1000 Genomes phase 1 release	HiSeq_30X_hg38	Long	0.663442	0.336558	A|A	G|A	T|C	G|G	AG	AA	Long Short	Long_T Short_C
HG01346	female	SAME124860	CLM	Colombian	AMR	American Ancestry	1000 Genomes 30x on GRCh38,1000 Genomes phase 3 release	HiSeq_30X_hg38	Long	0.783232	0.216768	A|A	A|G	C|T	G|G	AA	AG	Short Long	Short_C Long_C
HG01347	male	SAME124861	CLM	Colombian	AMR	American Ancestry	1000 Genomes on GRCh38,1000 Genomes 30x on GRCh38,1000 Genomes phase 3 release,1000 Genomes phase 1 release	HiSeq_30X_hg38	Short	0.191056	0.808944	A|A	A|A	C|C	G|G	AA	AA	Short Short	Short_C Short_C
HG01348	female	SAME124864	CLM	Colombian	AMR	American Ancestry	1000 Genomes on GRCh38,1000 Genomes 30x on GRCh38,1000 Genomes phase 3 release	HiSeq_30X_hg38	Short	0.162378	0.837622	G|G	A|G	C|C	G|G	GA	GG	Short Short	Short_C Short_C
HG01349	female	SAME124865	CLM	Colombian	AMR	American Ancestry	1000 Genomes 30x on GRCh38,1000 Genomes phase 3 release	HiSeq_30X_hg38	Short	0.178639	0.821361	A|G	A|G	C|C	G|G	AA	GG	Short Short	Short_C Short_C
HG01350	male	SAME124684	CLM	Colombian	AMR	American Ancestry	1000 Genomes on GRCh38,1000 Genomes 30x on GRCh38,1000 Genomes phase 3 release,1000 Genomes phase 1 release	HiSeq_30X_hg38	Short	0.313943	0.686057	G|G	G|A	C|C	G|G	GG	GA	Short Short	Short_C Short_C
HG01351	female	SAME124683	CLM	Colombian	AMR	American Ancestry	1000 Genomes on GRCh38,1000 Genomes 30x on GRCh38,1000 Genomes phase 3 release,1000 Genomes phase 1 release	HiSeq_30X_hg38	Short	0.357885	0.642115	A|A	G|A	T|C	G|G	AG	AA	Long Short	Long_T Short_C
HG01352	female	SAME124686	CLM	Colombian	AMR	American Ancestry	1000 Genomes 30x on GRCh38,Human Genome Structural Variation Consortium, Phase 2,Human Genome Structural Variation Consortium, Phase 3,1000 Genomes phase 3 release	HiSeq_30X_hg38	Short	0.396605	0.603395	G|A	G|G	C|T	G|G	GG	AG	Short Long	Short_C Long_T
HG01353	male	SAME124685	CLM	Colombian	AMR	American Ancestry	1000 Genomes on GRCh38,1000 Genomes 30x on GRCh38,1000 Genomes phase 3 release,1000 Genomes phase 1 release	HiSeq_30X_hg38	Long	0.516717	0.483283	A|G	A|G	C|C	G|G	AA	GG	Short Short	Short_C Short_C
HG01354	female	SAME124680	CLM	Colombian	AMR	American Ancestry	1000 Genomes on GRCh38,1000 Genomes 30x on GRCh38,1000 Genomes phase 3 release,1000 Genomes phase 1 release	HiSeq_30X_hg38	Short	0.368922	0.631078	A|G	A|G	C|C	G|G	AA	GG	Short Short	Short_C Short_C
HG01355	female	SAME124679	CLM	Colombian	AMR	American Ancestry	1000 Genomes 30x on GRCh38,1000 Genomes phase 3 release	HiSeq_30X_hg38	Short	0.130659	0.869341	G|G	G|G	C|C	G|G	GG	GG	Short Short	Short_C Short_C
HG01356	male	SAME124682	CLM	Colombian	AMR	American Ancestry	1000 Genomes on GRCh38,1000 Genomes 30x on GRCh38,1000 Genomes phase 3 release,1000 Genomes phase 1 release	HiSeq_30X_hg38	Short	0.150445	0.849555	A|A	A|A	C|C	G|A	AA	AA	Short Short	Short_C Short_C
HG01357	female	SAME124681	CLM	Colombian	AMR	American Ancestry	1000 Genomes on GRCh38,1000 Genomes 30x on GRCh38,1000 Genomes phase 3 release,1000 Genomes phase 1 release	HiSeq_30X_hg38	Short	0.402906	0.597094	A|A	G|A	T|C	A|G	AG	AA	Long Short	Long_T Short_C
HG01358	male	SAME124688	CLM	Colombian	AMR	American Ancestry	1000 Genomes 30x on GRCh38,1000 Genomes phase 3 release	HiSeq_30X_hg38	Short	0.29247	0.70753	A|A	A|A	C|C	A|G	AA	AA	Short Short	Short_C Long_C
HG01359	male	SAME124687	CLM	Colombian	AMR	American Ancestry	1000 Genomes on GRCh38,1000 Genomes 30x on GRCh38,1000 Genomes phase 3 release,1000 Genomes phase 1 release	HiSeq_30X_hg38	Short	0.150352	0.849648	G|A	G|A	C|C	G|G	GG	AA	Short Short	Short_C Short_C
HG01360	female	SAME122855	CLM	Colombian	AMR	American Ancestry	1000 Genomes on GRCh38,1000 Genomes 30x on GRCh38,1000 Genomes phase 3 release,1000 Genomes phase 1 release	HiSeq_30X_hg38	Long	0.603329	0.396671	G|A	G|G	C|T	G|G	GG	AG	Short Long	Long_C Long_T
HG01361	female	SAME124504	CLM	Colombian	AMR	American Ancestry	1000 Genomes 30x on GRCh38,1000 Genomes phase 3 release	HiSeq_30X_hg38	Short	0.172504	0.827496	A|G	A|G	C|C	G|G	AA	GG	Short Short	Long_T Short_C
HG01362	male	SAME1839066	CLM	Colombian	AMR	American Ancestry	1000 Genomes on GRCh38,1000 Genomes 30x on GRCh38,1000 Genomes phase 3 release	HiSeq_30X_hg38	Short	0.132376	0.867624	G|A	G|A	C|C	G|G	GG	AA	Short Short	Short_C Short_C
HG01363	female	SAME1839059	CLM	Colombian	AMR	American Ancestry	1000 Genomes on GRCh38,1000 Genomes 30x on GRCh38,1000 Genomes phase 3 release	HiSeq_30X_hg38	Long	0.88815	0.11185	A|A	G|G	T|T	G|A	AG	AG	Long Long	Long_T Long_T
HG01365	male	SAME124508	CLM	Colombian	AMR	American Ancestry	1000 Genomes on GRCh38,1000 Genomes 30x on GRCh38,1000 Genomes phase 3 release,1000 Genomes phase 1 release	HiSeq_30X_hg38	Long	0.698484	0.301516	G|A	A|G	C|T	G|A	GA	AG	Short Long	Short_C Long_T
HG01366	female	SAME125265	CLM	Colombian	AMR	American Ancestry	1000 Genomes on GRCh38,1000 Genomes 30x on GRCh38,1000 Genomes phase 3 release,1000 Genomes phase 1 release	HiSeq_30X_hg38	Long	0.909075	0.0909246	A|G	G|G	T|T	G|G	AG	GG	Long Short	Long_T Short_T
HG01367	female	SAME125266	CLM	Colombian	AMR	American Ancestry	1000 Genomes 30x on GRCh38,1000 Genomes phase 3 release	HiSeq_30X_hg38	Long	0.612788	0.387212	G|A	A|G	C|T	G|G	GA	AG	Short Long	Short_C Long_T
HG01369	female	SAME1839124	CLM	Colombian	AMR	American Ancestry	1000 Genomes on GRCh38,1000 Genomes 30x on GRCh38,1000 Genomes phase 3 release	HiSeq_30X_hg38	Long	0.85602	0.14398	G|A	G|G	C|T	G|A	GG	AG	Short Long	Long_T Short_C
HG01372	female	SAME1840339	CLM	Colombian	AMR	American Ancestry	1000 Genomes on GRCh38,1000 Genomes 30x on GRCh38,1000 Genomes phase 3 release	HiSeq_30X_hg38	Short	0.125226	0.874774	G|G	G|A	C|C	G|G	GG	GA	Short Short	Short_C Short_C
HG01374	male	SAME124291	CLM	Colombian	AMR	American Ancestry	1000 Genomes on GRCh38,1000 Genomes 30x on GRCh38,1000 Genomes phase 3 release,1000 Genomes phase 1 release	HiSeq_30X_hg38	Short	0.182201	0.817799	G|G	A|A	C|C	G|G	GA	GA	Short Short	Short_C Short_C
HG01375	female	SAME124290	CLM	Colombian	AMR	American Ancestry	1000 Genomes on GRCh38,1000 Genomes 30x on GRCh38,1000 Genomes phase 3 release,1000 Genomes phase 1 release	HiSeq_30X_hg38	Long	0.703645	0.296355	G|A	G|G	C|T	G|A	GG	AG	Short Long	Short_C Long_T
HG01376	female	SAME124289	CLM	Colombian	AMR	American Ancestry	1000 Genomes 30x on GRCh38,1000 Genomes phase 3 release	HiSeq_30X_hg38	Short	0.0843454	0.915655	G|G	A|G	C|C	G|G	GA	GG	Short Short	Short_C Short_C
HG01377	male	SAME124288	CLM	Colombian	AMR	American Ancestry	1000 Genomes on GRCh38,1000 Genomes 30x on GRCh38,1000 Genomes phase 3 release,1000 Genomes phase 1 release	HiSeq_30X_hg38	Short	0.351725	0.648275	A|G	A|G	C|C	G|G	AA	GG	Short Short	Short_C Short_C
HG01378	female	SAME124076	CLM	Colombian	AMR	American Ancestry	1000 Genomes on GRCh38,1000 Genomes 30x on GRCh38,1000 Genomes phase 3 release,1000 Genomes phase 1 release	HiSeq_30X_hg38	Long	0.869899	0.130101	A|A	G|A	T|C	A|G	AG	AA	Long Short	Long_T Short_C
HG01379	female	SAME124283	CLM	Colombian	AMR	American Ancestry	1000 Genomes 30x on GRCh38,1000 Genomes phase 3 release	HiSeq_30X_hg38	Short	0.199369	0.800631	A|A	A|A	C|C	G|G	AA	AA	Short Short	Short_C Short_C
HG01383	male	SAME122971	CLM	Colombian	AMR	American Ancestry	1000 Genomes on GRCh38,1000 Genomes 30x on GRCh38,1000 Genomes phase 3 release,1000 Genomes phase 1 release	HiSeq_30X_hg38	Short	0.0671882	0.932812	G|G	A|A	C|C	G|G	GA	GA	Short Short	Short_C Short_C
HG01384	female	SAME122969	CLM	Colombian	AMR	American Ancestry	1000 Genomes on GRCh38,1000 Genomes 30x on GRCh38,1000 Genomes phase 3 release,1000 Genomes phase 1 release	HiSeq_30X_hg38	Short	0.0608026	0.939197	A|G	A|G	C|C	G|G	AA	GG	Short Short	Short_C Short_C
HG01385	female	SAME122970	CLM	Colombian	AMR	American Ancestry	1000 Genomes 30x on GRCh38,1000 Genomes phase 3 release	HiSeq_30X_hg38	Short	0.0961627	0.903837	G|G	A|G	C|C	G|G	GA	GG	Short Short	Short_C Short_C
HG01389	male	SAME122972	CLM	Colombian	AMR	American Ancestry	1000 Genomes on GRCh38,1000 Genomes 30x on GRCh38,1000 Genomes phase 3 release,1000 Genomes phase 1 release	HiSeq_30X_hg38	Short	0.277977	0.722023	A|A	G|A	C|C	G|G	AG	AA	Long Short	Long_C Short_C
HG01390	female	SAME122805	CLM	Colombian	AMR	American Ancestry	1000 Genomes on GRCh38,1000 Genomes 30x on GRCh38,1000 Genomes phase 3 release,1000 Genomes phase 1 release	HiSeq_30X_hg38	Short	0.146754	0.853246	G|G	G|G	T|C	A|G	GG	GG	Short Short	Short_T Short_C
HG01391	female	SAME122804	CLM	Colombian	AMR	American Ancestry	1000 Genomes 30x on GRCh38,1000 Genomes phase 3 release	HiSeq_30X_hg38	Short	0.134068	0.865932	A|G	G|G	C|C	G|G	AG	GG	Long Short	Long_C Short_C
HG01392	male	SAME1840234	PUR	Puerto Rican	AMR	American Ancestry	1000 Genomes on GRCh38,1000 Genomes 30x on GRCh38,1000 Genomes phase 3 release	HiSeq_30X_hg38	Short	0.114148	0.885852	A|G	A|G	C|C	G|G	AA	GG	Short Short	Short_C Short_C
HG01393	female	SAME1840222	PUR	Puerto Rican	AMR	American Ancestry	1000 Genomes on GRCh38,1000 Genomes 30x on GRCh38,1000 Genomes phase 3 release	HiSeq_30X_hg38	Short	0.147302	0.852698	A|G	A|A	C|C	G|G	AA	GA	Short Short	Short_C Short_C
HG01395	male	SAME1840207	PUR	Puerto Rican	AMR	American Ancestry	1000 Genomes on GRCh38,1000 Genomes 30x on GRCh38,1000 Genomes phase 3 release	HiSeq_30X_hg38	Long	0.698235	0.301765	A|G	G|G	T|C	A|G	AG	GG	Long Short	Long_T Short_C
HG01396	female	SAME1839954	PUR	Puerto Rican	AMR	American Ancestry	1000 Genomes on GRCh38,1000 Genomes 30x on GRCh38,1000 Genomes phase 3 release	HiSeq_30X_hg38	Long	0.623636	0.376364	A|A	A|G	C|T	G|A	AA	AG	Short Long	Short_C Long_T
HG01398	male	SAME1839950	PUR	Puerto Rican	AMR	American Ancestry	1000 Genomes on GRCh38,1000 Genomes 30x on GRCh38,1000 Genomes phase 3 release	HiSeq_30X_hg38	Short	0.0966445	0.903355	G|A	G|A	C|C	G|G	GG	AA	Short Short	Short_C Short_C
HG01402	male	SAME1839873	PUR	Puerto Rican	AMR	American Ancestry	1000 Genomes on GRCh38,1000 Genomes 30x on GRCh38,1000 Genomes phase 3 release	HiSeq_30X_hg38	Short	0.0547839	0.945216	G|G	G|G	C|C	G|G	GG	GG	Short Short	Short_C Short_C
HG01403	female	SAME1839867	PUR	Puerto Rican	AMR	American Ancestry	1000 Genomes on GRCh38,1000 Genomes 30x on GRCh38,1000 Genomes phase 3 release	HiSeq_30X_hg38	Short	0.0451995	0.9548	G|A	A|A	C|C	G|G	GA	AA	Short Short	Short_C Short_C
HG01405	male	SAME1839863	PUR	Puerto Rican	AMR	American Ancestry	1000 Genomes on GRCh38,1000 Genomes 30x on GRCh38,1000 Genomes phase 3 release	HiSeq_30X_hg38	Short	0.12172	0.87828	G|G	G|G	C|C	G|G	GG	GG	Short Short	Short_C Short_C
HG01412	male	SAME1839619	PUR	Puerto Rican	AMR	American Ancestry	1000 Genomes on GRCh38,1000 Genomes 30x on GRCh38,1000 Genomes phase 3 release	HiSeq_30X_hg38	Short	0.0867405	0.913259	G|A	G|A	C|C	G|G	GG	AA	Short Short	Short_C Short_C
HG01413	male	SAME1839612	PUR	Puerto Rican	AMR	American Ancestry	1000 Genomes on GRCh38,1000 Genomes 30x on GRCh38,1000 Genomes phase 3 release	HiSeq_30X_hg38	Short	0.100311	0.899689	A|G	A|G	C|T	G|G	AA	GG	Short Short	Short_C Short_T
HG01414	female	SAME1839703	PUR	Puerto Rican	AMR	American Ancestry	1000 Genomes on GRCh38,1000 Genomes 30x on GRCh38,1000 Genomes phase 3 release	HiSeq_30X_hg38	Short	0.158279	0.841721	G|G	G|A	T|C	G|G	GG	GA	Short Short	Short_T Short_C
HG01431	male	SAME1839260	CLM	Colombian	AMR	American Ancestry	1000 Genomes on GRCh38,1000 Genomes 30x on GRCh38,1000 Genomes phase 3 release	HiSeq_30X_hg38	Short	0.14007	0.85993	A|G	A|A	C|C	G|G	AA	GA	Short Short	Short_C Short_C
HG01432	female	SAME1839256	CLM	Colombian	AMR	American Ancestry	1000 Genomes on GRCh38,1000 Genomes 30x on GRCh38,1000 Genomes phase 3 release	HiSeq_30X_hg38	Short	0.210652	0.789348	G|G	A|A	C|C	G|G	GA	GA	Short Short	Short_C Short_C
HG01433	male	SAME1839252	CLM	Colombian	AMR	American Ancestry	1000 Genomes 30x on GRCh38	HiSeq_30X_hg38	Short	0.274341	0.725659	G|G	A|A	C|C	G|G	GA	GA	Short Short	Short_C Short_C
HG01435	female	SAME1839239	CLM	Colombian	AMR	American Ancestry	1000 Genomes on GRCh38,1000 Genomes 30x on GRCh38,1000 Genomes phase 3 release	HiSeq_30X_hg38	Short	0.18028	0.81972	A|G	A|A	C|C	G|G	AA	GA	Short Short	Short_C Short_C
HG01437	male	SAME124966	CLM	Colombian	AMR	American Ancestry	1000 Genomes on GRCh38,1000 Genomes 30x on GRCh38,1000 Genomes phase 3 release,1000 Genomes phase 1 release	HiSeq_30X_hg38	Short	0.313787	0.686213	G|A	A|G	C|T	G|A	GA	AG	Short Long	Short_C Long_T
HG01438	female	SAME124971	CLM	Colombian	AMR	American Ancestry	1000 Genomes on GRCh38,1000 Genomes 30x on GRCh38,1000 Genomes phase 3 release,1000 Genomes phase 1 release	HiSeq_30X_hg38	Long	0.960478	0.0395216	A|A	G|G	T|T	A|A	AG	AG	Long Long	Long_T Long_T
HG01439	female	SAME124972	CLM	Colombian	AMR	American Ancestry	1000 Genomes 30x on GRCh38,1000 Genomes phase 3 release	HiSeq_30X_hg38	Long	0.738598	0.261402	A|A	G|G	T|T	A|A	AG	AG	Long Long	Long_T Long_T
HG01440	male	SAME123237	CLM	Colombian	AMR	American Ancestry	1000 Genomes on GRCh38,1000 Genomes 30x on GRCh38,1000 Genomes phase 3 release,1000 Genomes phase 1 release	HiSeq_30X_hg38	Short	0.0879155	0.912085	G|A	A|G	C|C	G|A	GA	AG	Short Long	Short_C Long_C
HG01441	female	SAME123236	CLM	Colombian	AMR	American Ancestry	1000 Genomes on GRCh38,1000 Genomes 30x on GRCh38,1000 Genomes phase 3 release,1000 Genomes phase 1 release	HiSeq_30X_hg38	Short	0.233052	0.766948	G|G	A|A	C|C	G|G	GA	GA	Short Short	Short_C Short_C
HG01443	male	SAME1839032	CLM	Colombian	AMR	American Ancestry	1000 Genomes on GRCh38,1000 Genomes 30x on GRCh38,1000 Genomes phase 3 release	HiSeq_30X_hg38	Short	0.204109	0.795891	G|A	A|G	C|T	G|A	GA	AG	Short Long	Short_C Long_T
HG01444	female	SAME1839026	CLM	Colombian	AMR	American Ancestry	1000 Genomes on GRCh38,1000 Genomes 30x on GRCh38,1000 Genomes phase 3 release	HiSeq_30X_hg38	Short	0.123294	0.876706	A|G	A|G	C|C	G|G	AA	GG	Short Short	Short_C Long_T
HG01447	female	SAME1839099	CLM	Colombian	AMR	American Ancestry	1000 Genomes on GRCh38,1000 Genomes 30x on GRCh38,1000 Genomes phase 3 release	HiSeq_30X_hg38	Short	0.152155	0.847845	G|G	A|G	C|C	G|G	GA	GG	Short Short	Short_C Short_C
HG01455	male	SAME123429	CLM	Colombian	AMR	American Ancestry	1000 Genomes on GRCh38,1000 Genomes 30x on GRCh38,1000 Genomes phase 3 release,1000 Genomes phase 1 release	HiSeq_30X_hg38	Short	0.156108	0.843892	G|G	A|G	C|C	G|G	GA	GG	Short Short	Short_C Short_C
HG01456	female	SAME123427	CLM	Colombian	AMR	American Ancestry	1000 Genomes on GRCh38,1000 Genomes 30x on GRCh38,1000 Genomes phase 3 release,1000 Genomes phase 1 release	HiSeq_30X_hg38	Short	0.211273	0.788727	G|G	G|G	C|T	G|G	GG	GG	Short Short	Short_C Short_T
HG01457	male	SAME123428	CLM	Colombian	AMR	American Ancestry	1000 Genomes 30x on GRCh38,Human Genome Structural Variation Consortium, Phase 3,1000 Genomes phase 3 release	HiSeq_30X_hg38	Short	0.0519801	0.94802	G|G	A|G	C|T	G|G	GA	GG	Short Short	Short_C Short_T
HG01459	female	SAME1840278	CLM	Colombian	AMR	American Ancestry	1000 Genomes on GRCh38,1000 Genomes 30x on GRCh38,1000 Genomes phase 3 release	HiSeq_30X_hg38	Short	0.390598	0.609402	G|A	A|G	C|T	G|A	GA	AG	Short Long	Short_C Long_T
HG01461	male	SAME122879	CLM	Colombian	AMR	American Ancestry	1000 Genomes on GRCh38,1000 Genomes 30x on GRCh38,1000 Genomes phase 3 release,1000 Genomes phase 1 release	HiSeq_30X_hg38	Long	0.720953	0.279047	A|A	A|G	C|T	G|G	AA	AG	Short Long	Short_C Long_T
HG01462	female	SAME123539	CLM	Colombian	AMR	American Ancestry	1000 Genomes on GRCh38,1000 Genomes 30x on GRCh38,1000 Genomes phase 3 release,1000 Genomes phase 1 release	HiSeq_30X_hg38	Short	0.143168	0.856832	G|G	A|G	C|C	G|G	GA	GG	Short Short	Short_C Short_C
HG01463	female	SAME123537	CLM	Colombian	AMR	American Ancestry	1000 Genomes 30x on GRCh38,1000 Genomes phase 3 release	HiSeq_30X_hg38	Short	0.0965281	0.903472	A|G	A|G	C|C	G|G	AA	GG	Short Short	Short_C Short_C
HG01464	male	SAME122883	CLM	Colombian	AMR	American Ancestry	1000 Genomes on GRCh38,1000 Genomes 30x on GRCh38,1000 Genomes phase 3 release,1000 Genomes phase 1 release	HiSeq_30X_hg38	Short	0.126157	0.873843	A|G	A|A	C|C	G|G	AA	GA	Short Short	Short_C Short_C
HG01465	female	SAME122882	CLM	Colombian	AMR	American Ancestry	1000 Genomes on GRCh38,1000 Genomes 30x on GRCh38,1000 Genomes phase 3 release,1000 Genomes phase 1 release	HiSeq_30X_hg38	Short	0.462754	0.537246	A|G	G|G	T|C	A|G	AG	GG	Long Short	Long_T Short_C
HG01466	female	SAME122881	CLM	Colombian	AMR	American Ancestry	1000 Genomes 30x on GRCh38,1000 Genomes phase 3 release	HiSeq_30X_hg38	Short	0.0676302	0.93237	A|G	A|G	C|C	G|G	AA	GG	Short Short	Short_C Short_C
HG01468	female	SAME1840382	CLM	Colombian	AMR	American Ancestry	1000 Genomes on GRCh38,1000 Genomes 30x on GRCh38,1000 Genomes phase 3 release	HiSeq_30X_hg38	Short	0.205624	0.794376	G|A	G|A	C|C	G|G	GG	AA	Short Short	Short_C Short_C
HG01474	female	SAME1840189	CLM	Colombian	AMR	American Ancestry	1000 Genomes on GRCh38,1000 Genomes 30x on GRCh38,1000 Genomes phase 3 release	HiSeq_30X_hg38	Long	0.961659	0.0383411	A|A	G|G	T|T	A|A	AG	AG	Long Long	Long_T Long_T
HG01479	male	SAME1840251	CLM	Colombian	AMR	American Ancestry	1000 Genomes on GRCh38,1000 Genomes 30x on GRCh38,1000 Genomes phase 3 release	HiSeq_30X_hg38	Short	0.19124	0.80876	G|A	A|A	C|C	G|G	GA	AA	Short Short	Long_T Short_C
HG01485	male	SAME1840047	CLM	Colombian	AMR	American Ancestry	1000 Genomes on GRCh38,1000 Genomes 30x on GRCh38,1000 Genomes phase 3 release	HiSeq_30X_hg38	Short	0.109489	0.890511	G|G	G|A	C|T	G|A	GG	GA	Short Short	Short_C Short_T
HG01486	female	SAME1840048	CLM	Colombian	AMR	American Ancestry	1000 Genomes on GRCh38,1000 Genomes 30x on GRCh38,1000 Genomes phase 3 release	HiSeq_30X_hg38	Short	0.4384	0.5616	G|A	A|G	C|T	G|A	GA	AG	Short Long	Long_T Short_C
HG01488	male	SAME123973	CLM	Colombian	AMR	American Ancestry	1000 Genomes on GRCh38,1000 Genomes 30x on GRCh38,1000 Genomes phase 3 release,1000 Genomes phase 1 release	HiSeq_30X_hg38	Short	0.146647	0.853353	G|G	G|A	C|C	G|G	GG	GA	Short Short	Short_C Short_C
HG01489	female	SAME123972	CLM	Colombian	AMR	American Ancestry	1000 Genomes on GRCh38,1000 Genomes 30x on GRCh38,1000 Genomes phase 3 release,1000 Genomes phase 1 release	HiSeq_30X_hg38	Short	0.0862005	0.913799	G|A	G|A	C|C	G|G	GG	AA	Short Short	Short_C Short_C
HG01490	female	SAME124139	CLM	Colombian	AMR	American Ancestry	1000 Genomes 30x on GRCh38,1000 Genomes phase 3 release	HiSeq_30X_hg38	Short	0.10334	0.89666	G|A	A|A	C|C	G|G	GA	AA	Short Short	Short_C Short_C
HG01491	male	SAME124140	CLM	Colombian	AMR	American Ancestry	1000 Genomes on GRCh38,1000 Genomes 30x on GRCh38,1000 Genomes phase 3 release,1000 Genomes phase 1 release	HiSeq_30X_hg38	Long	0.984769	0.0152313	A|G	G|G	T|C	A|G	AG	GG	Long Short	Long_T Short_C
HG01492	female	SAME124137	CLM	Colombian	AMR	American Ancestry	1000 Genomes on GRCh38,1000 Genomes 30x on GRCh38,1000 Genomes phase 3 release,1000 Genomes phase 1 release	HiSeq_30X_hg38	Short	0.269693	0.730307	G|G	A|G	C|C	G|G	GA	GG	Short Short	Short_C Short_C
HG01493	female	SAME124138	CLM	Colombian	AMR	American Ancestry	1000 Genomes 30x on GRCh38,1000 Genomes phase 3 release	HiSeq_30X_hg38	Long	0.61784	0.38216	A|G	G|G	T|C	A|G	AG	GG	Long Short	Long_T Short_C
HG01494	male	SAME124135	CLM	Colombian	AMR	American Ancestry	1000 Genomes on GRCh38,1000 Genomes 30x on GRCh38,1000 Genomes phase 3 release,1000 Genomes phase 1 release	HiSeq_30X_hg38	Long	0.724239	0.275761	A|A	A|G	C|T	G|A	AA	AG	Short Long	Short_C Long_T
HG01495	female	SAME124136	CLM	Colombian	AMR	American Ancestry	1000 Genomes on GRCh38,1000 Genomes 30x on GRCh38,1000 Genomes phase 3 release,1000 Genomes phase 1 release	HiSeq_30X_hg38	Short	0.15644	0.84356	G|G	G|G	C|T	G|G	GG	GG	Short Short	Short_C Short_T
HG01496	female	SAME124133	CLM	Colombian	AMR	American Ancestry	1000 Genomes 30x on GRCh38,1000 Genomes phase 3 release	HiSeq_30X_hg38	Short	0.235371	0.764629	A|G	A|G	C|T	G|G	AA	GG	Short Short	Short_C Long_C
HG01497	male	SAME124134	CLM	Colombian	AMR	American Ancestry	1000 Genomes on GRCh38,1000 Genomes 30x on GRCh38,1000 Genomes phase 3 release,1000 Genomes phase 1 release	HiSeq_30X_hg38	Short	0.17279	0.82721	G|A	G|G	C|C	G|G	GG	AG	Short Long	Short_C Long_C
HG01498	female	SAME124142	CLM	Colombian	AMR	American Ancestry	1000 Genomes on GRCh38,1000 Genomes 30x on GRCh38,1000 Genomes phase 3 release,1000 Genomes phase 1 release	HiSeq_30X_hg38	Short	0.457056	0.542944	A|G	G|G	T|C	A|G	AG	GG	Long Short	Long_T Short_C
HG01499	male	SAME124143	CLM	Colombian	AMR	American Ancestry	1000 Genomes 30x on GRCh38,1000 Genomes phase 3 release	HiSeq_30X_hg38	Short	0.142385	0.857615	A|G	G|G	C|C	G|G	AG	GG	Long Short	Long_C Short_C
HG01500	male	SAME124941	IBS	Iberian	EUR	European Ancestry	1000 Genomes on GRCh38,1000 Genomes 30x on GRCh38,1000 Genomes phase 3 release	HiSeq_30X_hg38	Short	0.150402	0.849598	A|G	A|G	C|C	G|G	AA	GG	Short Short	Short_C Short_C
HG01501	female	SAME124942	IBS	Iberian	EUR	European Ancestry	1000 Genomes on GRCh38,1000 Genomes 30x on GRCh38,1000 Genomes phase 3 release	HiSeq_30X_hg38	Short	0.152864	0.847136	G|A	G|G	C|T	G|A	GG	AG	Short Long	Short_C Long_T
HG01502	male	SAME124943	IBS	Iberian	EUR	European Ancestry	1000 Genomes 30x on GRCh38,1000 Genomes phase 3 release	HiSeq_30X_hg38	Short	0.235891	0.764109	A|G	A|G	C|C	G|G	AA	GG	Short Short	Short_C Short_C
HG01503	male	SAME124944	IBS	Iberian,Spanish	EUR	European Ancestry,West Eurasia (SGDP)	1000 Genomes on GRCh38,Simons Genome Diversity Project,1000 Genomes 30x on GRCh38,1000 Genomes phase 3 release	HiSeq_30X_hg38	Short	0.118229	0.881771	G|G	G|G	T|C	G|G	GG	GG	Short Short	Short_T Short_C
HG01504	female	SAME124945	IBS	Iberian,Spanish	EUR	European Ancestry,West Eurasia (SGDP)	1000 Genomes on GRCh38,Simons Genome Diversity Project,1000 Genomes 30x on GRCh38,1000 Genomes phase 3 release	HiSeq_30X_hg38	Short	0.0601173	0.939883	A|G	A|G	C|C	G|G	AA	GG	Short Short	Short_C Short_C
HG01505	male	SAME124946	IBS	Iberian	EUR	European Ancestry	1000 Genomes 30x on GRCh38,Human Genome Structural Variation Consortium, Phase 2,1000 Genomes phase 3 release	HiSeq_30X_hg38	Short	0.0693387	0.930661	G|G	G|G	C|C	G|G	GG	GG	Short Short	Short_C Short_C
HG01506	male	SAME124947	IBS	Iberian	EUR	European Ancestry	1000 Genomes on GRCh38,1000 Genomes 30x on GRCh38,1000 Genomes phase 3 release	HiSeq_30X_hg38	Short	0.0883482	0.911652	G|G	G|G	C|C	G|G	GG	GG	Short Short	Short_C Short_C
HG01507	female	SAME124948	IBS	Iberian	EUR	European Ancestry	1000 Genomes on GRCh38,1000 Genomes 30x on GRCh38,1000 Genomes phase 3 release	HiSeq_30X_hg38	Short	0.19032	0.80968	G|G	G|G	C|C	G|G	GG	GG	Short Short	Short_C Short_C
HG01508	male	SAME124939	IBS	Iberian	EUR	European Ancestry	1000 Genomes 30x on GRCh38,1000 Genomes phase 3 release	HiSeq_30X_hg38	Short	0.173502	0.826498	G|G	G|G	C|C	G|G	GG	GG	Short Short	Short_C Short_C
HG01509	male	SAME124940	IBS	Iberian	EUR	European Ancestry	1000 Genomes on GRCh38,1000 Genomes 30x on GRCh38,1000 Genomes phase 3 release	HiSeq_30X_hg38	Short	0.395867	0.604133	A|G	G|A	C|C	G|G	AG	GA	Long Short	Long_C Short_C
HG01510	female	SAME124771	IBS	Iberian	EUR	European Ancestry	1000 Genomes on GRCh38,1000 Genomes 30x on GRCh38,1000 Genomes phase 3 release	HiSeq_30X_hg38	Short	0.0825449	0.917455	G|A	G|A	C|C	G|G	GG	AA	Short Short	Short_C Short_C
HG01511	female	SAME124770	IBS	Iberian	EUR	European Ancestry	1000 Genomes 30x on GRCh38,1000 Genomes phase 3 release	HiSeq_30X_hg38	Long	0.602449	0.397551	A|G	G|G	C|C	G|G	AG	GG	Long Short	Long_C Short_C
HG01512	male	SAME124769	IBS	Iberian	EUR	European Ancestry	1000 Genomes on GRCh38,1000 Genomes 30x on GRCh38,1000 Genomes phase 3 release	HiSeq_30X_hg38	Short	0.154567	0.845433	A|A	A|A	C|C	G|G	AA	AA	Short Short	Short_C Short_C
HG01513	female	SAME124768	IBS	Iberian	EUR	European Ancestry	1000 Genomes on GRCh38,1000 Genomes 30x on GRCh38,1000 Genomes phase 3 release	HiSeq_30X_hg38	Long	0.680643	0.319357	G|A	G|G	C|T	G|A	GG	AG	Short Long	Short_C Long_T
HG01514	female	SAME124775	IBS	Iberian	EUR	European Ancestry	1000 Genomes 30x on GRCh38,1000 Genomes phase 3 release	HiSeq_30X_hg38	Long	0.784198	0.215802	A|A	A|G	C|T	G|A	AA	AG	Short Long	Short_C Long_T
HG01515	male	SAME124774	IBS	Iberian	EUR	European Ancestry	1000 Genomes on GRCh38,1000 Genomes 30x on GRCh38,1000 Genomes phase 3 release,1000 Genomes phase 1 release	HiSeq_30X_hg38	Short	0.145896	0.854104	A|G	G|G	C|T	G|G	AG	GG	Long Short	Long_C Short_T
HG01516	female	SAME124773	IBS	Iberian	EUR	European Ancestry	1000 Genomes on GRCh38,1000 Genomes 30x on GRCh38,1000 Genomes phase 3 release,1000 Genomes phase 1 release	HiSeq_30X_hg38	Long	0.970224	0.0297764	A|A	G|G	T|T	A|A	AG	AG	Long Long	Long_T Long_T
HG01517	female	SAME124772	IBS	Iberian	EUR	European Ancestry	1000 Genomes 30x on GRCh38,1000 Genomes phase 3 release	HiSeq_30X_hg38	Long	0.599406	0.400594	G|A	G|G	T|T	G|A	GG	AG	Short Long	Short_T Long_T
HG01518	male	SAME124766	IBS	Iberian	EUR	European Ancestry	1000 Genomes on GRCh38,1000 Genomes 30x on GRCh38,1000 Genomes phase 3 release,1000 Genomes phase 1 release	HiSeq_30X_hg38	Short	0.135136	0.864864	A|A	A|A	C|C	G|G	AA	AA	Short Short	Short_C Short_C
HG01519	female	SAME124765	IBS	Iberian	EUR	European Ancestry	1000 Genomes on GRCh38,1000 Genomes 30x on GRCh38,1000 Genomes phase 3 release,1000 Genomes phase 1 release	HiSeq_30X_hg38	Short	0.325939	0.674061	A|A	A|G	C|T	G|G	AA	AG	Short Long	Short_C Long_T
HG01520	female	SAME125323	IBS	Iberian	EUR	European Ancestry	1000 Genomes 30x on GRCh38,1000 Genomes phase 3 release	HiSeq_30X_hg38	Short	0.03852	0.96148	A|A	A|A	C|C	G|G	AA	AA	Short Short	Short_C Short_C
HG01521	male	SAME125324	IBS	Iberian	EUR	European Ancestry	1000 Genomes on GRCh38,1000 Genomes 30x on GRCh38,1000 Genomes phase 3 release,1000 Genomes phase 1 release	HiSeq_30X_hg38	Long	0.630612	0.369388	A|A	A|G	C|T	G|A	AA	AG	Short Long	Short_C Long_T
HG01522	female	SAME125321	IBS	Iberian	EUR	European Ancestry	1000 Genomes on GRCh38,1000 Genomes 30x on GRCh38,1000 Genomes phase 3 release,1000 Genomes phase 1 release	HiSeq_30X_hg38	Short	0.241314	0.758686	A|G	A|A	C|C	G|G	AA	GA	Short Short	Short_C Short_C
HG01523	male	SAME125322	IBS	Iberian	EUR	European Ancestry	1000 Genomes 30x on GRCh38,1000 Genomes phase 3 release	HiSeq_30X_hg38	Short	0.364423	0.635577	A|G	G|A	T|C	A|G	AG	GA	Long Short	Long_T Short_C
HG01524	male	SAME125327	IBS	Iberian	EUR	European Ancestry	1000 Genomes on GRCh38,1000 Genomes 30x on GRCh38,1000 Genomes phase 3 release	HiSeq_30X_hg38	Short	0.141671	0.858329	A|A	A|A	C|C	G|G	AA	AA	Short Short	Short_C Short_C
HG01525	female	SAME125328	IBS	Iberian	EUR	European Ancestry	1000 Genomes on GRCh38,1000 Genomes 30x on GRCh38,1000 Genomes phase 3 release	HiSeq_30X_hg38	Short	0.0988372	0.901163	G|A	G|A	C|C	G|G	GG	AA	Short Short	Short_C Short_C
HG01526	male	SAME125325	IBS	Iberian	EUR	European Ancestry	1000 Genomes 30x on GRCh38,1000 Genomes phase 3 release	HiSeq_30X_hg38	Short	0.163563	0.836437	A|A	A|A	C|C	G|G	AA	AA	Short Short	Short_C Short_C
HG01527	male	SAME125326	IBS	Iberian	EUR	European Ancestry	1000 Genomes on GRCh38,1000 Genomes 30x on GRCh38,1000 Genomes phase 3 release	HiSeq_30X_hg38	Short	0.481363	0.518637	A|A	G|A	T|C	A|G	AG	AA	Long Short	Long_T Short_C
HG01528	female	SAME125329	IBS	Iberian	EUR	European Ancestry	1000 Genomes on GRCh38,1000 Genomes 30x on GRCh38,1000 Genomes phase 3 release	HiSeq_30X_hg38	Short	0.156902	0.843098	G|A	G|G	C|T	G|A	GG	AG	Short Long	Short_C Long_T
HG01529	male	SAME125330	IBS	Iberian	EUR	European Ancestry	1000 Genomes 30x on GRCh38,1000 Genomes phase 3 release	HiSeq_30X_hg38	Short	0.061437	0.938563	A|G	A|G	C|C	G|G	AA	GG	Short Short	Short_C Short_C
HG01530	male	SAME125137	IBS	Iberian	EUR	European Ancestry	1000 Genomes on GRCh38,1000 Genomes 30x on GRCh38,1000 Genomes phase 3 release	HiSeq_30X_hg38	Short	0.220298	0.779702	G|G	A|G	C|C	G|G	GA	GG	Short Short	Short_C Short_C
HG01531	female	SAME125136	IBS	Iberian	EUR	European Ancestry	1000 Genomes on GRCh38,1000 Genomes 30x on GRCh38,1000 Genomes phase 3 release	HiSeq_30X_hg38	Short	0.0959451	0.904055	G|G	G|A	C|C	G|G	GG	GA	Short Short	Short_C Short_C
HG01532	male	SAME125138	IBS	Iberian	EUR	European Ancestry	1000 Genomes 30x on GRCh38,1000 Genomes phase 3 release	HiSeq_30X_hg38	Short	0.158296	0.841704	G|G	G|A	C|C	G|G	GG	GA	Short Short	Short_C Short_C
HG01536	male	SAME125135	IBS	Iberian	EUR	European Ancestry	1000 Genomes on GRCh38,1000 Genomes 30x on GRCh38,1000 Genomes phase 3 release	HiSeq_30X_hg38	Long	0.745433	0.254567	A|A	G|A	T|C	G|G	AG	AA	Long Short	Long_T Short_C
HG01537	female	SAME125134	IBS	Iberian	EUR	European Ancestry	1000 Genomes on GRCh38,1000 Genomes 30x on GRCh38,1000 Genomes phase 3 release	HiSeq_30X_hg38	Short	0.127809	0.872191	A|G	A|G	C|C	G|G	AA	GG	Short Short	Short_C Short_C
HG01538	female	SAME125141	IBS	Iberian	EUR	European Ancestry	1000 Genomes 30x on GRCh38,1000 Genomes phase 3 release	HiSeq_30X_hg38	Short	0.140776	0.859224	A|A	A|A	C|C	G|G	AA	AA	Short Short	Short_C Short_C
HG01550	male	SAME124009	CLM	Colombian	AMR	American Ancestry	1000 Genomes on GRCh38,1000 Genomes 30x on GRCh38,1000 Genomes phase 3 release,1000 Genomes phase 1 release	HiSeq_30X_hg38	Short	0.0686834	0.931317	G|G	G|G	C|C	G|G	GG	GG	Short Short	Short_C Short_C
HG01551	female	SAME124008	CLM	Colombian	AMR	American Ancestry	1000 Genomes on GRCh38,1000 Genomes 30x on GRCh38,1000 Genomes phase 3 release,1000 Genomes phase 1 release	HiSeq_30X_hg38	Short	0.104601	0.895399	G|G	G|G	T|C	G|G	GG	GG	Short Short	Short_T Short_C
HG01552	male	SAME124007	CLM	Colombian	AMR	American Ancestry	1000 Genomes 30x on GRCh38,1000 Genomes phase 3 release	HiSeq_30X_hg38	Short	0.127163	0.872837	G|G	G|G	C|T	G|G	GG	GG	Short Short	Short_C Short_T
HG01556	male	SAME1840141	CLM	Colombian	AMR	American Ancestry	1000 Genomes on GRCh38,1000 Genomes 30x on GRCh38,1000 Genomes phase 3 release	HiSeq_30X_hg38	Short	0.278361	0.721639	G|G	G|A	C|C	G|G	GG	GA	Short Short	Short_C Short_C
HG01565	male	SAME124566	PEL	Peruvian	AMR	American Ancestry	1000 Genomes on GRCh38,1000 Genomes 30x on GRCh38,1000 Genomes phase 3 release	HiSeq_30X_hg38	Short	0.335933	0.664067	G|G	A|A	C|C	G|G	GA	GA	Short Short	Short_C Short_C
HG01566	female	SAME124564	PEL	Peruvian	AMR	American Ancestry	1000 Genomes on GRCh38,1000 Genomes 30x on GRCh38,1000 Genomes phase 3 release	HiSeq_30X_hg38	Short	0.280717	0.719283	G|G	G|A	C|C	G|G	GG	GA	Short Short	Short_C Short_C
HG01567	female	SAME124565	PEL	Peruvian	AMR	American Ancestry	1000 Genomes 30x on GRCh38,1000 Genomes phase 3 release	HiSeq_30X_hg38	Short	0.145759	0.854241	G|G	A|A	C|C	G|G	GA	GA	Short Short	Short_C Short_C
HG01571	male	SAME124346	PEL	Peruvian	AMR	American Ancestry	1000 Genomes on GRCh38,1000 Genomes 30x on GRCh38,1000 Genomes phase 3 release	HiSeq_30X_hg38	Short	0.203254	0.796746	A|G	A|G	C|C	G|G	AA	GG	Short Short	Short_C Short_C
HG01572	female	SAME124705	PEL	Peruvian	AMR	American Ancestry	1000 Genomes on GRCh38,1000 Genomes 30x on GRCh38,1000 Genomes phase 3 release	HiSeq_30X_hg38	Short	0.134465	0.865535	G|G	A|G	C|C	G|G	GA	GG	Short Short	Short_C Short_C
HG01573	female	SAME124347	PEL	Peruvian	AMR	American Ancestry	1000 Genomes 30x on GRCh38,Human Genome Structural Variation Consortium, Phase 2,1000 Genomes phase 3 release	HiSeq_30X_hg38	Short	0.287334	0.712666	G|G	G|A	C|C	G|G	GG	GA	Short Short	Short_C Short_C
HG01577	male	SAME124349	PEL	Peruvian	AMR	American Ancestry	1000 Genomes on GRCh38,1000 Genomes 30x on GRCh38,1000 Genomes phase 3 release	HiSeq_30X_hg38	Short	0.127891	0.872109	G|G	A|A	C|C	G|G	GA	GA	Short Short	Short_C Short_C
HG01578	female	SAME124351	PEL	Peruvian	AMR	American Ancestry	1000 Genomes on GRCh38,1000 Genomes 30x on GRCh38,1000 Genomes phase 3 release	HiSeq_30X_hg38	Long	0.733745	0.266255	G|A	G|G	C|T	G|A	GG	AG	Short Long	Short_C Long_T
HG01579	male	SAME124350	PEL	Peruvian	AMR	American Ancestry	1000 Genomes 30x on GRCh38,1000 Genomes phase 3 release	HiSeq_30X_hg38	Long	0.534952	0.465048	G|A	A|G	C|T	G|A	GA	AG	Short Long	Short_C Long_T
HG01583	male	SAME1839895	PJL	Punjabi	SAS	South Asian Ancestry	1000 Genomes on GRCh38,1000 Genomes 30x on GRCh38,1000 Genomes phase 3 release	HiSeq_30X_hg38	Long	0.779926	0.220074	A|G	G|G	T|C	A|G	AG	GG	Long Short	Long_T Short_C
HG01586	male	SAME1839879	PJL	Punjabi	SAS	South Asian Ancestry	1000 Genomes on GRCh38,1000 Genomes 30x on GRCh38,1000 Genomes phase 3 release	HiSeq_30X_hg38	Short	0.0806235	0.919377	G|G	G|A	C|C	G|G	GG	GA	Short Short	Short_C Short_C
HG01589	male	SAME1839859	PJL	Punjabi	SAS	South Asian Ancestry	1000 Genomes on GRCh38,1000 Genomes 30x on GRCh38,1000 Genomes phase 3 release	HiSeq_30X_hg38	Long	0.543402	0.456598	A|A	A|G	C|T	G|A	AA	AG	Short Long	Short_C Long_T
HG01593	female	SAME1839634	PJL	Punjabi	SAS	South Asian Ancestry	1000 Genomes on GRCh38,1000 Genomes 30x on GRCh38,1000 Genomes phase 3 release	HiSeq_30X_hg38	Long	0.58297	0.41703	G|A	A|G	C|T	G|A	GA	AG	Short Long	Short_C Short_C
HG01595	female	SAME123569	KHV	Kinh Vietnamese	EAS	East Asian Ancestry	1000 Genomes on GRCh38,1000 Genomes 30x on GRCh38,1000 Genomes phase 3 release	HiSeq_30X_hg38	Short	0.296146	0.703854	A|G	A|A	C|C	G|G	AA	GA	Short Short	Short_C Short_C
HG01596	male	SAME125227	KHV	Kinh Vietnamese	EAS	East Asian Ancestry	1000 Genomes on GRCh38,1000 Genomes 30x on GRCh38,Human Genome Structural Variation Consortium, Phase 2,1000 Genomes phase 3 release	HiSeq_30X_hg38	Short	0.114331	0.885669	G|G	G|G	C|C	G|G	GG	GG	Short Short	Short_C Short_C
HG01597	female	SAME125226	KHV	Kinh Vietnamese	EAS	East Asian Ancestry	1000 Genomes on GRCh38,1000 Genomes 30x on GRCh38,1000 Genomes phase 3 release	HiSeq_30X_hg38	Long	0.688447	0.311553	A|A	A|G	C|C	G|G	AA	AG	Short Long	Short_C Short_C
HG01598	female	SAME125239	KHV	Kinh Vietnamese	EAS	East Asian Ancestry	1000 Genomes on GRCh38,1000 Genomes 30x on GRCh38,1000 Genomes phase 3 release	HiSeq_30X_hg38	Short	0.480204	0.519796	A|G	G|G	C|C	G|G	AG	GG	Long Short	Short_C Short_C
HG01599	female	SAME125238	KHV	Kinh Vietnamese	EAS	East Asian Ancestry	1000 Genomes on GRCh38,1000 Genomes 30x on GRCh38,1000 Genomes phase 3 release	HiSeq_30X_hg38	Short	0.271035	0.728965	G|G	A|A	C|C	G|G	GA	GA	Short Short	Short_C Short_C
HG01600	female	SAME123456	KHV	Kinh,Kinh Vietnamese	EAS	East Asia (SGDP),East Asian Ancestry	1000 Genomes on GRCh38,Simons Genome Diversity Project,1000 Genomes 30x on GRCh38,1000 Genomes phase 3 release	HiSeq_30X_hg38	Short	0.0904275	0.909573	G|G	A|G	C|C	G|G	GA	GG	Short Short	Short_C Short_C
HG01601	male	SAME123455	IBS	Iberian	EUR	European Ancestry	1000 Genomes 30x on GRCh38,1000 Genomes phase 3 release	HiSeq_30X_hg38	Short	0.0905402	0.90946	G|G	G|G	C|C	G|G	GG	GG	Short Short	Short_C Short_C
HG01602	female	SAME123454	IBS	Iberian	EUR	European Ancestry	1000 Genomes on GRCh38,1000 Genomes 30x on GRCh38,1000 Genomes phase 3 release	HiSeq_30X_hg38	Short	0.0859445	0.914056	G|A	G|A	C|C	G|G	GG	AA	Short Short	Short_C Short_C
HG01603	male	SAME123453	IBS	Iberian	EUR	European Ancestry	1000 Genomes on GRCh38,1000 Genomes 30x on GRCh38,1000 Genomes phase 3 release	HiSeq_30X_hg38	Long	0.508044	0.491956	A|G	G|G	C|C	A|G	AG	GG	Long Short	Long_C Short_C
HG01604	female	SAME123460	IBS	Iberian	EUR	European Ancestry	1000 Genomes 30x on GRCh38,1000 Genomes phase 3 release	HiSeq_30X_hg38	Long	0.707877	0.292123	G|A	G|G	C|T	G|G	GG	AG	Short Long	Short_C Long_T
HG01605	female	SAME123459	IBS	Iberian	EUR	European Ancestry	1000 Genomes on GRCh38,1000 Genomes 30x on GRCh38,1000 Genomes phase 3 release	HiSeq_30X_hg38	Short	0.356799	0.643201	A|G	G|G	T|C	G|G	AG	GG	Long Short	Long_T Short_C
HG01606	male	SAME123458	IBS	Iberian	EUR	European Ancestry	1000 Genomes on GRCh38,1000 Genomes 30x on GRCh38,1000 Genomes phase 3 release	HiSeq_30X_hg38	Long	0.700676	0.299324	G|A	G|G	C|T	G|A	GG	AG	Short Long	Short_C Long_T
HG01607	female	SAME123457	IBS	Iberian	EUR	European Ancestry	1000 Genomes on GRCh38,1000 Genomes 30x on GRCh38,1000 Genomes phase 3 release	HiSeq_30X_hg38	Short	0.0900617	0.909938	G|G	G|G	C|C	G|G	GG	GG	Short Short	Short_C Short_C
HG01608	male	SAME123462	IBS	Iberian	EUR	European Ancestry	1000 Genomes on GRCh38,1000 Genomes 30x on GRCh38,1000 Genomes phase 3 release	HiSeq_30X_hg38	Short	0.139153	0.860847	G|A	G|A	C|C	G|G	GG	AA	Short Short	Short_C Short_C
HG01609	male	SAME123461	IBS	Iberian	EUR	European Ancestry	1000 Genomes 30x on GRCh38,1000 Genomes phase 3 release	HiSeq_30X_hg38	Short	0.198421	0.801579	A|G	A|G	C|C	G|G	AA	GG	Short Short	Short_C Short_C
HG01610	male	SAME123623	IBS	Iberian	EUR	European Ancestry	1000 Genomes on GRCh38,1000 Genomes 30x on GRCh38,1000 Genomes phase 3 release	HiSeq_30X_hg38	Short	0.233456	0.766544	A|A	A|A	C|C	G|G	AA	AA	Short Short	Short_C Short_C
HG01611	male	SAME123624	IBS	Iberian	EUR	European Ancestry	1000 Genomes 30x on GRCh38,1000 Genomes phase 3 release	HiSeq_30X_hg38	Short	0.226153	0.773847	A|A	A|G	C|C	G|G	AA	AG	Short Long	Short_C Long_C
HG01612	female	SAME123625	IBS	Iberian	EUR	European Ancestry	1000 Genomes on GRCh38,1000 Genomes 30x on GRCh38,1000 Genomes phase 3 release	HiSeq_30X_hg38	Short	0.0988379	0.901162	A|G	G|G	C|T	G|G	AG	GG	Long Short	Long_C Short_T
HG01613	female	SAME123626	IBS	Iberian	EUR	European Ancestry	1000 Genomes on GRCh38,1000 Genomes 30x on GRCh38,1000 Genomes phase 3 release	HiSeq_30X_hg38	Short	0.238707	0.761293	A|A	A|A	C|C	G|G	AA	AA	Short Short	Short_C Short_C
HG01614	female	SAME123627	IBS	Iberian	EUR	European Ancestry	1000 Genomes 30x on GRCh38,1000 Genomes phase 3 release	HiSeq_30X_hg38	Short	0.157971	0.842029	G|A	G|A	C|C	G|G	GG	AA	Short Short	Short_C Short_C
HG01615	male	SAME123628	IBS	Iberian	EUR	European Ancestry	1000 Genomes on GRCh38,1000 Genomes 30x on GRCh38,1000 Genomes phase 3 release	HiSeq_30X_hg38	Short	0.154941	0.845059	G|A	G|A	C|C	G|G	GG	AA	Short Short	Short_C Short_C
HG01616	female	SAME123629	IBS	Iberian	EUR	European Ancestry	1000 Genomes 30x on GRCh38,1000 Genomes phase 3 release	HiSeq_30X_hg38	Long	0.96321	0.0367904	A|A	G|G	T|T	A|A	AG	AG	Long Long	Long_T Long_T
HG01617	male	SAME123630	IBS	Iberian	EUR	European Ancestry	1000 Genomes on GRCh38,1000 Genomes 30x on GRCh38,1000 Genomes phase 3 release,1000 Genomes phase 1 release	HiSeq_30X_hg38	Short	0.489184	0.510816	A|A	A|G	C|T	G|A	AA	AG	Short Long	Short_C Long_T
HG01618	female	SAME123631	IBS	Iberian	EUR	European Ancestry	1000 Genomes on GRCh38,1000 Genomes 30x on GRCh38,1000 Genomes phase 3 release,1000 Genomes phase 1 release	HiSeq_30X_hg38	Long	0.949666	0.0503344	A|A	G|G	T|T	A|G	AG	AG	Long Long	Long_T Long_T
HG01619	male	SAME123632	IBS	Iberian	EUR	European Ancestry	1000 Genomes on GRCh38,1000 Genomes 30x on GRCh38,1000 Genomes phase 3 release,1000 Genomes phase 1 release	HiSeq_30X_hg38	Short	0.222715	0.777285	A|A	G|A	T|T	A|G	AG	AA	Long Short	Long_T Short_T
HG01620	female	SAME123844	IBS	Iberian	EUR	European Ancestry	1000 Genomes on GRCh38,1000 Genomes 30x on GRCh38,1000 Genomes phase 3 release,1000 Genomes phase 1 release	HiSeq_30X_hg38	Short	0.07356	0.92644	A|G	A|G	C|C	G|G	AA	GG	Short Short	Short_C Short_C
HG01621	male	SAME123843	IBS	Iberian	EUR	European Ancestry	1000 Genomes 30x on GRCh38,1000 Genomes phase 3 release	HiSeq_30X_hg38	Short	0.207436	0.792564	A|A	A|A	T|C	G|G	AA	AA	Short Short	Short_T Short_C
HG01622	female	SAME123846	IBS	Iberian	EUR	European Ancestry	1000 Genomes 30x on GRCh38,1000 Genomes phase 3 release	HiSeq_30X_hg38	Short	0.0882252	0.911775	G|G	A|G	C|C	G|G	GA	GG	Short Short	Short_C Short_C
HG01623	female	SAME123845	IBS	Iberian	EUR	European Ancestry	1000 Genomes on GRCh38,1000 Genomes 30x on GRCh38,1000 Genomes phase 3 release,1000 Genomes phase 1 release	HiSeq_30X_hg38	Short	0.0997878	0.900212	G|A	G|A	C|C	G|G	GG	AA	Short Short	Short_C Short_C
HG01624	male	SAME123840	IBS	Iberian	EUR	European Ancestry	1000 Genomes on GRCh38,1000 Genomes 30x on GRCh38,1000 Genomes phase 3 release,1000 Genomes phase 1 release	HiSeq_30X_hg38	Short	0.176122	0.823878	A|G	A|A	C|C	G|G	AA	GA	Short Short	Short_C Short_C
HG01625	male	SAME123839	IBS	Iberian	EUR	European Ancestry	1000 Genomes on GRCh38,1000 Genomes 30x on GRCh38,1000 Genomes phase 3 release,1000 Genomes phase 1 release	HiSeq_30X_hg38	Short	0.140481	0.859519	A|A	A|A	C|C	G|G	AA	AA	Short Short	Short_C Short_C
HG01626	female	SAME123842	IBS	Iberian	EUR	European Ancestry	1000 Genomes on GRCh38,1000 Genomes 30x on GRCh38,1000 Genomes phase 3 release,1000 Genomes phase 1 release	HiSeq_30X_hg38	Short	0.325744	0.674256	A|G	A|G	C|C	G|G	AA	GG	Short Short	Short_C Short_C
HG01627	male	SAME123841	IBS	Iberian	EUR	European Ancestry	1000 Genomes 30x on GRCh38,1000 Genomes phase 3 release	HiSeq_30X_hg38	Short	0.182364	0.817636	A|A	A|A	C|C	G|G	AA	AA	Short Short	Short_C Short_C
HG01628	female	SAME123837	IBS	Iberian	EUR	European Ancestry	1000 Genomes on GRCh38,1000 Genomes 30x on GRCh38,1000 Genomes phase 3 release	HiSeq_30X_hg38	Short	0.0760106	0.923989	G|A	G|A	C|C	G|G	GG	AA	Short Short	Short_C Short_C
HG01629	male	SAME123836	IBS	Iberian	EUR	European Ancestry	1000 Genomes 30x on GRCh38,1000 Genomes phase 3 release	HiSeq_30X_hg38	Short	0.238613	0.761387	A|A	A|A	C|C	G|G	AA	AA	Short Short	Short_C Short_C
HG01630	male	SAME124034	IBS	Iberian	EUR	European Ancestry	1000 Genomes on GRCh38,1000 Genomes 30x on GRCh38,1000 Genomes phase 3 release	HiSeq_30X_hg38	Short	0.160529	0.839471	A|A	A|A	C|C	G|G	AA	AA	Short Short	Short_C Short_C
HG01631	male	SAME124035	IBS	Iberian	EUR	European Ancestry	1000 Genomes on GRCh38,1000 Genomes 30x on GRCh38,1000 Genomes phase 3 release	HiSeq_30X_hg38	Short	0.455994	0.544006	G|A	G|G	C|C	G|G	GG	AG	Short Long	Short_C Long_C
HG01632	female	SAME124032	IBS	Iberian	EUR	European Ancestry	1000 Genomes on GRCh38,1000 Genomes 30x on GRCh38,1000 Genomes phase 3 release	HiSeq_30X_hg38	Short	0.0818555	0.918145	A|A	A|A	C|C	G|G	AA	AA	Short Short	Short_C Short_C
HG01633	male	SAME124033	IBS	Iberian	EUR	European Ancestry	1000 Genomes 30x on GRCh38,1000 Genomes phase 3 release	HiSeq_30X_hg38	Long	0.640344	0.359656	A|A	G|A	C|C	G|G	AG	AA	Long Short	Short_C Short_C
HG01667	male	SAME123116	IBS	Iberian	EUR	European Ancestry	1000 Genomes 30x on GRCh38,1000 Genomes phase 3 release	HiSeq_30X_hg38	Long	0.686562	0.313438	A|A	A|G	C|T	G|A	AA	AG	Short Long	Short_C Long_T
HG01668	female	SAME123111	IBS	Iberian	EUR	European Ancestry	1000 Genomes on GRCh38,1000 Genomes 30x on GRCh38,1000 Genomes phase 3 release	HiSeq_30X_hg38	Long	0.945802	0.054198	A|A	G|G	T|T	A|A	AG	AG	Long Long	Long_T Long_T
HG01669	male	SAME123110	IBS	Iberian	EUR	European Ancestry	1000 Genomes on GRCh38,1000 Genomes 30x on GRCh38,1000 Genomes phase 3 release	HiSeq_30X_hg38	Short	0.222397	0.777603	A|G	A|G	C|C	G|G	AA	GG	Short Short	Short_C Short_C
HG01670	female	SAME123290	IBS	Iberian	EUR	European Ancestry	1000 Genomes on GRCh38,1000 Genomes 30x on GRCh38,1000 Genomes phase 3 release	HiSeq_30X_hg38	Long	0.809144	0.190856	A|A	G|G	T|C	A|G	AG	AG	Long Long	Long_T Long_C
HG01671	male	SAME123291	IBS	Iberian	EUR	European Ancestry	1000 Genomes 30x on GRCh38,1000 Genomes phase 3 release	HiSeq_30X_hg38	Long	0.721574	0.278426	A|A	A|G	C|T	G|A	AA	AG	Short Long	Short_C Long_T
HG01672	male	SAME123288	IBS	Iberian	EUR	European Ancestry	1000 Genomes on GRCh38,1000 Genomes 30x on GRCh38,1000 Genomes phase 3 release	HiSeq_30X_hg38	Short	0.125899	0.874101	A|A	A|A	C|C	G|G	AA	AA	Short Short	Short_C Short_C
HG01673	female	SAME123289	IBS	Iberian	EUR	European Ancestry	1000 Genomes on GRCh38,1000 Genomes 30x on GRCh38,1000 Genomes phase 3 release	HiSeq_30X_hg38	Short	0.099131	0.900869	G|A	G|A	C|C	G|G	GG	AA	Short Short	Short_C Short_C
HG01674	male	SAME123286	IBS	Iberian	EUR	European Ancestry	1000 Genomes 30x on GRCh38,1000 Genomes phase 3 release	HiSeq_30X_hg38	Long	0.714191	0.285809	A|G	G|G	T|C	A|G	AG	GG	Long Short	Long_T Short_C
HG01675	male	SAME123287	IBS	Iberian	EUR	European Ancestry	1000 Genomes on GRCh38,1000 Genomes 30x on GRCh38,1000 Genomes phase 3 release	HiSeq_30X_hg38	Short	0.461796	0.538204	A|A	A|G	C|T	G|A	AA	AG	Short Long	Short_C Long_T
HG01676	female	SAME123284	IBS	Iberian	EUR	European Ancestry	1000 Genomes on GRCh38,1000 Genomes 30x on GRCh38,1000 Genomes phase 3 release	HiSeq_30X_hg38	Short	0.124517	0.875483	A|A	A|A	C|C	G|G	AA	AA	Short Short	Short_C Short_C
HG01677	female	SAME123285	IBS	Iberian	EUR	European Ancestry	1000 Genomes 30x on GRCh38,1000 Genomes phase 3 release	HiSeq_30X_hg38	Short	0.297997	0.702003	A|A	A|A	C|C	G|G	AA	AA	Short Short	Short_C Short_C
HG01678	male	SAME123292	IBS	Iberian	EUR	European Ancestry	1000 Genomes on GRCh38,1000 Genomes 30x on GRCh38,1000 Genomes phase 3 release	HiSeq_30X_hg38	Short	0.0713742	0.928626	A|G	A|G	C|C	G|G	AA	GG	Short Short	Short_C Short_C
HG01679	female	SAME123293	IBS	Iberian	EUR	European Ancestry	1000 Genomes on GRCh38,1000 Genomes 30x on GRCh38,1000 Genomes phase 3 release	HiSeq_30X_hg38	Short	0.125503	0.874497	G|A	A|A	T|C	A|A	GA	AA	Short Short	Short_T Short_C
HG01680	male	SAME124656	IBS	Iberian	EUR	European Ancestry	1000 Genomes on GRCh38,1000 Genomes 30x on GRCh38,1000 Genomes phase 3 release	HiSeq_30X_hg38	Short	0.14149	0.85851	G|A	G|A	C|C	G|G	GG	AA	Short Short	Short_C Short_C
HG01681	female	SAME124655	IBS	Iberian	EUR	European Ancestry	1000 Genomes 30x on GRCh38,1000 Genomes phase 3 release	HiSeq_30X_hg38	Short	0.105676	0.894324	G|A	G|A	C|C	G|A	GG	AA	Short Short	Short_C Short_C
HG01682	male	SAME124654	IBS	Iberian	EUR	European Ancestry	1000 Genomes on GRCh38,1000 Genomes 30x on GRCh38,1000 Genomes phase 3 release	HiSeq_30X_hg38	Long	0.976737	0.0232631	A|A	G|G	T|T	A|A	AG	AG	Long Long	Long_T Long_T
HG01683	male	SAME124653	IBS	Iberian	EUR	European Ancestry	1000 Genomes 30x on GRCh38,1000 Genomes phase 3 release	HiSeq_30X_hg38	Long	0.630828	0.369172	A|A	G|A	T|C	A|G	AG	AA	Long Short	Long_T Short_C
HG01684	female	SAME124660	IBS	Iberian	EUR	European Ancestry	1000 Genomes on GRCh38,1000 Genomes 30x on GRCh38,1000 Genomes phase 3 release	HiSeq_30X_hg38	Short	0.180223	0.819777	A|A	A|A	C|C	G|G	AA	AA	Short Short	Short_C Short_C
HG01685	female	SAME124659	IBS	Iberian	EUR	European Ancestry	1000 Genomes on GRCh38,1000 Genomes 30x on GRCh38,1000 Genomes phase 3 release	HiSeq_30X_hg38	Short	0.223098	0.776902	A|A	A|A	C|C	G|G	AA	AA	Short Short	Short_C Short_C
HG01686	male	SAME124658	IBS	Iberian	EUR	European Ancestry	1000 Genomes on GRCh38,1000 Genomes 30x on GRCh38,1000 Genomes phase 3 release	HiSeq_30X_hg38	Long	0.748658	0.251342	G|A	G|G	C|T	G|G	GG	AG	Short Long	Short_C Long_T
HG01687	female	SAME124657	IBS	Iberian	EUR	European Ancestry	1000 Genomes 30x on GRCh38,1000 Genomes phase 3 release	HiSeq_30X_hg38	Short	0.0968767	0.903123	G|A	G|A	C|C	G|G	GG	AA	Short Short	Short_C Short_C
HG01694	male	SAME124844	IBS	Iberian	EUR	European Ancestry	1000 Genomes on GRCh38,1000 Genomes 30x on GRCh38,1000 Genomes phase 3 release	HiSeq_30X_hg38	Short	0.101019	0.898981	A|A	G|A	T|C	A|G	AG	AA	Long Short	Long_T Short_C
HG01695	female	SAME124845	IBS	Iberian	EUR	European Ancestry	1000 Genomes on GRCh38,1000 Genomes 30x on GRCh38,1000 Genomes phase 3 release	HiSeq_30X_hg38	Short	0.445921	0.554079	A|A	G|G	T|T	G|A	AG	AG	Long Long	Long_T Long_T
HG01696	male	SAME124715	IBS	Iberian	EUR	European Ancestry	1000 Genomes 30x on GRCh38,1000 Genomes phase 3 release	HiSeq_30X_hg38	Long	0.688373	0.311627	A|A	G|G	T|T	A|G	AG	AG	Long Long	Long_T Long_T
HG01697	female	SAME1839223	IBS	Iberian	EUR	European Ancestry	1000 Genomes on GRCh38,1000 Genomes 30x on GRCh38,1000 Genomes phase 3 release	HiSeq_30X_hg38	Short	0.12613	0.87387	G|G	G|G	C|C	G|G	GG	GG	Short Short	Short_C Short_C
HG01698	male	SAME1839214	IBS	Iberian	EUR	European Ancestry	1000 Genomes 30x on GRCh38,1000 Genomes phase 3 release	HiSeq_30X_hg38	Long	0.667555	0.332445	A|G	G|G	T|C	A|G	AG	GG	Long Short	Long_T Short_C
HG01699	male	SAME1839210	IBS	Iberian	EUR	European Ancestry	1000 Genomes on GRCh38,1000 Genomes 30x on GRCh38,1000 Genomes phase 3 release	HiSeq_30X_hg38	Long	0.652074	0.347926	G|A	A|G	T|T	A|A	GA	AG	Short Long	Short_T Long_T
HG01700	male	SAME123261	IBS	Iberian	EUR	European Ancestry	1000 Genomes on GRCh38,1000 Genomes 30x on GRCh38,1000 Genomes phase 3 release	HiSeq_30X_hg38	Long	0.630992	0.369008	A|A	G|A	T|C	A|G	AG	AA	Long Short	Long_T Short_C
HG01701	male	SAME123262	IBS	Iberian	EUR	European Ancestry	1000 Genomes 30x on GRCh38,1000 Genomes phase 3 release	HiSeq_30X_hg38	Short	0.418195	0.581805	A|G	G|A	T|T	A|A	AG	GA	Long Short	Long_T Short_T
HG01702	female	SAME123259	IBS	Iberian	EUR	European Ancestry	1000 Genomes on GRCh38,1000 Genomes 30x on GRCh38,1000 Genomes phase 3 release	HiSeq_30X_hg38	Long	0.615934	0.384066	A|G	G|A	T|T	G|A	AG	GA	Long Short	Long_T Short_T
HG01703	male	SAME123260	IBS	Iberian	EUR	European Ancestry	1000 Genomes 30x on GRCh38,1000 Genomes phase 3 release	HiSeq_30X_hg38	Short	0.0886384	0.911362	A|G	A|A	C|C	G|G	AA	GA	Short Short	Short_C Short_C
HG01704	female	SAME123265	IBS	Iberian	EUR	European Ancestry	1000 Genomes on GRCh38,1000 Genomes 30x on GRCh38,1000 Genomes phase 3 release	HiSeq_30X_hg38	Short	0.155719	0.844281	A|G	A|A	C|C	G|G	AA	GA	Short Short	Short_C Short_C
HG01705	male	SAME123266	IBS	Iberian	EUR	European Ancestry	1000 Genomes on GRCh38,1000 Genomes 30x on GRCh38,1000 Genomes phase 3 release	HiSeq_30X_hg38	Short	0.166456	0.833544	A|A	A|A	C|C	G|G	AA	AA	Short Short	Short_C Short_C
HG01706	female	SAME123263	IBS	Iberian	EUR	European Ancestry	1000 Genomes 30x on GRCh38,1000 Genomes phase 3 release	HiSeq_30X_hg38	Short	0.0698323	0.930168	G|G	G|G	C|C	G|G	GG	GG	Short Short	Short_C Short_C
HG01707	female	SAME123264	IBS	Iberian	EUR	European Ancestry	1000 Genomes on GRCh38,1000 Genomes 30x on GRCh38,1000 Genomes phase 3 release	HiSeq_30X_hg38	Short	0.141437	0.858563	G|G	G|G	C|C	G|G	GG	GG	Short Short	Short_C Short_C
HG01708	male	SAME123253	IBS	Iberian	EUR	European Ancestry	1000 Genomes on GRCh38,1000 Genomes 30x on GRCh38,1000 Genomes phase 3 release	HiSeq_30X_hg38	Short	0.109816	0.890184	G|A	G|A	C|C	G|G	GG	AA	Short Short	Short_C Short_C
HG01709	male	SAME123229	IBS	Iberian	EUR	European Ancestry	1000 Genomes on GRCh38,1000 Genomes 30x on GRCh38,1000 Genomes phase 3 release	HiSeq_30X_hg38	Long	0.634823	0.365177	A|A	A|G	C|C	G|G	AA	AG	Short Long	Short_C Long_C
HG01710	female	SAME123084	IBS	Iberian	EUR	European Ancestry	1000 Genomes on GRCh38,1000 Genomes 30x on GRCh38,1000 Genomes phase 3 release	HiSeq_30X_hg38	Long	0.502672	0.497328	A|A	G|A	T|C	A|G	AG	AA	Long Short	Long_T Short_C
HG01711	female	SAME123083	IBS	Iberian	EUR	European Ancestry	1000 Genomes 30x on GRCh38,1000 Genomes phase 3 release	HiSeq_30X_hg38	Long	0.952808	0.0471924	A|A	G|G	C|T	G|A	AG	AG	Long Long	Long_C Long_T
HG01746	female	SAME125180	IBS	Iberian	EUR	European Ancestry	1000 Genomes on GRCh38,1000 Genomes 30x on GRCh38,1000 Genomes phase 3 release	HiSeq_30X_hg38	Short	0.154874	0.845126	G|A	A|A	C|C	G|G	GA	AA	Short Short	Short_C Short_C
HG01747	male	SAME125181	IBS	Iberian	EUR	European Ancestry	1000 Genomes on GRCh38,1000 Genomes 30x on GRCh38,1000 Genomes phase 3 release	HiSeq_30X_hg38	Long	0.63349	0.36651	A|A	G|A	T|C	G|G	AG	AA	Long Short	Long_T Short_C
HG01748	male	SAME125191	IBS	Iberian	EUR	European Ancestry	1000 Genomes 30x on GRCh38,1000 Genomes phase 3 release	HiSeq_30X_hg38	Short	0.188097	0.811903	A|G	A|A	C|C	G|G	AA	GA	Short Short	Short_C Short_C
HG01755	female	SAME124986	IBS	Iberian	EUR	European Ancestry	1000 Genomes 30x on GRCh38,1000 Genomes phase 3 release	HiSeq_30X_hg38	Short	0.180571	0.819429	A|G	A|A	C|C	G|G	AA	GA	Short Short	Short_C Short_C
HG01756	male	SAME124988	IBS	Iberian	EUR	European Ancestry	1000 Genomes on GRCh38,1000 Genomes 30x on GRCh38,1000 Genomes phase 3 release	HiSeq_30X_hg38	Short	0.232547	0.767453	A|A	A|A	C|C	G|G	AA	AA	Short Short	Short_C Short_C
HG01757	female	SAME124987	IBS	Iberian	EUR	European Ancestry	1000 Genomes on GRCh38,1000 Genomes 30x on GRCh38,1000 Genomes phase 3 release	HiSeq_30X_hg38	Short	0.169662	0.830338	A|G	G|A	T|C	A|G	AG	GA	Long Short	Long_T Short_C
HG01761	male	SAME124810	IBS	Iberian	EUR	European Ancestry	1000 Genomes on GRCh38,1000 Genomes 30x on GRCh38,1000 Genomes phase 3 release	HiSeq_30X_hg38	Short	0.244437	0.755563	A|G	A|A	C|C	G|G	AA	GA	Short Short	Short_C Short_C
HG01762	female	SAME124811	IBS	Iberian	EUR	European Ancestry	1000 Genomes on GRCh38,1000 Genomes 30x on GRCh38,1000 Genomes phase 3 release	HiSeq_30X_hg38	Short	0.10696	0.89304	A|A	A|A	C|C	G|G	AA	AA	Short Short	Short_C Short_C
HG01763	female	SAME124812	IBS	Iberian	EUR	European Ancestry	1000 Genomes 30x on GRCh38,1000 Genomes phase 3 release	HiSeq_30X_hg38	Short	0.18011	0.81989	A|A	A|A	C|C	G|G	AA	AA	Short Short	Short_C Short_C
HG01765	male	SAME1839681	IBS	Iberian	EUR	European Ancestry	1000 Genomes on GRCh38,1000 Genomes 30x on GRCh38,1000 Genomes phase 3 release	HiSeq_30X_hg38	Long	0.919432	0.080568	A|A	G|G	T|T	A|A	AG	AG	Long Long	Long_T Long_T
HG01766	female	SAME1839673	IBS	Iberian	EUR	European Ancestry	1000 Genomes on GRCh38,1000 Genomes 30x on GRCh38,1000 Genomes phase 3 release	HiSeq_30X_hg38	Short	0.166517	0.833483	A|A	G|A	T|C	A|G	AG	AA	Long Short	Long_T Short_C
HG01767	male	SAME1839671	IBS	Iberian	EUR	European Ancestry	1000 Genomes on GRCh38,1000 Genomes 30x on GRCh38,1000 Genomes phase 3 release	HiSeq_30X_hg38	Long	0.985283	0.0147166	A|A	G|G	T|T	A|A	AG	AG	Long Long	Long_T Long_T
HG01768	female	SAME1839665	IBS	Iberian	EUR	European Ancestry	1000 Genomes on GRCh38,1000 Genomes 30x on GRCh38,1000 Genomes phase 3 release	HiSeq_30X_hg38	Short	0.162564	0.837436	A|G	G|G	T|C	A|G	AG	GG	Long Short	Long_T Short_C
HG01770	female	SAME124638	IBS	Iberian	EUR	European Ancestry	1000 Genomes on GRCh38,1000 Genomes 30x on GRCh38,1000 Genomes phase 3 release	HiSeq_30X_hg38	Long	0.944608	0.0553918	A|A	G|G	T|C	A|G	AG	AG	Long Long	Long_T Long_C
HG01771	male	SAME124637	IBS	Iberian	EUR	European Ancestry	1000 Genomes on GRCh38,1000 Genomes 30x on GRCh38,1000 Genomes phase 3 release	HiSeq_30X_hg38	Short	0.133581	0.866419	A|G	G|G	T|C	A|G	AG	GG	Long Short	Long_T Short_C
HG01772	female	SAME124636	IBS	Iberian	EUR	European Ancestry	1000 Genomes 30x on GRCh38,1000 Genomes phase 3 release	HiSeq_30X_hg38	Long	0.738848	0.261152	G|A	G|G	C|T	G|A	GG	AG	Short Long	Short_C Long_T
HG01773	female	SAME124635	IBS	Iberian	EUR	European Ancestry	1000 Genomes on GRCh38,1000 Genomes 30x on GRCh38,1000 Genomes phase 3 release	HiSeq_30X_hg38	Long	0.759862	0.240138	A|A	G|A	T|C	A|G	AG	AA	Long Short	Long_T Short_C
HG01774	male	SAME124634	IBS	Iberian	EUR	European Ancestry	1000 Genomes 30x on GRCh38,1000 Genomes phase 3 release	HiSeq_30X_hg38	Short	0.0781994	0.921801	G|A	A|A	C|C	G|G	GA	AA	Short Short	Short_C Short_C
HG01775	male	SAME124633	IBS	Iberian	EUR	European Ancestry	1000 Genomes on GRCh38,1000 Genomes 30x on GRCh38,1000 Genomes phase 3 release	HiSeq_30X_hg38	Short	0.0928971	0.907103	A|G	A|A	C|C	G|G	AA	GA	Short Short	Short_C Short_C
HG01776	female	SAME124632	IBS	Iberian	EUR	European Ancestry	1000 Genomes on GRCh38,1000 Genomes 30x on GRCh38,1000 Genomes phase 3 release	HiSeq_30X_hg38	Long	0.513696	0.486304	G|A	A|G	C|T	G|A	GA	AG	Short Long	Short_C Long_T
HG01777	male	SAME124631	IBS	Iberian	EUR	European Ancestry	1000 Genomes on GRCh38,1000 Genomes 30x on GRCh38,1000 Genomes phase 3 release	HiSeq_30X_hg38	Long	0.523442	0.476558	A|A	A|G	C|T	G|A	AA	AG	Short Long	Short_C Long_T
HG01778	male	SAME124630	IBS	Iberian	EUR	European Ancestry	1000 Genomes 30x on GRCh38,1000 Genomes phase 3 release	HiSeq_30X_hg38	Long	0.825726	0.174274	A|G	G|A	T|C	A|G	AG	GA	Long Short	Long_T Short_C
HG01779	female	SAME124629	IBS	Iberian	EUR	European Ancestry	1000 Genomes on GRCh38,1000 Genomes 30x on GRCh38,1000 Genomes phase 3 release	HiSeq_30X_hg38	Long	0.715293	0.284707	G|A	A|G	C|T	G|A	GA	AG	Short Long	Short_C Long_T
HG01780	male	SAME124428	IBS	Iberian	EUR	European Ancestry	1000 Genomes 30x on GRCh38,1000 Genomes phase 3 release	HiSeq_30X_hg38	Long	0.95433	0.0456696	A|A	G|G	T|T	A|A	AG	AG	Long Long	Long_T Long_T
HG01781	male	SAME124921	IBS	Iberian	EUR	European Ancestry	1000 Genomes on GRCh38,1000 Genomes 30x on GRCh38,1000 Genomes phase 3 release	HiSeq_30X_hg38	Long	0.849988	0.150012	G|A	A|G	C|T	G|A	GA	AG	Short Long	Short_C Long_T
HG01782	female	SAME124426	IBS	Iberian	EUR	European Ancestry	1000 Genomes 30x on GRCh38,1000 Genomes phase 3 release	HiSeq_30X_hg38	Short	0.166594	0.833406	A|A	G|A	C|C	G|G	AG	AA	Long Short	Long_C Short_C
HG01784	female	SAME124431	IBS	Iberian	EUR	European Ancestry	1000 Genomes on GRCh38,1000 Genomes 30x on GRCh38,1000 Genomes phase 3 release	HiSeq_30X_hg38	Long	0.816676	0.183324	A|A	G|A	T|C	A|G	AG	AA	Long Short	Long_T Short_C
HG01785	male	SAME1839313	IBS	Iberian	EUR	European Ancestry	1000 Genomes on GRCh38,1000 Genomes 30x on GRCh38,1000 Genomes phase 3 release	HiSeq_30X_hg38	Short	0.247552	0.752448	A|A	A|A	C|C	G|G	AA	AA	Short Short	Short_C Short_C
HG01786	female	SAME1839312	IBS	Iberian	EUR	European Ancestry	1000 Genomes on GRCh38,1000 Genomes 30x on GRCh38,1000 Genomes phase 3 release	HiSeq_30X_hg38	Short	0.452649	0.547351	A|G	A|G	C|C	G|G	AA	GG	Short Short	Short_C Short_C
HG01789	male	SAME124433	GBR	British	EUR	European Ancestry	1000 Genomes on GRCh38,1000 Genomes 30x on GRCh38,1000 Genomes phase 3 release,Geuvadis	HiSeq_30X_hg38	Short	0.106769	0.893231	G|A	G|A	C|T	G|G	GG	AA	Short Short	Short_C Short_T
HG01790	female	SAME124222	GBR	British	EUR	European Ancestry	1000 Genomes on GRCh38,1000 Genomes 30x on GRCh38,1000 Genomes phase 3 release,Geuvadis	HiSeq_30X_hg38	Short	0.131665	0.868335	A|A	A|A	C|C	G|G	AA	AA	Short Short	Short_C Short_C
HG01791	male	SAME124221	GBR	British	EUR	European Ancestry	1000 Genomes on GRCh38,1000 Genomes 30x on GRCh38,1000 Genomes phase 3 release,Geuvadis	HiSeq_30X_hg38	Short	0.0996329	0.900367	G|A	G|A	C|C	G|G	GG	AA	Short Short	Short_C Short_C
HG01794	female	SAME124218	CDX	Dai Chinese	EAS	East Asian Ancestry	1000 Genomes on GRCh38,1000 Genomes 30x on GRCh38,1000 Genomes phase 3 release	HiSeq_30X_hg38	Short	0.367062	0.632938	G|G	A|A	C|C	G|G	GA	GA	Short Short	Short_C Short_C
HG01795	female	SAME124217	CDX	Dai Chinese	EAS	East Asian Ancestry	1000 Genomes on GRCh38,1000 Genomes 30x on GRCh38,1000 Genomes phase 3 release	HiSeq_30X_hg38	Short	0.239763	0.760237	G|A	G|A	C|C	G|G	GG	AA	Short Short	Long_T Long_T
HG01796	female	SAME124220	CDX	Dai Chinese	EAS	East Asian Ancestry	1000 Genomes on GRCh38,1000 Genomes 30x on GRCh38,1000 Genomes phase 3 release	HiSeq_30X_hg38	Short	0.190756	0.809244	G|G	G|A	C|C	G|G	GG	GA	Short Short	Short_C Short_C
HG01797	female	SAME124219	CDX	Dai Chinese	EAS	East Asian Ancestry	1000 Genomes on GRCh38,1000 Genomes 30x on GRCh38,1000 Genomes phase 3 release	HiSeq_30X_hg38	Long	0.54783	0.45217	G|A	A|G	T|C	A|G	GA	AG	Short Long	Long_C Long_T
HG01798	female	SAME124228	CDX	Dai Chinese	EAS	East Asian Ancestry	1000 Genomes on GRCh38,1000 Genomes 30x on GRCh38,1000 Genomes phase 3 release	HiSeq_30X_hg38	Short	0.165161	0.834839	G|G	A|G	C|C	G|G	GA	GG	Short Short	Short_C Short_C
HG01799	female	SAME124227	CDX	Dai Chinese	EAS	East Asian Ancestry	1000 Genomes on GRCh38,1000 Genomes 30x on GRCh38,1000 Genomes phase 3 release	HiSeq_30X_hg38	Short	0.0562226	0.943777	G|G	G|A	C|C	G|G	GG	GA	Short Short	Short_C Short_C
HG01800	female	SAME124306	CDX	Dai Chinese	EAS	East Asian Ancestry	1000 Genomes on GRCh38,1000 Genomes 30x on GRCh38,1000 Genomes phase 3 release	HiSeq_30X_hg38	Short	0.0639469	0.936053	G|G	G|G	C|C	G|G	GG	GG	Short Short	Short_C Short_C
HG01801	female	SAME124305	CDX	Dai Chinese	EAS	East Asian Ancestry	1000 Genomes on GRCh38,1000 Genomes 30x on GRCh38,1000 Genomes phase 3 release	HiSeq_30X_hg38	Short	0.0836905	0.91631	G|G	A|A	C|C	G|G	GA	GA	Short Short	Short_C Short_C
HG01802	female	SAME124307	CDX	Dai Chinese	EAS	East Asian Ancestry	1000 Genomes on GRCh38,1000 Genomes 30x on GRCh38,1000 Genomes phase 3 release	HiSeq_30X_hg38	Short	0.202823	0.797177	G|G	G|A	C|C	G|G	GG	GA	Short Short	Short_C Short_C
HG01804	female	SAME124302	CDX	Dai Chinese	EAS	East Asian Ancestry	1000 Genomes on GRCh38,1000 Genomes 30x on GRCh38,1000 Genomes phase 3 release	HiSeq_30X_hg38	Short	0.4307	0.5693	G|A	A|G	C|C	G|A	GA	AG	Short Long	Long_T Short_C
HG01805	female	SAME124301	CDX	Dai Chinese	EAS	East Asian Ancestry	1000 Genomes on GRCh38,1000 Genomes 30x on GRCh38,1000 Genomes phase 3 release	HiSeq_30X_hg38	Short	0.439569	0.560431	A|G	G|G	T|C	A|G	AG	GG	Long Short	Short_C Long_T
HG01806	female	SAME124304	CDX	Dai Chinese	EAS	East Asian Ancestry	1000 Genomes on GRCh38,1000 Genomes 30x on GRCh38,1000 Genomes phase 3 release	HiSeq_30X_hg38	Short	0.200734	0.799266	A|G	G|G	C|C	G|G	AG	GG	Long Short	Long_C Short_C
HG01807	female	SAME124303	CDX	Dai Chinese	EAS	East Asian Ancestry	1000 Genomes on GRCh38,1000 Genomes 30x on GRCh38,1000 Genomes phase 3 release	HiSeq_30X_hg38	Short	0.106291	0.893709	G|G	A|G	C|T	G|A	GA	GG	Short Short	Short_C Short_T
HG01808	female	SAME124300	CDX	Dai Chinese	EAS	East Asian Ancestry	1000 Genomes on GRCh38,1000 Genomes 30x on GRCh38,1000 Genomes phase 3 release	HiSeq_30X_hg38	Short	0.122697	0.877303	G|G	A|A	C|C	G|G	GA	GA	Short Short	Short_C Short_C
HG01809	female	SAME124299	CDX	Dai Chinese	EAS	East Asian Ancestry	1000 Genomes on GRCh38,1000 Genomes 30x on GRCh38,1000 Genomes phase 3 release	HiSeq_30X_hg38	Short	0.132141	0.867859	G|G	G|G	C|C	G|G	GG	GG	Short Short	Short_C Short_C
HG01810	male	SAME124519	CDX	Dai Chinese	EAS	East Asian Ancestry	1000 Genomes on GRCh38,1000 Genomes 30x on GRCh38,1000 Genomes phase 3 release	HiSeq_30X_hg38	Short	0.110552	0.889448	G|G	A|G	C|C	G|G	GA	GG	Short Short	Short_C Short_C
HG01811	male	SAME125380	CDX	Dai Chinese	EAS	East Asian Ancestry	1000 Genomes on GRCh38,1000 Genomes 30x on GRCh38,1000 Genomes phase 3 release	HiSeq_30X_hg38	Short	0.133873	0.866127	G|G	G|G	C|C	G|G	GG	GG	Short Short	Short_C Short_C
HG01812	female	SAME124517	CDX	Dai Chinese	EAS	East Asian Ancestry	1000 Genomes on GRCh38,1000 Genomes 30x on GRCh38,1000 Genomes phase 3 release	HiSeq_30X_hg38	Long	0.617066	0.382934	A|G	G|G	T|C	A|G	AG	GG	Long Short	Long_T Long_T
HG01813	female	SAME124518	CDX	Dai Chinese	EAS	East Asian Ancestry	1000 Genomes on GRCh38,1000 Genomes 30x on GRCh38,1000 Genomes phase 3 release	HiSeq_30X_hg38	Short	0.0668627	0.933137	G|G	G|G	C|C	G|G	GG	GG	Short Short	Short_C Short_C
HG01815	female	SAME124524	CDX	Dai Chinese	EAS	East Asian Ancestry	1000 Genomes on GRCh38,1000 Genomes 30x on GRCh38,1000 Genomes phase 3 release	HiSeq_30X_hg38	Short	0.0611838	0.938816	G|G	A|G	C|C	G|G	GA	GG	Short Short	Short_C Short_C
HG01816	male	SAME124521	CDX	Dai Chinese	EAS	East Asian Ancestry	1000 Genomes on GRCh38,1000 Genomes 30x on GRCh38,1000 Genomes phase 3 release	HiSeq_30X_hg38	Short	0.253986	0.746014	G|G	A|A	C|C	G|G	GA	GA	Short Short	Short_C Long_T
HG01817	female	SAME124522	CDX	Dai Chinese	EAS	East Asian Ancestry	1000 Genomes on GRCh38,1000 Genomes 30x on GRCh38,1000 Genomes phase 3 release	HiSeq_30X_hg38	Short	0.0898092	0.910191	A|G	A|G	C|C	G|G	AA	GG	Short Short	Long_T Short_C
HG01840	male	SAME123552	KHV	Kinh Vietnamese	EAS	East Asian Ancestry	1000 Genomes on GRCh38,1000 Genomes 30x on GRCh38,1000 Genomes phase 3 release	HiSeq_30X_hg38	Short	0.485894	0.514106	A|G	G|A	C|C	G|G	AG	GA	Long Short	Long_T Short_C
HG01841	female	SAME123551	KHV	Kinh Vietnamese	EAS	East Asian Ancestry	1000 Genomes on GRCh38,1000 Genomes 30x on GRCh38,1000 Genomes phase 3 release	HiSeq_30X_hg38	Short	0.0934169	0.906583	G|G	G|G	C|C	G|G	GG	GG	Short Short	Short_C Short_C
HG01842	male	SAME123554	KHV	Kinh Vietnamese	EAS	East Asian Ancestry	1000 Genomes on GRCh38,1000 Genomes 30x on GRCh38,1000 Genomes phase 3 release	HiSeq_30X_hg38	Short	0.137504	0.862496	G|G	A|A	C|C	G|G	GA	GA	Short Short	Short_C Short_C
HG01843	female	SAME123553	KHV	Kinh Vietnamese	EAS	East Asian Ancestry	1000 Genomes on GRCh38,1000 Genomes 30x on GRCh38,1000 Genomes phase 3 release	HiSeq_30X_hg38	Short	0.245648	0.754352	G|G	A|G	C|C	G|G	GA	GG	Short Short	Short_C Short_C
HG01844	male	SAME123556	KHV	Kinh Vietnamese	EAS	East Asian Ancestry	1000 Genomes on GRCh38,1000 Genomes 30x on GRCh38,1000 Genomes phase 3 release	HiSeq_30X_hg38	Long	0.778119	0.221881	A|A	G|G	T|C	A|G	AG	AG	Long Long	Long_T Short_C
HG01845	female	SAME123555	KHV	Kinh Vietnamese	EAS	East Asian Ancestry	1000 Genomes on GRCh38,1000 Genomes 30x on GRCh38,1000 Genomes phase 3 release	HiSeq_30X_hg38	Long	0.501838	0.498162	A|G	G|A	T|C	A|G	AG	GA	Long Short	Short_C Short_C
HG01846	male	SAME123558	KHV	Kinh,Kinh Vietnamese	EAS	East Asia (SGDP),East Asian Ancestry	1000 Genomes on GRCh38,Simons Genome Diversity Project,1000 Genomes 30x on GRCh38,1000 Genomes phase 3 release	HiSeq_30X_hg38	Short	0.103322	0.896678	G|G	A|G	C|C	G|G	GA	GG	Short Short	Short_C Short_C
HG01847	female	SAME123557	KHV	Kinh Vietnamese	EAS	East Asian Ancestry	1000 Genomes on GRCh38,1000 Genomes 30x on GRCh38,1000 Genomes phase 3 release	HiSeq_30X_hg38	Long	0.507187	0.492813	A|G	A|G	C|C	G|G	AA	GG	Short Short	Short_C Long_T
HG01848	female	SAME123548	KHV	Kinh Vietnamese	EAS	East Asian Ancestry	1000 Genomes on GRCh38,1000 Genomes 30x on GRCh38,1000 Genomes phase 3 release	HiSeq_30X_hg38	Short	0.164042	0.835958	G|G	G|G	C|C	G|G	GG	GG	Short Short	Short_C Short_C
HG01849	male	SAME125110	KHV	Kinh Vietnamese	EAS	East Asian Ancestry	1000 Genomes on GRCh38,1000 Genomes 30x on GRCh38,1000 Genomes phase 3 release	HiSeq_30X_hg38	Long	0.581918	0.418082	A|G	G|G	T|C	A|G	AG	GG	Long Short	Long_T Short_C
HG01850	female	SAME123752	KHV	Kinh Vietnamese	EAS	East Asian Ancestry	1000 Genomes on GRCh38,1000 Genomes 30x on GRCh38,1000 Genomes phase 3 release	HiSeq_30X_hg38	Short	0.103159	0.896841	G|G	G|A	C|C	G|G	GG	GA	Short Short	Short_C Short_C
HG01851	female	SAME123753	KHV	Kinh Vietnamese	EAS	East Asian Ancestry	1000 Genomes on GRCh38,1000 Genomes 30x on GRCh38,1000 Genomes phase 3 release	HiSeq_30X_hg38	Long	0.647531	0.352469	A|G	G|G	T|C	A|G	AG	GG	Long Short	Short_C Short_C
HG01852	male	SAME123750	KHV	Kinh Vietnamese	EAS	East Asian Ancestry	1000 Genomes on GRCh38,1000 Genomes 30x on GRCh38,1000 Genomes phase 3 release	HiSeq_30X_hg38	Short	0.130152	0.869848	G|G	G|G	C|C	G|G	GG	GG	Short Short	Short_C Short_C
HG01853	female	SAME123751	KHV	Kinh Vietnamese	EAS	East Asian Ancestry	1000 Genomes on GRCh38,1000 Genomes 30x on GRCh38,1000 Genomes phase 3 release	HiSeq_30X_hg38	Short	0.12423	0.87577	A|G	A|G	C|C	G|G	AA	GG	Short Short	Short_T Long_T
HG01855	female	SAME123749	KHV	Kinh Vietnamese	EAS	East Asian Ancestry	1000 Genomes on GRCh38,1000 Genomes 30x on GRCh38,1000 Genomes phase 3 release	HiSeq_30X_hg38	Short	0.17019	0.82981	G|G	A|A	C|C	G|G	GA	GA	Short Short	Short_C Short_C
HG01857	female	SAME123748	KHV	Kinh Vietnamese	EAS	East Asian Ancestry	1000 Genomes on GRCh38,1000 Genomes 30x on GRCh38,1000 Genomes phase 3 release	HiSeq_30X_hg38	Short	0.11329	0.88671	G|G	A|G	C|C	G|G	GA	GG	Short Short	Short_C Short_C
HG01858	female	SAME123754	KHV	Kinh Vietnamese	EAS	East Asian Ancestry	1000 Genomes on GRCh38,1000 Genomes 30x on GRCh38,1000 Genomes phase 3 release	HiSeq_30X_hg38	Long	0.69394	0.30606	A|G	G|A	C|C	G|G	AG	GA	Long Short	Short_C Short_C
HG01859	female	SAME123535	KHV	Kinh Vietnamese	EAS	East Asian Ancestry	1000 Genomes on GRCh38,1000 Genomes 30x on GRCh38,1000 Genomes phase 3 release	HiSeq_30X_hg38	Short	0.264918	0.735082	A|G	A|A	C|C	G|G	AA	GA	Short Short	Short_C Short_C
HG01860	male	SAME123201	KHV	Kinh Vietnamese	EAS	East Asian Ancestry	1000 Genomes on GRCh38,1000 Genomes 30x on GRCh38,1000 Genomes phase 3 release	HiSeq_30X_hg38	Short	0.193529	0.806471	G|G	A|G	C|C	G|G	GA	GG	Short Short	Short_C Short_C
HG01861	male	SAME123200	KHV	Kinh Vietnamese	EAS	East Asian Ancestry	1000 Genomes on GRCh38,1000 Genomes 30x on GRCh38,1000 Genomes phase 3 release	HiSeq_30X_hg38	Short	0.255884	0.744116	G|G	G|A	C|C	G|G	GG	GA	Short Short	Short_C Short_C
HG01862	female	SAME123199	KHV	Kinh Vietnamese	EAS	East Asian Ancestry	1000 Genomes on GRCh38,1000 Genomes 30x on GRCh38,1000 Genomes phase 3 release	HiSeq_30X_hg38	Short	0.358953	0.641047	G|G	A|A	C|C	G|G	GA	GA	Short Short	Short_C Short_C
HG01863	female	SAME123198	KHV	Kinh Vietnamese	EAS	East Asian Ancestry	1000 Genomes on GRCh38,1000 Genomes 30x on GRCh38,1000 Genomes phase 3 release	HiSeq_30X_hg38	Short	0.148894	0.851106	G|A	A|A	C|C	G|G	GA	AA	Short Short	Short_C Short_C
HG01864	male	SAME123197	KHV	Kinh Vietnamese	EAS	East Asian Ancestry	1000 Genomes on GRCh38,1000 Genomes 30x on GRCh38,1000 Genomes phase 3 release	HiSeq_30X_hg38	Long	0.639453	0.360547	A|A	A|G	C|T	G|A	AA	AG	Short Long	Short_C Long_T
HG01865	male	SAME123196	KHV	Kinh Vietnamese	EAS	East Asian Ancestry	1000 Genomes on GRCh38,1000 Genomes 30x on GRCh38,1000 Genomes phase 3 release	HiSeq_30X_hg38	Long	0.879017	0.120983	A|A	A|G	C|T	G|A	AA	AG	Short Long	Long_T Long_T
HG01866	male	SAME123195	KHV	Kinh Vietnamese	EAS	East Asian Ancestry	1000 Genomes on GRCh38,1000 Genomes 30x on GRCh38,1000 Genomes phase 3 release	HiSeq_30X_hg38	Short	0.477824	0.522176	A|G	G|G	C|C	G|G	AG	GG	Long Short	Short_C Long_T
HG01867	male	SAME123194	KHV	Kinh Vietnamese	EAS	East Asian Ancestry	1000 Genomes on GRCh38,1000 Genomes 30x on GRCh38,1000 Genomes phase 3 release	HiSeq_30X_hg38	Short	0.437527	0.562473	G|A	A|G	C|C	G|G	GA	AG	Short Long	Long_T Short_C
HG01868	female	SAME123193	KHV	Kinh Vietnamese	EAS	East Asian Ancestry	1000 Genomes on GRCh38,1000 Genomes 30x on GRCh38,1000 Genomes phase 3 release	HiSeq_30X_hg38	Short	0.227863	0.772137	G|G	G|G	C|C	G|G	GG	GG	Short Short	Short_C Short_C
HG01869	female	SAME123192	KHV	Kinh Vietnamese	EAS	East Asian Ancestry	1000 Genomes on GRCh38,1000 Genomes 30x on GRCh38,1000 Genomes phase 3 release	HiSeq_30X_hg38	Short	0.170185	0.829815	A|A	A|A	C|C	G|G	AA	AA	Short Short	Short_C Short_C
HG01870	female	SAME123397	KHV	Kinh Vietnamese	EAS	East Asian Ancestry	1000 Genomes on GRCh38,1000 Genomes 30x on GRCh38,1000 Genomes phase 3 release	HiSeq_30X_hg38	Short	0.0674606	0.932539	G|G	G|A	C|C	G|G	GG	GA	Short Short	Short_C Short_C
HG01871	female	SAME123398	KHV	Kinh Vietnamese	EAS	East Asian Ancestry	1000 Genomes on GRCh38,1000 Genomes 30x on GRCh38,1000 Genomes phase 3 release	HiSeq_30X_hg38	Long	0.704488	0.295512	G|A	A|G	C|T	G|A	GA	AG	Short Long	Short_C Long_T
HG01872	male	SAME123995	KHV	Kinh Vietnamese	EAS	East Asian Ancestry	1000 Genomes on GRCh38,1000 Genomes 30x on GRCh38,1000 Genomes phase 3 release	HiSeq_30X_hg38	Short	0.312139	0.687861	A|G	A|A	C|C	G|G	AA	GA	Short Short	Short_C Short_C
HG01873	male	SAME123400	KHV	Kinh Vietnamese	EAS	East Asian Ancestry	1000 Genomes on GRCh38,1000 Genomes 30x on GRCh38,1000 Genomes phase 3 release	HiSeq_30X_hg38	Short	0.105921	0.894079	G|G	G|G	C|C	G|G	GG	GG	Short Short	Short_C Short_C
HG01874	female	SAME123396	KHV	Kinh Vietnamese	EAS	East Asian Ancestry	1000 Genomes on GRCh38,1000 Genomes 30x on GRCh38,1000 Genomes phase 3 release	HiSeq_30X_hg38	Short	0.112209	0.887791	G|G	A|G	C|C	G|G	GA	GG	Short Short	Short_C Short_C
HG01878	female	SAME123394	KHV	Kinh Vietnamese	EAS	East Asian Ancestry	1000 Genomes on GRCh38,1000 Genomes 30x on GRCh38,1000 Genomes phase 3 release	HiSeq_30X_hg38	Long	0.927249	0.0727508	A|A	A|G	C|T	G|A	AA	AG	Short Long	Short_C Short_C
HG01879	male	SAME1839037	ACB	African Caribbean	AFR	African Ancestry	1000 Genomes on GRCh38,1000 Genomes 30x on GRCh38,1000 Genomes phase 3 release	HiSeq_30X_hg38	Long	0.641911	0.358089	A|G	G|G	T|T	A|G	AG	GG	Long Short	Short_C Long_T
HG01880	female	SAME1839109	ACB	African Caribbean	AFR	African Ancestry	1000 Genomes on GRCh38,1000 Genomes 30x on GRCh38,1000 Genomes phase 3 release	HiSeq_30X_hg38	Short	0.460965	0.539035	G|A	G|G	T|T	G|A	GG	AG	Short Long	Short_C Short_C
HG01881	female	SAME1839193	ACB	African Caribbean	AFR	African Ancestry	1000 Genomes 30x on GRCh38,1000 Genomes phase 3 release	HiSeq_30X_hg38	Long	0.759933	0.240067	G|A	G|G	T|T	G|A	GG	AG	Short Long	Short_T Long_T
HG01882	male	SAME122849	ACB	African Caribbean	AFR	African Ancestry	1000 Genomes on GRCh38,1000 Genomes 30x on GRCh38,1000 Genomes phase 3 release	HiSeq_30X_hg38	Short	0.0951858	0.904814	G|G	G|G	C|T	G|G	GG	GG	Short Short	Short_C Short_T
HG01883	female	SAME122848	ACB	African Caribbean	AFR	African Ancestry	1000 Genomes on GRCh38,1000 Genomes 30x on GRCh38,1000 Genomes phase 3 release	HiSeq_30X_hg38	Short	0.0986265	0.901373	G|G	G|G	T|C	G|A	GG	GG	Short Short	Short_T Short_C
HG01884	female	SAME122845	ACB	African Caribbean	AFR	African Ancestry	1000 Genomes 30x on GRCh38,1000 Genomes phase 3 release	HiSeq_30X_hg38	Short	0.193273	0.806727	G|G	G|A	T|T	G|A	GG	GA	Short Short	Short_T Short_T
HG01885	male	SAME122844	ACB	African Caribbean	AFR	African Ancestry	1000 Genomes on GRCh38,1000 Genomes 30x on GRCh38,1000 Genomes phase 3 release	HiSeq_30X_hg38	Long	0.681029	0.318971	A|G	G|G	T|T	G|G	AG	GG	Long Short	Short_C Long_T
HG01886	female	SAME122847	ACB	African Caribbean	AFR	African Ancestry	1000 Genomes on GRCh38,1000 Genomes 30x on GRCh38,1000 Genomes phase 3 release	HiSeq_30X_hg38	Short	0.0757861	0.924214	G|G	G|G	T|C	G|G	GG	GG	Short Short	Short_T Short_C
HG01887	male	SAME122846	ACB	African Caribbean	AFR	African Ancestry	1000 Genomes 30x on GRCh38,1000 Genomes phase 3 release	HiSeq_30X_hg38	Long	0.603713	0.396287	A|G	G|G	T|T	G|G	AG	GG	Long Short	Long_T Short_T
HG01888	male	SAME122852	ACB	African Caribbean	AFR	African Ancestry	1000 Genomes 30x on GRCh38,1000 Genomes phase 3 release	HiSeq_30X_hg38	Short	0.0824403	0.91756	G|G	G|G	T|T	G|A	GG	GG	Short Short	Short_T Short_T
HG01889	female	SAME122851	ACB	African Caribbean	AFR	African Ancestry	1000 Genomes on GRCh38,1000 Genomes 30x on GRCh38,1000 Genomes phase 3 release	HiSeq_30X_hg38	Short	0.131241	0.868759	G|G	G|G	T|C	G|G	GG	GG	Short Short	Short_T Short_C
HG01890	male	SAME123028	ACB	African Caribbean	AFR	African Ancestry	1000 Genomes on GRCh38,1000 Genomes 30x on GRCh38,Human Genome Structural Variation Consortium, Phase 3,1000 Genomes phase 3 release	HiSeq_30X_hg38	Long	0.717954	0.282046	A|G	G|A	T|C	G|G	AG	GA	Long Short	Short_C Short_C
HG01891	female	SAME123029	ACB	African Caribbean	AFR	African Ancestry	1000 Genomes 30x on GRCh38,1000 Genomes phase 3 release	HiSeq_30X_hg38	Short	0.238422	0.761578	G|G	A|G	C|T	G|G	GA	GG	Short Short	Short_T Long_T
HG01892	male	SAME123026	PEL	Peruvian	AMR	American Ancestry	1000 Genomes on GRCh38,1000 Genomes 30x on GRCh38,1000 Genomes phase 3 release	HiSeq_30X_hg38	Long	0.830681	0.169319	G|A	A|G	C|T	G|A	GA	AG	Short Long	Short_C Long_T
HG01893	female	SAME123027	PEL	Peruvian	AMR	American Ancestry	1000 Genomes on GRCh38,1000 Genomes 30x on GRCh38,1000 Genomes phase 3 release	HiSeq_30X_hg38	Long	0.842033	0.157967	A|G	G|G	T|C	G|G	AG	GG	Long Short	Long_T Short_C
HG01894	female	SAME1840357	ACB	African Caribbean	AFR	African Ancestry	1000 Genomes on GRCh38,1000 Genomes 30x on GRCh38,1000 Genomes phase 3 release	HiSeq_30X_hg38	Short	0.244444	0.755556	G|G	G|G	C|T	G|G	GG	GG	Short Short	Short_C Short_T
HG01895	male	SAME1840349	ACB	African Caribbean	AFR	African Ancestry	1000 Genomes 30x on GRCh38,1000 Genomes phase 3 release	HiSeq_30X_hg38	Short	0.307218	0.692782	A|G	G|G	T|T	A|G	AG	GG	Long Short	Long_T Short_T
HG01896	female	SAME1840348	ACB	African Caribbean	AFR	African Ancestry	1000 Genomes on GRCh38,1000 Genomes 30x on GRCh38,1000 Genomes phase 3 release	HiSeq_30X_hg38	Short	0.156869	0.843131	G|G	G|A	T|T	G|G	GG	GA	Short Short	Short_T Short_T
HG01897	male	SAME1840343	ACB	African Caribbean	AFR	African Ancestry	1000 Genomes 30x on GRCh38,1000 Genomes phase 3 release	HiSeq_30X_hg38	Short	0.0904602	0.90954	G|G	G|A	C|T	G|G	GG	GA	Short Short	Short_C Short_T
HG01898	female	SAME124383	PEL	Peruvian	AMR	American Ancestry	1000 Genomes 30x on GRCh38,1000 Genomes phase 3 release	HiSeq_30X_hg38	Long	0.716157	0.283843	G|A	A|G	C|T	G|G	GA	AG	Short Long	Short_C Long_T
HG01912	male	SAME1839779	ACB	African Caribbean	AFR	African Ancestry	1000 Genomes on GRCh38,1000 Genomes 30x on GRCh38,1000 Genomes phase 3 release	HiSeq_30X_hg38	Long	0.692037	0.307963	A|G	G|G	T|T	A|G	AG	GG	Long Short	Short_C Short_C
HG01914	male	SAME1839768	ACB	African Caribbean	AFR	African Ancestry	1000 Genomes on GRCh38,1000 Genomes 30x on GRCh38,1000 Genomes phase 3 release	HiSeq_30X_hg38	Short	0.105813	0.894187	G|G	G|G	T|T	G|G	GG	GG	Short Short	Short_T Short_T
HG01915	female	SAME1839757	ACB	African Caribbean	AFR	African Ancestry	1000 Genomes on GRCh38,1000 Genomes 30x on GRCh38,1000 Genomes phase 3 release	HiSeq_30X_hg38	Short	0.0888671	0.911133	G|G	G|A	T|C	G|G	GG	GA	Short Short	Short_T Short_C
HG01916	female	SAME1839853	ACB	African Caribbean	AFR	African Ancestry	1000 Genomes 30x on GRCh38,1000 Genomes phase 3 release	HiSeq_30X_hg38	Short	0.165694	0.834306	G|G	G|G	T|T	G|G	GG	GG	Short Short	Short_T Short_T
HG01917	male	SAME123235	PEL	Peruvian	AMR	American Ancestry	1000 Genomes on GRCh38,1000 Genomes 30x on GRCh38,1000 Genomes phase 3 release	HiSeq_30X_hg38	Short	0.228126	0.771874	G|G	G|G	C|C	G|G	GG	GG	Short Short	Short_C Short_C
HG01918	female	SAME123240	PEL	Peruvian	AMR	American Ancestry	1000 Genomes on GRCh38,1000 Genomes 30x on GRCh38,1000 Genomes phase 3 release	HiSeq_30X_hg38	Short	0.143194	0.856806	G|G	A|A	C|C	G|G	GA	GA	Short Short	Short_C Short_C
HG01919	female	SAME123239	PEL	Peruvian	AMR	American Ancestry	1000 Genomes 30x on GRCh38,1000 Genomes phase 3 release	HiSeq_30X_hg38	Short	0.308691	0.691309	G|G	G|A	C|C	G|G	GG	GA	Short Short	Short_C Short_C
HG01920	male	SAME123789	PEL	Peruvian	AMR	American Ancestry	1000 Genomes on GRCh38,1000 Genomes 30x on GRCh38,1000 Genomes phase 3 release	HiSeq_30X_hg38	Short	0.281431	0.718569	G|G	G|A	C|C	G|G	GG	GA	Short Short	Short_C Short_C
HG01921	female	SAME123790	PEL	Peruvian	AMR	American Ancestry	1000 Genomes on GRCh38,1000 Genomes 30x on GRCh38,1000 Genomes phase 3 release	HiSeq_30X_hg38	Short	0.101138	0.898862	G|G	G|A	C|T	G|A	GG	GA	Short Short	Short_C Short_T
HG01922	female	SAME123787	PEL	Peruvian	AMR	American Ancestry	1000 Genomes 30x on GRCh38,1000 Genomes phase 3 release	HiSeq_30X_hg38	Short	0.120431	0.879569	G|G	A|G	C|C	G|G	GA	GG	Short Short	Short_C Short_C
HG01923	male	SAME123788	PEL	Peruvian	AMR	American Ancestry	1000 Genomes on GRCh38,1000 Genomes 30x on GRCh38,1000 Genomes phase 3 release	HiSeq_30X_hg38	Short	0.194425	0.805575	G|G	A|A	C|C	G|G	GA	GA	Short Short	Short_C Short_C
HG01924	female	SAME123785	PEL	Peruvian	AMR	American Ancestry	1000 Genomes on GRCh38,1000 Genomes 30x on GRCh38,1000 Genomes phase 3 release	HiSeq_30X_hg38	Short	0.114007	0.885993	G|G	G|G	T|C	G|G	GG	GG	Short Short	Short_T Short_C
HG01925	female	SAME123786	PEL	Peruvian	AMR	American Ancestry	1000 Genomes 30x on GRCh38,1000 Genomes phase 3 release	HiSeq_30X_hg38	Short	0.190261	0.809739	G|G	A|G	C|T	G|G	GA	GG	Short Short	Short_C Short_T
HG01926	male	SAME123783	PEL	Peruvian	AMR	American Ancestry	1000 Genomes on GRCh38,1000 Genomes 30x on GRCh38,1000 Genomes phase 3 release	HiSeq_30X_hg38	Short	0.0895222	0.910478	G|G	G|G	C|C	G|G	GG	GG	Short Short	Short_C Short_C
HG01927	female	SAME123784	PEL	Peruvian	AMR	American Ancestry	1000 Genomes on GRCh38,1000 Genomes 30x on GRCh38,1000 Genomes phase 3 release	HiSeq_30X_hg38	Long	0.65936	0.34064	G|G	G|G	C|C	G|G	GG	GG	Short Short	Short_C Short_C
HG01928	male	SAME123782	PEL	Peruvian	AMR	American Ancestry	1000 Genomes 30x on GRCh38,1000 Genomes phase 3 release	HiSeq_30X_hg38	Long	0.864123	0.135877	G|G	G|G	C|C	G|G	GG	GG	Short Short	Short_C Long_T
HG01932	male	SAME123587	PEL	Peruvian	AMR	American Ancestry	1000 Genomes on GRCh38,1000 Genomes 30x on GRCh38,1000 Genomes phase 3 release	HiSeq_30X_hg38	Short	0.194082	0.805918	A|G	A|G	C|C	G|G	AA	GG	Short Short	Short_C Short_C
HG01933	female	SAME123586	PEL	Peruvian	AMR	American Ancestry	1000 Genomes on GRCh38,1000 Genomes 30x on GRCh38,1000 Genomes phase 3 release	HiSeq_30X_hg38	Short	0.0776254	0.922375	G|G	G|A	C|C	G|G	GG	GA	Short Short	Short_C Short_C
HG01934	male	SAME123589	PEL	Peruvian	AMR	American Ancestry	1000 Genomes 30x on GRCh38,1000 Genomes phase 3 release	HiSeq_30X_hg38	Short	0.118045	0.881955	G|G	G|G	C|C	G|G	GG	GG	Short Short	Short_T Short_C
HG01935	male	SAME123588	PEL	Peruvian	AMR	American Ancestry	1000 Genomes on GRCh38,1000 Genomes 30x on GRCh38,1000 Genomes phase 3 release	HiSeq_30X_hg38	Short	0.188497	0.811503	A|G	A|G	C|C	G|G	AA	GG	Short Short	Short_C Short_C
HG01936	female	SAME123591	PEL	Peruvian	AMR	American Ancestry	1000 Genomes on GRCh38,1000 Genomes 30x on GRCh38,1000 Genomes phase 3 release	HiSeq_30X_hg38	Short	0.158135	0.841865	G|G	A|A	C|C	G|G	GA	GA	Short Short	Short_C Short_C
HG01937	male	SAME123590	PEL	Peruvian	AMR	American Ancestry	1000 Genomes 30x on GRCh38,1000 Genomes phase 3 release	HiSeq_30X_hg38	Short	0.192105	0.807895	A|G	A|A	C|C	G|G	AA	GA	Short Short	Short_C Short_C
HG01938	male	SAME123593	PEL	Peruvian	AMR	American Ancestry	1000 Genomes on GRCh38,1000 Genomes 30x on GRCh38,1000 Genomes phase 3 release	HiSeq_30X_hg38	Short	0.237482	0.762518	G|G	A|A	C|C	G|G	GA	GA	Short Short	Short_C Short_C
HG01939	female	SAME123592	PEL	Peruvian	AMR	American Ancestry	1000 Genomes on GRCh38,1000 Genomes 30x on GRCh38,1000 Genomes phase 3 release	HiSeq_30X_hg38	Short	0.184391	0.815609	G|G	G|A	C|C	G|G	GG	GA	Short Short	Short_C Short_C
HG01940	female	SAME124148	PEL	Peruvian	AMR	American Ancestry	1000 Genomes 30x on GRCh38,1000 Genomes phase 3 release	HiSeq_30X_hg38	Short	0.267481	0.732519	G|G	A|G	C|C	G|G	GA	GG	Short Short	Short_C Short_C
HG01941	male	SAME124149	PEL	Peruvian	AMR	American Ancestry	1000 Genomes on GRCh38,1000 Genomes 30x on GRCh38,1000 Genomes phase 3 release	HiSeq_30X_hg38	Short	0.240626	0.759374	G|G	G|G	C|C	G|G	GG	GG	Short Short	Short_C Short_C
HG01942	female	SAME124150	PEL	Peruvian	AMR	American Ancestry	1000 Genomes on GRCh38,1000 Genomes 30x on GRCh38,1000 Genomes phase 3 release	HiSeq_30X_hg38	Long	0.876074	0.123926	G|A	G|G	C|T	G|A	GG	AG	Short Long	Short_C Short_T
HG01943	male	SAME124151	PEL	Peruvian	AMR	American Ancestry	1000 Genomes 30x on GRCh38,1000 Genomes phase 3 release	HiSeq_30X_hg38	Long	0.689872	0.310128	G|G	G|G	C|C	G|G	GG	GG	Short Short	Short_C Long_T
HG01944	male	SAME124152	PEL	Peruvian	AMR	American Ancestry	1000 Genomes on GRCh38,1000 Genomes 30x on GRCh38,1000 Genomes phase 3 release	HiSeq_30X_hg38	Short	0.263442	0.736558	G|G	A|G	C|C	G|G	GA	GG	Short Short	Short_C Short_C
HG01945	female	SAME124153	PEL	Peruvian	AMR	American Ancestry	1000 Genomes on GRCh38,1000 Genomes 30x on GRCh38,1000 Genomes phase 3 release	HiSeq_30X_hg38	Short	0.16478	0.83522	A|G	A|A	C|C	G|G	AA	GA	Short Short	Short_C Short_C
HG01946	male	SAME124154	PEL	Peruvian	AMR	American Ancestry	1000 Genomes 30x on GRCh38,1000 Genomes phase 3 release	HiSeq_30X_hg38	Short	0.226088	0.773912	G|A	A|A	C|C	G|G	GA	AA	Short Short	Short_C Short_C
HG01947	male	SAME124155	PEL	Peruvian	AMR	American Ancestry	1000 Genomes on GRCh38,1000 Genomes 30x on GRCh38,1000 Genomes phase 3 release	HiSeq_30X_hg38	Short	0.0911351	0.908865	G|G	G|G	C|C	G|G	GG	GG	Short Short	Short_C Short_C
HG01948	female	SAME124144	PEL	Peruvian	AMR	American Ancestry	1000 Genomes on GRCh38,1000 Genomes 30x on GRCh38,1000 Genomes phase 3 release	HiSeq_30X_hg38	Short	0.11759	0.88241	G|G	G|G	T|C	G|G	GG	GG	Short Short	Short_C Long_T
HG01949	female	SAME124145	PEL	Peruvian	AMR	American Ancestry	1000 Genomes 30x on GRCh38,1000 Genomes phase 3 release	HiSeq_30X_hg38	Short	0.0972117	0.902788	G|G	G|G	C|C	G|G	GG	GG	Short Short	Short_C Short_C
HG01950	male	SAME123977	PEL	Peruvian	AMR	American Ancestry	1000 Genomes on GRCh38,1000 Genomes 30x on GRCh38,1000 Genomes phase 3 release	HiSeq_30X_hg38	Short	0.144633	0.855367	G|G	G|A	C|T	G|A	GG	GA	Short Short	Short_C Short_T
HG01951	female	SAME123976	PEL	Peruvian	AMR	American Ancestry	1000 Genomes on GRCh38,1000 Genomes 30x on GRCh38,1000 Genomes phase 3 release	HiSeq_30X_hg38	Short	0.0744214	0.925579	G|G	G|G	C|C	G|G	GG	GG	Short Short	Short_C Short_C
HG01952	male	SAME123975	PEL	Peruvian	AMR	American Ancestry	1000 Genomes 30x on GRCh38,1000 Genomes phase 3 release	HiSeq_30X_hg38	Short	0.0686405	0.93136	G|G	G|G	C|C	G|G	GG	GG	Short Short	Long_T Short_C
HG01953	male	SAME123974	PEL	Peruvian	AMR	American Ancestry	1000 Genomes on GRCh38,1000 Genomes 30x on GRCh38,1000 Genomes phase 3 release	HiSeq_30X_hg38	Short	0.223724	0.776276	G|G	A|G	C|C	G|G	GA	GG	Short Short	Short_C Short_C
HG01954	female	SAME123980	PEL	Peruvian	AMR	American Ancestry	1000 Genomes on GRCh38,1000 Genomes 30x on GRCh38,1000 Genomes phase 3 release	HiSeq_30X_hg38	Short	0.21237	0.78763	G|G	G|G	C|C	G|G	GG	GG	Short Short	Short_C Short_C
HG01955	female	SAME123979	PEL	Peruvian	AMR	American Ancestry	1000 Genomes 30x on GRCh38,1000 Genomes phase 3 release	HiSeq_30X_hg38	Short	0.225767	0.774233	G|G	A|G	C|C	G|G	GA	GG	Short Short	Short_C Short_C
HG01956	female	SAME123978	ACB	African Caribbean	AFR	African Ancestry	1000 Genomes on GRCh38,1000 Genomes 30x on GRCh38,1000 Genomes phase 3 release	HiSeq_30X_hg38	Short	0.104897	0.895103	G|A	A|A	T|C	A|G	GA	AA	Short Short	Short_T Short_C
HG01958	female	SAME1839349	ACB	African Caribbean	AFR	African Ancestry	1000 Genomes on GRCh38,1000 Genomes 30x on GRCh38,1000 Genomes phase 3 release	HiSeq_30X_hg38	Short	0.234426	0.765574	G|G	G|G	T|C	G|G	GG	GG	Short Short	Short_T Short_C
HG01959	female	SAME1839343	ACB	African Caribbean	AFR	African Ancestry	1000 Genomes 30x on GRCh38,1000 Genomes phase 3 release	HiSeq_30X_hg38	Short	0.144702	0.855298	G|G	A|G	T|C	G|G	GA	GG	Short Short	Short_T Short_C
HG01960	female	SAME1839076	ACB	African Caribbean	AFR	African Ancestry	1000 Genomes 30x on GRCh38,1000 Genomes phase 3 release	HiSeq_30X_hg38	Short	0.135307	0.864693	G|G	A|A	C|T	G|G	GA	GA	Short Short	Short_C Short_T
HG01961	male	SAME1839067	PEL	Peruvian	AMR	American Ancestry	1000 Genomes on GRCh38,1000 Genomes 30x on GRCh38,1000 Genomes phase 3 release	HiSeq_30X_hg38	Short	0.067593	0.932407	G|G	A|A	C|C	G|G	GA	GA	Short Short	Short_C Short_C
HG01965	female	SAME1839145	PEL	Peruvian	AMR	American Ancestry	1000 Genomes on GRCh38,1000 Genomes 30x on GRCh38,1000 Genomes phase 3 release	HiSeq_30X_hg38	Short	0.13509	0.86491	G|G	G|G	C|C	G|G	GG	GG	Short Short	Short_C Short_C
HG01967	male	SAME124530	PEL	Peruvian	AMR	American Ancestry	1000 Genomes on GRCh38,1000 Genomes 30x on GRCh38,1000 Genomes phase 3 release	HiSeq_30X_hg38	Short	0.207678	0.792322	G|G	A|A	C|C	G|G	GA	GA	Short Short	Short_C Short_C
HG01968	female	SAME124532	PEL	Peruvian	AMR	American Ancestry	1000 Genomes on GRCh38,1000 Genomes 30x on GRCh38,1000 Genomes phase 3 release	HiSeq_30X_hg38	Short	0.107241	0.892759	G|G	G|G	C|C	G|G	GG	GG	Short Short	Short_C Short_C
HG01969	female	SAME124533	PEL	Peruvian	AMR	American Ancestry	1000 Genomes 30x on GRCh38,1000 Genomes phase 3 release	HiSeq_30X_hg38	Short	0.360832	0.639168	G|G	A|G	C|C	G|G	GA	GG	Short Short	Short_C Short_C
HG01970	male	SAME124327	PEL	Peruvian	AMR	American Ancestry	1000 Genomes on GRCh38,1000 Genomes 30x on GRCh38,1000 Genomes phase 3 release	HiSeq_30X_hg38	Short	0.0871744	0.912826	G|G	A|G	C|C	G|G	GA	GG	Short Short	Short_C Short_C
HG01971	female	SAME124326	PEL	Peruvian	AMR	American Ancestry	1000 Genomes on GRCh38,1000 Genomes 30x on GRCh38,1000 Genomes phase 3 release	HiSeq_30X_hg38	Short	0.135659	0.864341	A|G	A|G	C|C	G|G	AA	GG	Short Short	Short_C Short_C
HG01972	female	SAME124329	PEL	Peruvian	AMR	American Ancestry	1000 Genomes 30x on GRCh38,1000 Genomes phase 3 release	HiSeq_30X_hg38	Short	0.116409	0.883591	G|G	A|G	C|C	G|G	GA	GG	Short Short	Short_C Short_C
HG01973	female	SAME124328	PEL	Peruvian	AMR	American Ancestry	1000 Genomes on GRCh38,1000 Genomes 30x on GRCh38,1000 Genomes phase 3 release	HiSeq_30X_hg38	Long	0.682152	0.317848	A|A	A|G	C|T	G|A	AA	AG	Short Long	Short_C Long_T
HG01974	male	SAME124323	PEL	Peruvian	AMR	American Ancestry	1000 Genomes on GRCh38,1000 Genomes 30x on GRCh38,1000 Genomes phase 3 release	HiSeq_30X_hg38	Short	0.10036	0.89964	G|G	G|G	C|C	G|G	GG	GG	Short Short	Short_C Short_C
HG01975	female	SAME124322	PEL	Peruvian	AMR	American Ancestry	1000 Genomes 30x on GRCh38,1000 Genomes phase 3 release	HiSeq_30X_hg38	Short	0.110916	0.889084	G|A	G|A	C|C	G|G	GG	AA	Short Short	Short_C Short_C
HG01976	female	SAME124325	PEL	Peruvian	AMR	American Ancestry	1000 Genomes on GRCh38,1000 Genomes 30x on GRCh38,1000 Genomes phase 3 release	HiSeq_30X_hg38	Long	0.766207	0.233793	G|A	G|G	C|C	G|G	GG	AG	Short Long	Short_C Long_C
HG01977	male	SAME124324	PEL	Peruvian	AMR	American Ancestry	1000 Genomes on GRCh38,1000 Genomes 30x on GRCh38,1000 Genomes phase 3 release	HiSeq_30X_hg38	Short	0.134073	0.865927	A|G	A|G	C|C	G|G	AA	GG	Short Short	Short_C Short_C
HG01978	female	SAME124332	PEL	Peruvian	AMR	American Ancestry	1000 Genomes 30x on GRCh38,1000 Genomes phase 3 release	HiSeq_30X_hg38	Long	0.70964	0.29036	A|A	A|G	C|C	G|G	AA	AG	Short Long	Short_C Long_C
HG01979	male	SAME124331	PEL	Peruvian	AMR	American Ancestry	1000 Genomes on GRCh38,1000 Genomes 30x on GRCh38,1000 Genomes phase 3 release	HiSeq_30X_hg38	Short	0.163427	0.836573	G|G	G|A	C|C	G|G	GG	GA	Short Short	Short_C Short_C
HG01980	female	SAME124917	PEL	Peruvian	AMR	American Ancestry	1000 Genomes on GRCh38,1000 Genomes 30x on GRCh38,1000 Genomes phase 3 release	HiSeq_30X_hg38	Short	0.482059	0.517941	G|A	G|G	C|T	G|A	GG	AG	Short Long	Short_C Long_T
HG01981	female	SAME125247	PEL	Peruvian	AMR	American Ancestry	1000 Genomes 30x on GRCh38,1000 Genomes phase 3 release	HiSeq_30X_hg38	Short	0.108499	0.891501	G|G	A|G	C|C	G|G	GA	GG	Short Short	Long_T Long_T
HG01982	male	SAME1840111	PEL	Peruvian	AMR	American Ancestry	1000 Genomes on GRCh38,1000 Genomes 30x on GRCh38,1000 Genomes phase 3 release	HiSeq_30X_hg38	Short	0.0895023	0.910498	G|G	G|G	C|C	G|G	GG	GG	Short Short	Short_C Short_C
HG01983	female	SAME1840106	PEL	Peruvian	AMR	American Ancestry	1000 Genomes on GRCh38,1000 Genomes 30x on GRCh38,1000 Genomes phase 3 release	HiSeq_30X_hg38	Short	0.0945551	0.905445	G|G	G|G	C|C	G|G	GG	GG	Short Short	Short_C Short_C
HG01984	male	SAME1840105	PEL	Peruvian	AMR	American Ancestry	1000 Genomes 30x on GRCh38,1000 Genomes phase 3 release	HiSeq_30X_hg38	Short	0.106185	0.893815	G|G	G|G	C|C	G|G	GG	GG	Short Short	Short_C Short_C
HG01985	female	SAME1840099	ACB	African Caribbean	AFR	African Ancestry	1000 Genomes on GRCh38,1000 Genomes 30x on GRCh38,1000 Genomes phase 3 release	HiSeq_30X_hg38	Short	0.339017	0.660983	A|G	G|G	T|C	A|G	AG	GG	Long Short	Short_C Short_T
HG01986	male	SAME1840091	ACB	African Caribbean	AFR	African Ancestry	1000 Genomes on GRCh38,1000 Genomes 30x on GRCh38,1000 Genomes phase 3 release	HiSeq_30X_hg38	Short	0.117302	0.882698	G|G	A|A	C|T	G|G	GA	GA	Short Short	Short_C Short_T
HG01987	male	SAME1840089	ACB	African Caribbean	AFR	African Ancestry	1000 Genomes 30x on GRCh38,1000 Genomes phase 3 release	HiSeq_30X_hg38	Short	0.243375	0.756625	G|G	G|G	T|T	G|G	GG	GG	Short Short	Short_T Short_T
HG01988	male	SAME1840175	ACB	African Caribbean	AFR	African Ancestry	1000 Genomes on GRCh38,1000 Genomes 30x on GRCh38,1000 Genomes phase 3 release	HiSeq_30X_hg38	Short	0.177384	0.822616	G|G	G|A	C|C	G|G	GG	GA	Short Short	Short_C Short_C
HG01989	female	SAME1840166	ACB	African Caribbean	AFR	African Ancestry	1000 Genomes on GRCh38,1000 Genomes 30x on GRCh38,1000 Genomes phase 3 release	HiSeq_30X_hg38	Short	0.0606244	0.939376	G|G	A|G	T|T	G|G	GA	GG	Short Short	Short_T Short_T
HG01990	male	SAME1840235	ACB	African Caribbean	AFR	African Ancestry	1000 Genomes on GRCh38,1000 Genomes 30x on GRCh38,1000 Genomes phase 3 release	HiSeq_30X_hg38	Short	0.0565347	0.943465	G|G	G|G	T|T	G|G	GG	GG	Short Short	Short_T Short_T
HG01991	male	SAME124743	PEL	Peruvian	AMR	American Ancestry	1000 Genomes on GRCh38,1000 Genomes 30x on GRCh38,1000 Genomes phase 3 release	HiSeq_30X_hg38	Short	0.0696678	0.930332	G|G	G|G	C|C	G|G	GG	GG	Short Short	Short_C Short_C
HG01992	female	SAME124742	PEL	Peruvian	AMR	American Ancestry	1000 Genomes on GRCh38,1000 Genomes 30x on GRCh38,1000 Genomes phase 3 release	HiSeq_30X_hg38	Long	0.797555	0.202445	A|G	G|G	T|C	A|G	AG	GG	Long Short	Long_T Short_C
HG01993	female	SAME124741	PEL	Peruvian	AMR	American Ancestry	1000 Genomes 30x on GRCh38,1000 Genomes phase 3 release	HiSeq_30X_hg38	Short	0.214142	0.785858	G|G	G|G	C|C	G|G	GG	GG	Short Short	Long_T Long_T
HG01997	female	SAME124740	PEL	Peruvian	AMR	American Ancestry	1000 Genomes on GRCh38,1000 Genomes 30x on GRCh38,1000 Genomes phase 3 release	HiSeq_30X_hg38	Short	0.125347	0.874653	G|G	A|G	C|T	G|G	GA	GG	Short Short	Short_C Short_T
HG01998	male	SAME124739	PEL	Peruvian	AMR	American Ancestry	1000 Genomes 30x on GRCh38,1000 Genomes phase 3 release	HiSeq_30X_hg38	Long	0.523442	0.476558	G|G	A|G	C|T	G|G	GA	GG	Short Short	Short_C Short_T
HG02002	male	SAME123618	PEL	Peruvian	AMR	American Ancestry	1000 Genomes on GRCh38,1000 Genomes 30x on GRCh38,1000 Genomes phase 3 release	HiSeq_30X_hg38	Short	0.161612	0.838388	G|G	A|G	C|C	G|G	GA	GG	Short Short	Short_C Short_C
HG02003	female	SAME123619	PEL	Peruvian	AMR	American Ancestry	1000 Genomes on GRCh38,1000 Genomes 30x on GRCh38,1000 Genomes phase 3 release	HiSeq_30X_hg38	Short	0.101751	0.898249	G|G	G|G	C|C	G|G	GG	GG	Short Short	Short_C Short_C
HG02004	female	SAME123620	PEL	Peruvian	AMR	American Ancestry	1000 Genomes 30x on GRCh38,1000 Genomes phase 3 release	HiSeq_30X_hg38	Short	0.0854999	0.9145	G|G	A|G	C|C	G|G	GA	GG	Short Short	Short_T Short_C
HG02006	female	SAME1840279	PEL	Peruvian	AMR	American Ancestry	1000 Genomes on GRCh38,1000 Genomes 30x on GRCh38,1000 Genomes phase 3 release	HiSeq_30X_hg38	Short	0.0781235	0.921876	G|G	G|G	T|C	G|G	GG	GG	Short Short	Short_C Long_T
HG02008	male	SAME123621	PEL	Peruvian	AMR	American Ancestry	1000 Genomes on GRCh38,1000 Genomes 30x on GRCh38,1000 Genomes phase 3 release	HiSeq_30X_hg38	Short	0.302971	0.697029	G|G	A|A	C|C	G|G	GA	GA	Short Short	Short_C Short_C
HG02009	male	SAME123622	ACB	African Caribbean	AFR	African Ancestry	1000 Genomes on GRCh38,1000 Genomes 30x on GRCh38,1000 Genomes phase 3 release	HiSeq_30X_hg38	Short	0.0601329	0.939867	G|G	G|G	T|T	G|G	GG	GG	Short Short	Short_T Short_T
HG02010	female	SAME123444	ACB	African Caribbean	AFR	African Ancestry	1000 Genomes on GRCh38,1000 Genomes 30x on GRCh38,1000 Genomes phase 3 release	HiSeq_30X_hg38	Long	0.581367	0.418633	G|A	A|G	T|T	G|A	GA	AG	Short Long	Long_C Short_C
HG02011	male	SAME123443	ACB	African Caribbean	AFR	African Ancestry	1000 Genomes 30x on GRCh38,Human Genome Structural Variation Consortium, Phase 2,1000 Genomes phase 3 release	HiSeq_30X_hg38	Short	0.385096	0.614904	G|A	G|G	T|T	G|A	GG	AG	Short Long	Short_T Long_T
HG02012	female	SAME1840403	ACB	African Caribbean	AFR	African Ancestry	1000 Genomes on GRCh38,1000 Genomes 30x on GRCh38,1000 Genomes phase 3 release	HiSeq_30X_hg38	Short	0.411275	0.588725	G|G	G|G	T|T	G|G	GG	GG	Short Short	Short_T Short_T
HG02013	male	SAME1840396	ACB	African Caribbean	AFR	African Ancestry	1000 Genomes on GRCh38,1000 Genomes 30x on GRCh38,1000 Genomes phase 3 release	HiSeq_30X_hg38	Long	0.556158	0.443842	G|A	G|G	C|T	G|G	GG	AG	Short Long	Long_T Short_C
HG02014	male	SAME123448	ACB	African Caribbean	AFR	African Ancestry	1000 Genomes on GRCh38,1000 Genomes 30x on GRCh38,1000 Genomes phase 3 release	HiSeq_30X_hg38	Long	0.674049	0.325951	G|A	A|G	C|T	G|G	GA	AG	Short Long	Long_C Short_C
HG02015	male	SAME123447	KHV	Kinh Vietnamese	EAS	East Asian Ancestry	1000 Genomes 30x on GRCh38,1000 Genomes phase 3 release	HiSeq_30X_hg38	Short	0.0706964	0.929304	G|G	G|G	C|C	G|G	GG	GG	Short Short	Short_C Short_C
HG02016	female	SAME123446	KHV	Kinh Vietnamese	EAS	East Asian Ancestry	1000 Genomes on GRCh38,1000 Genomes 30x on GRCh38,1000 Genomes phase 3 release	HiSeq_30X_hg38	Short	0.0671776	0.932822	G|G	G|G	C|C	G|G	GG	GG	Short Short	Short_C Short_C
HG02017	male	SAME123445	KHV	Kinh Vietnamese	EAS	East Asian Ancestry	1000 Genomes on GRCh38,1000 Genomes 30x on GRCh38,1000 Genomes phase 3 release	HiSeq_30X_hg38	Short	0.0724355	0.927565	G|G	G|G	C|C	G|G	GG	GG	Short Short	Short_C Short_C
HG02018	female	SAME123451	KHV	Kinh Vietnamese	EAS	East Asian Ancestry	1000 Genomes 30x on GRCh38,Human Genome Structural Variation Consortium, Phase 2,1000 Genomes phase 3 release	HiSeq_30X_hg38	Long	0.781455	0.218545	A|G	A|A	C|C	G|G	AA	GA	Short Short	Short_C Short_C
HG02019	female	SAME123450	KHV	Kinh Vietnamese	EAS	East Asian Ancestry	1000 Genomes on GRCh38,1000 Genomes 30x on GRCh38,1000 Genomes phase 3 release	HiSeq_30X_hg38	Long	0.561418	0.438582	G|G	A|A	C|C	G|G	GA	GA	Short Short	Short_C Short_C
HG02020	male	SAME125168	KHV	Kinh Vietnamese	EAS	East Asian Ancestry	1000 Genomes on GRCh38,1000 Genomes 30x on GRCh38,1000 Genomes phase 3 release	HiSeq_30X_hg38	Short	0.4533	0.5467	G|A	G|A	C|C	G|G	GG	AA	Short Short	Short_C Short_C
HG02023	male	SAME125307	KHV	Kinh Vietnamese	EAS	East Asian Ancestry	1000 Genomes on GRCh38,1000 Genomes 30x on GRCh38,1000 Genomes phase 3 release	HiSeq_30X_hg38	Short	0.118863	0.881137	G|G	G|A	C|C	G|G	GG	GA	Short Short	Short_C Long_T
HG02024	female	SAME125182	KHV	Kinh Vietnamese	EAS	East Asian Ancestry	1000 Genomes on GRCh38,1000 Genomes 30x on GRCh38,1000 Genomes phase 3 release	HiSeq_30X_hg38	Short	0.133101	0.866899	G|G	A|G	C|C	G|G	GA	GG	Short Short	Short_C Short_C
HG02025	female	SAME125335	KHV	Kinh Vietnamese	EAS	East Asian Ancestry	1000 Genomes on GRCh38,1000 Genomes 30x on GRCh38,1000 Genomes phase 3 release	HiSeq_30X_hg38	Short	0.0980159	0.901984	G|G	G|G	C|C	G|G	GG	GG	Short Short	Short_C Short_C
HG02026	male	SAME125315	KHV	Kinh Vietnamese	EAS	East Asian Ancestry	1000 Genomes on GRCh38,1000 Genomes 30x on GRCh38,1000 Genomes phase 3 release	HiSeq_30X_hg38	Short	0.192752	0.807248	G|G	G|A	C|C	G|G	GG	GA	Short Short	Short_C Short_C
HG02027	male	SAME125318	KHV	Kinh Vietnamese	EAS	East Asian Ancestry	1000 Genomes 30x on GRCh38,1000 Genomes phase 3 release	HiSeq_30X_hg38	Short	0.101915	0.898085	G|G	G|G	C|C	G|G	GG	GG	Short Short	Short_C Short_C
HG02028	female	SAME124020	KHV	Kinh Vietnamese	EAS	East Asian Ancestry	1000 Genomes on GRCh38,1000 Genomes 30x on GRCh38,1000 Genomes phase 3 release	HiSeq_30X_hg38	Short	0.0867242	0.913276	G|G	G|G	C|C	G|G	GG	GG	Short Short	Short_C Short_C
HG02029	male	SAME124021	KHV	Kinh Vietnamese	EAS	East Asian Ancestry	1000 Genomes on GRCh38,1000 Genomes 30x on GRCh38,1000 Genomes phase 3 release	HiSeq_30X_hg38	Short	0.47258	0.52742	A|G	G|G	T|C	A|G	AG	GG	Long Short	Short_T Long_C
HG02030	male	SAME1839966	KHV	Kinh Vietnamese	EAS	East Asian Ancestry	1000 Genomes 30x on GRCh38,1000 Genomes phase 3 release	HiSeq_30X_hg38	Long	0.940239	0.0597607	A|A	G|G	C|C	G|G	AG	AG	Long Long	Long_C Long_C
HG02031	female	SAME1839964	KHV	Kinh Vietnamese	EAS	East Asian Ancestry	1000 Genomes on GRCh38,1000 Genomes 30x on GRCh38,1000 Genomes phase 3 release	HiSeq_30X_hg38	Long	0.635403	0.364597	A|G	G|A	T|C	A|G	AG	GA	Long Short	Short_C Long_C
HG02032	male	SAME1839959	KHV	Kinh Vietnamese	EAS	East Asian Ancestry	1000 Genomes on GRCh38,1000 Genomes 30x on GRCh38,1000 Genomes phase 3 release	HiSeq_30X_hg38	Long	0.83517	0.16483	A|G	G|A	C|C	G|G	AG	GA	Long Short	Long_T Short_C
HG02035	male	SAME1840035	KHV	Kinh Vietnamese	EAS	East Asian Ancestry	1000 Genomes on GRCh38,1000 Genomes 30x on GRCh38,1000 Genomes phase 3 release	HiSeq_30X_hg38	Short	0.197093	0.802907	G|G	A|A	C|C	G|G	GA	GA	Short Short	Short_C Short_C
HG02040	male	SAME1839803	KHV	Kinh Vietnamese	EAS	East Asian Ancestry	1000 Genomes on GRCh38,1000 Genomes 30x on GRCh38,1000 Genomes phase 3 release	HiSeq_30X_hg38	Long	0.729402	0.270598	A|G	G|A	T|C	A|G	AG	GA	Long Short	Long_T Short_C
HG02047	male	SAME1839772	KHV	Kinh Vietnamese	EAS	East Asian Ancestry	1000 Genomes on GRCh38,1000 Genomes 30x on GRCh38,1000 Genomes phase 3 release	HiSeq_30X_hg38	Short	0.159103	0.840897	G|G	G|A	C|C	G|G	GG	GA	Short Short	Short_C Short_C
HG02048	female	SAME123772	KHV	Kinh Vietnamese	EAS	East Asian Ancestry	1000 Genomes on GRCh38,1000 Genomes 30x on GRCh38,1000 Genomes phase 3 release	HiSeq_30X_hg38	Short	0.0699952	0.930005	G|G	G|G	C|C	G|G	GG	GG	Short Short	Short_C Long_T
HG02049	female	SAME123773	KHV	Kinh Vietnamese	EAS	East Asian Ancestry	1000 Genomes on GRCh38,1000 Genomes 30x on GRCh38,1000 Genomes phase 3 release	HiSeq_30X_hg38	Short	0.289551	0.710449	G|A	G|G	C|T	G|A	GG	AG	Short Long	Long_T Long_T
HG02050	male	SAME1839555	KHV	Kinh Vietnamese	EAS	East Asian Ancestry	1000 Genomes on GRCh38,1000 Genomes 30x on GRCh38,1000 Genomes phase 3 release	HiSeq_30X_hg38	Short	0.0820212	0.917979	G|G	G|G	C|C	G|G	GG	GG	Short Short	Short_C Short_C
HG02051	male	SAME1839549	ACB	African Caribbean	AFR	African Ancestry	1000 Genomes on GRCh38,1000 Genomes 30x on GRCh38,1000 Genomes phase 3 release	HiSeq_30X_hg38	Short	0.336548	0.663452	G|G	G|G	T|T	G|G	GG	GG	Short Short	Short_T Short_T
HG02052	female	SAME1839545	ACB	African Caribbean	AFR	African Ancestry	1000 Genomes on GRCh38,1000 Genomes 30x on GRCh38,1000 Genomes phase 3 release	HiSeq_30X_hg38	Long	0.528064	0.471936	A|G	G|A	T|C	G|G	AG	GA	Long Short	Short_C Short_C
HG02053	male	SAME1839543	ACB	African Caribbean	AFR	African Ancestry	1000 Genomes on GRCh38,1000 Genomes 30x on GRCh38,1000 Genomes phase 3 release	HiSeq_30X_hg38	Long	0.826803	0.173197	G|A	G|G	T|T	G|G	GG	AG	Short Long	Short_C Short_C
HG02054	female	SAME1839538	ACB	African Caribbean	AFR	African Ancestry	1000 Genomes on GRCh38,1000 Genomes 30x on GRCh38,1000 Genomes phase 3 release	HiSeq_30X_hg38	Long	0.778359	0.221641	G|A	G|G	C|T	G|G	GG	AG	Short Long	Short_C Short_C
HG02055	male	SAME1839531	ACB	African Caribbean	AFR	African Ancestry	1000 Genomes 30x on GRCh38,1000 Genomes phase 3 release	HiSeq_30X_hg38	Long	0.520376	0.479624	G|G	G|G	T|C	G|G	GG	GG	Short Short	Short_T Short_C
HG02056	male	SAME124162	KHV	Kinh Vietnamese	EAS	East Asian Ancestry	1000 Genomes 30x on GRCh38,1000 Genomes phase 3 release	HiSeq_30X_hg38	Short	0.127485	0.872515	G|G	G|G	C|C	G|G	GG	GG	Short Short	Short_C Short_C
HG02057	female	SAME124146	KHV	Kinh Vietnamese	EAS	East Asian Ancestry	1000 Genomes on GRCh38,1000 Genomes 30x on GRCh38,1000 Genomes phase 3 release	HiSeq_30X_hg38	Short	0.086632	0.913368	G|G	G|G	C|C	G|G	GG	GG	Short Short	Short_C Short_C
HG02058	male	SAME125319	KHV	Kinh Vietnamese	EAS	East Asian Ancestry	1000 Genomes on GRCh38,1000 Genomes 30x on GRCh38,1000 Genomes phase 3 release	HiSeq_30X_hg38	Short	0.0591962	0.940804	G|G	G|G	C|C	G|G	GG	GG	Short Short	Short_C Short_C
HG02059	female	SAME1839596	KHV	Kinh Vietnamese	EAS	East Asian Ancestry	1000 Genomes 30x on GRCh38,Human Genome Structural Variation Consortium, Phase 2,Human Genome Structural Variation Consortium, Phase 3,1000 Genomes phase 3 release	HiSeq_30X_hg38	Short	0.131885	0.868115	G|G	A|A	C|C	G|G	GA	GA	Short Short	Short_C Short_C
HG02060	female	SAME1839679	KHV	Kinh Vietnamese	EAS	East Asian Ancestry	1000 Genomes on GRCh38,1000 Genomes 30x on GRCh38,1000 Genomes phase 3 release	HiSeq_30X_hg38	Short	0.126197	0.873803	G|G	A|G	C|C	G|G	GA	GG	Short Short	Short_C Short_C
HG02061	male	SAME1839676	KHV	Kinh Vietnamese	EAS	East Asian Ancestry	1000 Genomes on GRCh38,1000 Genomes 30x on GRCh38,1000 Genomes phase 3 release	HiSeq_30X_hg38	Short	0.105247	0.894753	G|G	A|G	C|C	G|G	GA	GG	Short Short	Short_C Short_C
HG02064	male	SAME1839658	KHV	Kinh Vietnamese	EAS	East Asian Ancestry	1000 Genomes on GRCh38,1000 Genomes 30x on GRCh38,1000 Genomes phase 3 release	HiSeq_30X_hg38	Long	0.959244	0.0407557	A|A	G|G	T|T	A|A	AG	AG	Long Long	Long_C Short_C
HG02067	male	SAME1839388	KHV	Kinh Vietnamese	EAS	East Asian Ancestry	1000 Genomes on GRCh38,1000 Genomes 30x on GRCh38,1000 Genomes phase 3 release	HiSeq_30X_hg38	Short	0.28477	0.71523	A|G	G|G	C|C	G|G	AG	GG	Long Short	Long_T Short_C
HG02068	female	SAME123374	KHV	Kinh Vietnamese	EAS	East Asian Ancestry	1000 Genomes 30x on GRCh38,1000 Genomes phase 3 release	HiSeq_30X_hg38	Long	0.877003	0.122997	A|A	G|G	T|T	A|G	AG	AG	Long Long	Long_T Long_T
HG02069	female	SAME123375	KHV	Kinh Vietnamese	EAS	East Asian Ancestry	1000 Genomes on GRCh38,1000 Genomes 30x on GRCh38,1000 Genomes phase 3 release	HiSeq_30X_hg38	Long	0.68344	0.31656	A|G	G|G	T|C	G|G	AG	GG	Long Short	Long_T Long_C
HG02070	male	SAME124908	KHV	Kinh Vietnamese	EAS	East Asian Ancestry	1000 Genomes on GRCh38,1000 Genomes 30x on GRCh38,1000 Genomes phase 3 release	HiSeq_30X_hg38	Long	0.662347	0.337653	G|A	A|G	C|T	G|A	GA	AG	Short Long	Long_T Short_C
HG02071	male	SAME123102	KHV	Kinh Vietnamese	EAS	East Asian Ancestry	1000 Genomes 30x on GRCh38,1000 Genomes phase 3 release	HiSeq_30X_hg38	Short	0.0296644	0.970336	G|G	G|G	C|C	G|G	GG	GG	Short Short	Short_C Short_C
HG02072	female	SAME123105	KHV	Kinh Vietnamese	EAS	East Asian Ancestry	1000 Genomes on GRCh38,1000 Genomes 30x on GRCh38,1000 Genomes phase 3 release	HiSeq_30X_hg38	Short	0.0382127	0.961787	G|G	G|G	C|C	G|G	GG	GG	Short Short	Short_C Short_C
HG02073	male	SAME123104	KHV	Kinh Vietnamese	EAS	East Asian Ancestry	1000 Genomes on GRCh38,1000 Genomes 30x on GRCh38,1000 Genomes phase 3 release	HiSeq_30X_hg38	Short	0.10735	0.89265	A|G	A|G	C|C	G|G	AA	GG	Short Short	Long_T Long_T
HG02074	male	SAME123107	KHV	Kinh Vietnamese	EAS	East Asian Ancestry	1000 Genomes 30x on GRCh38,1000 Genomes phase 3 release	HiSeq_30X_hg38	Short	0.120539	0.879461	A|G	A|G	C|C	G|G	AA	GG	Short Short	Long_C Short_C
HG02075	female	SAME123106	KHV	Kinh Vietnamese	EAS	East Asian Ancestry	1000 Genomes on GRCh38,1000 Genomes 30x on GRCh38,1000 Genomes phase 3 release	HiSeq_30X_hg38	Long	0.53423	0.46577	G|A	G|G	C|T	G|A	GG	AG	Short Long	Short_C Short_C
HG02076	male	SAME124913	KHV	Kinh Vietnamese	EAS	East Asian Ancestry	1000 Genomes on GRCh38,1000 Genomes 30x on GRCh38,1000 Genomes phase 3 release	HiSeq_30X_hg38	Short	0.157119	0.842881	A|G	A|A	C|C	G|G	AA	GA	Short Short	Short_C Short_C
HG02077	male	SAME123108	KHV	Kinh Vietnamese	EAS	East Asian Ancestry	1000 Genomes 30x on GRCh38,1000 Genomes phase 3 release	HiSeq_30X_hg38	Long	0.957052	0.0429479	A|A	G|G	T|T	A|A	AG	AG	Long Long	Long_T Long_T
HG02078	female	SAME123099	KHV	Kinh Vietnamese	EAS	East Asian Ancestry	1000 Genomes on GRCh38,1000 Genomes 30x on GRCh38,1000 Genomes phase 3 release	HiSeq_30X_hg38	Long	0.778243	0.221757	G|A	A|G	C|T	G|A	GA	AG	Short Long	Long_T Short_C
HG02079	male	SAME123098	KHV	Kinh Vietnamese	EAS	East Asian Ancestry	1000 Genomes on GRCh38,1000 Genomes 30x on GRCh38,1000 Genomes phase 3 release	HiSeq_30X_hg38	Long	0.931284	0.0687162	A|A	G|G	T|T	A|A	AG	AG	Long Long	Long_T Short_C
HG02080	female	SAME124825	KHV	Kinh Vietnamese	EAS	East Asian Ancestry	1000 Genomes 30x on GRCh38,1000 Genomes phase 3 release	HiSeq_30X_hg38	Short	0.0571282	0.942872	G|G	G|G	C|C	G|G	GG	GG	Short Short	Short_C Short_C
HG02081	female	SAME124826	KHV	Kinh Vietnamese	EAS	East Asian Ancestry	1000 Genomes on GRCh38,1000 Genomes 30x on GRCh38,1000 Genomes phase 3 release	HiSeq_30X_hg38	Short	0.113305	0.886695	G|G	G|A	C|T	G|A	GG	GA	Short Short	Short_C Short_T
HG02082	male	SAME124950	KHV	Kinh Vietnamese	EAS	East Asian Ancestry	1000 Genomes on GRCh38,1000 Genomes 30x on GRCh38,1000 Genomes phase 3 release	HiSeq_30X_hg38	Short	0.0945439	0.905456	G|G	A|G	C|C	G|G	GA	GG	Short Short	Short_C Short_C
HG02083	male	SAME124962	KHV	Kinh Vietnamese	EAS	East Asian Ancestry	1000 Genomes 30x on GRCh38,1000 Genomes phase 3 release	HiSeq_30X_hg38	Short	0.0887816	0.911218	G|G	G|A	C|C	G|G	GG	GA	Short Short	Short_C Long_T
HG02084	female	SAME124973	KHV	Kinh Vietnamese	EAS	East Asian Ancestry	1000 Genomes on GRCh38,1000 Genomes 30x on GRCh38,1000 Genomes phase 3 release	HiSeq_30X_hg38	Long	0.845689	0.154311	A|G	A|A	C|C	G|G	AA	GA	Short Short	Short_C Short_C
HG02085	male	SAME124979	KHV	Kinh Vietnamese	EAS	East Asian Ancestry	1000 Genomes on GRCh38,1000 Genomes 30x on GRCh38,1000 Genomes phase 3 release	HiSeq_30X_hg38	Short	0.112499	0.887501	G|G	G|G	C|C	G|G	GG	GG	Short Short	Short_C Short_C
HG02086	female	SAME124675	KHV	Kinh Vietnamese	EAS	East Asian Ancestry	1000 Genomes on GRCh38,1000 Genomes 30x on GRCh38,1000 Genomes phase 3 release	HiSeq_30X_hg38	Short	0.392173	0.607827	A|G	G|G	T|C	A|G	AG	GG	Long Short	Long_C Short_C
HG02087	female	SAME124678	KHV	Kinh Vietnamese	EAS	East Asian Ancestry	1000 Genomes on GRCh38,1000 Genomes 30x on GRCh38,1000 Genomes phase 3 release	HiSeq_30X_hg38	Long	0.734917	0.265083	G|A	G|G	T|T	G|A	GG	AG	Short Long	Short_C Long_T
HG02088	male	SAME124820	KHV	Kinh Vietnamese	EAS	East Asian Ancestry	1000 Genomes on GRCh38,1000 Genomes 30x on GRCh38,1000 Genomes phase 3 release	HiSeq_30X_hg38	Short	0.204039	0.795961	G|A	A|A	C|C	G|G	GA	AA	Short Short	Short_C Short_C
HG02089	female	SAME124821	PEL	Peruvian	AMR	American Ancestry	1000 Genomes on GRCh38,1000 Genomes 30x on GRCh38,1000 Genomes phase 3 release	HiSeq_30X_hg38	Short	0.17853	0.82147	A|G	G|G	T|C	A|G	AG	GG	Long Short	Long_T Short_C
HG02090	male	SAME124651	PEL	Peruvian	AMR	American Ancestry	1000 Genomes on GRCh38,1000 Genomes 30x on GRCh38,1000 Genomes phase 3 release	HiSeq_30X_hg38	Short	0.244397	0.755603	G|G	G|A	C|C	G|G	GG	GA	Short Short	Short_C Short_C
HG02091	female	SAME124650	PEL	Peruvian	AMR	American Ancestry	1000 Genomes 30x on GRCh38,1000 Genomes phase 3 release	HiSeq_30X_hg38	Short	0.127102	0.872898	G|G	G|G	C|C	G|G	GG	GG	Short Short	Short_C Short_C
HG02095	female	SAME1839064	ACB	African Caribbean	AFR	African Ancestry	1000 Genomes on GRCh38,1000 Genomes 30x on GRCh38,1000 Genomes phase 3 release	HiSeq_30X_hg38	Short	0.0802153	0.919785	G|G	G|A	C|T	G|G	GG	GA	Short Short	Short_C Short_T
HG02102	female	SAME1840155	PEL	Peruvian	AMR	American Ancestry	1000 Genomes on GRCh38,1000 Genomes 30x on GRCh38,1000 Genomes phase 3 release	HiSeq_30X_hg38	Short	0.295178	0.704822	G|A	G|A	C|C	G|G	GG	AA	Short Short	Short_C Short_C
HG02104	male	SAME123874	PEL	Peruvian	AMR	American Ancestry	1000 Genomes on GRCh38,1000 Genomes 30x on GRCh38,1000 Genomes phase 3 release	HiSeq_30X_hg38	Short	0.174437	0.825563	G|G	G|G	C|C	G|G	GG	GG	Short Short	Short_C Short_C
HG02105	female	SAME123873	PEL	Peruvian	AMR	American Ancestry	1000 Genomes on GRCh38,1000 Genomes 30x on GRCh38,1000 Genomes phase 3 release	HiSeq_30X_hg38	Short	0.243233	0.756767	G|G	A|G	C|C	G|G	GA	GG	Short Short	Short_C Short_C
HG02106	female	SAME123875	PEL	Peruvian	AMR	American Ancestry	1000 Genomes 30x on GRCh38,Human Genome Structural Variation Consortium, Phase 2,Human Genome Structural Variation Consortium, Phase 3,1000 Genomes phase 3 release	HiSeq_30X_hg38	Short	0.2017	0.7983	G|G	G|A	C|C	G|G	GG	GA	Short Short	Short_C Short_C
HG02107	male	SAME1840206	ACB	African Caribbean	AFR	African Ancestry	1000 Genomes on GRCh38,1000 Genomes 30x on GRCh38,1000 Genomes phase 3 release	HiSeq_30X_hg38	Short	0.19452	0.80548	G|G	G|G	T|T	G|G	GG	GG	Short Short	Short_T Short_T
HG02108	female	SAME1840201	ACB	African Caribbean	AFR	African Ancestry	1000 Genomes on GRCh38,1000 Genomes 30x on GRCh38,1000 Genomes phase 3 release	HiSeq_30X_hg38	Short	0.123782	0.876218	G|G	G|A	T|C	G|G	GG	GA	Short Short	Short_T Short_C
HG02111	female	SAME1839922	ACB	African Caribbean	AFR	African Ancestry	1000 Genomes on GRCh38,1000 Genomes 30x on GRCh38,1000 Genomes phase 3 release	HiSeq_30X_hg38	Long	0.776679	0.223321	A|G	G|G	T|T	G|G	AG	GG	Long Short	Short_C Long_T
HG02113	female	SAME124044	KHV	Kinh Vietnamese	EAS	East Asian Ancestry	1000 Genomes on GRCh38,1000 Genomes 30x on GRCh38,1000 Genomes phase 3 release	HiSeq_30X_hg38	Short	0.243597	0.756403	G|G	G|A	C|C	G|G	GG	GA	Short Short	Short_C Short_C
HG02116	male	SAME1839990	KHV	Kinh Vietnamese	EAS	East Asian Ancestry	1000 Genomes on GRCh38,1000 Genomes 30x on GRCh38,1000 Genomes phase 3 release	HiSeq_30X_hg38	Long	0.625992	0.374008	A|A	G|A	C|C	G|G	AG	AA	Long Short	Long_C Short_C
HG02120	male	SAME123480	KHV	Kinh Vietnamese	EAS	East Asian Ancestry	1000 Genomes 30x on GRCh38,1000 Genomes phase 3 release	HiSeq_30X_hg38	Long	0.826589	0.173411	A|G	G|A	C|C	G|G	AG	GA	Long Short	Long_C Short_C
HG02121	female	SAME123479	KHV	Kinh Vietnamese	EAS	East Asian Ancestry	1000 Genomes on GRCh38,1000 Genomes 30x on GRCh38,1000 Genomes phase 3 release	HiSeq_30X_hg38	Short	0.25544	0.74456	G|G	G|A	C|C	G|G	GG	GA	Short Short	Short_C Short_C
HG02122	male	SAME123478	KHV	Kinh Vietnamese	EAS	East Asian Ancestry	1000 Genomes on GRCh38,1000 Genomes 30x on GRCh38,1000 Genomes phase 3 release	HiSeq_30X_hg38	Long	0.664749	0.335251	G|A	G|G	C|C	G|G	GG	AG	Short Long	Long_C Short_C
HG02126	female	SAME123477	KHV	Kinh Vietnamese	EAS	East Asian Ancestry	1000 Genomes 30x on GRCh38,1000 Genomes phase 3 release	HiSeq_30X_hg38	Short	0.286482	0.713518	A|G	G|G	C|C	G|G	AG	GG	Long Short	Long_C Short_C
HG02127	female	SAME123476	KHV	Kinh Vietnamese	EAS	East Asian Ancestry	1000 Genomes on GRCh38,1000 Genomes 30x on GRCh38,1000 Genomes phase 3 release	HiSeq_30X_hg38	Short	0.0915912	0.908409	G|G	G|A	C|C	G|G	GG	GA	Short Short	Short_C Short_C
HG02128	male	SAME123475	KHV	Kinh Vietnamese	EAS	East Asian Ancestry	1000 Genomes on GRCh38,1000 Genomes 30x on GRCh38,1000 Genomes phase 3 release	HiSeq_30X_hg38	Short	0.291733	0.708267	G|A	G|G	C|C	G|G	GG	AG	Short Long	Long_T Short_C
HG02129	male	SAME1839724	KHV	Kinh Vietnamese	EAS	East Asian Ancestry	1000 Genomes 30x on GRCh38,1000 Genomes phase 3 release	HiSeq_30X_hg38	Short	0.335535	0.664465	G|G	A|A	C|C	G|G	GA	GA	Short Short	Short_C Short_C
HG02130	female	SAME1839904	KHV	Kinh Vietnamese	EAS	East Asian Ancestry	1000 Genomes on GRCh38,1000 Genomes 30x on GRCh38,1000 Genomes phase 3 release	HiSeq_30X_hg38	Short	0.106272	0.893728	G|G	G|A	C|C	G|G	GG	GA	Short Short	Short_C Short_C
HG02131	male	SAME1839896	KHV	Kinh Vietnamese	EAS	East Asian Ancestry	1000 Genomes on GRCh38,1000 Genomes 30x on GRCh38,1000 Genomes phase 3 release	HiSeq_30X_hg38	Short	0.17352	0.82648	A|G	A|A	C|C	G|G	AA	GA	Short Short	Short_C Short_C
HG02132	male	SAME1839889	KHV	Kinh Vietnamese	EAS	East Asian Ancestry	1000 Genomes 30x on GRCh38,1000 Genomes phase 3 release	HiSeq_30X_hg38	Short	0.188147	0.811853	G|G	G|A	C|C	G|G	GG	GA	Short Short	Short_C Long_C
HG02133	female	SAME1839882	KHV	Kinh Vietnamese	EAS	East Asian Ancestry	1000 Genomes on GRCh38,1000 Genomes 30x on GRCh38,1000 Genomes phase 3 release	HiSeq_30X_hg38	Short	0.103781	0.896219	G|G	A|G	C|C	G|G	GA	GG	Short Short	Short_C Short_C
HG02134	male	SAME1839875	KHV	Kinh Vietnamese	EAS	East Asian Ancestry	1000 Genomes on GRCh38,1000 Genomes 30x on GRCh38,1000 Genomes phase 3 release	HiSeq_30X_hg38	Short	0.195175	0.804825	G|G	A|G	C|C	G|G	GA	GG	Short Short	Short_C Short_C
HG02135	male	SAME1839872	KHV	Kinh Vietnamese	EAS	East Asian Ancestry	1000 Genomes 30x on GRCh38,1000 Genomes phase 3 release	HiSeq_30X_hg38	Short	0.137909	0.862091	G|G	A|G	C|C	G|G	GA	GG	Short Short	Long_T Short_C
HG02136	female	SAME1839865	KHV	Kinh Vietnamese	EAS	East Asian Ancestry	1000 Genomes on GRCh38,1000 Genomes 30x on GRCh38,1000 Genomes phase 3 release	HiSeq_30X_hg38	Short	0.248824	0.751176	A|G	A|G	C|C	G|G	AA	GG	Short Short	Long_T Short_C
HG02137	male	SAME1839862	KHV	Kinh Vietnamese	EAS	East Asian Ancestry	1000 Genomes on GRCh38,1000 Genomes 30x on GRCh38,1000 Genomes phase 3 release	HiSeq_30X_hg38	Short	0.149234	0.850766	G|G	G|A	C|C	G|G	GG	GA	Short Short	Short_C Short_C
HG02138	male	SAME123659	KHV	Kinh Vietnamese	EAS	East Asian Ancestry	1000 Genomes on GRCh38,1000 Genomes 30x on GRCh38,1000 Genomes phase 3 release	HiSeq_30X_hg38	Short	0.130762	0.869238	G|G	G|A	C|C	G|G	GG	GA	Short Short	Short_C Short_C
HG02139	female	SAME123660	KHV	Kinh Vietnamese	EAS	East Asian Ancestry	1000 Genomes on GRCh38,1000 Genomes 30x on GRCh38,1000 Genomes phase 3 release	HiSeq_30X_hg38	Short	0.276727	0.723273	A|G	G|G	T|C	A|G	AG	GG	Long Short	Short_C Short_C
HG02140	female	SAME124612	KHV	Kinh Vietnamese	EAS	East Asian Ancestry	1000 Genomes on GRCh38,1000 Genomes 30x on GRCh38,1000 Genomes phase 3 release	HiSeq_30X_hg38	Short	0.25592	0.74408	G|G	A|A	C|C	G|G	GA	GA	Short Short	Short_C Short_C
HG02141	male	SAME124611	KHV	Kinh Vietnamese	EAS	East Asian Ancestry	1000 Genomes on GRCh38,1000 Genomes 30x on GRCh38,1000 Genomes phase 3 release	HiSeq_30X_hg38	Short	0.0830893	0.916911	G|A	G|A	C|C	G|G	GG	AA	Short Short	Long_T Short_C
HG02142	female	SAME124614	KHV	Kinh Vietnamese	EAS	East Asian Ancestry	1000 Genomes on GRCh38,1000 Genomes 30x on GRCh38,1000 Genomes phase 3 release	HiSeq_30X_hg38	Short	0.0859067	0.914093	G|G	G|A	C|C	G|G	GG	GA	Short Short	Short_C Short_C
HG02143	male	SAME1839628	ACB	African Caribbean	AFR	African Ancestry	1000 Genomes on GRCh38,1000 Genomes 30x on GRCh38,1000 Genomes phase 3 release	HiSeq_30X_hg38	Short	0.310876	0.689124	G|G	G|G	C|T	G|G	GG	GG	Short Short	Short_C Short_T
HG02144	female	SAME1839624	ACB	African Caribbean	AFR	African Ancestry	1000 Genomes on GRCh38,1000 Genomes 30x on GRCh38,1000 Genomes phase 3 release	HiSeq_30X_hg38	Short	0.111176	0.888824	G|G	G|A	T|C	G|G	GG	GA	Short Short	Short_T Short_C
HG02145	male	SAME1839616	ACB	African Caribbean	AFR	African Ancestry	1000 Genomes 30x on GRCh38,1000 Genomes phase 3 release	HiSeq_30X_hg38	Short	0.177015	0.822985	G|G	G|G	T|T	G|G	GG	GG	Short Short	Long_C Short_C
HG02146	male	SAME1839613	PEL	Peruvian	AMR	American Ancestry	1000 Genomes on GRCh38,1000 Genomes 30x on GRCh38,1000 Genomes phase 3 release	HiSeq_30X_hg38	Short	0.116035	0.883965	G|G	G|A	C|C	G|G	GG	GA	Short Short	Short_C Short_C
HG02147	female	SAME1839700	PEL	Peruvian	AMR	American Ancestry	1000 Genomes on GRCh38,1000 Genomes 30x on GRCh38,1000 Genomes phase 3 release	HiSeq_30X_hg38	Short	0.218045	0.781955	G|G	A|A	C|C	G|G	GA	GA	Short Short	Short_C Short_C
HG02148	female	SAME1839697	PEL	Peruvian	AMR	American Ancestry	1000 Genomes 30x on GRCh38,1000 Genomes phase 3 release	HiSeq_30X_hg38	Short	0.0751744	0.924826	G|G	G|A	C|C	G|G	GG	GA	Short Short	Short_T Long_T
HG02150	male	SAME1839407	PEL	Peruvian	AMR	American Ancestry	1000 Genomes on GRCh38,1000 Genomes 30x on GRCh38,1000 Genomes phase 3 release	HiSeq_30X_hg38	Short	0.0990182	0.900982	G|G	A|G	C|C	G|G	GA	GG	Short Short	Short_C Short_C
HG02151	female	SAME1839403	CDX	Dai Chinese	EAS	East Asian Ancestry	1000 Genomes on GRCh38,1000 Genomes 30x on GRCh38,1000 Genomes phase 3 release	HiSeq_30X_hg38	Short	0.437022	0.562978	A|G	G|A	T|C	A|G	AG	GA	Long Short	Short_C Long_C
HG02152	female	SAME124790	CDX	Dai Chinese	EAS	East Asian Ancestry	1000 Genomes on GRCh38,1000 Genomes 30x on GRCh38,1000 Genomes phase 3 release	HiSeq_30X_hg38	Short	0.0915838	0.908416	G|A	G|A	C|C	G|G	GG	AA	Short Short	Short_T Long_T
HG02153	female	SAME124791	CDX	Dai Chinese	EAS	East Asian Ancestry	1000 Genomes on GRCh38,1000 Genomes 30x on GRCh38,1000 Genomes phase 3 release	HiSeq_30X_hg38	Short	0.141716	0.858284	A|G	A|G	C|C	G|G	AA	GG	Short Short	Short_C Long_T
HG02154	female	SAME124794	CDX	Dai Chinese	EAS	East Asian Ancestry	1000 Genomes on GRCh38,1000 Genomes 30x on GRCh38,1000 Genomes phase 3 release	HiSeq_30X_hg38	Short	0.0672701	0.93273	G|G	G|G	C|C	G|G	GG	GG	Short Short	Short_C Short_C
HG02155	female	SAME124795	CDX	Dai Chinese	EAS	East Asian Ancestry	1000 Genomes on GRCh38,1000 Genomes 30x on GRCh38,1000 Genomes phase 3 release	HiSeq_30X_hg38	Long	0.979068	0.0209321	A|A	G|G	T|C	A|G	AG	AG	Long Long	Short_C Long_T
HG02156	female	SAME124793	CDX	Dai Chinese	EAS	East Asian Ancestry	1000 Genomes on GRCh38,1000 Genomes 30x on GRCh38,1000 Genomes phase 3 release	HiSeq_30X_hg38	Long	0.978844	0.0211564	A|A	G|G	C|T	G|A	AG	AG	Long Long	Long_T Short_T
HG02164	female	SAME124209	CDX	Dai Chinese	EAS	East Asian Ancestry	1000 Genomes on GRCh38,1000 Genomes 30x on GRCh38,1000 Genomes phase 3 release	HiSeq_30X_hg38	Long	0.703544	0.296456	G|A	A|G	C|T	G|G	GA	AG	Short Long	Short_T Long_T
HG02165	female	SAME124208	CDX	Dai Chinese	EAS	East Asian Ancestry	1000 Genomes on GRCh38,1000 Genomes 30x on GRCh38,1000 Genomes phase 3 release	HiSeq_30X_hg38	Short	0.166415	0.833585	A|G	A|G	C|C	G|G	AA	GG	Short Short	Short_T Long_C
HG02166	female	SAME124207	CDX	Dai Chinese	EAS	East Asian Ancestry	1000 Genomes on GRCh38,1000 Genomes 30x on GRCh38,1000 Genomes phase 3 release	HiSeq_30X_hg38	Short	0.111976	0.888024	G|G	G|A	C|C	G|G	GG	GA	Short Short	Short_C Short_C
HG02178	female	SAME124414	CDX	Dai Chinese	EAS	East Asian Ancestry	1000 Genomes on GRCh38,1000 Genomes 30x on GRCh38,1000 Genomes phase 3 release	HiSeq_30X_hg38	Long	0.584001	0.415999	A|G	G|G	T|C	A|G	AG	GG	Long Short	Long_T Short_T
HG02179	female	SAME124415	CDX	Dai Chinese	EAS	East Asian Ancestry	1000 Genomes on GRCh38,1000 Genomes 30x on GRCh38,1000 Genomes phase 3 release	HiSeq_30X_hg38	Short	0.274895	0.725105	G|A	A|A	C|C	G|G	GA	AA	Short Short	Short_C Short_C
HG02180	female	SAME123208	CDX	Dai Chinese	EAS	East Asian Ancestry	1000 Genomes on GRCh38,1000 Genomes 30x on GRCh38,1000 Genomes phase 3 release	HiSeq_30X_hg38	Short	0.298383	0.701617	G|G	A|A	C|C	G|G	GA	GA	Short Short	Short_C Short_C
HG02181	female	SAME123206	CDX	Dai Chinese	EAS	East Asian Ancestry	1000 Genomes on GRCh38,1000 Genomes 30x on GRCh38,1000 Genomes phase 3 release	HiSeq_30X_hg38	Long	0.983982	0.0160179	A|A	G|G	C|T	G|A	AG	AG	Long Long	Long_T Short_C
HG02182	female	SAME125035	CDX	Dai Chinese	EAS	East Asian Ancestry	1000 Genomes on GRCh38,1000 Genomes 30x on GRCh38,1000 Genomes phase 3 release	HiSeq_30X_hg38	Long	0.510729	0.489271	A|G	G|G	T|C	A|G	AG	GG	Long Short	Short_C Short_T
HG02184	female	SAME123216	CDX	Dai Chinese	EAS	East Asian Ancestry	1000 Genomes on GRCh38,1000 Genomes 30x on GRCh38,1000 Genomes phase 3 release	HiSeq_30X_hg38	Short	0.0738166	0.926183	G|G	G|G	C|C	G|G	GG	GG	Short Short	Short_C Short_C
HG02185	female	SAME123215	CDX	Dai Chinese	EAS	East Asian Ancestry	1000 Genomes on GRCh38,1000 Genomes 30x on GRCh38,1000 Genomes phase 3 release	HiSeq_30X_hg38	Short	0.141895	0.858105	G|G	A|G	C|C	G|G	GA	GG	Short Short	Short_C Short_C
HG02186	female	SAME125039	CDX	Dai Chinese	EAS	East Asian Ancestry	1000 Genomes on GRCh38,1000 Genomes 30x on GRCh38,1000 Genomes phase 3 release	HiSeq_30X_hg38	Short	0.161033	0.838967	G|A	G|A	C|C	G|G	GG	AA	Short Short	Long_T Short_T
HG02187	female	SAME125038	CDX	Dai Chinese	EAS	East Asian Ancestry	1000 Genomes on GRCh38,1000 Genomes 30x on GRCh38,1000 Genomes phase 3 release	HiSeq_30X_hg38	Short	0.284528	0.715472	G|A	A|A	C|C	G|G	GA	AA	Short Short	Short_C Short_C
HG02188	female	SAME122829	CDX	Dai Chinese	EAS	East Asian Ancestry	1000 Genomes on GRCh38,1000 Genomes 30x on GRCh38,1000 Genomes phase 3 release	HiSeq_30X_hg38	Short	0.398784	0.601216	A|G	G|A	C|C	G|G	AG	GA	Long Short	Long_T Short_T
HG02190	female	SAME125259	CDX	Dai Chinese	EAS	East Asian Ancestry	1000 Genomes on GRCh38,1000 Genomes 30x on GRCh38,1000 Genomes phase 3 release	HiSeq_30X_hg38	Short	0.111942	0.888058	G|G	G|G	C|C	G|G	GG	GG	Short Short	Short_C Short_C
HG02215	female	SAME123904	GBR	British	EUR	European Ancestry	1000 Genomes on GRCh38,1000 Genomes 30x on GRCh38,1000 Genomes phase 3 release,Geuvadis	HiSeq_30X_hg38	Short	0.212445	0.787555	A|A	A|A	C|C	G|G	AA	AA	Short Short	Short_C Short_C
HG02219	male	SAME1839813	IBS	Iberian	EUR	European Ancestry	1000 Genomes on GRCh38,1000 Genomes 30x on GRCh38,1000 Genomes phase 3 release	HiSeq_30X_hg38	Short	0.170605	0.829395	G|G	G|G	C|C	G|G	GG	GG	Short Short	Short_C Short_C
HG02220	female	SAME123715	IBS	Iberian	EUR	European Ancestry	1000 Genomes on GRCh38,1000 Genomes 30x on GRCh38,1000 Genomes phase 3 release	HiSeq_30X_hg38	Short	0.119865	0.880135	G|A	G|A	C|C	G|G	GG	AA	Short Short	Short_C Short_C
HG02221	male	SAME123716	IBS	Iberian	EUR	European Ancestry	1000 Genomes on GRCh38,1000 Genomes 30x on GRCh38,1000 Genomes phase 3 release	HiSeq_30X_hg38	Short	0.155744	0.844256	G|G	G|A	T|C	G|G	GG	GA	Short Short	Short_T Short_C
HG02222	female	SAME123717	IBS	Iberian	EUR	European Ancestry	1000 Genomes 30x on GRCh38,1000 Genomes phase 3 release	HiSeq_30X_hg38	Short	0.166166	0.833834	G|G	G|G	T|C	G|G	GG	GG	Short Short	Short_T Short_C
HG02223	female	SAME1839584	IBS	Iberian	EUR	European Ancestry	1000 Genomes on GRCh38,1000 Genomes 30x on GRCh38,1000 Genomes phase 3 release	HiSeq_30X_hg38	Long	0.675031	0.324969	A|A	G|G	T|T	A|A	AG	AG	Long Long	Long_T Long_T
HG02224	male	SAME1839579	IBS	Iberian	EUR	European Ancestry	1000 Genomes on GRCh38,1000 Genomes 30x on GRCh38,1000 Genomes phase 3 release	HiSeq_30X_hg38	Short	0.124885	0.875115	A|A	A|A	C|C	G|G	AA	AA	Short Short	Short_C Short_C
HG02225	female	SAME1839576	IBS	Iberian	EUR	European Ancestry	1000 Genomes 30x on GRCh38,1000 Genomes phase 3 release	HiSeq_30X_hg38	Long	0.682774	0.317226	A|A	A|G	C|T	G|A	AA	AG	Short Long	Short_C Long_T
HG02229	female	SAME1839649	IBS	Iberian	EUR	European Ancestry	1000 Genomes 30x on GRCh38,1000 Genomes phase 3 release	HiSeq_30X_hg38	Short	0.26413	0.73587	A|A	A|A	C|C	G|G	AA	AA	Short Short	Short_C Short_C
HG02230	female	SAME1839383	IBS	Iberian	EUR	European Ancestry	1000 Genomes on GRCh38,1000 Genomes 30x on GRCh38,1000 Genomes phase 3 release	HiSeq_30X_hg38	Short	0.188307	0.811693	G|A	G|A	T|C	G|G	GG	AA	Short Short	Short_T Short_C
HG02231	male	SAME1839376	IBS	Iberian	EUR	European Ancestry	1000 Genomes on GRCh38,1000 Genomes 30x on GRCh38,1000 Genomes phase 3 release	HiSeq_30X_hg38	Short	0.203515	0.796485	A|G	A|A	C|C	G|G	AA	GA	Short Short	Short_C Short_C
HG02232	female	SAME1839374	IBS	Iberian	EUR	European Ancestry	1000 Genomes on GRCh38,1000 Genomes 30x on GRCh38,1000 Genomes phase 3 release	HiSeq_30X_hg38	Long	0.653511	0.346489	A|G	G|G	T|C	A|G	AG	GG	Long Short	Long_T Short_C
HG02233	male	SAME1839370	IBS	Iberian	EUR	European Ancestry	1000 Genomes on GRCh38,1000 Genomes 30x on GRCh38,1000 Genomes phase 3 release	HiSeq_30X_hg38	Short	0.178157	0.821843	A|G	A|G	C|C	G|G	AA	GG	Short Short	Short_C Short_C
HG02234	male	SAME1839367	IBS	Iberian	EUR	European Ancestry	1000 Genomes 30x on GRCh38,1000 Genomes phase 3 release	HiSeq_30X_hg38	Short	0.0948434	0.905157	G|G	G|G	C|C	G|G	GG	GG	Short Short	Short_C Short_C
HG02235	female	SAME123521	IBS	Iberian	EUR	European Ancestry	1000 Genomes on GRCh38,1000 Genomes 30x on GRCh38,1000 Genomes phase 3 release	HiSeq_30X_hg38	Long	0.699455	0.300545	A|A	A|G	C|T	G|A	AA	AG	Short Long	Short_C Long_T
HG02236	male	SAME123520	IBS	Iberian	EUR	European Ancestry	1000 Genomes on GRCh38,1000 Genomes 30x on GRCh38,1000 Genomes phase 3 release	HiSeq_30X_hg38	Short	0.139959	0.860041	G|A	G|A	T|C	G|G	GG	AA	Short Short	Short_T Short_C
HG02237	female	SAME123519	IBS	Iberian	EUR	European Ancestry	1000 Genomes 30x on GRCh38,1000 Genomes phase 3 release	HiSeq_30X_hg38	Short	0.0705948	0.929405	G|A	G|A	T|C	G|G	GG	AA	Short Short	Short_T Short_C
HG02238	male	SAME1839423	IBS	Iberian	EUR	European Ancestry	1000 Genomes on GRCh38,1000 Genomes 30x on GRCh38,1000 Genomes phase 3 release	HiSeq_30X_hg38	Short	0.148848	0.851152	A|G	A|G	C|C	G|G	AA	GG	Short Short	Short_C Short_C
HG02239	female	SAME1839420	IBS	Iberian	EUR	European Ancestry	1000 Genomes on GRCh38,1000 Genomes 30x on GRCh38,1000 Genomes phase 3 release	HiSeq_30X_hg38	Short	0.145989	0.854011	G|A	G|A	C|C	G|G	GG	AA	Short Short	Short_C Short_C
HG02240	female	SAME1839481	IBS	Iberian	EUR	European Ancestry	1000 Genomes 30x on GRCh38,1000 Genomes phase 3 release	HiSeq_30X_hg38	Short	0.0600287	0.939971	G|A	G|A	C|C	G|G	GG	AA	Short Short	Short_C Short_C
HG02250	male	SAME1839268	CDX	Dai Chinese	EAS	East Asian Ancestry	1000 Genomes on GRCh38,1000 Genomes 30x on GRCh38,1000 Genomes phase 3 release	HiSeq_30X_hg38	Short	0.136377	0.863623	G|G	G|A	C|C	G|G	GG	GA	Short Short	Short_C Short_C
HG02252	female	SAME1839354	PEL	Peruvian	AMR	American Ancestry	1000 Genomes on GRCh38,1000 Genomes 30x on GRCh38,1000 Genomes phase 3 release	HiSeq_30X_hg38	Short	0.34757	0.65243	G|G	G|G	C|C	G|G	GG	GG	Short Short	Short_C Short_C
HG02253	male	SAME1839347	PEL	Peruvian	AMR	American Ancestry	1000 Genomes on GRCh38,1000 Genomes 30x on GRCh38,1000 Genomes phase 3 release	HiSeq_30X_hg38	Short	0.0698832	0.930117	G|G	G|G	C|C	G|G	GG	GG	Short Short	Short_C Short_C
HG02255	male	SAME1839337	ACB	African Caribbean	AFR	African Ancestry	1000 Genomes on GRCh38,1000 Genomes 30x on GRCh38,1000 Genomes phase 3 release	HiSeq_30X_hg38	Short	0.0887044	0.911296	G|G	A|G	T|T	G|G	GA	GG	Short Short	Short_T Short_T
HG02256	female	SAME1839332	ACB	African Caribbean	AFR	African Ancestry	1000 Genomes on GRCh38,1000 Genomes 30x on GRCh38,1000 Genomes phase 3 release	HiSeq_30X_hg38	Short	0.102687	0.897313	G|G	A|G	T|C	A|G	GA	GG	Short Short	Short_T Short_C
HG02257	female	SAME1839326	ACB	African Caribbean	AFR	African Ancestry	1000 Genomes 30x on GRCh38,1000 Genomes phase 3 release	HiSeq_30X_hg38	Short	0.252538	0.747462	G|G	A|A	T|T	G|A	GA	GA	Short Short	Short_T Long_T
HG02258	male	SAME1839322	ACB	African Caribbean	AFR	African Ancestry	1000 Genomes 30x on GRCh38,1000 Genomes phase 3 release	HiSeq_30X_hg38	Short	0.29597	0.70403	G|G	G|G	C|T	G|G	GG	GG	Short Short	Short_C Short_T
HG02259	male	SAME1839319	PEL	Peruvian	AMR	American Ancestry	1000 Genomes on GRCh38,1000 Genomes 30x on GRCh38,1000 Genomes phase 3 release	HiSeq_30X_hg38	Short	0.291001	0.708999	G|G	G|A	C|C	G|G	GG	GA	Short Short	Short_C Short_C
HG02260	female	SAME1839139	PEL	Peruvian	AMR	American Ancestry	1000 Genomes on GRCh38,1000 Genomes 30x on GRCh38,1000 Genomes phase 3 release	HiSeq_30X_hg38	Short	0.141046	0.858954	G|G	G|G	C|C	G|G	GG	GG	Short Short	Short_C Short_C
HG02261	male	SAME1839134	PEL	Peruvian	AMR	American Ancestry	1000 Genomes 30x on GRCh38,1000 Genomes phase 3 release	HiSeq_30X_hg38	Short	0.080102	0.919898	G|G	G|G	C|C	G|G	GG	GG	Short Short	Short_C Short_C
HG02262	male	SAME1839128	PEL	Peruvian	AMR	American Ancestry	1000 Genomes on GRCh38,1000 Genomes 30x on GRCh38,1000 Genomes phase 3 release	HiSeq_30X_hg38	Short	0.160911	0.839089	G|G	G|G	C|C	G|G	GG	GG	Short Short	Short_C Short_C
HG02265	male	SAME1839117	PEL	Peruvian	AMR	American Ancestry	1000 Genomes on GRCh38,1000 Genomes 30x on GRCh38,1000 Genomes phase 3 release	HiSeq_30X_hg38	Short	0.233245	0.766755	G|G	G|A	C|C	G|G	GG	GA	Short Short	Short_C Short_C
HG02266	female	SAME1839110	PEL	Peruvian	AMR	American Ancestry	1000 Genomes on GRCh38,1000 Genomes 30x on GRCh38,1000 Genomes phase 3 release	HiSeq_30X_hg38	Short	0.11418	0.88582	G|G	A|A	C|C	G|G	GA	GA	Short Short	Short_C Short_C
HG02271	male	SAME1840319	PEL	Peruvian	AMR	American Ancestry	1000 Genomes on GRCh38,1000 Genomes 30x on GRCh38,1000 Genomes phase 3 release	HiSeq_30X_hg38	Short	0.178918	0.821082	G|G	G|A	C|T	G|A	GG	GA	Short Short	Short_C Short_T
HG02272	female	SAME1840314	PEL	Peruvian	AMR	American Ancestry	1000 Genomes on GRCh38,1000 Genomes 30x on GRCh38,1000 Genomes phase 3 release	HiSeq_30X_hg38	Short	0.14588	0.85412	G|G	A|G	C|C	G|G	GA	GG	Short Short	Short_C Short_C
HG02273	female	SAME1840309	PEL	Peruvian	AMR	American Ancestry	1000 Genomes 30x on GRCh38,1000 Genomes phase 3 release	HiSeq_30X_hg38	Short	0.11546	0.88454	G|G	A|G	T|C	A|G	GA	GG	Short Short	Short_T Short_C
HG02274	male	SAME1840306	PEL	Peruvian	AMR	American Ancestry	1000 Genomes on GRCh38,1000 Genomes 30x on GRCh38,1000 Genomes phase 3 release	HiSeq_30X_hg38	Short	0.0639724	0.936028	G|G	G|G	C|C	G|G	GG	GG	Short Short	Short_C Short_C
HG02275	female	SAME1840376	PEL	Peruvian	AMR	American Ancestry	1000 Genomes on GRCh38,1000 Genomes 30x on GRCh38,1000 Genomes phase 3 release	HiSeq_30X_hg38	Short	0.194506	0.805494	G|G	G|G	C|C	G|G	GG	GG	Short Short	Short_C Short_C
HG02277	male	SAME1840370	PEL	Peruvian	AMR	American Ancestry	1000 Genomes on GRCh38,1000 Genomes 30x on GRCh38,1000 Genomes phase 3 release	HiSeq_30X_hg38	Short	0.276478	0.723522	G|G	G|A	T|C	G|G	GG	GA	Short Short	Short_T Short_C
HG02278	female	SAME1840367	PEL	Peruvian	AMR	American Ancestry	1000 Genomes on GRCh38,1000 Genomes 30x on GRCh38,1000 Genomes phase 3 release	HiSeq_30X_hg38	Short	0.057583	0.942417	G|G	G|G	C|C	G|G	GG	GG	Short Short	Short_C Short_C
HG02279	male	SAME1840362	PEL	Peruvian	AMR	American Ancestry	1000 Genomes 30x on GRCh38,1000 Genomes phase 3 release	HiSeq_30X_hg38	Short	0.150293	0.849707	G|G	A|G	C|C	G|G	GA	GG	Short Short	Short_C Short_C
HG02280	female	SAME1840096	ACB	African Caribbean	AFR	African Ancestry	1000 Genomes 30x on GRCh38,1000 Genomes phase 3 release	HiSeq_30X_hg38	Short	0.148788	0.851212	G|G	G|G	T|C	G|G	GG	GG	Short Short	Short_T Long_T
HG02281	male	SAME1840094	ACB	African Caribbean	AFR	African Ancestry	1000 Genomes on GRCh38,1000 Genomes 30x on GRCh38,1000 Genomes phase 3 release	HiSeq_30X_hg38	Short	0.12456	0.87544	G|G	G|G	T|T	G|G	GG	GG	Short Short	Short_T Short_T
HG02282	female	SAME1840177	ACB	African Caribbean	AFR	African Ancestry	1000 Genomes on GRCh38,1000 Genomes 30x on GRCh38,Human Genome Structural Variation Consortium, Phase 3,1000 Genomes phase 3 release	HiSeq_30X_hg38	Short	0.217141	0.782859	G|A	G|A	T|C	G|G	GG	AA	Short Short	Short_T Long_T
HG02283	male	SAME1840173	ACB	African Caribbean	AFR	African Ancestry	1000 Genomes on GRCh38,1000 Genomes 30x on GRCh38,1000 Genomes phase 3 release	HiSeq_30X_hg38	Short	0.133849	0.866151	A|G	A|G	C|C	G|G	AA	GG	Short Short	Short_T Long_T
HG02284	male	SAME1840168	ACB	African Caribbean	AFR	African Ancestry	1000 Genomes on GRCh38,1000 Genomes 30x on GRCh38,1000 Genomes phase 3 release	HiSeq_30X_hg38	Short	0.0902791	0.909721	G|G	G|G	T|T	G|G	GG	GG	Short Short	Short_T Short_T
HG02285	male	SAME122914	PEL	Peruvian	AMR	American Ancestry	1000 Genomes on GRCh38,1000 Genomes 30x on GRCh38,1000 Genomes phase 3 release	HiSeq_30X_hg38	Short	0.174576	0.825424	A|G	A|G	C|C	G|G	AA	GG	Short Short	Short_C Short_C
HG02286	female	SAME122912	PEL	Peruvian	AMR	American Ancestry	1000 Genomes on GRCh38,1000 Genomes 30x on GRCh38,1000 Genomes phase 3 release	HiSeq_30X_hg38	Short	0.272029	0.727971	A|G	A|A	C|C	G|G	AA	GA	Short Short	Short_T Long_T
HG02287	female	SAME123755	PEL	Peruvian	AMR	American Ancestry	1000 Genomes 30x on GRCh38,1000 Genomes phase 3 release	HiSeq_30X_hg38	Short	0.15768	0.84232	G|G	G|A	C|C	G|G	GG	GA	Short Short	Short_C Short_C
HG02291	male	SAME1839948	PEL	Peruvian	AMR	American Ancestry	1000 Genomes on GRCh38,1000 Genomes 30x on GRCh38,1000 Genomes phase 3 release	HiSeq_30X_hg38	Short	0.195903	0.804097	G|G	A|A	C|C	G|G	GA	GA	Short Short	Short_C Short_C
HG02292	female	SAME1839943	PEL	Peruvian	AMR	American Ancestry	1000 Genomes on GRCh38,1000 Genomes 30x on GRCh38,1000 Genomes phase 3 release	HiSeq_30X_hg38	Short	0.162697	0.837303	G|G	A|A	C|C	G|G	GA	GA	Short Short	Short_C Short_C
HG02293	female	SAME1839934	PEL	Peruvian	AMR	American Ancestry	1000 Genomes 30x on GRCh38,1000 Genomes phase 3 release	HiSeq_30X_hg38	Short	0.195168	0.804832	G|G	A|A	C|C	G|G	GA	GA	Short Short	Short_T Long_T
HG02298	female	SAME1839913	PEL	Peruvian	AMR	American Ancestry	1000 Genomes on GRCh38,1000 Genomes 30x on GRCh38,1000 Genomes phase 3 release	HiSeq_30X_hg38	Short	0.122683	0.877317	G|G	G|G	C|C	G|G	GG	GG	Short Short	Short_C Short_C
HG02299	male	SAME1839994	PEL	Peruvian	AMR	American Ancestry	1000 Genomes on GRCh38,1000 Genomes 30x on GRCh38,1000 Genomes phase 3 release	HiSeq_30X_hg38	Short	0.193074	0.806926	A|G	A|G	C|C	G|G	AA	GG	Short Short	Short_C Short_C
HG02300	male	SAME1839856	PEL	Peruvian	AMR	American Ancestry	1000 Genomes 30x on GRCh38,1000 Genomes phase 3 release	HiSeq_30X_hg38	Short	0.309506	0.690494	G|G	G|G	C|C	G|G	GG	GG	Short Short	Short_C Short_C
HG02301	female	SAME124280	PEL	Peruvian	AMR	American Ancestry	1000 Genomes on GRCh38,1000 Genomes 30x on GRCh38,1000 Genomes phase 3 release	HiSeq_30X_hg38	Short	0.0911552	0.908845	G|G	A|A	C|C	G|G	GA	GA	Short Short	Short_C Short_C
HG02302	male	SAME124279	PEL	Peruvian	AMR	American Ancestry	1000 Genomes 30x on GRCh38,1000 Genomes phase 3 release	HiSeq_30X_hg38	Short	0.157269	0.842731	G|G	A|G	C|C	G|G	GA	GG	Short Short	Short_C Short_C
HG02303	female	SAME124278	PEL	Peruvian	AMR	American Ancestry	1000 Genomes 30x on GRCh38,1000 Genomes phase 3 release	HiSeq_30X_hg38	Short	0.0926774	0.907323	G|G	G|A	C|C	G|G	GG	GA	Short Short	Short_C Short_C
HG02304	male	SAME1839548	PEL	Peruvian	AMR	American Ancestry	1000 Genomes on GRCh38,1000 Genomes 30x on GRCh38,1000 Genomes phase 3 release	HiSeq_30X_hg38	Short	0.181048	0.818952	G|G	G|A	C|T	G|A	GG	GA	Short Short	Short_C Short_T
HG02307	male	SAME1839535	ACB	African Caribbean	AFR	African Ancestry	1000 Genomes on GRCh38,1000 Genomes 30x on GRCh38,1000 Genomes phase 3 release	HiSeq_30X_hg38	Short	0.119773	0.880227	G|G	G|G	C|T	G|G	GG	GG	Short Short	Short_C Short_T
HG02308	female	SAME1839529	ACB	African Caribbean	AFR	African Ancestry	1000 Genomes on GRCh38,1000 Genomes 30x on GRCh38,1000 Genomes phase 3 release	HiSeq_30X_hg38	Short	0.113697	0.886303	G|G	G|A	C|C	G|G	GG	GA	Short Short	Short_C Short_C
HG02309	female	SAME1839525	ACB	African Caribbean	AFR	African Ancestry	1000 Genomes on GRCh38,1000 Genomes 30x on GRCh38,1000 Genomes phase 3 release	HiSeq_30X_hg38	Short	0.105543	0.894457	G|G	G|A	C|C	G|G	GG	GA	Short Short	Short_C Short_C
HG02312	female	SAME1839684	PEL	Peruvian	AMR	American Ancestry	1000 Genomes on GRCh38,1000 Genomes 30x on GRCh38,1000 Genomes phase 3 release	HiSeq_30X_hg38	Short	0.167998	0.832002	G|G	G|G	C|C	G|G	GG	GG	Short Short	Short_C Short_C
HG02314	male	SAME1839674	ACB	African Caribbean	AFR	African Ancestry	1000 Genomes on GRCh38,1000 Genomes 30x on GRCh38,1000 Genomes phase 3 release	HiSeq_30X_hg38	Long	0.815383	0.184617	A|G	G|G	T|C	A|G	AG	GG	Long Short	Short_C Short_C
HG02315	female	SAME1839666	ACB	African Caribbean	AFR	African Ancestry	1000 Genomes on GRCh38,1000 Genomes 30x on GRCh38,1000 Genomes phase 3 release	HiSeq_30X_hg38	Short	0.156878	0.843122	G|G	A|G	C|T	G|G	GA	GG	Short Short	Short_C Short_T
HG02316	male	SAME1839661	ACB	African Caribbean	AFR	African Ancestry	1000 Genomes 30x on GRCh38,1000 Genomes phase 3 release	HiSeq_30X_hg38	Long	0.968137	0.0318632	A|A	G|G	T|T	A|A	AG	AG	Long Long	Long_T Long_T
HG02317	male	SAME1839656	ACB	African Caribbean	AFR	African Ancestry	1000 Genomes on GRCh38,1000 Genomes 30x on GRCh38,1000 Genomes phase 3 release	HiSeq_30X_hg38	Long	0.649815	0.350185	G|A	G|G	C|T	G|A	GG	AG	Short Long	Short_C Short_C
HG02318	female	SAME1839391	ACB	African Caribbean	AFR	African Ancestry	1000 Genomes on GRCh38,1000 Genomes 30x on GRCh38,1000 Genomes phase 3 release	HiSeq_30X_hg38	Long	0.930904	0.0690959	A|A	G|G	T|T	G|A	AG	AG	Long Long	Short_C Long_T
HG02321	female	SAME1839446	ACB	African Caribbean	AFR	African Ancestry	1000 Genomes 30x on GRCh38,1000 Genomes phase 3 release	HiSeq_30X_hg38	Short	0.165114	0.834886	G|A	G|A	T|C	G|G	GG	AA	Short Short	Short_T Short_C
HG02322	female	SAME1839444	ACB	African Caribbean	AFR	African Ancestry	1000 Genomes on GRCh38,1000 Genomes 30x on GRCh38,1000 Genomes phase 3 release	HiSeq_30X_hg38	Long	0.669726	0.330274	G|A	A|G	C|T	G|A	GA	AG	Short Long	Short_C Short_C
HG02323	male	SAME1839440	ACB	African Caribbean	AFR	African Ancestry	1000 Genomes on GRCh38,1000 Genomes 30x on GRCh38,1000 Genomes phase 3 release	HiSeq_30X_hg38	Long	0.929396	0.0706037	G|A	G|G	T|T	G|G	GG	AG	Short Long	Short_T Short_C
HG02325	female	SAME1839521	ACB	African Caribbean	AFR	African Ancestry	1000 Genomes on GRCh38,1000 Genomes 30x on GRCh38,1000 Genomes phase 3 release	HiSeq_30X_hg38	Short	0.228763	0.771237	G|G	A|A	C|C	G|G	GA	GA	Short Short	Short_C Short_C
HG02330	male	SAME1839237	ACB	African Caribbean	AFR	African Ancestry	1000 Genomes on GRCh38,1000 Genomes 30x on GRCh38,1000 Genomes phase 3 release	HiSeq_30X_hg38	Long	0.678775	0.321225	A|G	G|G	C|C	G|G	AG	GG	Long Short	Long_C Short_C
HG02332	male	SAME1839315	ACB	African Caribbean	AFR	African Ancestry	1000 Genomes on GRCh38,1000 Genomes 30x on GRCh38,1000 Genomes phase 3 release	HiSeq_30X_hg38	Long	0.980762	0.0192382	G|A	A|G	T|C	G|G	GA	AG	Short Long	Short_C Short_C
HG02334	male	SAME1839307	ACB	African Caribbean	AFR	African Ancestry	1000 Genomes on GRCh38,1000 Genomes 30x on GRCh38,1000 Genomes phase 3 release	HiSeq_30X_hg38	Short	0.0776943	0.922306	G|G	G|A	T|C	G|G	GG	GA	Short Short	Short_C Long_C
HG02337	female	SAME1839296	ACB	African Caribbean	AFR	African Ancestry	1000 Genomes on GRCh38,1000 Genomes 30x on GRCh38,1000 Genomes phase 3 release	HiSeq_30X_hg38	Long	0.699639	0.300361	G|A	G|G	C|T	G|G	GG	AG	Short Long	Short_C Long_C
HG02339	female	SAME1839288	ACB	African Caribbean	AFR	African Ancestry	1000 Genomes on GRCh38,1000 Genomes 30x on GRCh38,1000 Genomes phase 3 release	HiSeq_30X_hg38	Long	0.751217	0.248783	A|G	G|G	C|T	G|A	AG	GG	Long Short	Short_C Short_C
HG02343	male	SAME1839091	ACB	African Caribbean	AFR	African Ancestry	1000 Genomes on GRCh38,1000 Genomes 30x on GRCh38,1000 Genomes phase 3 release	HiSeq_30X_hg38	Short	0.124828	0.875172	A|G	A|G	C|T	G|G	AA	GG	Short Short	Short_C Short_T
HG02345	female	SAME1839081	PEL	Peruvian	AMR	American Ancestry	1000 Genomes on GRCh38,1000 Genomes 30x on GRCh38,1000 Genomes phase 3 release	HiSeq_30X_hg38	Short	0.107476	0.892524	G|G	A|A	C|C	G|G	GA	GA	Short Short	Short_C Short_C
HG02348	female	SAME1839063	PEL	Peruvian	AMR	American Ancestry	1000 Genomes on GRCh38,1000 Genomes 30x on GRCh38,1000 Genomes phase 3 release	HiSeq_30X_hg38	Short	0.112988	0.887012	G|G	A|A	C|C	G|G	GA	GA	Short Short	Short_C Short_C
HG02351	male	SAME1840284	CDX	Dai Chinese	EAS	East Asian Ancestry	1000 Genomes on GRCh38,1000 Genomes 30x on GRCh38,1000 Genomes phase 3 release	HiSeq_30X_hg38	Short	0.304774	0.695226	A|G	A|G	C|C	G|G	AA	GG	Short Short	Short_C Short_T
HG02353	male	SAME1840276	CDX	Dai Chinese	EAS	East Asian Ancestry	1000 Genomes on GRCh38,1000 Genomes 30x on GRCh38,1000 Genomes phase 3 release	HiSeq_30X_hg38	Short	0.085866	0.914134	G|G	G|G	C|C	G|G	GG	GG	Short Short	Short_C Short_C
HG02355	male	SAME1840269	CDX	Dai Chinese	EAS	East Asian Ancestry	1000 Genomes on GRCh38,1000 Genomes 30x on GRCh38,1000 Genomes phase 3 release	HiSeq_30X_hg38	Short	0.466373	0.533627	A|G	G|G	C|C	G|G	AG	GG	Long Short	Long_T Short_C
HG02356	male	SAME1840261	CDX	Dai Chinese	EAS	East Asian Ancestry	1000 Genomes on GRCh38,1000 Genomes 30x on GRCh38,1000 Genomes phase 3 release	HiSeq_30X_hg38	Long	0.58453	0.41547	A|A	G|A	T|C	A|G	AG	AA	Long Short	Short_C Short_C
HG02360	male	SAME1840391	CDX	Dai Chinese	EAS	East Asian Ancestry	1000 Genomes on GRCh38,1000 Genomes 30x on GRCh38,1000 Genomes phase 3 release	HiSeq_30X_hg38	Short	0.178825	0.821175	A|G	A|A	C|C	G|G	AA	GA	Short Short	Short_C Short_C
HG02364	male	SAME1840125	CDX	Dai Chinese	EAS	East Asian Ancestry	1000 Genomes on GRCh38,1000 Genomes 30x on GRCh38,1000 Genomes phase 3 release	HiSeq_30X_hg38	Short	0.0901564	0.909844	G|G	A|G	C|C	G|G	GA	GG	Short Short	Short_C Short_C
HG02367	male	SAME1840113	CDX	Dai Chinese	EAS	East Asian Ancestry	1000 Genomes on GRCh38,1000 Genomes 30x on GRCh38,1000 Genomes phase 3 release	HiSeq_30X_hg38	Short	0.154633	0.845367	G|G	G|A	C|C	G|G	GG	GA	Short Short	Short_C Short_C
HG02371	male	SAME1840180	CDX	Dai Chinese	EAS	East Asian Ancestry	1000 Genomes on GRCh38,1000 Genomes 30x on GRCh38,1000 Genomes phase 3 release	HiSeq_30X_hg38	Short	0.159229	0.840771	G|G	A|A	C|C	G|G	GA	GA	Short Short	Short_C Short_C
HG02373	male	SAME124104	CDX	Dai Chinese	EAS	East Asian Ancestry	1000 Genomes on GRCh38,1000 Genomes 30x on GRCh38,1000 Genomes phase 3 release	HiSeq_30X_hg38	Long	0.964604	0.0353957	A|A	G|G	T|T	A|A	AG	AG	Long Long	Short_C Short_C
HG02374	male	SAME1840247	CDX	Dai Chinese	EAS	East Asian Ancestry	1000 Genomes on GRCh38,1000 Genomes 30x on GRCh38,1000 Genomes phase 3 release	HiSeq_30X_hg38	Short	0.453048	0.546952	G|A	G|G	C|T	G|A	GG	AG	Short Long	Short_T Short_C
HG02375	male	SAME1840244	CDX	Dai Chinese	EAS	East Asian Ancestry	1000 Genomes on GRCh38,1000 Genomes 30x on GRCh38,1000 Genomes phase 3 release	HiSeq_30X_hg38	Long	0.864964	0.135036	A|A	A|A	C|C	G|G	AA	AA	Short Short	Short_C Short_C
HG02379	male	SAME1840217	CDX	Dai Chinese	EAS	East Asian Ancestry	1000 Genomes on GRCh38,1000 Genomes 30x on GRCh38,1000 Genomes phase 3 release	HiSeq_30X_hg38	Long	0.522156	0.477844	A|G	G|G	T|C	A|G	AG	GG	Long Short	Short_T Long_T
HG02380	male	SAME1840045	CDX	Dai Chinese	EAS	East Asian Ancestry	1000 Genomes on GRCh38,1000 Genomes 30x on GRCh38,1000 Genomes phase 3 release	HiSeq_30X_hg38	Short	0.172122	0.827878	G|G	A|A	C|C	G|G	GA	GA	Short Short	Short_C Short_C
HG02382	male	SAME1840025	CDX	Dai Chinese	EAS	East Asian Ancestry	1000 Genomes on GRCh38,1000 Genomes 30x on GRCh38,1000 Genomes phase 3 release	HiSeq_30X_hg38	Short	0.0886717	0.911328	G|G	G|G	C|C	G|G	GG	GG	Short Short	Short_C Short_C
HG02383	male	SAME1840019	CDX	Dai Chinese	EAS	East Asian Ancestry	1000 Genomes on GRCh38,1000 Genomes 30x on GRCh38,1000 Genomes phase 3 release	HiSeq_30X_hg38	Short	0.0841512	0.915849	G|G	A|G	C|C	G|G	GA	GG	Short Short	Short_C Short_C
HG02384	male	SAME1840011	CDX	Dai Chinese	EAS	East Asian Ancestry	1000 Genomes on GRCh38,1000 Genomes 30x on GRCh38,1000 Genomes phase 3 release	HiSeq_30X_hg38	Long	0.593235	0.406765	G|A	G|G	C|C	G|G	GG	AG	Short Long	Short_C Long_T
HG02385	male	SAME1840006	CDX	Dai Chinese	EAS	East Asian Ancestry	1000 Genomes on GRCh38,1000 Genomes 30x on GRCh38,1000 Genomes phase 3 release	HiSeq_30X_hg38	Short	0.121801	0.878199	G|G	A|A	C|C	G|G	GA	GA	Short Short	Short_C Short_C
HG02386	male	SAME1840001	CDX	Dai Chinese	EAS	East Asian Ancestry	1000 Genomes on GRCh38,1000 Genomes 30x on GRCh38,1000 Genomes phase 3 release	HiSeq_30X_hg38	Short	0.118597	0.881403	G|G	G|A	C|C	G|G	GG	GA	Short Short	Short_C Short_C
HG02389	male	SAME1840085	CDX	Dai Chinese	EAS	East Asian Ancestry	1000 Genomes on GRCh38,1000 Genomes 30x on GRCh38,1000 Genomes phase 3 release	HiSeq_30X_hg38	Short	0.237329	0.762671	G|G	A|G	C|C	G|G	GA	GG	Short Short	Short_C Short_C
HG02390	male	SAME1839788	CDX	Dai Chinese	EAS	East Asian Ancestry	1000 Genomes on GRCh38,1000 Genomes 30x on GRCh38,1000 Genomes phase 3 release	HiSeq_30X_hg38	Long	0.878541	0.121459	A|A	G|G	C|T	G|A	AG	AG	Long Long	Short_C Long_T
HG02391	male	SAME1839784	CDX	Dai Chinese	EAS	East Asian Ancestry	1000 Genomes on GRCh38,1000 Genomes 30x on GRCh38,1000 Genomes phase 3 release	HiSeq_30X_hg38	Short	0.0406984	0.959302	G|G	G|G	C|C	G|G	GG	GG	Short Short	Short_C Short_C
HG02392	male	SAME1839776	CDX	Dai Chinese	EAS	East Asian Ancestry	1000 Genomes on GRCh38,1000 Genomes 30x on GRCh38,1000 Genomes phase 3 release	HiSeq_30X_hg38	Short	0.237147	0.762853	G|A	A|A	C|C	G|G	GA	AA	Short Short	Short_C Short_C
HG02394	male	SAME123305	CDX	Dai Chinese	EAS	East Asian Ancestry	1000 Genomes on GRCh38,1000 Genomes 30x on GRCh38,1000 Genomes phase 3 release	HiSeq_30X_hg38	Short	0.126998	0.873002	G|G	G|A	C|C	G|G	GG	GA	Short Short	Short_C Short_C
HG02395	male	SAME1839754	CDX	Dai Chinese	EAS	East Asian Ancestry	1000 Genomes on GRCh38,1000 Genomes 30x on GRCh38,1000 Genomes phase 3 release	HiSeq_30X_hg38	Long	0.985693	0.0143067	A|A	G|G	T|T	A|A	AG	AG	Long Long	Short_C Short_C
HG02396	male	SAME125357	CDX	Dai Chinese	EAS	East Asian Ancestry	1000 Genomes on GRCh38,1000 Genomes 30x on GRCh38,1000 Genomes phase 3 release	HiSeq_30X_hg38	Long	0.959985	0.0400154	A|A	G|G	T|T	A|A	AG	AG	Long Long	Short_C Short_C
HG02397	male	SAME123308	CDX	Dai Chinese	EAS	East Asian Ancestry	1000 Genomes on GRCh38,1000 Genomes 30x on GRCh38,1000 Genomes phase 3 release	HiSeq_30X_hg38	Short	0.156357	0.843643	G|G	G|G	C|C	G|G	GG	GG	Short Short	Short_C Short_C
HG02398	male	SAME1839845	CDX	Dai Chinese	EAS	East Asian Ancestry	1000 Genomes on GRCh38,1000 Genomes 30x on GRCh38,1000 Genomes phase 3 release	HiSeq_30X_hg38	Long	0.962323	0.0376771	A|A	G|G	T|T	G|A	AG	AG	Long Long	Long_T Short_C
HG02399	male	SAME1839842	CDX	Dai Chinese	EAS	East Asian Ancestry	1000 Genomes on GRCh38,1000 Genomes 30x on GRCh38,1000 Genomes phase 3 release	HiSeq_30X_hg38	Short	0.15769	0.84231	G|A	G|G	C|T	G|A	GG	AG	Short Long	Short_C Long_T
HG02401	male	SAME1839415	CDX	Dai Chinese	EAS	East Asian Ancestry	1000 Genomes on GRCh38,1000 Genomes 30x on GRCh38,1000 Genomes phase 3 release	HiSeq_30X_hg38	Short	0.406642	0.593358	G|A	G|G	C|T	G|A	GG	AG	Short Long	Long_T Short_C
HG02402	male	SAME1839412	CDX	Dai Chinese	EAS	East Asian Ancestry	1000 Genomes on GRCh38,1000 Genomes 30x on GRCh38,1000 Genomes phase 3 release	HiSeq_30X_hg38	Short	0.240418	0.759582	G|G	G|G	C|C	G|G	GG	GG	Short Short	Short_C Short_C
HG02406	male	SAME1839394	CDX	Dai Chinese	EAS	East Asian Ancestry	1000 Genomes on GRCh38,1000 Genomes 30x on GRCh38,1000 Genomes phase 3 release	HiSeq_30X_hg38	Short	0.175255	0.824745	G|A	G|A	C|C	G|G	GG	AA	Short Short	Short_C Long_T
HG02407	male	SAME1839464	CDX	Dai Chinese	EAS	East Asian Ancestry	1000 Genomes on GRCh38,1000 Genomes 30x on GRCh38,1000 Genomes phase 3 release	HiSeq_30X_hg38	Long	0.582071	0.417929	A|G	G|A	T|C	A|G	AG	GA	Long Short	Long_C Short_C
HG02408	male	SAME1839461	CDX	Dai Chinese	EAS	East Asian Ancestry	1000 Genomes on GRCh38,1000 Genomes 30x on GRCh38,1000 Genomes phase 3 release	HiSeq_30X_hg38	Short	0.118337	0.881663	G|A	A|G	C|C	G|G	GA	AG	Short Long	Short_C Long_C
HG02409	male	SAME1839457	CDX	Dai Chinese	EAS	East Asian Ancestry	1000 Genomes on GRCh38,1000 Genomes 30x on GRCh38,1000 Genomes phase 3 release	HiSeq_30X_hg38	Short	0.179557	0.820443	A|G	A|A	C|C	G|G	AA	GA	Short Short	Short_C Short_C
HG02410	male	SAME1839207	CDX	Dai Chinese	EAS	East Asian Ancestry	1000 Genomes on GRCh38,1000 Genomes 30x on GRCh38,1000 Genomes phase 3 release	HiSeq_30X_hg38	Short	0.300439	0.699561	G|G	G|A	C|C	G|G	GG	GA	Short Short	Short_C Short_C
HG02419	female	SAME1839244	ACB	African Caribbean	AFR	African Ancestry	1000 Genomes on GRCh38,1000 Genomes 30x on GRCh38,1000 Genomes phase 3 release	HiSeq_30X_hg38	Short	0.380463	0.619537	A|G	G|G	T|C	A|G	AG	GG	Long Short	Long_T Short_C
HG02420	male	SAME1839320	ACB	African Caribbean	AFR	African Ancestry	1000 Genomes on GRCh38,1000 Genomes 30x on GRCh38,1000 Genomes phase 3 release	HiSeq_30X_hg38	Short	0.2133	0.7867	G|A	G|A	T|C	G|G	GG	AA	Short Short	Short_T Short_C
HG02425	female	SAME1839043	PEL	Peruvian	AMR	American Ancestry	1000 Genomes on GRCh38,1000 Genomes 30x on GRCh38,1000 Genomes phase 3 release	HiSeq_30X_hg38	Short	0.110572	0.889428	G|G	G|A	C|C	G|G	GG	GA	Short Short	Short_C Short_C
HG02427	female	SAME1839036	ACB	African Caribbean	AFR	African Ancestry	1000 Genomes on GRCh38,1000 Genomes 30x on GRCh38,1000 Genomes phase 3 release	HiSeq_30X_hg38	Short	0.149012	0.850988	A|G	A|A	C|C	G|G	AA	GA	Short Short	Short_C Short_C
HG02429	male	SAME1839021	ACB	African Caribbean	AFR	African Ancestry	1000 Genomes on GRCh38,1000 Genomes 30x on GRCh38,1000 Genomes phase 3 release	HiSeq_30X_hg38	Short	0.441308	0.558692	A|G	G|G	T|T	G|G	AG	GG	Long Short	Long_T Short_T
HG02433	male	SAME1839175	ACB	African Caribbean	AFR	African Ancestry	1000 Genomes on GRCh38,1000 Genomes 30x on GRCh38,1000 Genomes phase 3 release	HiSeq_30X_hg38	Long	0.877527	0.122473	A|G	G|G	T|T	G|G	AG	GG	Long Short	Short_C Short_C
HG02439	male	SAME1840297	ACB	African Caribbean	AFR	African Ancestry	1000 Genomes on GRCh38,1000 Genomes 30x on GRCh38,1000 Genomes phase 3 release	HiSeq_30X_hg38	Short	0.141472	0.858528	G|G	G|G	C|T	G|G	GG	GG	Short Short	Short_C Short_T
HG02442	male	SAME1840352	ACB	African Caribbean	AFR	African Ancestry	1000 Genomes on GRCh38,1000 Genomes 30x on GRCh38,1000 Genomes phase 3 release	HiSeq_30X_hg38	Long	0.601762	0.398238	A|G	G|A	T|C	G|G	AG	GA	Long Short	Short_C Long_T
HG02445	male	SAME1840341	ACB	African Caribbean	AFR	African Ancestry	1000 Genomes on GRCh38,1000 Genomes 30x on GRCh38,1000 Genomes phase 3 release	HiSeq_30X_hg38	Short	0.199913	0.800087	G|G	G|G	C|T	G|G	GG	GG	Short Short	Short_C Short_T
HG02449	male	SAME1840404	ACB	African Caribbean	AFR	African Ancestry	1000 Genomes on GRCh38,1000 Genomes 30x on GRCh38,1000 Genomes phase 3 release	HiSeq_30X_hg38	Long	0.991012	0.00898819	A|A	G|G	T|T	A|G	AG	AG	Long Long	Long_T Short_C
HG02450	female	SAME1840144	ACB	African Caribbean	AFR	African Ancestry	1000 Genomes on GRCh38,1000 Genomes 30x on GRCh38,1000 Genomes phase 3 release	HiSeq_30X_hg38	Short	0.140166	0.859834	G|G	A|A	C|C	G|G	GA	GA	Short Short	Short_C Short_C
HG02451	female	SAME1840138	ACB	African Caribbean	AFR	African Ancestry	1000 Genomes 30x on GRCh38,1000 Genomes phase 3 release	HiSeq_30X_hg38	Long	0.731925	0.268075	A|G	G|A	T|C	A|G	AG	GA	Long Short	Long_T Short_C
HG02455	male	SAME1840198	ACB	African Caribbean	AFR	African Ancestry	1000 Genomes on GRCh38,1000 Genomes 30x on GRCh38,1000 Genomes phase 3 release	HiSeq_30X_hg38	Short	0.105289	0.894711	G|G	G|G	T|T	G|G	GG	GG	Short Short	Short_T Short_T
HG02461	male	SAME1839993	GWD	Gambian Mandinka	AFR	African Ancestry	1000 Genomes on GRCh38,1000 Genomes 30x on GRCh38,1000 Genomes phase 3 release,Gambian Genome Variation Project (GRCh38)	HiSeq_30X_hg38	Short	0.195798	0.804202	G|G	A|G	C|T	G|G	GA	GG	Short Short	Short_C Short_T
HG02462	female	SAME1839991	GWD	Gambian Mandinka	AFR	African Ancestry	1000 Genomes on GRCh38,1000 Genomes 30x on GRCh38,1000 Genomes phase 3 release,Gambian Genome Variation Project (GRCh38)	HiSeq_30X_hg38	Short	0.0553092	0.944691	G|G	G|G	T|T	G|G	GG	GG	Short Short	Short_T Short_T
HG02463	male	SAME1839983	GWD	Gambian Mandinka	AFR	African Ancestry	1000 Genomes 30x on GRCh38	HiSeq_30X_hg38	Short	0.0749428	0.925057	G|G	A|G	C|T	G|G	GA	GG	Short Short	Short_C Short_T
HG02464	male	SAME1839978	GWD	Gambian Mandinka,Gambian	AFR	African Ancestry,Africa (SGDP)	1000 Genomes on GRCh38,Simons Genome Diversity Project,1000 Genomes 30x on GRCh38,1000 Genomes phase 3 release,Gambian Genome Variation Project (GRCh38)	HiSeq_30X_hg38	Short	0.0847831	0.915217	G|G	G|G	T|T	G|G	GG	GG	Short Short	Short_T Short_T
HG02465	female	SAME1839973	GWD	Gambian Mandinka	AFR	African Ancestry	1000 Genomes on GRCh38,1000 Genomes 30x on GRCh38,1000 Genomes phase 3 release,Gambian Genome Variation Project (GRCh38)	HiSeq_30X_hg38	Short	0.321314	0.678686	G|G	G|G	T|T	G|G	GG	GG	Short Short	Short_T Short_T
HG02466	male	SAME1839970	GWD	Gambian Mandinka	AFR	African Ancestry	1000 Genomes 30x on GRCh38	HiSeq_30X_hg38	Short	0.253818	0.746182	G|G	G|G	T|T	G|G	GG	GG	Short Short	Short_T Short_T
HG02470	male	SAME1839744	ACB	African Caribbean	AFR	African Ancestry	1000 Genomes on GRCh38,1000 Genomes 30x on GRCh38,1000 Genomes phase 3 release	HiSeq_30X_hg38	Short	0.160307	0.839693	G|G	G|G	T|T	G|G	GG	GG	Short Short	Short_T Short_T
HG02471	female	SAME1839741	ACB	African Caribbean	AFR	African Ancestry	1000 Genomes on GRCh38,1000 Genomes 30x on GRCh38,1000 Genomes phase 3 release	HiSeq_30X_hg38	Long	0.990595	0.00940497	A|G	G|A	T|C	G|G	AG	GA	Long Short	Short_T Long_T
HG02476	female	SAME1839717	ACB	African Caribbean	AFR	African Ancestry	1000 Genomes on GRCh38,1000 Genomes 30x on GRCh38,1000 Genomes phase 3 release	HiSeq_30X_hg38	Long	0.835355	0.164645	G|A	G|G	C|C	G|G	GG	AG	Short Long	Short_C Long_T
HG02477	female	SAME1839710	ACB	African Caribbean	AFR	African Ancestry	1000 Genomes on GRCh38,1000 Genomes 30x on GRCh38,1000 Genomes phase 3 release	HiSeq_30X_hg38	Short	0.220054	0.779946	G|G	A|G	T|T	G|G	GA	GG	Short Short	Short_T Short_T
HG02479	female	SAME1839798	ACB	African Caribbean	AFR	African Ancestry	1000 Genomes on GRCh38,1000 Genomes 30x on GRCh38,1000 Genomes phase 3 release	HiSeq_30X_hg38	Long	0.654437	0.345563	A|G	G|G	T|T	A|G	AG	GG	Long Short	Long_T Long_T
HG02481	male	SAME1839870	ACB	African Caribbean	AFR	African Ancestry	1000 Genomes on GRCh38,1000 Genomes 30x on GRCh38,1000 Genomes phase 3 release	HiSeq_30X_hg38	Long	0.841025	0.158975	A|G	G|G	C|T	G|G	AG	GG	Long Short	Long_C Short_C
HG02484	male	SAME1839858	ACB	African Caribbean	AFR	African Ancestry	1000 Genomes on GRCh38,1000 Genomes 30x on GRCh38,1000 Genomes phase 3 release	HiSeq_30X_hg38	Long	0.961195	0.0388052	G|A	G|G	C|C	G|G	GG	AG	Short Long	Long_T Short_C
HG02485	female	SAME1839564	ACB	African Caribbean	AFR	African Ancestry	1000 Genomes on GRCh38,1000 Genomes 30x on GRCh38,1000 Genomes phase 3 release	HiSeq_30X_hg38	Short	0.130299	0.869701	G|G	G|G	C|T	G|G	GG	GG	Short Short	Short_C Short_T
HG02489	male	SAME1839546	ACB	African Caribbean	AFR	African Ancestry	1000 Genomes on GRCh38,1000 Genomes 30x on GRCh38,1000 Genomes phase 3 release	HiSeq_30X_hg38	Short	0.168101	0.831899	G|G	G|G	C|C	G|G	GG	GG	Short Short	Short_C Short_C
HG02490	male	SAME1839625	PJL	Punjabi	SAS	South Asian Ancestry	1000 Genomes on GRCh38,1000 Genomes 30x on GRCh38,1000 Genomes phase 3 release	HiSeq_30X_hg38	Long	0.752773	0.247227	A|G	G|A	T|C	G|G	AG	GA	Long Short	Long_T Short_C
HG02491	female	SAME1839617	PJL	Punjabi	SAS	South Asian Ancestry	1000 Genomes on GRCh38,1000 Genomes 30x on GRCh38,1000 Genomes phase 3 release	HiSeq_30X_hg38	Short	0.0708257	0.929174	G|G	G|G	C|T	G|A	GG	GG	Short Short	Short_C Short_T
HG02492	male	SAME1839610	PJL	Punjabi	SAS	South Asian Ancestry	1000 Genomes 30x on GRCh38,Human Genome Structural Variation Consortium, Phase 2,1000 Genomes phase 3 release	HiSeq_30X_hg38	Short	0.163983	0.836017	G|G	A|G	C|C	G|G	GA	GG	Short Short	Short_C Short_C
HG02493	male	SAME1839704	PJL	Punjabi	SAS	South Asian Ancestry	1000 Genomes on GRCh38,1000 Genomes 30x on GRCh38,1000 Genomes phase 3 release	HiSeq_30X_hg38	Short	0.120868	0.879132	G|G	G|A	C|C	G|G	GG	GA	Short Short	Short_C Short_C
HG02494	female	SAME1839698	PJL	Punjabi,Punjabi	SAS	South Asia (SGDP),South Asian Ancestry	1000 Genomes on GRCh38,Simons Genome Diversity Project,1000 Genomes 30x on GRCh38,1000 Genomes phase 3 release	HiSeq_30X_hg38	Short	0.181603	0.818397	G|A	G|G	C|T	G|A	GG	AG	Short Long	Short_C Long_T
HG02495	female	SAME1839694	PJL	Punjabi	SAS	South Asian Ancestry	1000 Genomes 30x on GRCh38	HiSeq_30X_hg38	Short	0.169128	0.830872	G|G	G|G	C|C	G|G	GG	GG	Short Short	Short_C Short_C
HG02496	male	SAME1839688	ACB	African Caribbean	AFR	African Ancestry	1000 Genomes on GRCh38,1000 Genomes 30x on GRCh38,1000 Genomes phase 3 release	HiSeq_30X_hg38	Short	0.120983	0.879017	G|G	G|G	T|T	G|G	GG	GG	Short Short	Short_T Short_T
HG02497	female	SAME1839682	ACB	African Caribbean	AFR	African Ancestry	1000 Genomes on GRCh38,1000 Genomes 30x on GRCh38,1000 Genomes phase 3 release	HiSeq_30X_hg38	Long	0.644429	0.355571	G|A	A|G	C|T	G|G	GA	AG	Short Long	Short_C Long_T
HG02501	male	SAME1839281	ACB	African Caribbean	AFR	African Ancestry	1000 Genomes on GRCh38,1000 Genomes 30x on GRCh38,1000 Genomes phase 3 release	HiSeq_30X_hg38	Short	0.0978106	0.902189	G|G	G|G	T|C	G|G	GG	GG	Short Short	Short_T Short_C
HG02502	female	SAME1839272	ACB	African Caribbean	AFR	African Ancestry	1000 Genomes on GRCh38,1000 Genomes 30x on GRCh38,1000 Genomes phase 3 release	HiSeq_30X_hg38	Short	0.106219	0.893781	G|G	A|G	T|C	G|G	GA	GG	Short Short	Short_T Short_C
HG02505	female	SAME1839351	ACB	African Caribbean	AFR	African Ancestry	1000 Genomes on GRCh38,1000 Genomes 30x on GRCh38,1000 Genomes phase 3 release	HiSeq_30X_hg38	Short	0.136593	0.863407	G|G	G|A	T|T	G|G	GG	GA	Short Short	Short_T Short_T
HG02508	female	SAME1839334	ACB	African Caribbean	AFR	African Ancestry	1000 Genomes on GRCh38,1000 Genomes 30x on GRCh38,1000 Genomes phase 3 release	HiSeq_30X_hg38	Short	0.0985563	0.901444	G|G	G|A	T|C	G|G	GG	GA	Short Short	Short_T Short_C
HG02511	female	SAME1839150	ACB	African Caribbean	AFR	African Ancestry	1000 Genomes on GRCh38,1000 Genomes 30x on GRCh38,1000 Genomes phase 3 release	HiSeq_30X_hg38	Short	0.341504	0.658496	G|G	G|A	T|T	G|A	GG	GA	Short Short	Short_T Short_T
HG02512	male	SAME1839146	KHV	Kinh Vietnamese	EAS	East Asian Ancestry	1000 Genomes on GRCh38,1000 Genomes 30x on GRCh38,1000 Genomes phase 3 release	HiSeq_30X_hg38	Short	0.114219	0.885781	G|G	A|A	C|C	G|G	GA	GA	Short Short	Short_C Short_C
HG02513	female	SAME1839138	KHV	Kinh Vietnamese	EAS	East Asian Ancestry	1000 Genomes on GRCh38,1000 Genomes 30x on GRCh38,1000 Genomes phase 3 release	HiSeq_30X_hg38	Short	0.387974	0.612026	G|A	A|A	C|C	G|G	GA	AA	Short Short	Short_C Short_C
HG02514	male	SAME1839133	KHV	Kinh Vietnamese	EAS	East Asian Ancestry	1000 Genomes 30x on GRCh38,1000 Genomes phase 3 release	HiSeq_30X_hg38	Long	0.514226	0.485774	G|A	A|A	C|C	G|G	GA	AA	Short Short	Short_C Short_C
HG02521	male	SAME1840327	KHV	Kinh Vietnamese	EAS	East Asian Ancestry	1000 Genomes on GRCh38,1000 Genomes 30x on GRCh38,1000 Genomes phase 3 release	HiSeq_30X_hg38	Long	0.624941	0.375059	G|A	A|G	C|T	G|A	GA	AG	Short Long	Short_C Short_C
HG02522	female	SAME1840326	KHV	Kinh Vietnamese	EAS	East Asian Ancestry	1000 Genomes on GRCh38,1000 Genomes 30x on GRCh38,1000 Genomes phase 3 release	HiSeq_30X_hg38	Long	0.949397	0.0506033	A|A	G|G	T|T	A|A	AG	AG	Long Long	Short_C Short_C
HG02523	female	SAME1840322	KHV	Kinh Vietnamese	EAS	East Asian Ancestry	1000 Genomes 30x on GRCh38,1000 Genomes phase 3 release	HiSeq_30X_hg38	Long	0.955123	0.0448769	A|A	G|G	T|T	A|A	AG	AG	Long Long	Short_C Long_T
HG02524	male	SAME1840317	KHV	Kinh Vietnamese	EAS	East Asian Ancestry	1000 Genomes on GRCh38,1000 Genomes 30x on GRCh38	HiSeq_30X_hg38	Short	0.185481	0.814519	G|G	A|G	C|C	G|G	GA	GG	Short Short	Short_C Short_C
HG02525	female	SAME1840313	KHV	Kinh Vietnamese	EAS	East Asian Ancestry	1000 Genomes on GRCh38,1000 Genomes 30x on GRCh38	HiSeq_30X_hg38	Short	0.417447	0.582553	G|A	G|G	C|T	G|A	GG	AG	Short Long	Short_C Long_T
HG02526	female	SAME1840308	KHV	Kinh Vietnamese	EAS	East Asian Ancestry	1000 Genomes 30x on GRCh38	HiSeq_30X_hg38	Short	0.0685613	0.931439	G|G	G|G	C|C	G|G	GG	GG	Short Short	Short_C Short_C
HG02536	male	SAME1840172	ACB	African Caribbean	AFR	African Ancestry	1000 Genomes on GRCh38,1000 Genomes 30x on GRCh38,1000 Genomes phase 3 release	HiSeq_30X_hg38	Long	0.887391	0.112609	G|A	G|G	C|T	G|A	GG	AG	Short Long	Short_C Long_T
HG02537	female	SAME1840165	ACB	African Caribbean	AFR	African Ancestry	1000 Genomes on GRCh38,1000 Genomes 30x on GRCh38,1000 Genomes phase 3 release	HiSeq_30X_hg38	Long	0.695167	0.304833	G|A	A|G	T|T	G|G	GA	AG	Short Long	Long_T Long_T
HG02541	male	SAME1840214	ACB	African Caribbean	AFR	African Ancestry	1000 Genomes on GRCh38,1000 Genomes 30x on GRCh38,1000 Genomes phase 3 release	HiSeq_30X_hg38	Short	0.462519	0.537481	A|G	G|G	C|T	G|G	AG	GG	Long Short	Long_C Short_T
HG02545	male	SAME1839939	ACB	African Caribbean	AFR	African Ancestry	1000 Genomes on GRCh38,1000 Genomes 30x on GRCh38,1000 Genomes phase 3 release	HiSeq_30X_hg38	Short	0.187184	0.812816	G|G	G|G	T|T	G|G	GG	GG	Short Short	Short_T Short_T
HG02546	female	SAME1839932	ACB	African Caribbean	AFR	African Ancestry	1000 Genomes on GRCh38,1000 Genomes 30x on GRCh38,1000 Genomes phase 3 release	HiSeq_30X_hg38	Long	0.576583	0.423417	G|A	A|G	C|T	G|G	GA	AG	Short Long	Short_C Short_C
HG02549	female	SAME1839917	ACB	African Caribbean	AFR	African Ancestry	1000 Genomes on GRCh38,1000 Genomes 30x on GRCh38,1000 Genomes phase 3 release	HiSeq_30X_hg38	Long	0.623532	0.376468	G|A	G|G	T|T	G|A	GG	AG	Short Long	Short_C Short_C
HG02554	male	SAME1840075	ACB	African Caribbean	AFR	African Ancestry	1000 Genomes on GRCh38,1000 Genomes 30x on GRCh38,Human Genome Structural Variation Consortium, Phase 3,1000 Genomes phase 3 release	HiSeq_30X_hg38	Short	0.182063	0.817937	G|G	G|G	T|T	A|G	GG	GG	Short Short	Short_T Short_T
HG02555	female	SAME1840070	ACB	African Caribbean	AFR	African Ancestry	1000 Genomes on GRCh38,1000 Genomes 30x on GRCh38,1000 Genomes phase 3 release	HiSeq_30X_hg38	Short	0.117675	0.882325	G|G	G|G	T|T	G|G	GG	GG	Short Short	Short_T Short_T
HG02557	male	SAME1840061	ACB	African Caribbean	AFR	African Ancestry	1000 Genomes on GRCh38,1000 Genomes 30x on GRCh38,1000 Genomes phase 3 release	HiSeq_30X_hg38	Short	0.137659	0.862341	G|G	A|G	T|T	G|G	GA	GG	Short Short	Short_T Short_T
HG02558	female	SAME1840057	ACB	African Caribbean	AFR	African Ancestry	1000 Genomes on GRCh38,1000 Genomes 30x on GRCh38,1000 Genomes phase 3 release	HiSeq_30X_hg38	Short	0.170062	0.829938	G|G	A|G	T|T	G|G	GA	GG	Short Short	Short_T Short_T
HG02561	male	SAME1839838	GWD	Gambian Mandinka	AFR	African Ancestry	1000 Genomes on GRCh38,1000 Genomes 30x on GRCh38,1000 Genomes phase 3 release,Gambian Genome Variation Project (GRCh38)	HiSeq_30X_hg38	Long	0.986992	0.0130082	A|A	G|G	T|T	A|G	AG	AG	Long Long	Long_T Short_C
HG02562	female	SAME1839832	GWD	Gambian Mandinka	AFR	African Ancestry	1000 Genomes on GRCh38,1000 Genomes 30x on GRCh38,1000 Genomes phase 3 release,Gambian Genome Variation Project (GRCh38)	HiSeq_30X_hg38	Short	0.219206	0.780794	G|G	G|A	T|T	G|G	GG	GA	Short Short	Short_T Short_T
HG02563	male	SAME1839824	GWD	Gambian Mandinka	AFR	African Ancestry	1000 Genomes 30x on GRCh38	HiSeq_30X_hg38	Long	0.822503	0.177497	A|G	G|G	T|T	A|G	AG	GG	Long Short	Long_T Short_T
HG02568	female	SAME1839899	GWD	Gambian Mandinka	AFR	African Ancestry	1000 Genomes on GRCh38,1000 Genomes 30x on GRCh38,1000 Genomes phase 3 release,Gambian Genome Variation Project (GRCh38)	HiSeq_30X_hg38	Short	0.100246	0.899754	G|G	G|G	T|T	G|G	GG	GG	Short Short	Short_T Short_T
HG02569	male	SAME1839892	GWD	Gambian Mandinka	AFR	African Ancestry	1000 Genomes 30x on GRCh38	HiSeq_30X_hg38	Short	0.193215	0.806785	G|G	G|A	T|C	G|G	GG	GA	Short Short	Short_T Short_C
HG02570	male	SAME1839582	GWD	Gambian Mandinka	AFR	African Ancestry	1000 Genomes on GRCh38,1000 Genomes 30x on GRCh38,1000 Genomes phase 3 release,Gambian Genome Variation Project (GRCh38)	HiSeq_30X_hg38	Short	0.0451175	0.954882	G|G	G|G	C|T	G|G	GG	GG	Short Short	Short_C Short_T
HG02571	female	SAME1839577	GWD	Gambian Mandinka	AFR	African Ancestry	1000 Genomes on GRCh38,1000 Genomes 30x on GRCh38,1000 Genomes phase 3 release,Gambian Genome Variation Project (GRCh38)	HiSeq_30X_hg38	Short	0.169934	0.830066	G|G	G|G	T|C	G|G	GG	GG	Short Short	Short_T Short_C
HG02572	male	SAME1839570	GWD	Gambian Mandinka	AFR	African Ancestry	1000 Genomes 30x on GRCh38	HiSeq_30X_hg38	Short	0.127095	0.872905	G|G	G|G	T|C	G|G	GG	GG	Short Short	Short_T Short_C
HG02573	male	SAME1839567	GWD	Gambian Mandinka	AFR	African Ancestry	1000 Genomes on GRCh38,1000 Genomes 30x on GRCh38,1000 Genomes phase 3 release,Gambian Genome Variation Project (GRCh38)	HiSeq_30X_hg38	Long	0.612518	0.387482	A|G	G|G	T|T	A|G	AG	GG	Long Short	Short_T Long_T
HG02574	female	SAME1839652	GWD	Gambian Mandinka,Gambian	AFR	African Ancestry,Africa (SGDP)	1000 Genomes on GRCh38,Simons Genome Diversity Project,1000 Genomes 30x on GRCh38,1000 Genomes phase 3 release,Gambian Genome Variation Project (GRCh38)	HiSeq_30X_hg38	Short	0.377371	0.622629	A|G	G|G	T|C	G|G	AG	GG	Long Short	Long_T Short_C
HG02575	male	SAME1839650	GWD	Gambian Mandinka	AFR	African Ancestry	1000 Genomes 30x on GRCh38	HiSeq_30X_hg38	Long	0.688717	0.311283	A|G	G|G	T|C	A|G	AG	GG	Long Short	Long_T Short_C
HG02577	female	SAME1839642	ACB	African Caribbean	AFR	African Ancestry	1000 Genomes on GRCh38,1000 Genomes 30x on GRCh38,1000 Genomes phase 3 release	HiSeq_30X_hg38	Short	0.280541	0.719459	G|G	G|G	C|T	G|G	GG	GG	Short Short	Short_C Short_T
HG02580	female	SAME1839366	ACB	African Caribbean	AFR	African Ancestry	1000 Genomes on GRCh38,1000 Genomes 30x on GRCh38,1000 Genomes phase 3 release	HiSeq_30X_hg38	Long	0.52372	0.47628	G|A	G|G	T|T	G|G	GG	AG	Short Long	Long_T Short_T
HG02582	male	SAME1839431	GWD	Gambian Mandinka	AFR	African Ancestry	1000 Genomes on GRCh38,1000 Genomes 30x on GRCh38,1000 Genomes phase 3 release,Gambian Genome Variation Project (GRCh38)	HiSeq_30X_hg38	Long	0.795582	0.204418	G|A	G|G	C|T	G|A	GG	AG	Short Long	Short_C Long_C
HG02583	female	SAME1839429	GWD	Gambian Mandinka	AFR	African Ancestry	1000 Genomes on GRCh38,1000 Genomes 30x on GRCh38,1000 Genomes phase 3 release,Gambian Genome Variation Project (GRCh38)	HiSeq_30X_hg38	Long	0.95409	0.0459099	G|A	G|G	T|T	G|G	GG	AG	Short Long	Short_C Long_C
HG02584	male	SAME1839425	GWD	Gambian Mandinka	AFR	African Ancestry	1000 Genomes 30x on GRCh38	HiSeq_30X_hg38	Long	0.919836	0.0801636	A|A	G|G	T|T	A|G	AG	AG	Long Long	Long_T Long_T
HG02585	male	SAME1839418	GWD	Gambian Mandinka	AFR	African Ancestry	1000 Genomes on GRCh38,1000 Genomes 30x on GRCh38,1000 Genomes phase 3 release,Gambian Genome Variation Project (GRCh38)	HiSeq_30X_hg38	Long	0.781064	0.218936	A|G	G|A	T|C	G|G	AG	GA	Long Short	Short_C Short_C
HG02586	female	SAME1839414	GWD	Gambian Mandinka	AFR	African Ancestry	1000 Genomes on GRCh38,1000 Genomes 30x on GRCh38,1000 Genomes phase 3 release,Gambian Genome Variation Project (GRCh38)	HiSeq_30X_hg38	Short	0.36003	0.63997	A|G	G|G	T|T	G|G	AG	GG	Long Short	Long_T Short_C
HG02587	female	SAME1839409	GWD	Gambian Mandinka	AFR	African Ancestry	1000 Genomes 30x on GRCh38,Human Genome Structural Variation Consortium, Phase 2	HiSeq_30X_hg38	Short	0.47737	0.52263	G|A	A|G	C|T	G|G	GA	AG	Short Long	Short_C Long_T
HG02588	male	SAME1839404	GWD	Gambian Mandinka	AFR	African Ancestry	1000 Genomes on GRCh38,1000 Genomes 30x on GRCh38,1000 Genomes phase 3 release,Gambian Genome Variation Project (GRCh38)	HiSeq_30X_hg38	Short	0.240276	0.759724	G|G	A|G	C|T	G|G	GA	GG	Short Short	Short_C Short_T
HG02589	female	SAME1839401	GWD	Gambian Mandinka	AFR	African Ancestry	1000 Genomes on GRCh38,1000 Genomes 30x on GRCh38,1000 Genomes phase 3 release,Gambian Genome Variation Project (GRCh38)	HiSeq_30X_hg38	Short	0.46462	0.53538	G|G	G|G	C|T	G|G	GG	GG	Short Short	Short_C Short_T
HG02590	male	SAME1839222	GWD	Gambian Mandinka	AFR	African Ancestry	1000 Genomes 30x on GRCh38	HiSeq_30X_hg38	Short	0.179932	0.820068	G|G	G|G	T|T	G|G	GG	GG	Short Short	Short_T Short_T
HG02594	male	SAME1839208	GWD	Gambian Mandinka	AFR	African Ancestry	1000 Genomes on GRCh38,1000 Genomes 30x on GRCh38,1000 Genomes phase 3 release,Gambian Genome Variation Project (GRCh38)	HiSeq_30X_hg38	Short	0.132239	0.867761	G|G	G|A	C|C	G|G	GG	GA	Short Short	Short_C Short_C
HG02595	female	SAME1839204	GWD	Gambian Mandinka	AFR	African Ancestry	1000 Genomes on GRCh38,1000 Genomes 30x on GRCh38,1000 Genomes phase 3 release,Gambian Genome Variation Project (GRCh38)	HiSeq_30X_hg38	Short	0.156273	0.843727	G|G	G|A	T|C	A|G	GG	GA	Short Short	Short_T Short_C
HG02596	male	SAME1839201	GWD	Gambian Mandinka	AFR	African Ancestry	1000 Genomes 30x on GRCh38	HiSeq_30X_hg38	Short	0.117093	0.882907	G|G	G|G	C|T	G|A	GG	GG	Short Short	Short_C Short_T
HG02597	male	SAME1839199	PJL	Punjabi	SAS	South Asian Ancestry	1000 Genomes on GRCh38,1000 Genomes 30x on GRCh38,1000 Genomes phase 3 release	HiSeq_30X_hg38	Long	0.861099	0.138901	G|A	G|G	C|T	G|A	GG	AG	Short Long	Short_C Long_T
HG02600	male	SAME1840302	PJL	Punjabi	SAS	South Asian Ancestry	1000 Genomes on GRCh38,1000 Genomes 30x on GRCh38,1000 Genomes phase 3 release	HiSeq_30X_hg38	Short	0.226099	0.773901	G|A	A|A	C|C	G|G	GA	AA	Short Short	Short_C Short_C
HG02601	female	SAME1840293	PJL	Punjabi	SAS	South Asian Ancestry	1000 Genomes on GRCh38,1000 Genomes 30x on GRCh38,1000 Genomes phase 3 release	HiSeq_30X_hg38	Long	0.80619	0.19381	G|A	G|G	C|T	G|A	GG	AG	Short Long	Short_C Long_T
HG02602	male	SAME1840290	PJL	Punjabi	SAS	South Asian Ancestry	1000 Genomes 30x on GRCh38,1000 Genomes phase 3 release	HiSeq_30X_hg38	Short	0.218767	0.781233	A|G	A|G	C|C	G|G	AA	GG	Short Short	Short_T Long_T
HG02603	male	SAME1840287	PJL	Punjabi	SAS	South Asian Ancestry	1000 Genomes on GRCh38,1000 Genomes 30x on GRCh38,1000 Genomes phase 3 release	HiSeq_30X_hg38	Long	0.616303	0.383697	G|A	G|G	T|T	G|G	GG	AG	Short Long	Short_T Long_T
HG02604	female	SAME1840282	PJL	Punjabi	SAS	South Asian Ancestry	1000 Genomes on GRCh38,1000 Genomes 30x on GRCh38,1000 Genomes phase 3 release	HiSeq_30X_hg38	Long	0.608596	0.391404	A|A	A|G	C|T	G|A	AA	AG	Short Long	Short_C Long_T
HG02605	female	SAME1840277	PJL	Punjabi	SAS	South Asian Ancestry	1000 Genomes 30x on GRCh38,1000 Genomes phase 3 release	HiSeq_30X_hg38	Long	0.522328	0.477672	G|A	G|G	T|T	G|A	GG	AG	Short Long	Short_T Long_T
HG02610	male	SAME1840405	GWD	Gambian Mandinka	AFR	African Ancestry	1000 Genomes on GRCh38,1000 Genomes 30x on GRCh38,1000 Genomes phase 3 release,Gambian Genome Variation Project (GRCh38)	HiSeq_30X_hg38	Short	0.374013	0.625987	A|G	G|A	T|C	G|G	AG	GA	Long Short	Long_T Short_C
HG02611	female	SAME1840401	GWD	Gambian Mandinka	AFR	African Ancestry	1000 Genomes on GRCh38,1000 Genomes 30x on GRCh38,1000 Genomes phase 3 release,Gambian Genome Variation Project (GRCh38)	HiSeq_30X_hg38	Short	0.120923	0.879077	G|G	G|A	T|T	G|G	GG	GA	Short Short	Short_T Short_T
HG02612	male	SAME1840394	GWD	Gambian Mandinka	AFR	African Ancestry	1000 Genomes 30x on GRCh38	HiSeq_30X_hg38	Short	0.310074	0.689926	G|G	A|A	C|T	G|G	GA	GA	Short Short	Short_C Short_T
HG02613	male	SAME1840390	GWD	Gambian Mandinka	AFR	African Ancestry	1000 Genomes on GRCh38,1000 Genomes 30x on GRCh38,1000 Genomes phase 3 release,Gambian Genome Variation Project (GRCh38)	HiSeq_30X_hg38	Long	0.715062	0.284938	G|A	A|G	C|T	G|G	GA	AG	Short Long	Short_C Short_C
HG02614	female	SAME1840385	GWD	Gambian Mandinka	AFR	African Ancestry	1000 Genomes on GRCh38,1000 Genomes 30x on GRCh38,1000 Genomes phase 3 release,Gambian Genome Variation Project (GRCh38)	HiSeq_30X_hg38	Short	0.0971632	0.902837	G|G	G|A	T|T	G|G	GG	GA	Short Short	Short_T Short_T
HG02615	female	SAME1840380	GWD	Gambian Mandinka	AFR	African Ancestry	1000 Genomes 30x on GRCh38	HiSeq_30X_hg38	Short	0.137805	0.862195	G|G	A|A	C|T	G|G	GA	GA	Short Short	Long_C Short_T
HG02620	male	SAME1840191	GWD	Gambian Mandinka	AFR	African Ancestry	1000 Genomes on GRCh38,1000 Genomes 30x on GRCh38,1000 Genomes phase 3 release,Gambian Genome Variation Project (GRCh38)	HiSeq_30X_hg38	Long	0.727315	0.272685	A|G	G|G	T|T	A|G	AG	GG	Long Short	Long_T Short_T
HG02621	female	SAME1840187	GWD	Gambian Mandinka	AFR	African Ancestry	1000 Genomes on GRCh38,1000 Genomes 30x on GRCh38,1000 Genomes phase 3 release,Gambian Genome Variation Project (GRCh38)	HiSeq_30X_hg38	Long	0.661315	0.338685	A|G	G|G	T|C	A|G	AG	GG	Long Short	Short_C Short_C
HG02622	female	SAME1840185	GWD	Gambian Mandinka	AFR	African Ancestry	1000 Genomes 30x on GRCh38	HiSeq_30X_hg38	Short	0.210671	0.789329	G|G	G|G	T|C	G|G	GG	GG	Short Short	Long_C Short_C
HG02623	male	SAME1840182	GWD	Gambian Mandinka	AFR	African Ancestry	1000 Genomes on GRCh38,1000 Genomes 30x on GRCh38,1000 Genomes phase 3 release,Gambian Genome Variation Project (GRCh38)	HiSeq_30X_hg38	Long	0.652337	0.347663	A|A	A|G	C|T	G|A	AA	AG	Short Long	Long_T Short_C
HG02624	female	SAME1840259	GWD	Gambian Mandinka	AFR	African Ancestry	1000 Genomes on GRCh38,1000 Genomes 30x on GRCh38,1000 Genomes phase 3 release,Gambian Genome Variation Project (GRCh38)	HiSeq_30X_hg38	Long	0.885829	0.114171	G|A	G|G	T|T	G|G	GG	AG	Short Long	Short_C Short_C
HG02625	male	SAME1840257	GWD	Gambian Mandinka	AFR	African Ancestry	1000 Genomes 30x on GRCh38	HiSeq_30X_hg38	Short	0.206791	0.793209	A|G	A|G	C|T	G|G	AA	GG	Short Short	Short_C Short_T
HG02628	male	SAME1840238	GWD	Gambian Mandinka	AFR	African Ancestry	1000 Genomes on GRCh38,1000 Genomes 30x on GRCh38,1000 Genomes phase 3 release,Gambian Genome Variation Project (GRCh38)	HiSeq_30X_hg38	Short	0.104245	0.895755	G|G	G|G	T|C	G|G	GG	GG	Short Short	Short_T Short_C
HG02629	female	SAME1840230	GWD	Gambian Mandinka	AFR	African Ancestry	1000 Genomes on GRCh38,1000 Genomes 30x on GRCh38,1000 Genomes phase 3 release,Gambian Genome Variation Project (GRCh38)	HiSeq_30X_hg38	Short	0.114226	0.885774	G|G	G|G	C|T	G|G	GG	GG	Short Short	Short_C Short_T
HG02630	female	SAME1839963	GWD	Gambian Mandinka	AFR	African Ancestry	1000 Genomes 30x on GRCh38	HiSeq_30X_hg38	Short	0.113048	0.886952	G|G	G|G	T|C	G|G	GG	GG	Short Short	Short_T Short_C
HG02634	male	SAME1840031	GWD	Gambian Mandinka	AFR	African Ancestry	1000 Genomes on GRCh38,1000 Genomes 30x on GRCh38,1000 Genomes phase 3 release,Gambian Genome Variation Project (GRCh38)	HiSeq_30X_hg38	Short	0.196952	0.803048	G|G	G|A	C|C	G|G	GG	GA	Short Short	Short_C Short_C
HG02635	female	SAME1840023	GWD	Gambian Mandinka	AFR	African Ancestry	1000 Genomes on GRCh38,1000 Genomes 30x on GRCh38,1000 Genomes phase 3 release,Gambian Genome Variation Project (GRCh38)	HiSeq_30X_hg38	Long	0.758189	0.241811	G|A	G|G	T|T	G|G	GG	AG	Short Long	Short_T Short_T
HG02636	male	SAME1840017	GWD	Gambian Mandinka	AFR	African Ancestry	1000 Genomes 30x on GRCh38	HiSeq_30X_hg38	Long	0.613008	0.386992	G|A	G|G	C|T	G|G	GG	AG	Short Long	Short_C Long_T
HG02642	male	SAME1839792	GWD	Gambian Mandinka	AFR	African Ancestry	1000 Genomes on GRCh38,1000 Genomes 30x on GRCh38,1000 Genomes phase 3 release,Gambian Genome Variation Project (GRCh38)	HiSeq_30X_hg38	Long	0.774256	0.225744	A|G	G|A	T|T	G|G	AG	GA	Long Short	Short_C Short_C
HG02643	female	SAME1839785	GWD	Gambian Mandinka	AFR	African Ancestry	1000 Genomes on GRCh38,1000 Genomes 30x on GRCh38,1000 Genomes phase 3 release,Gambian Genome Variation Project (GRCh38)	HiSeq_30X_hg38	Short	0.158768	0.841232	G|G	G|A	T|C	G|G	GG	GA	Short Short	Short_T Short_C
HG02644	male	SAME1839782	GWD	Gambian Mandinka	AFR	African Ancestry	1000 Genomes 30x on GRCh38	HiSeq_30X_hg38	Short	0.232865	0.767135	G|G	A|A	T|C	G|G	GA	GA	Short Short	Short_T Short_C
HG02645	male	SAME1839774	GWD	Gambian Mandinka	AFR	African Ancestry	1000 Genomes on GRCh38,1000 Genomes 30x on GRCh38,1000 Genomes phase 3 release,Gambian Genome Variation Project (GRCh38)	HiSeq_30X_hg38	Long	0.743138	0.256862	A|G	G|G	T|C	A|G	AG	GG	Long Short	Long_T Short_C
HG02646	female	SAME1839770	GWD	Gambian Mandinka	AFR	African Ancestry	1000 Genomes on GRCh38,1000 Genomes 30x on GRCh38,1000 Genomes phase 3 release,Gambian Genome Variation Project (GRCh38)	HiSeq_30X_hg38	Short	0.220624	0.779376	G|G	A|G	T|T	A|G	GA	GG	Short Short	Short_T Short_T
HG02647	male	SAME1839762	GWD	Gambian Mandinka	AFR	African Ancestry	1000 Genomes 30x on GRCh38	HiSeq_30X_hg38	Long	0.773819	0.226181	A|G	G|A	T|T	A|A	AG	GA	Long Short	Short_C Short_C
HG02648	male	SAME1839751	PJL	Punjabi	SAS	South Asian Ancestry	1000 Genomes on GRCh38,1000 Genomes 30x on GRCh38,1000 Genomes phase 3 release	HiSeq_30X_hg38	Short	0.233338	0.766662	A|G	A|A	C|C	G|G	AA	GA	Short Short	Short_C Short_C
HG02649	female	SAME1839852	PJL	Punjabi	SAS	South Asian Ancestry	1000 Genomes on GRCh38,1000 Genomes 30x on GRCh38,1000 Genomes phase 3 release	HiSeq_30X_hg38	Long	0.870499	0.129501	A|A	G|G	T|T	A|A	AG	AG	Long Long	Long_T Long_T
HG02650	male	SAME1839550	PJL	Punjabi	SAS	South Asian Ancestry	1000 Genomes 30x on GRCh38	HiSeq_30X_hg38	Long	0.749651	0.250349	G|A	A|G	C|T	G|A	GA	AG	Short Long	Short_C Long_T
HG02651	male	SAME1839544	PJL	Punjabi	SAS	South Asian Ancestry	1000 Genomes on GRCh38,1000 Genomes 30x on GRCh38,1000 Genomes phase 3 release	HiSeq_30X_hg38	Long	0.84511	0.15489	A|G	G|G	T|C	G|G	AG	GG	Long Short	Long_T Short_C
HG02652	female	SAME1839541	PJL	Punjabi	SAS	South Asian Ancestry	1000 Genomes on GRCh38,1000 Genomes 30x on GRCh38,1000 Genomes phase 3 release	HiSeq_30X_hg38	Short	0.0978881	0.902112	G|G	A|G	C|C	G|G	GA	GG	Short Short	Short_C Short_C
HG02653	female	SAME1839537	PJL	Punjabi	SAS	South Asian Ancestry	1000 Genomes 30x on GRCh38	HiSeq_30X_hg38	Long	0.66992	0.33008	A|G	G|A	T|C	G|G	AG	GA	Long Short	Long_T Short_C
HG02654	male	SAME1839530	PJL	Punjabi	SAS	South Asian Ancestry	1000 Genomes on GRCh38,1000 Genomes 30x on GRCh38,1000 Genomes phase 3 release	HiSeq_30X_hg38	Short	0.266381	0.733619	G|A	A|A	C|C	G|G	GA	AA	Short Short	Short_C Short_C
HG02655	female	SAME1839526	PJL	Punjabi	SAS	South Asian Ancestry	1000 Genomes on GRCh38,1000 Genomes 30x on GRCh38,1000 Genomes phase 3 release	HiSeq_30X_hg38	Short	0.197791	0.802209	A|G	A|G	C|C	G|G	AA	GG	Short Short	Short_C Short_C
HG02656	male	SAME1839607	PJL	Punjabi	SAS	South Asian Ancestry	1000 Genomes 30x on GRCh38,1000 Genomes phase 3 release	HiSeq_30X_hg38	Long	0.576338	0.423662	A|G	A|G	C|C	G|G	AA	GG	Short Short	Short_C Short_C
HG02657	male	SAME1839600	PJL	Punjabi	SAS	South Asian Ancestry	1000 Genomes on GRCh38,1000 Genomes 30x on GRCh38,1000 Genomes phase 3 release	HiSeq_30X_hg38	Short	0.176548	0.823452	G|G	G|G	C|C	G|G	GG	GG	Short Short	Short_C Short_C
HG02658	female	SAME1839597	PJL	Punjabi	SAS	South Asian Ancestry	1000 Genomes on GRCh38,1000 Genomes 30x on GRCh38,1000 Genomes phase 3 release	HiSeq_30X_hg38	Short	0.279317	0.720683	A|G	G|A	T|C	A|G	AG	GA	Long Short	Long_T Short_C
HG02659	female	SAME1839590	PJL	Punjabi	SAS	South Asian Ancestry	1000 Genomes 30x on GRCh38,1000 Genomes phase 3 release	HiSeq_30X_hg38	Short	0.254437	0.745563	G|A	G|G	C|T	G|A	GG	AG	Short Long	Short_C Long_T
HG02660	male	SAME1839672	PJL	Punjabi	SAS	South Asian Ancestry	1000 Genomes on GRCh38,1000 Genomes 30x on GRCh38,1000 Genomes phase 3 release	HiSeq_30X_hg38	Long	0.805137	0.194863	G|A	G|G	C|T	G|A	GG	AG	Short Long	Short_C Long_T
HG02661	female	SAME1839667	PJL	Punjabi	SAS	South Asian Ancestry	1000 Genomes on GRCh38,1000 Genomes 30x on GRCh38,1000 Genomes phase 3 release	HiSeq_30X_hg38	Short	0.204086	0.795914	G|G	A|G	C|C	G|G	GA	GG	Short Short	Short_C Short_C
HG02662	female	SAME1839662	PJL	Punjabi	SAS	South Asian Ancestry	1000 Genomes 30x on GRCh38,1000 Genomes phase 3 release	HiSeq_30X_hg38	Short	0.166881	0.833119	G|G	G|A	C|C	G|G	GG	GA	Short Short	Short_C Short_C
HG02666	male	SAME1839386	GWD	Gambian Mandinka	AFR	African Ancestry	1000 Genomes on GRCh38,1000 Genomes 30x on GRCh38,Human Genome Structural Variation Consortium, Phase 3,1000 Genomes phase 3 release,Gambian Genome Variation Project (GRCh38)	HiSeq_30X_hg38	Short	0.110329	0.889671	G|G	A|G	T|C	G|G	GA	GG	Short Short	Short_T Short_C
HG02667	female	SAME1839384	GWD	Gambian Mandinka	AFR	African Ancestry	1000 Genomes on GRCh38,1000 Genomes 30x on GRCh38,1000 Genomes phase 3 release,Gambian Genome Variation Project (GRCh38)	HiSeq_30X_hg38	Long	0.838983	0.161017	A|G	G|G	T|C	A|G	AG	GG	Long Short	Short_C Short_C
HG02668	male	SAME1839377	GWD	Gambian Mandinka	AFR	African Ancestry	1000 Genomes 30x on GRCh38	HiSeq_30X_hg38	Short	0.274815	0.725185	G|G	G|G	C|C	G|G	GG	GG	Short Short	Short_C Short_C
HG02675	male	SAME1839495	GWD	Gambian Mandinka	AFR	African Ancestry	1000 Genomes on GRCh38,1000 Genomes 30x on GRCh38,1000 Genomes phase 3 release,Gambian Genome Variation Project (GRCh38)	HiSeq_30X_hg38	Short	0.306168	0.693832	G|G	A|A	C|C	G|G	GA	GA	Short Short	Short_C Short_C
HG02676	female	SAME1839491	GWD	Gambian Mandinka	AFR	African Ancestry	1000 Genomes on GRCh38,1000 Genomes 30x on GRCh38,1000 Genomes phase 3 release,Gambian Genome Variation Project (GRCh38)	HiSeq_30X_hg38	Long	0.717305	0.282695	A|G	G|G	T|T	G|G	AG	GG	Long Short	Long_T Long_C
HG02677	female	SAME1839483	GWD	Gambian Mandinka	AFR	African Ancestry	1000 Genomes 30x on GRCh38	HiSeq_30X_hg38	Long	0.731355	0.268645	G|A	A|G	C|T	G|G	GA	AG	Short Long	Short_C Long_T
HG02678	male	SAME1839477	GWD	Gambian Mandinka	AFR	African Ancestry	1000 Genomes on GRCh38,1000 Genomes 30x on GRCh38,1000 Genomes phase 3 release,Gambian Genome Variation Project (GRCh38)	HiSeq_30X_hg38	Long	0.594416	0.405584	G|A	G|G	C|T	G|A	GG	AG	Short Long	Short_C Long_T
HG02679	female	SAME1839471	GWD	Gambian Mandinka	AFR	African Ancestry	1000 Genomes on GRCh38,1000 Genomes 30x on GRCh38,1000 Genomes phase 3 release,Gambian Genome Variation Project (GRCh38)	HiSeq_30X_hg38	Short	0.143839	0.856161	G|G	G|G	T|T	G|G	GG	GG	Short Short	Short_T Short_T
HG02680	female	SAME1839308	GWD	Gambian Mandinka	AFR	African Ancestry	1000 Genomes 30x on GRCh38	HiSeq_30X_hg38	Short	0.12008	0.87992	G|G	G|G	C|T	G|G	GG	GG	Short Short	Short_C Short_T
HG02681	male	SAME1839304	PJL	Punjabi	SAS	South Asian Ancestry	1000 Genomes on GRCh38,1000 Genomes 30x on GRCh38,1000 Genomes phase 3 release	HiSeq_30X_hg38	Short	0.24364	0.75636	A|G	A|G	C|C	G|G	AA	GG	Short Short	Short_C Short_C
HG02682	female	SAME1839300	PJL	Punjabi	SAS	South Asian Ancestry	1000 Genomes on GRCh38,1000 Genomes 30x on GRCh38,1000 Genomes phase 3 release	HiSeq_30X_hg38	Long	0.647106	0.352894	G|A	A|G	C|T	G|A	GA	AG	Short Long	Short_C Long_T
HG02683	female	SAME1839298	PJL	Punjabi	SAS	South Asian Ancestry	1000 Genomes 30x on GRCh38	HiSeq_30X_hg38	Long	0.63941	0.36059	A|A	A|G	C|T	G|A	AA	AG	Short Long	Short_C Long_T
HG02684	male	SAME1839292	PJL	Punjabi	SAS	South Asian Ancestry	1000 Genomes on GRCh38,1000 Genomes 30x on GRCh38,1000 Genomes phase 3 release	HiSeq_30X_hg38	Long	0.818296	0.181704	G|A	G|G	C|T	G|A	GG	AG	Short Long	Short_C Long_T
HG02685	female	SAME1839286	PJL	Punjabi	SAS	South Asian Ancestry	1000 Genomes on GRCh38,1000 Genomes 30x on GRCh38,1000 Genomes phase 3 release	HiSeq_30X_hg38	Short	0.285036	0.714964	G|G	G|A	C|C	G|G	GG	GA	Short Short	Short_C Short_C
HG02686	male	SAME1839277	PJL	Punjabi	SAS	South Asian Ancestry	1000 Genomes 30x on GRCh38,1000 Genomes phase 3 release	HiSeq_30X_hg38	Long	0.880677	0.119323	A|G	G|A	T|C	A|G	AG	GA	Long Short	Long_T Short_C
HG02687	male	SAME1839270	PJL	Punjabi	SAS	South Asian Ancestry	1000 Genomes on GRCh38,1000 Genomes 30x on GRCh38,1000 Genomes phase 3 release	HiSeq_30X_hg38	Short	0.331553	0.668447	G|G	G|G	C|C	G|G	GG	GG	Short Short	Short_C Short_C
HG02688	female	SAME1839358	PJL	Punjabi	SAS	South Asian Ancestry	1000 Genomes on GRCh38,1000 Genomes 30x on GRCh38,1000 Genomes phase 3 release	HiSeq_30X_hg38	Short	0.143477	0.856523	G|G	G|G	C|C	G|G	GG	GG	Short Short	Short_C Short_C
HG02689	male	SAME1839355	PJL	Punjabi	SAS	South Asian Ancestry	1000 Genomes 30x on GRCh38,1000 Genomes phase 3 release	HiSeq_30X_hg38	Short	0.167798	0.832202	G|G	G|G	C|C	G|G	GG	GG	Short Short	Short_C Short_C
HG02690	male	SAME1839088	PJL	Punjabi	SAS	South Asian Ancestry	1000 Genomes on GRCh38,1000 Genomes 30x on GRCh38,1000 Genomes phase 3 release	HiSeq_30X_hg38	Short	0.304445	0.695555	G|G	A|G	C|C	G|G	GA	GG	Short Short	Short_C Short_C
HG02691	female	SAME1839084	PJL	Punjabi	SAS	South Asian Ancestry	1000 Genomes on GRCh38,1000 Genomes 30x on GRCh38,1000 Genomes phase 3 release	HiSeq_30X_hg38	Long	0.706479	0.293521	A|A	G|A	T|C	A|G	AG	AA	Long Short	Long_T Short_C
HG02692	female	SAME1839078	PJL	Punjabi	SAS	South Asian Ancestry	1000 Genomes 30x on GRCh38	HiSeq_30X_hg38	Long	0.732545	0.267455	G|A	G|G	C|T	G|A	GG	AG	Short Long	Short_C Long_T
HG02694	female	SAME1839065	PJL	Punjabi	SAS	South Asian Ancestry	1000 Genomes on GRCh38,1000 Genomes 30x on GRCh38,1000 Genomes phase 3 release	HiSeq_30X_hg38	Long	0.702907	0.297093	G|A	G|G	C|T	G|A	GG	AG	Short Long	Short_C Long_T
HG02696	male	SAME1839149	PJL	Punjabi	SAS	South Asian Ancestry	1000 Genomes on GRCh38,1000 Genomes 30x on GRCh38,1000 Genomes phase 3 release	HiSeq_30X_hg38	Short	0.250569	0.749431	G|G	G|G	C|C	G|G	GG	GG	Short Short	Short_C Short_C
HG02697	female	SAME1839142	PJL	Punjabi	SAS	South Asian Ancestry	1000 Genomes on GRCh38,1000 Genomes 30x on GRCh38,1000 Genomes phase 3 release	HiSeq_30X_hg38	Short	0.0786167	0.921383	G|G	G|G	C|C	G|G	GG	GG	Short Short	Short_C Short_C
HG02698	male	SAME1839137	PJL	Punjabi	SAS	South Asian Ancestry	1000 Genomes 30x on GRCh38,1000 Genomes phase 3 release	HiSeq_30X_hg38	Short	0.26204	0.73796	G|G	G|G	C|C	G|G	GG	GG	Short Short	Short_C Short_C
HG02699	male	SAME1839129	PJL	Punjabi	SAS	South Asian Ancestry	1000 Genomes on GRCh38,1000 Genomes 30x on GRCh38,1000 Genomes phase 3 release	HiSeq_30X_hg38	Short	0.221689	0.778311	G|G	A|G	C|C	G|G	GA	GG	Short Short	Short_C Short_C
HG02700	female	SAME1840159	PJL	Punjabi	SAS	South Asian Ancestry	1000 Genomes on GRCh38,1000 Genomes 30x on GRCh38,1000 Genomes phase 3 release	HiSeq_30X_hg38	Short	0.453961	0.546039	A|A	G|A	T|C	A|G	AG	AA	Long Short	Long_T Short_C
HG02701	male	SAME1840152	PJL	Punjabi	SAS	South Asian Ancestry	1000 Genomes 30x on GRCh38	HiSeq_30X_hg38	Long	0.788148	0.211852	G|A	G|G	C|T	G|A	GG	AG	Short Long	Short_C Long_T
HG02702	male	SAME1840149	GWD	Gambian Mandinka	AFR	African Ancestry	1000 Genomes on GRCh38,1000 Genomes 30x on GRCh38,1000 Genomes phase 3 release,Gambian Genome Variation Project (GRCh38)	HiSeq_30X_hg38	Short	0.181573	0.818427	G|G	A|G	C|T	G|G	GA	GG	Short Short	Short_C Short_T
HG02703	female	SAME1840142	GWD	Gambian Mandinka	AFR	African Ancestry	1000 Genomes on GRCh38,1000 Genomes 30x on GRCh38,1000 Genomes phase 3 release,Gambian Genome Variation Project (GRCh38)	HiSeq_30X_hg38	Short	0.329703	0.670297	G|G	G|G	T|T	G|G	GG	GG	Short Short	Short_T Short_T
HG02704	female	SAME1840134	GWD	Gambian Mandinka	AFR	African Ancestry	1000 Genomes 30x on GRCh38	HiSeq_30X_hg38	Long	0.585118	0.414882	G|G	G|G	T|T	G|G	GG	GG	Short Short	Short_T Short_T
HG02715	male	SAME1839987	GWD	Gambian Mandinka	AFR	African Ancestry	1000 Genomes on GRCh38,1000 Genomes 30x on GRCh38,1000 Genomes phase 3 release,Gambian Genome Variation Project (GRCh38)	HiSeq_30X_hg38	Long	0.908016	0.0919837	A|G	G|G	C|T	G|G	AG	GG	Long Short	Long_C Long_T
HG02716	female	SAME1839981	GWD	Gambian Mandinka	AFR	African Ancestry	1000 Genomes on GRCh38,1000 Genomes 30x on GRCh38,1000 Genomes phase 3 release,Gambian Genome Variation Project (GRCh38)	HiSeq_30X_hg38	Short	0.235385	0.764615	G|G	A|G	C|T	G|G	GA	GG	Short Short	Short_C Short_T
HG02717	male	SAME1839976	GWD	Gambian Mandinka	AFR	African Ancestry	1000 Genomes 30x on GRCh38	HiSeq_30X_hg38	Short	0.108676	0.891324	G|G	G|G	T|T	G|G	GG	GG	Short Short	Short_T Long_C
HG02721	male	SAME1839749	GWD	Gambian Mandinka	AFR	African Ancestry	1000 Genomes on GRCh38,1000 Genomes 30x on GRCh38,1000 Genomes phase 3 release,Gambian Genome Variation Project (GRCh38)	HiSeq_30X_hg38	Short	0.362886	0.637114	G|G	A|A	C|C	G|G	GA	GA	Short Short	Short_C Short_C
HG02722	female	SAME1839747	GWD	Gambian Mandinka	AFR	African Ancestry	1000 Genomes on GRCh38,1000 Genomes 30x on GRCh38,1000 Genomes phase 3 release,Gambian Genome Variation Project (GRCh38)	HiSeq_30X_hg38	Long	0.68076	0.31924	G|A	G|G	C|T	G|G	GG	AG	Short Long	Short_C Long_T
HG02723	female	SAME1839742	GWD	Gambian Mandinka	AFR	African Ancestry	1000 Genomes 30x on GRCh38	HiSeq_30X_hg38	Long	0.518255	0.481745	G|A	A|G	C|T	G|G	GA	AG	Short Long	Short_C Long_T
HG02724	male	SAME1839740	PJL	Punjabi,Punjabi	SAS	South Asia (SGDP),South Asian Ancestry	1000 Genomes on GRCh38,Simons Genome Diversity Project,1000 Genomes 30x on GRCh38,1000 Genomes phase 3 release	HiSeq_30X_hg38	Short	0.21175	0.78825	G|G	A|G	C|C	G|G	GA	GG	Short Short	Short_C Short_C
HG02725	female	SAME1839737	PJL	Punjabi	SAS	South Asian Ancestry	1000 Genomes on GRCh38,1000 Genomes 30x on GRCh38,1000 Genomes phase 3 release	HiSeq_30X_hg38	Short	0.206887	0.793113	G|A	G|A	C|C	G|G	GG	AA	Short Short	Short_C Short_C
HG02726	female	SAME1839732	PJL	Punjabi	SAS	South Asian Ancestry	1000 Genomes 30x on GRCh38,1000 Genomes phase 3 release	HiSeq_30X_hg38	Short	0.179354	0.820646	G|G	G|G	C|C	G|G	GG	GG	Short Short	Short_C Short_C
HG02727	male	SAME1839727	PJL	Punjabi	SAS	South Asian Ancestry	1000 Genomes on GRCh38,1000 Genomes 30x on GRCh38,1000 Genomes phase 3 release	HiSeq_30X_hg38	Short	0.178232	0.821768	G|G	A|A	C|C	G|G	GA	GA	Short Short	Short_C Short_C
HG02728	female	SAME1839722	PJL	Punjabi	SAS	South Asian Ancestry	1000 Genomes on GRCh38,1000 Genomes 30x on GRCh38,1000 Genomes phase 3 release	HiSeq_30X_hg38	Short	0.167605	0.832395	G|A	G|A	C|C	G|G	GG	AA	Short Short	Short_C Short_C
HG02729	male	SAME1839715	PJL	Punjabi	SAS	South Asian Ancestry	1000 Genomes 30x on GRCh38,1000 Genomes phase 3 release	HiSeq_30X_hg38	Short	0.14485	0.85515	G|A	A|A	C|C	G|G	GA	AA	Short Short	Short_C Short_C
HG02731	female	SAME1839886	PJL	Punjabi	SAS	South Asian Ancestry	1000 Genomes on GRCh38,1000 Genomes 30x on GRCh38,1000 Genomes phase 3 release	HiSeq_30X_hg38	Short	0.0895933	0.910407	G|G	G|A	C|C	G|G	GG	GA	Short Short	Short_C Short_C
HG02733	male	SAME1839874	PJL	Punjabi	SAS	South Asian Ancestry	1000 Genomes on GRCh38,1000 Genomes 30x on GRCh38,1000 Genomes phase 3 release	HiSeq_30X_hg38	Long	0.675548	0.324452	A|G	G|G	T|C	A|G	AG	GG	Long Short	Long_T Short_C
HG02734	female	SAME1839869	PJL	Punjabi	SAS	South Asian Ancestry	1000 Genomes on GRCh38,1000 Genomes 30x on GRCh38,1000 Genomes phase 3 release	HiSeq_30X_hg38	Long	0.798169	0.201831	A|A	A|G	C|T	G|A	AA	AG	Short Long	Short_C Long_T
HG02735	male	SAME1839866	PJL	Punjabi	SAS	South Asian Ancestry	1000 Genomes 30x on GRCh38,1000 Genomes phase 3 release	HiSeq_30X_hg38	Long	0.781539	0.218461	A|A	G|A	T|C	A|G	AG	AA	Long Short	Long_T Short_C
HG02736	male	SAME1839860	PJL	Punjabi	SAS	South Asian Ancestry	1000 Genomes on GRCh38,1000 Genomes 30x on GRCh38,1000 Genomes phase 3 release	HiSeq_30X_hg38	Long	0.60814	0.39186	A|G	G|A	T|C	G|G	AG	GA	Long Short	Long_T Short_C
HG02737	female	SAME1839857	PJL	Punjabi	SAS	South Asian Ancestry	1000 Genomes on GRCh38,1000 Genomes 30x on GRCh38,1000 Genomes phase 3 release	HiSeq_30X_hg38	Long	0.676301	0.323699	A|G	G|G	T|C	A|G	AG	GG	Long Short	Long_T Short_C
HG02738	male	SAME1839560	PJL	Punjabi	SAS	South Asian Ancestry	1000 Genomes 30x on GRCh38	HiSeq_30X_hg38	Long	0.65905	0.34095	A|G	G|G	T|C	G|G	AG	GG	Long Short	Long_T Short_C
HG02756	male	SAME1839454	GWD	Gambian Mandinka	AFR	African Ancestry	1000 Genomes on GRCh38,1000 Genomes 30x on GRCh38,1000 Genomes phase 3 release,Gambian Genome Variation Project (GRCh38)	HiSeq_30X_hg38	Short	0.473393	0.526607	G|A	G|G	T|T	G|G	GG	AG	Short Long	Short_C Short_T
HG02757	female	SAME1839451	GWD	Gambian Mandinka	AFR	African Ancestry	1000 Genomes on GRCh38,1000 Genomes 30x on GRCh38,1000 Genomes phase 3 release,Gambian Genome Variation Project (GRCh38)	HiSeq_30X_hg38	Short	0.380817	0.619183	G|G	A|G	C|T	G|G	GA	GG	Short Short	Short_C Short_T
HG02759	male	SAME1839445	GWD	Gambian Mandinka	AFR	African Ancestry	1000 Genomes on GRCh38,1000 Genomes 30x on GRCh38,1000 Genomes phase 3 release,Gambian Genome Variation Project (GRCh38)	HiSeq_30X_hg38	Short	0.181711	0.818289	G|G	A|A	C|C	G|G	GA	GA	Short Short	Short_C Short_C
HG02760	female	SAME1839267	GWD	Gambian Mandinka	AFR	African Ancestry	1000 Genomes on GRCh38,1000 Genomes 30x on GRCh38,1000 Genomes phase 3 release,Gambian Genome Variation Project (GRCh38)	HiSeq_30X_hg38	Short	0.0450196	0.95498	G|G	G|G	T|T	G|G	GG	GG	Short Short	Short_T Short_T
HG02761	female	SAME1839262	GWD	Gambian Mandinka	AFR	African Ancestry	1000 Genomes 30x on GRCh38	HiSeq_30X_hg38	Short	0.225794	0.774206	G|G	A|G	C|T	G|G	GA	GG	Short Short	Short_C Short_T
HG02762	male	SAME1839258	GWD	Gambian Mandinka	AFR	African Ancestry	1000 Genomes on GRCh38,1000 Genomes 30x on GRCh38,Gambian Genome Variation Project (GRCh38)	HiSeq_30X_hg38	Long	0.596053	0.403947	G|A	G|G	T|T	G|A	GG	AG	Short Long	Short_T Long_T
HG02763	female	SAME1839254	GWD	Gambian Mandinka	AFR	African Ancestry	1000 Genomes on GRCh38,1000 Genomes 30x on GRCh38,1000 Genomes phase 3 release,Gambian Genome Variation Project (GRCh38)	HiSeq_30X_hg38	Long	0.911742	0.0882575	G|A	A|G	T|T	G|A	GA	AG	Short Long	Short_C Short_C
HG02764	male	SAME1839250	GWD	Gambian Mandinka	AFR	African Ancestry	1000 Genomes 30x on GRCh38	HiSeq_30X_hg38	Long	0.718141	0.281859	G|A	G|G	T|T	G|A	GG	AG	Short Long	Short_T Long_T
HG02768	male	SAME1839235	GWD	Gambian Mandinka	AFR	African Ancestry	1000 Genomes on GRCh38,1000 Genomes 30x on GRCh38,1000 Genomes phase 3 release,Gambian Genome Variation Project (GRCh38)	HiSeq_30X_hg38	Long	0.701026	0.298974	A|G	A|G	C|T	G|A	AA	GG	Short Short	Long_T Short_C
HG02769	female	SAME1839231	GWD	Gambian Mandinka	AFR	African Ancestry	1000 Genomes on GRCh38,1000 Genomes 30x on GRCh38,Human Genome Structural Variation Consortium, Phase 3,1000 Genomes phase 3 release,Gambian Genome Variation Project (GRCh38)	HiSeq_30X_hg38	Long	0.80697	0.19303	G|A	A|G	C|T	G|G	GA	AG	Short Long	Long_C Long_T
HG02770	female	SAME1839049	GWD	Gambian Mandinka	AFR	African Ancestry	1000 Genomes 30x on GRCh38	HiSeq_30X_hg38	Short	0.162317	0.837683	A|G	A|A	C|C	G|G	AA	GA	Short Short	Short_C Short_C
HG02771	male	SAME1839045	GWD	Gambian Mandinka	AFR	African Ancestry	1000 Genomes on GRCh38,1000 Genomes 30x on GRCh38,1000 Genomes phase 3 release,Gambian Genome Variation Project (GRCh38)	HiSeq_30X_hg38	Long	0.828044	0.171956	A|G	G|G	T|T	G|G	AG	GG	Long Short	Long_T Short_C
HG02772	female	SAME1839039	GWD	Gambian Mandinka	AFR	African Ancestry	1000 Genomes on GRCh38,1000 Genomes 30x on GRCh38,1000 Genomes phase 3 release,Gambian Genome Variation Project (GRCh38)	HiSeq_30X_hg38	Short	0.266451	0.733549	G|G	A|G	C|T	G|G	GA	GG	Short Short	Short_C Short_T
HG02773	male	SAME1839034	GWD	Gambian Mandinka	AFR	African Ancestry	1000 Genomes 30x on GRCh38	HiSeq_30X_hg38	Short	0.175325	0.824675	G|G	G|A	T|C	G|G	GG	GA	Short Short	Short_T Short_C
HG02774	male	SAME1839028	PJL	Punjabi	SAS	South Asian Ancestry	1000 Genomes on GRCh38,1000 Genomes 30x on GRCh38,1000 Genomes phase 3 release	HiSeq_30X_hg38	Short	0.1739	0.8261	G|G	G|A	C|C	G|G	GG	GA	Short Short	Short_C Short_C
HG02775	female	SAME1839022	PJL	Punjabi	SAS	South Asian Ancestry	1000 Genomes on GRCh38,1000 Genomes 30x on GRCh38,1000 Genomes phase 3 release	HiSeq_30X_hg38	Short	0.061648	0.938352	G|G	G|G	C|C	G|G	GG	GG	Short Short	Short_C Short_C
HG02776	female	SAME1839017	PJL	Punjabi	SAS	South Asian Ancestry	1000 Genomes 30x on GRCh38	HiSeq_30X_hg38	Short	0.0472009	0.952799	G|G	A|G	C|C	G|G	GA	GG	Short Short	Long_T Short_T
HG02778	female	SAME1839100	PJL	Punjabi	SAS	South Asian Ancestry	1000 Genomes on GRCh38,1000 Genomes 30x on GRCh38,1000 Genomes phase 3 release	HiSeq_30X_hg38	Short	0.0906039	0.909396	G|A	G|A	T|C	A|G	GG	AA	Short Short	Short_T Short_C
HG02780	male	SAME1839169	PJL	Punjabi	SAS	South Asian Ancestry	1000 Genomes on GRCh38,1000 Genomes 30x on GRCh38,1000 Genomes phase 3 release	HiSeq_30X_hg38	Short	0.197502	0.802498	G|G	A|A	C|C	G|G	GA	GA	Short Short	Short_C Short_C
HG02783	male	SAME1839162	PJL	Punjabi,Punjabi	SAS	South Asia (SGDP),South Asian Ancestry	1000 Genomes on GRCh38,Simons Genome Diversity Project,1000 Genomes 30x on GRCh38,1000 Genomes phase 3 release	HiSeq_30X_hg38	Short	0.15339	0.84661	G|G	A|G	C|C	G|G	GA	GG	Short Short	Short_C Short_C
HG02784	female	SAME1839157	PJL	Punjabi	SAS	South Asian Ancestry	1000 Genomes on GRCh38,1000 Genomes 30x on GRCh38,1000 Genomes phase 3 release	HiSeq_30X_hg38	Short	0.465502	0.534498	G|A	G|G	C|T	G|A	GG	AG	Short Long	Short_C Long_T
HG02785	female	SAME1840298	PJL	Punjabi	SAS	South Asian Ancestry	1000 Genomes 30x on GRCh38,1000 Genomes phase 3 release	HiSeq_30X_hg38	Long	0.714082	0.285918	G|A	G|G	C|T	G|A	GG	AG	Short Long	Short_C Long_T
HG02786	male	SAME1840292	PJL	Punjabi	SAS	South Asian Ancestry	1000 Genomes on GRCh38,1000 Genomes 30x on GRCh38,1000 Genomes phase 3 release	HiSeq_30X_hg38	Short	0.169848	0.830152	G|G	G|G	C|C	G|G	GG	GG	Short Short	Short_C Short_C
HG02787	female	SAME1840288	PJL	Punjabi	SAS	South Asian Ancestry	1000 Genomes on GRCh38,1000 Genomes 30x on GRCh38,1000 Genomes phase 3 release	HiSeq_30X_hg38	Short	0.252438	0.747562	G|G	G|A	C|C	G|G	GG	GA	Short Short	Short_C Short_C
HG02788	female	SAME1840285	PJL	Punjabi	SAS	South Asian Ancestry	1000 Genomes 30x on GRCh38	HiSeq_30X_hg38	Short	0.199194	0.800806	G|G	G|G	C|C	G|G	GG	GG	Short Short	Short_C Short_C
HG02789	male	SAME1840280	PJL	Punjabi	SAS	South Asian Ancestry	1000 Genomes on GRCh38,1000 Genomes 30x on GRCh38,1000 Genomes phase 3 release	HiSeq_30X_hg38	Short	0.126194	0.873806	G|G	G|A	C|C	G|G	GG	GA	Short Short	Short_C Short_C
HG02790	female	SAME1840345	PJL	Punjabi,Punjabi	SAS	South Asia (SGDP),South Asian Ancestry	1000 Genomes on GRCh38,Simons Genome Diversity Project,1000 Genomes 30x on GRCh38,1000 Genomes phase 3 release	HiSeq_30X_hg38	Short	0.202148	0.797852	G|G	G|A	C|C	G|G	GG	GA	Short Short	Short_C Short_C
HG02791	male	SAME1840342	PJL	Punjabi	SAS	South Asian Ancestry	1000 Genomes 30x on GRCh38,1000 Genomes phase 3 release	HiSeq_30X_hg38	Short	0.380703	0.619297	G|G	G|G	C|C	G|G	GG	GG	Short Short	Short_C Short_C
HG02792	male	SAME1840416	PJL	Punjabi	SAS	South Asian Ancestry	1000 Genomes on GRCh38,1000 Genomes 30x on GRCh38,1000 Genomes phase 3 release	HiSeq_30X_hg38	Short	0.197089	0.802911	G|G	G|A	C|C	G|G	GG	GA	Short Short	Short_C Short_C
HG02793	female	SAME1840415	PJL	Punjabi	SAS	South Asian Ancestry	1000 Genomes on GRCh38,1000 Genomes 30x on GRCh38,1000 Genomes phase 3 release	HiSeq_30X_hg38	Long	0.825271	0.174729	G|A	A|G	C|T	G|G	GA	AG	Short Long	Short_C Long_T
HG02794	male	SAME1840410	PJL	Punjabi	SAS	South Asian Ancestry	1000 Genomes 30x on GRCh38	HiSeq_30X_hg38	Short	0.237965	0.762035	G|G	A|A	C|C	G|G	GA	GA	Short Short	Short_C Short_C
HG02798	male	SAME1840387	GWD	Gambian Mandinka	AFR	African Ancestry	1000 Genomes on GRCh38,1000 Genomes 30x on GRCh38,1000 Genomes phase 3 release,Gambian Genome Variation Project (GRCh38)	HiSeq_30X_hg38	Short	0.301292	0.698708	G|G	G|G	T|C	G|G	GG	GG	Short Short	Short_T Short_C
HG02799	female	SAME1840384	GWD	Gambian Mandinka	AFR	African Ancestry	1000 Genomes on GRCh38,1000 Genomes 30x on GRCh38,1000 Genomes phase 3 release,Gambian Genome Variation Project (GRCh38)	HiSeq_30X_hg38	Short	0.169648	0.830352	G|G	G|G	T|C	G|G	GG	GG	Short Short	Short_T Short_C
HG02800	male	SAME1840000	GWD	Gambian Mandinka	AFR	African Ancestry	1000 Genomes 30x on GRCh38	HiSeq_30X_hg38	Short	0.317907	0.682093	G|G	G|G	C|C	G|G	GG	GG	Short Short	Short_C Short_C
HG02804	male	SAME1840084	GWD	Gambian Mandinka	AFR	African Ancestry	1000 Genomes on GRCh38,1000 Genomes 30x on GRCh38,1000 Genomes phase 3 release,Gambian Genome Variation Project (GRCh38)	HiSeq_30X_hg38	Long	0.885036	0.114964	G|A	A|G	T|T	G|A	GA	AG	Short Long	Short_C Short_C
HG02805	female	SAME1840081	GWD	Gambian Mandinka	AFR	African Ancestry	1000 Genomes on GRCh38,1000 Genomes 30x on GRCh38,1000 Genomes phase 3 release,Gambian Genome Variation Project (GRCh38)	HiSeq_30X_hg38	Short	0.160556	0.839444	G|G	G|G	C|C	G|G	GG	GG	Short Short	Short_C Short_C
HG02806	female	SAME1840079	GWD	Gambian Mandinka	AFR	African Ancestry	1000 Genomes 30x on GRCh38	HiSeq_30X_hg38	Short	0.165853	0.834147	G|G	A|G	T|C	G|G	GA	GG	Short Short	Short_T Short_C
HG02807	male	SAME1840073	GWD	Gambian Mandinka	AFR	African Ancestry	1000 Genomes on GRCh38,1000 Genomes 30x on GRCh38,1000 Genomes phase 3 release,Gambian Genome Variation Project (GRCh38)	HiSeq_30X_hg38	Long	0.864793	0.135207	G|A	G|G	T|T	G|G	GG	AG	Short Long	Long_C Short_C
HG02808	female	SAME1840069	GWD	Gambian Mandinka	AFR	African Ancestry	1000 Genomes on GRCh38,1000 Genomes 30x on GRCh38,1000 Genomes phase 3 release,Gambian Genome Variation Project (GRCh38)	HiSeq_30X_hg38	Long	0.929966	0.0700341	A|G	G|G	T|T	G|G	AG	GG	Long Short	Short_T Short_T
HG02809	female	SAME1840067	GWD	Gambian Mandinka	AFR	African Ancestry	1000 Genomes 30x on GRCh38	HiSeq_30X_hg38	Short	0.0898495	0.91015	G|G	G|G	T|T	G|G	GG	GG	Short Short	Short_T Short_T
HG02810	male	SAME1839854	GWD	Gambian Mandinka	AFR	African Ancestry	1000 Genomes on GRCh38,1000 Genomes 30x on GRCh38,1000 Genomes phase 3 release,Gambian Genome Variation Project (GRCh38)	HiSeq_30X_hg38	Short	0.106696	0.893304	G|G	G|A	C|C	G|G	GG	GA	Short Short	Short_C Short_C
HG02811	female	SAME1839849	GWD	Gambian Mandinka	AFR	African Ancestry	1000 Genomes on GRCh38,1000 Genomes 30x on GRCh38,1000 Genomes phase 3 release,Gambian Genome Variation Project (GRCh38)	HiSeq_30X_hg38	Long	0.97392	0.0260801	A|A	G|G	T|T	G|G	AG	AG	Long Long	Short_T Short_C
HG02812	male	SAME1839846	GWD	Gambian Mandinka	AFR	African Ancestry	1000 Genomes 30x on GRCh38	HiSeq_30X_hg38	Long	0.637409	0.362591	G|A	A|G	C|T	G|G	GA	AG	Short Long	Short_C Long_T
HG02813	male	SAME1839841	GWD	Gambian Mandinka	AFR	African Ancestry	1000 Genomes on GRCh38,1000 Genomes 30x on GRCh38,1000 Genomes phase 3 release,Gambian Genome Variation Project (GRCh38)	HiSeq_30X_hg38	Short	0.212406	0.787594	G|G	A|G	C|C	G|G	GA	GG	Short Short	Short_C Short_C
HG02814	female	SAME1839837	GWD	Gambian Mandinka	AFR	African Ancestry	1000 Genomes on GRCh38,1000 Genomes 30x on GRCh38,1000 Genomes phase 3 release,Gambian Genome Variation Project (GRCh38)	HiSeq_30X_hg38	Long	0.963498	0.0365021	A|G	G|G	T|T	G|G	AG	GG	Long Short	Long_T Short_T
HG02815	male	SAME1839829	GWD	Gambian Mandinka	AFR	African Ancestry	1000 Genomes 30x on GRCh38	HiSeq_30X_hg38	Short	0.284388	0.715612	G|G	G|G	C|T	G|G	GG	GG	Short Short	Short_C Short_T
HG02816	male	SAME1839822	GWD	Gambian Mandinka	AFR	African Ancestry	1000 Genomes on GRCh38,1000 Genomes 30x on GRCh38,1000 Genomes phase 3 release,Gambian Genome Variation Project (GRCh38)	HiSeq_30X_hg38	Long	0.74445	0.25555	G|A	A|G	C|C	G|G	GA	AG	Short Long	Short_T Short_C
HG02817	female	SAME1839819	GWD	Gambian Mandinka	AFR	African Ancestry	1000 Genomes on GRCh38,1000 Genomes 30x on GRCh38,1000 Genomes phase 3 release,Gambian Genome Variation Project (GRCh38)	HiSeq_30X_hg38	Short	0.16102	0.83898	G|G	A|G	C|T	G|G	GA	GG	Short Short	Short_C Short_T
HG02818	female	SAME1839810	GWD	Gambian Mandinka	AFR	African Ancestry	1000 Genomes 30x on GRCh38,Human Genome Structural Variation Consortium, Phase 2	HiSeq_30X_hg38	Short	0.179383	0.820617	G|G	A|A	C|C	G|G	GA	GA	Short Short	Short_T Long_T
HG02819	male	SAME1839804	GWD	Gambian Mandinka	AFR	African Ancestry	1000 Genomes on GRCh38,1000 Genomes 30x on GRCh38,1000 Genomes phase 3 release,Gambian Genome Variation Project (GRCh38)	HiSeq_30X_hg38	Short	0.134649	0.865351	G|G	G|A	T|C	G|G	GG	GA	Short Short	Short_T Short_C
HG02820	female	SAME1839591	GWD	Gambian Mandinka	AFR	African Ancestry	1000 Genomes on GRCh38,1000 Genomes 30x on GRCh38,1000 Genomes phase 3 release,Gambian Genome Variation Project (GRCh38)	HiSeq_30X_hg38	Short	0.21013	0.78987	G|G	A|G	C|T	G|G	GA	GG	Short Short	Short_C Short_T
HG02821	male	SAME1839588	GWD	Gambian Mandinka	AFR	African Ancestry	1000 Genomes 30x on GRCh38	HiSeq_30X_hg38	Short	0.153372	0.846628	G|G	G|A	T|C	G|G	GG	GA	Short Short	Short_T Short_C
HG02836	male	SAME1839428	GWD	Gambian Mandinka	AFR	African Ancestry	1000 Genomes on GRCh38,1000 Genomes 30x on GRCh38,1000 Genomes phase 3 release,Gambian Genome Variation Project (GRCh38)	HiSeq_30X_hg38	Short	0.145046	0.854954	G|G	G|G	T|T	G|G	GG	GG	Short Short	Short_T Short_T
HG02837	female	SAME1839422	GWD	Gambian Mandinka	AFR	African Ancestry	1000 Genomes on GRCh38,1000 Genomes 30x on GRCh38,1000 Genomes phase 3 release,Gambian Genome Variation Project (GRCh38)	HiSeq_30X_hg38	Short	0.191383	0.808617	G|A	G|A	T|C	G|G	GG	AA	Short Short	Short_C Long_T
HG02838	male	SAME1839417	GWD	Gambian Mandinka	AFR	African Ancestry	1000 Genomes 30x on GRCh38	HiSeq_30X_hg38	Short	0.17618	0.82382	G|G	G|G	T|T	G|G	GG	GG	Short Short	Short_T Short_T
HG02839	male	SAME1839413	GWD	Gambian Mandinka	AFR	African Ancestry	1000 Genomes on GRCh38,1000 Genomes 30x on GRCh38,1000 Genomes phase 3 release,Gambian Genome Variation Project (GRCh38)	HiSeq_30X_hg38	Long	0.682441	0.317559	A|G	G|A	T|T	A|G	AG	GA	Long Short	Short_C Short_C
HG02840	female	SAME1839475	GWD	Gambian Mandinka	AFR	African Ancestry	1000 Genomes on GRCh38,1000 Genomes 30x on GRCh38,1000 Genomes phase 3 release,Gambian Genome Variation Project (GRCh38)	HiSeq_30X_hg38	Short	0.261941	0.738059	A|G	G|G	T|C	A|G	AG	GG	Long Short	Long_T Short_C
HG02841	female	SAME1839470	GWD	Gambian Mandinka	AFR	African Ancestry	1000 Genomes 30x on GRCh38	HiSeq_30X_hg38	Long	0.694686	0.305314	A|G	G|G	T|C	A|G	AG	GG	Long Short	Long_T Short_C
HG02851	male	SAME1839352	GWD	Gambian Mandinka	AFR	African Ancestry	1000 Genomes on GRCh38,1000 Genomes 30x on GRCh38,1000 Genomes phase 3 release,Gambian Genome Variation Project (GRCh38)	HiSeq_30X_hg38	Short	0.129038	0.870962	G|G	A|G	C|T	G|G	GA	GG	Short Short	Short_C Short_T
HG02852	female	SAME1839346	GWD	Gambian Mandinka	AFR	African Ancestry	1000 Genomes on GRCh38,1000 Genomes 30x on GRCh38,1000 Genomes phase 3 release,Gambian Genome Variation Project (GRCh38)	HiSeq_30X_hg38	Long	0.809294	0.190706	G|A	A|G	C|T	G|G	GA	AG	Short Long	Short_C Short_C
HG02853	male	SAME1839342	GWD	Gambian Mandinka	AFR	African Ancestry	1000 Genomes 30x on GRCh38	HiSeq_30X_hg38	Short	0.249082	0.750918	G|G	A|A	C|C	G|G	GA	GA	Short Short	Short_C Short_C
HG02854	male	SAME1839336	GWD	Gambian Mandinka	AFR	African Ancestry	1000 Genomes on GRCh38,1000 Genomes 30x on GRCh38,1000 Genomes phase 3 release,Gambian Genome Variation Project (GRCh38)	HiSeq_30X_hg38	Short	0.13901	0.86099	G|G	G|G	T|T	G|G	GG	GG	Short Short	Short_T Short_T
HG02855	female	SAME1839330	GWD	Gambian Mandinka	AFR	African Ancestry	1000 Genomes on GRCh38,1000 Genomes 30x on GRCh38,1000 Genomes phase 3 release,Gambian Genome Variation Project (GRCh38)	HiSeq_30X_hg38	Short	0.112016	0.887984	G|G	G|A	T|T	G|G	GG	GA	Short Short	Short_T Short_T
HG02856	male	SAME1839327	GWD	Gambian Mandinka	AFR	African Ancestry	1000 Genomes 30x on GRCh38	HiSeq_30X_hg38	Short	0.224628	0.775372	G|G	G|A	T|T	G|G	GG	GA	Short Short	Short_T Short_T
HG02860	male	SAME1839132	GWD	Gambian Mandinka	AFR	African Ancestry	1000 Genomes on GRCh38,1000 Genomes 30x on GRCh38,1000 Genomes phase 3 release,Gambian Genome Variation Project (GRCh38)	HiSeq_30X_hg38	Long	0.882892	0.117108	G|A	G|G	T|T	G|G	GG	AG	Short Long	Short_C Short_C
HG02861	female	SAME1839125	GWD	Gambian Mandinka	AFR	African Ancestry	1000 Genomes on GRCh38,1000 Genomes 30x on GRCh38,1000 Genomes phase 3 release,Gambian Genome Variation Project (GRCh38)	HiSeq_30X_hg38	Short	0.307128	0.692872	G|G	G|G	T|T	G|G	GG	GG	Short Short	Short_T Short_T
HG02862	female	SAME1839123	GWD	Gambian Mandinka	AFR	African Ancestry	1000 Genomes 30x on GRCh38	HiSeq_30X_hg38	Long	0.672186	0.327814	A|G	G|G	T|T	G|G	AG	GG	Long Short	Long_T Short_T
HG02869	male	SAME1839184	GWD	Gambian Mandinka	AFR	African Ancestry	1000 Genomes on GRCh38,1000 Genomes 30x on GRCh38,Gambian Genome Variation Project (GRCh38)	HiSeq_30X_hg38	Short	0.0879989	0.912001	G|G	G|G	C|T	G|G	GG	GG	Short Short	Short_C Short_T
HG02870	female	SAME1840320	GWD	Gambian Mandinka	AFR	African Ancestry	1000 Genomes on GRCh38,1000 Genomes 30x on GRCh38,1000 Genomes phase 3 release,Gambian Genome Variation Project (GRCh38)	HiSeq_30X_hg38	Long	0.951847	0.0481528	A|A	G|G	T|T	G|A	AG	AG	Long Long	Long_T Short_C
HG02871	female	SAME1840312	GWD	Gambian Mandinka	AFR	African Ancestry	1000 Genomes 30x on GRCh38	HiSeq_30X_hg38	Long	0.70686	0.29314	G|A	G|G	T|T	G|A	GG	AG	Short Long	Short_T Long_T
HG02878	male	SAME1840363	GWD	Gambian Mandinka	AFR	African Ancestry	1000 Genomes on GRCh38,1000 Genomes 30x on GRCh38,1000 Genomes phase 3 release,Gambian Genome Variation Project (GRCh38)	HiSeq_30X_hg38	Short	0.134875	0.865125	G|G	A|G	C|T	G|G	GA	GG	Short Short	Short_C Short_T
HG02879	female	SAME1840355	GWD	Gambian Mandinka	AFR	African Ancestry	1000 Genomes on GRCh38,1000 Genomes 30x on GRCh38,1000 Genomes phase 3 release,Gambian Genome Variation Project (GRCh38)	HiSeq_30X_hg38	Short	0.114606	0.885394	G|G	A|G	C|T	G|G	GA	GG	Short Short	Short_C Short_T
HG02880	female	SAME1840090	GWD	Gambian Mandinka	AFR	African Ancestry	1000 Genomes 30x on GRCh38	HiSeq_30X_hg38	Short	0.189603	0.810397	G|G	G|A	T|C	G|G	GG	GA	Short Short	Short_T Short_C
HG02881	male	SAME1840178	GWD	Gambian Mandinka	AFR	African Ancestry	1000 Genomes on GRCh38,1000 Genomes 30x on GRCh38,1000 Genomes phase 3 release,Gambian Genome Variation Project (GRCh38)	HiSeq_30X_hg38	Short	0.0772786	0.922721	G|G	A|G	T|T	G|G	GA	GG	Short Short	Short_T Short_T
HG02882	female	SAME1840171	GWD	Gambian Mandinka	AFR	African Ancestry	1000 Genomes on GRCh38,1000 Genomes 30x on GRCh38,1000 Genomes phase 3 release,Gambian Genome Variation Project (GRCh38)	HiSeq_30X_hg38	Short	0.0999559	0.900044	G|G	G|G	T|T	G|G	GG	GG	Short Short	Short_T Short_T
HG02883	male	SAME1840164	GWD	Gambian Mandinka	AFR	African Ancestry	1000 Genomes 30x on GRCh38	HiSeq_30X_hg38	Short	0.222706	0.777294	G|G	A|G	T|T	G|G	GA	GG	Short Short	Short_T Short_T
HG02884	male	SAME1840161	GWD	Gambian Mandinka	AFR	African Ancestry	1000 Genomes on GRCh38,1000 Genomes 30x on GRCh38,1000 Genomes phase 3 release,Gambian Genome Variation Project (GRCh38)	HiSeq_30X_hg38	Short	0.105133	0.894867	G|G	G|A	T|C	G|G	GG	GA	Short Short	Short_T Short_C
HG02885	female	SAME1840157	GWD	Gambian Mandinka	AFR	African Ancestry	1000 Genomes on GRCh38,1000 Genomes 30x on GRCh38,1000 Genomes phase 3 release,Gambian Genome Variation Project (GRCh38)	HiSeq_30X_hg38	Long	0.969174	0.0308256	G|A	A|G	C|T	G|G	GA	AG	Short Long	Short_C Long_T
HG02886	female	SAME1840151	GWD	Gambian Mandinka	AFR	African Ancestry	1000 Genomes 30x on GRCh38	HiSeq_30X_hg38	Long	0.520531	0.479469	G|A	G|G	T|T	G|G	GG	AG	Short Long	Short_T Long_T
HG02887	male	SAME1840147	GWD	Gambian Mandinka	AFR	African Ancestry	1000 Genomes on GRCh38,1000 Genomes 30x on GRCh38,1000 Genomes phase 3 release,Gambian Genome Variation Project (GRCh38)	HiSeq_30X_hg38	Short	0.3545	0.6455	G|G	A|G	C|C	G|G	GA	GG	Short Short	Short_C Short_C
HG02888	female	SAME1840139	GWD	Gambian Mandinka	AFR	African Ancestry	1000 Genomes on GRCh38,1000 Genomes 30x on GRCh38,1000 Genomes phase 3 release,Gambian Genome Variation Project (GRCh38)	HiSeq_30X_hg38	Short	0.0918171	0.908183	G|G	A|G	T|T	G|G	GA	GG	Short Short	Short_T Short_T
HG02889	female	SAME1840133	GWD	Gambian Mandinka	AFR	African Ancestry	1000 Genomes 30x on GRCh38	HiSeq_30X_hg38	Short	0.281168	0.718832	G|G	A|G	C|T	G|G	GA	GG	Short Short	Short_C Short_T
HG02890	male	SAME1839947	GWD	Gambian Mandinka	AFR	African Ancestry	1000 Genomes on GRCh38,1000 Genomes 30x on GRCh38,1000 Genomes phase 3 release,Gambian Genome Variation Project (GRCh38)	HiSeq_30X_hg38	Short	0.12035	0.87965	G|G	G|A	T|C	G|G	GG	GA	Short Short	Short_T Short_C
HG02891	female	SAME1839938	GWD	Gambian Mandinka	AFR	African Ancestry	1000 Genomes on GRCh38,1000 Genomes 30x on GRCh38,1000 Genomes phase 3 release,Gambian Genome Variation Project (GRCh38)	HiSeq_30X_hg38	Short	0.167616	0.832384	G|G	A|G	T|T	G|G	GA	GG	Short Short	Short_T Short_T
HG02892	male	SAME1839935	GWD	Gambian Mandinka	AFR	African Ancestry	1000 Genomes 30x on GRCh38	HiSeq_30X_hg38	Short	0.269883	0.730117	G|G	A|G	C|T	G|G	GA	GG	Short Short	Short_C Short_T
HG02895	male	SAME1839918	GWD	Gambian Mandinka	AFR	African Ancestry	1000 Genomes on GRCh38,1000 Genomes 30x on GRCh38,1000 Genomes phase 3 release,Gambian Genome Variation Project (GRCh38)	HiSeq_30X_hg38	Short	0.450476	0.549524	A|G	A|G	C|T	G|G	AA	GG	Short Short	Short_C Long_T
HG02896	female	SAME1839916	GWD	Gambian Mandinka	AFR	African Ancestry	1000 Genomes on GRCh38,1000 Genomes 30x on GRCh38,1000 Genomes phase 3 release,Gambian Genome Variation Project (GRCh38)	HiSeq_30X_hg38	Long	0.530064	0.469936	A|G	G|G	T|T	G|G	AG	GG	Long Short	Long_T Long_T
HG02897	female	SAME1839910	GWD	Gambian Mandinka	AFR	African Ancestry	1000 Genomes 30x on GRCh38	HiSeq_30X_hg38	Long	0.853675	0.146325	G|A	G|G	T|T	G|G	GG	AG	Short Long	Short_T Long_T
HG02922	female	SAME1839441	ESN	Esan	AFR	African Ancestry	1000 Genomes on GRCh38,1000 Genomes 30x on GRCh38,1000 Genomes phase 3 release	HiSeq_30X_hg38	Short	0.135503	0.864497	G|G	G|A	C|T	G|G	GG	GA	Short Short	Short_C Short_T
HG02923	male	SAME1839436	ESN	Esan	AFR	African Ancestry	1000 Genomes on GRCh38,1000 Genomes 30x on GRCh38,1000 Genomes phase 3 release	HiSeq_30X_hg38	Short	0.195246	0.804754	G|G	G|G	T|T	G|A	GG	GG	Short Short	Short_T Short_T
HG02924	male	SAME1839516	ESN	Esan	AFR	African Ancestry	1000 Genomes 30x on GRCh38	HiSeq_30X_hg38	Short	0.323141	0.676859	G|G	G|A	T|T	G|G	GG	GA	Short Short	Short_T Short_T
HG02938	male	SAME1839284	ESN	Esan	AFR	African Ancestry	1000 Genomes on GRCh38,1000 Genomes 30x on GRCh38,1000 Genomes phase 3 release	HiSeq_30X_hg38	Short	0.45611	0.54389	A|G	G|G	T|T	G|G	AG	GG	Long Short	Short_C Long_T
HG02941	male	SAME1839096	ESN	Esan	AFR	African Ancestry	1000 Genomes on GRCh38,1000 Genomes 30x on GRCh38,1000 Genomes phase 3 release	HiSeq_30X_hg38	Short	0.135329	0.864671	G|G	G|A	C|C	G|G	GG	GA	Short Short	Short_C Short_C
HG02943	female	SAME1839085	ESN	Esan,Esan	AFR	African Ancestry,Africa (SGDP)	1000 Genomes on GRCh38,Simons Genome Diversity Project,1000 Genomes 30x on GRCh38,1000 Genomes phase 3 release	HiSeq_30X_hg38	Short	0.0942808	0.905719	G|G	G|G	T|T	G|G	GG	GG	Short Short	Short_T Short_T
HG02944	male	SAME1839082	ESN	Esan	AFR	African Ancestry	1000 Genomes on GRCh38,1000 Genomes 30x on GRCh38,1000 Genomes phase 3 release	HiSeq_30X_hg38	Long	0.921808	0.0781916	A|G	G|A	T|C	A|G	AG	GA	Long Short	Short_T Long_T
HG02945	female	SAME1839075	ESN	Esan	AFR	African Ancestry	1000 Genomes 30x on GRCh38	HiSeq_30X_hg38	Short	0.197557	0.802443	G|G	A|G	C|T	G|G	GA	GG	Short Short	Short_C Short_T
HG02946	female	SAME1839068	ESN	Esan	AFR	African Ancestry	1000 Genomes on GRCh38,1000 Genomes 30x on GRCh38,1000 Genomes phase 3 release	HiSeq_30X_hg38	Short	0.0447181	0.955282	G|G	G|G	T|T	G|G	GG	GG	Short Short	Short_T Short_T
HG02947	male	SAME1839061	ESN	Esan	AFR	African Ancestry	1000 Genomes on GRCh38,1000 Genomes 30x on GRCh38,1000 Genomes phase 3 release	HiSeq_30X_hg38	Long	0.766695	0.233305	G|A	G|G	C|T	G|G	GG	AG	Short Long	Short_T Long_C
HG02948	male	SAME1839153	ESN	Esan	AFR	African Ancestry	1000 Genomes 30x on GRCh38	HiSeq_30X_hg38	Long	0.714485	0.285515	A|G	G|G	T|T	G|G	AG	GG	Long Short	Long_T Short_T
HG02952	female	SAME1840275	ESN	Esan	AFR	African Ancestry	1000 Genomes on GRCh38,1000 Genomes 30x on GRCh38,1000 Genomes phase 3 release	HiSeq_30X_hg38	Long	0.817329	0.182671	G|A	G|G	T|T	G|A	GG	AG	Short Long	Short_T Short_C
HG02953	male	SAME1840271	ESN	Esan	AFR	African Ancestry	1000 Genomes on GRCh38,1000 Genomes 30x on GRCh38,Human Genome Structural Variation Consortium, Phase 3,1000 Genomes phase 3 release	HiSeq_30X_hg38	Long	0.914825	0.0851755	G|A	G|G	C|C	G|G	GG	AG	Short Long	Short_C Long_T
HG02954	male	SAME1840264	ESN	Esan	AFR	African Ancestry	1000 Genomes 30x on GRCh38	HiSeq_30X_hg38	Long	0.996448	0.00355207	A|A	G|G	C|T	G|A	AG	AG	Long Long	Long_C Long_T
HG02964	female	SAME1840122	ESN	Esan	AFR	African Ancestry	1000 Genomes on GRCh38,1000 Genomes 30x on GRCh38	HiSeq_30X_hg38	Short	0.18033	0.81967	G|G	A|G	C|T	G|G	GA	GG	Short Short	Short_C Short_T
HG02965	male	SAME1840116	ESN	Esan	AFR	African Ancestry	1000 Genomes on GRCh38,1000 Genomes 30x on GRCh38	HiSeq_30X_hg38	Short	0.132969	0.867031	G|G	A|A	T|C	G|G	GA	GA	Short Short	Short_T Short_C
HG02966	male	SAME1840114	ESN	Esan	AFR	African Ancestry	1000 Genomes 30x on GRCh38	HiSeq_30X_hg38	Short	0.448819	0.551181	G|G	A|G	T|T	G|G	GA	GG	Short Short	Short_T Short_T
HG02968	male	SAME1840108	ESN	Esan	AFR	African Ancestry	1000 Genomes on GRCh38,1000 Genomes 30x on GRCh38,1000 Genomes phase 3 release	HiSeq_30X_hg38	Long	0.61877	0.38123	G|A	G|G	T|T	G|A	GG	AG	Short Long	Long_C Short_T
HG02970	female	SAME1840260	ESN	Esan	AFR	African Ancestry	1000 Genomes on GRCh38,1000 Genomes 30x on GRCh38,1000 Genomes phase 3 release	HiSeq_30X_hg38	Short	0.124989	0.875011	G|G	G|A	T|T	G|A	GG	GA	Short Short	Short_T Short_T
HG02971	male	SAME1840255	ESN	Esan	AFR	African Ancestry	1000 Genomes on GRCh38,1000 Genomes 30x on GRCh38,1000 Genomes phase 3 release	HiSeq_30X_hg38	Short	0.249523	0.750477	G|G	G|G	T|C	A|G	GG	GG	Short Short	Short_T Short_C
HG02972	male	SAME1840250	ESN	Esan	AFR	African Ancestry	1000 Genomes 30x on GRCh38	HiSeq_30X_hg38	Short	0.0875856	0.912414	G|G	G|G	T|T	A|G	GG	GG	Short Short	Short_T Short_T
HG02973	male	SAME1840246	ESN	Esan	AFR	African Ancestry	1000 Genomes on GRCh38,1000 Genomes 30x on GRCh38,1000 Genomes phase 3 release	HiSeq_30X_hg38	Short	0.0784136	0.921586	G|G	A|G	T|T	G|G	GA	GG	Short Short	Short_T Short_T
HG02974	female	SAME1840241	ESN	Esan	AFR	African Ancestry	1000 Genomes on GRCh38,1000 Genomes 30x on GRCh38,1000 Genomes phase 3 release	HiSeq_30X_hg38	Long	0.679202	0.320798	A|G	G|G	T|C	G|G	AG	GG	Long Short	Short_C Short_C
HG02975	male	SAME1840232	ESN	Esan	AFR	African Ancestry	1000 Genomes 30x on GRCh38	HiSeq_30X_hg38	Long	0.518968	0.481032	G|A	A|G	T|T	G|G	GA	AG	Short Long	Short_T Long_T
HG02976	female	SAME1840223	ESN	Esan	AFR	African Ancestry	1000 Genomes on GRCh38,1000 Genomes 30x on GRCh38,1000 Genomes phase 3 release	HiSeq_30X_hg38	Short	0.0801174	0.919883	G|G	G|G	T|T	G|G	GG	GG	Short Short	Short_T Short_T
HG02977	male	SAME1840221	ESN	Esan	AFR	African Ancestry	1000 Genomes on GRCh38,1000 Genomes 30x on GRCh38,1000 Genomes phase 3 release	HiSeq_30X_hg38	Short	0.494117	0.505883	G|A	G|G	T|T	G|G	GG	AG	Short Long	Long_C Short_C
HG02978	female	SAME1840216	ESN	Esan	AFR	African Ancestry	1000 Genomes 30x on GRCh38	HiSeq_30X_hg38	Long	0.652683	0.347317	A|G	G|G	T|T	G|G	AG	GG	Long Short	Long_T Short_T
HG02979	female	SAME1840209	ESN	Esan	AFR	African Ancestry	1000 Genomes on GRCh38,1000 Genomes 30x on GRCh38,1000 Genomes phase 3 release	HiSeq_30X_hg38	Short	0.467188	0.532812	G|G	A|A	C|C	G|G	GA	GA	Short Short	Short_C Short_C
HG02980	male	SAME1840034	ESN	Esan	AFR	African Ancestry	1000 Genomes 30x on GRCh38	HiSeq_30X_hg38	Long	0.629589	0.370411	G|G	G|A	T|C	G|G	GG	GA	Short Short	Short_T Short_C
HG02981	male	SAME1840024	ESN	Esan	AFR	African Ancestry	1000 Genomes on GRCh38,1000 Genomes 30x on GRCh38,1000 Genomes phase 3 release	HiSeq_30X_hg38	Short	0.199521	0.800479	G|G	G|G	T|T	G|G	GG	GG	Short Short	Short_T Short_T
HG02982	male	SAME1840015	GWD	Gambian Mandinka	AFR	African Ancestry	1000 Genomes on GRCh38,1000 Genomes 30x on GRCh38,1000 Genomes phase 3 release,Gambian Genome Variation Project (GRCh38)	HiSeq_30X_hg38	Short	0.333402	0.666598	G|A	G|G	T|T	G|A	GG	AG	Short Long	Long_T Short_C
HG02983	female	SAME1840009	GWD	Gambian Mandinka	AFR	African Ancestry	1000 Genomes on GRCh38,1000 Genomes 30x on GRCh38,1000 Genomes phase 3 release,Gambian Genome Variation Project (GRCh38)	HiSeq_30X_hg38	Short	0.101285	0.898715	G|G	G|G	T|T	G|G	GG	GG	Short Short	Short_T Short_T
HG02984	male	SAME1840004	GWD	Gambian Mandinka	AFR	African Ancestry	1000 Genomes 30x on GRCh38	HiSeq_30X_hg38	Short	0.315332	0.684668	G|G	G|G	T|T	G|G	GG	GG	Short Short	Short_T Short_T
HG03006	male	SAME1840242	BEB	Bengali,Bengali	SAS	South Asia (SGDP),South Asian Ancestry	1000 Genomes on GRCh38,Simons Genome Diversity Project,1000 Genomes 30x on GRCh38,1000 Genomes phase 3 release	HiSeq_30X_hg38	Long	0.763455	0.236545	A|G	G|G	T|C	A|G	AG	GG	Long Short	Long_T Long_T
HG03007	female	SAME1840245	BEB	Bengali,Bengali	SAS	South Asia (SGDP),South Asian Ancestry	1000 Genomes on GRCh38,Simons Genome Diversity Project,1000 Genomes 30x on GRCh38,1000 Genomes phase 3 release	HiSeq_30X_hg38	Short	0.171121	0.828879	G|G	A|G	C|C	G|G	GA	GG	Short Short	Short_C Short_C
HG03008	male	SAME1840253	BEB	Bengali	SAS	South Asian Ancestry	1000 Genomes 30x on GRCh38	HiSeq_30X_hg38	Short	0.312979	0.687021	G|G	G|A	C|C	G|G	GG	GA	Short Short	Short_C Short_C
HG03009	male	SAME1840256	BEB	Bengali	SAS	South Asian Ancestry	1000 Genomes on GRCh38,1000 Genomes 30x on GRCh38,Human Genome Structural Variation Consortium, Phase 2,1000 Genomes phase 3 release	HiSeq_30X_hg38	Long	0.865324	0.134676	A|G	G|A	T|C	A|G	AG	GA	Long Short	Long_T Short_C
HG03012	male	SAME1839924	BEB	Bengali	SAS	South Asian Ancestry	1000 Genomes on GRCh38,1000 Genomes 30x on GRCh38,1000 Genomes phase 3 release	HiSeq_30X_hg38	Short	0.149551	0.850449	A|A	A|A	T|C	G|G	AA	AA	Short Short	Short_T Short_C
HG03015	male	SAME1839940	PJL	Punjabi	SAS	South Asian Ancestry	1000 Genomes on GRCh38,1000 Genomes 30x on GRCh38,1000 Genomes phase 3 release	HiSeq_30X_hg38	Short	0.470058	0.529942	G|G	G|A	C|C	G|G	GG	GA	Short Short	Short_C Short_C
HG03016	female	SAME1839952	PJL	Punjabi	SAS	South Asian Ancestry	1000 Genomes on GRCh38,1000 Genomes 30x on GRCh38,1000 Genomes phase 3 release	HiSeq_30X_hg38	Long	0.800984	0.199016	A|G	G|A	T|C	G|G	AG	GA	Long Short	Long_T Short_C
HG03017	male	SAME1839956	PJL	Punjabi	SAS	South Asian Ancestry	1000 Genomes 30x on GRCh38	HiSeq_30X_hg38	Short	0.140645	0.859355	G|G	G|A	C|C	G|G	GG	GA	Short Short	Short_C Short_C
HG03018	male	SAME1840053	PJL	Punjabi	SAS	South Asian Ancestry	1000 Genomes on GRCh38,1000 Genomes 30x on GRCh38,1000 Genomes phase 3 release	HiSeq_30X_hg38	Short	0.24866	0.75134	G|G	G|G	C|C	G|G	GG	GG	Short Short	Short_C Short_C
HG03019	female	SAME1840060	PJL	Punjabi	SAS	South Asian Ancestry	1000 Genomes on GRCh38,1000 Genomes 30x on GRCh38,1000 Genomes phase 3 release	HiSeq_30X_hg38	Short	0.222885	0.777115	G|G	G|G	C|C	G|G	GG	GG	Short Short	Short_C Short_C
HG03021	male	SAME1839789	PJL	Punjabi	SAS	South Asian Ancestry	1000 Genomes on GRCh38,1000 Genomes 30x on GRCh38,1000 Genomes phase 3 release	HiSeq_30X_hg38	Short	0.248299	0.751701	G|G	G|G	C|C	G|G	GG	GG	Short Short	Short_C Short_C
HG03022	female	SAME1839795	PJL	Punjabi	SAS	South Asian Ancestry	1000 Genomes on GRCh38,1000 Genomes 30x on GRCh38,1000 Genomes phase 3 release	HiSeq_30X_hg38	Long	0.797093	0.202907	A|G	G|A	T|C	A|G	AG	GA	Long Short	Long_T Short_C
HG03024	male	SAME1839799	GWD	Gambian Mandinka	AFR	African Ancestry	1000 Genomes on GRCh38,1000 Genomes 30x on GRCh38,1000 Genomes phase 3 release,Gambian Genome Variation Project (GRCh38)	HiSeq_30X_hg38	Short	0.125899	0.874101	G|G	G|G	T|T	G|G	GG	GG	Short Short	Short_T Short_T
HG03025	female	SAME1839711	GWD	Gambian Mandinka	AFR	African Ancestry	1000 Genomes on GRCh38,1000 Genomes 30x on GRCh38,1000 Genomes phase 3 release,Gambian Genome Variation Project (GRCh38)	HiSeq_30X_hg38	Long	0.504658	0.495342	G|A	G|G	T|C	A|G	GG	AG	Short Long	Short_T Long_T
HG03026	female	SAME1839714	GWD	Gambian Mandinka	AFR	African Ancestry	1000 Genomes 30x on GRCh38	HiSeq_30X_hg38	Long	0.712173	0.287827	G|A	G|G	T|C	G|G	GG	AG	Short Long	Short_T Long_C
HG03027	male	SAME1839725	GWD	Gambian Mandinka	AFR	African Ancestry	1000 Genomes on GRCh38,1000 Genomes 30x on GRCh38,1000 Genomes phase 3 release	HiSeq_30X_hg38	Short	0.0603926	0.939607	G|G	G|G	T|C	G|G	GG	GG	Short Short	Short_T Short_C
HG03028	female	SAME1839729	GWD	Gambian Mandinka	AFR	African Ancestry	1000 Genomes on GRCh38,1000 Genomes 30x on GRCh38,1000 Genomes phase 3 release,Gambian Genome Variation Project (GRCh38)	HiSeq_30X_hg38	Short	0.201895	0.798105	G|G	G|A	C|C	G|G	GG	GA	Short Short	Short_C Short_C
HG03029	male	SAME1839733	GWD	Gambian Mandinka	AFR	African Ancestry	1000 Genomes 30x on GRCh38	HiSeq_30X_hg38	Short	0.0702117	0.929788	G|G	G|G	C|C	G|G	GG	GG	Short Short	Short_C Short_C
HG03033	male	SAME1839566	GWD	Gambian Mandinka	AFR	African Ancestry	1000 Genomes on GRCh38,1000 Genomes 30x on GRCh38,Gambian Genome Variation Project (GRCh38)	HiSeq_30X_hg38	Long	0.954934	0.0450663	A|A	G|G	T|T	G|G	AG	AG	Long Long	Short_C Long_T
HG03034	female	SAME1839568	GWD	Gambian Mandinka	AFR	African Ancestry	1000 Genomes on GRCh38,1000 Genomes 30x on GRCh38,Gambian Genome Variation Project (GRCh38)	HiSeq_30X_hg38	Short	0.17585	0.82415	G|G	G|A	T|T	A|G	GG	GA	Short Short	Short_T Short_T
HG03035	male	SAME1839573	GWD	Gambian Mandinka	AFR	African Ancestry	1000 Genomes 30x on GRCh38	HiSeq_30X_hg38	Long	0.589029	0.410971	A|G	G|A	T|T	G|A	AG	GA	Long Short	Long_T Short_T
HG03039	male	SAME1839593	GWD	Gambian Mandinka	AFR	African Ancestry	1000 Genomes on GRCh38,1000 Genomes 30x on GRCh38,1000 Genomes phase 3 release,Gambian Genome Variation Project (GRCh38)	HiSeq_30X_hg38	Short	0.0492967	0.950703	G|G	G|G	T|C	G|G	GG	GG	Short Short	Short_T Short_C
HG03040	female	SAME1839611	GWD	Gambian Mandinka	AFR	African Ancestry	1000 Genomes on GRCh38,1000 Genomes 30x on GRCh38,1000 Genomes phase 3 release,Gambian Genome Variation Project (GRCh38)	HiSeq_30X_hg38	Long	0.573681	0.426319	G|A	G|G	T|T	G|G	GG	AG	Short Long	Long_T Short_C
HG03041	female	SAME1839620	GWD	Gambian Mandinka	AFR	African Ancestry	1000 Genomes 30x on GRCh38	HiSeq_30X_hg38	Short	0.117168	0.882832	G|G	G|G	C|T	G|G	GG	GG	Short Short	Short_C Short_T
HG03045	male	SAME1839635	GWD	Gambian Mandinka	AFR	African Ancestry	1000 Genomes on GRCh38,1000 Genomes 30x on GRCh38,1000 Genomes phase 3 release,Gambian Genome Variation Project (GRCh38)	HiSeq_30X_hg38	Long	0.970545	0.0294545	A|A	G|G	T|T	A|A	AG	AG	Long Long	Short_C Long_C
HG03046	female	SAME1839639	GWD	Gambian Mandinka	AFR	African Ancestry	1000 Genomes on GRCh38,1000 Genomes 30x on GRCh38,1000 Genomes phase 3 release,Gambian Genome Variation Project (GRCh38)	HiSeq_30X_hg38	Short	0.0876369	0.912363	G|G	G|G	C|C	G|G	GG	GG	Short Short	Short_C Short_C
HG03047	female	SAME1839644	GWD	Gambian Mandinka	AFR	African Ancestry	1000 Genomes 30x on GRCh38	HiSeq_30X_hg38	Long	0.703073	0.296927	A|G	G|G	T|C	A|G	AG	GG	Long Short	Long_T Short_C
HG03048	male	SAME1839647	GWD	Gambian Mandinka	AFR	African Ancestry	1000 Genomes on GRCh38,1000 Genomes 30x on GRCh38,1000 Genomes phase 3 release,Gambian Genome Variation Project (GRCh38)	HiSeq_30X_hg38	Long	0.919258	0.0807421	A|A	G|G	T|T	A|A	AG	AG	Long Long	Long_C Long_T
HG03049	female	SAME1839653	GWD	Gambian Mandinka	AFR	African Ancestry	1000 Genomes on GRCh38,1000 Genomes 30x on GRCh38,1000 Genomes phase 3 release,Gambian Genome Variation Project (GRCh38)	HiSeq_30X_hg38	Long	0.65085	0.34915	G|A	G|G	T|T	G|A	GG	AG	Short Long	Long_T Long_T
HG03050	male	SAME1839482	GWD	Gambian Mandinka	AFR	African Ancestry	1000 Genomes 30x on GRCh38	HiSeq_30X_hg38	Long	0.81606	0.18394	A|A	G|G	T|T	A|A	AG	AG	Long Long	Long_T Long_T
HG03052	female	SAME1839496	MSL	Mende	AFR	African Ancestry	1000 Genomes on GRCh38,1000 Genomes 30x on GRCh38,1000 Genomes phase 3 release	HiSeq_30X_hg38	Long	0.580453	0.419547	A|G	G|G	T|T	G|G	AG	GG	Long Short	Long_T Long_T
HG03054	male	SAME1839507	MSL	Mende	AFR	African Ancestry	1000 Genomes on GRCh38,1000 Genomes 30x on GRCh38,1000 Genomes phase 3 release	HiSeq_30X_hg38	Long	0.99956	0.000440167	A|A	G|G	T|T	G|A	AG	AG	Long Long	Long_T Long_T
HG03055	female	SAME1839514	MSL	Mende	AFR	African Ancestry	1000 Genomes on GRCh38,1000 Genomes 30x on GRCh38,1000 Genomes phase 3 release	HiSeq_30X_hg38	Short	0.145021	0.854979	G|G	G|A	T|C	G|G	GG	GA	Short Short	Short_T Short_C
HG03056	male	SAME1839518	MSL	Mende	AFR	African Ancestry	1000 Genomes 30x on GRCh38	HiSeq_30X_hg38	Long	0.639782	0.360218	A|G	G|A	T|C	A|G	AG	GA	Long Short	Long_T Short_C
HG03057	male	SAME1839434	MSL	Mende	AFR	African Ancestry	1000 Genomes on GRCh38,1000 Genomes 30x on GRCh38,1000 Genomes phase 3 release	HiSeq_30X_hg38	Short	0.306544	0.693456	G|A	G|G	T|T	G|G	GG	AG	Short Long	Short_C Long_T
HG03058	female	SAME1839442	MSL	Mende	AFR	African Ancestry	1000 Genomes on GRCh38,1000 Genomes 30x on GRCh38,1000 Genomes phase 3 release	HiSeq_30X_hg38	Short	0.0550727	0.944927	G|G	G|G	T|T	G|G	GG	GG	Short Short	Short_T Short_T
HG03060	male	SAME1839211	MSL	Mende	AFR	African Ancestry	1000 Genomes on GRCh38,1000 Genomes 30x on GRCh38,1000 Genomes phase 3 release	HiSeq_30X_hg38	Short	0.108556	0.891444	G|G	G|A	C|T	G|G	GG	GA	Short Short	Short_C Short_T
HG03061	female	SAME1839215	MSL	Mende	AFR	African Ancestry	1000 Genomes on GRCh38,1000 Genomes 30x on GRCh38,1000 Genomes phase 3 release	HiSeq_30X_hg38	Short	0.142988	0.857012	G|G	G|G	T|C	G|G	GG	GG	Short Short	Short_T Short_C
HG03063	male	SAME1839226	MSL	Mende	AFR	African Ancestry	1000 Genomes on GRCh38,1000 Genomes 30x on GRCh38,1000 Genomes phase 3 release	HiSeq_30X_hg38	Short	0.454231	0.545769	A|G	G|G	T|T	A|G	AG	GG	Long Short	Short_T Long_T
HG03064	female	SAME1839228	MSL	Mende	AFR	African Ancestry	1000 Genomes on GRCh38,1000 Genomes 30x on GRCh38,1000 Genomes phase 3 release	HiSeq_30X_hg38	Short	0.133115	0.866885	G|G	G|G	T|T	G|G	GG	GG	Short Short	Short_T Short_T
HG03065	male	SAME1839318	MSL	Mende	AFR	African Ancestry	1000 Genomes 30x on GRCh38,Human Genome Structural Variation Consortium, Phase 2	HiSeq_30X_hg38	Short	0.122224	0.877776	G|G	G|G	T|T	G|G	GG	GG	Short Short	Short_T Short_T
HG03066	male	SAME1839324	MSL	Mende	AFR	African Ancestry	1000 Genomes on GRCh38,1000 Genomes 30x on GRCh38,1000 Genomes phase 3 release	HiSeq_30X_hg38	Short	0.127801	0.872199	G|G	G|G	T|T	A|G	GG	GG	Short Short	Short_T Short_T
HG03069	male	SAME1839340	MSL	Mende	AFR	African Ancestry	1000 Genomes on GRCh38,1000 Genomes 30x on GRCh38,1000 Genomes phase 3 release	HiSeq_30X_hg38	Long	0.900135	0.0998649	G|A	G|G	T|T	G|A	GG	AG	Short Long	Short_T Long_T
HG03072	male	SAME1839016	MSL	Mende	AFR	African Ancestry	1000 Genomes on GRCh38,1000 Genomes 30x on GRCh38,1000 Genomes phase 3 release	HiSeq_30X_hg38	Long	0.857348	0.142652	A|G	G|A	T|T	A|G	AG	GA	Long Short	Short_C Long_T
HG03073	female	SAME1839019	MSL	Mende	AFR	African Ancestry	1000 Genomes on GRCh38,1000 Genomes 30x on GRCh38,1000 Genomes phase 3 release	HiSeq_30X_hg38	Long	0.882358	0.117642	A|G	G|G	T|T	G|G	AG	GG	Long Short	Short_C Short_C
HG03074	male	SAME1839029	MSL	Mende	AFR	African Ancestry	1000 Genomes on GRCh38,1000 Genomes 30x on GRCh38,1000 Genomes phase 3 release	HiSeq_30X_hg38	Short	0.293776	0.706224	G|G	G|G	T|T	G|G	GG	GG	Short Short	Short_T Short_T
HG03077	male	SAME1839044	MSL	Mende	AFR	African Ancestry	1000 Genomes on GRCh38,1000 Genomes 30x on GRCh38,1000 Genomes phase 3 release	HiSeq_30X_hg38	Short	0.115785	0.884215	G|G	G|G	T|T	G|G	GG	GG	Short Short	Short_T Short_T
HG03078	male	SAME1839047	MSL	Mende,Mende	AFR	African Ancestry,Africa (SGDP)	1000 Genomes on GRCh38,Simons Genome Diversity Project,1000 Genomes 30x on GRCh38,1000 Genomes phase 3 release	HiSeq_30X_hg38	Long	0.602733	0.397267	G|G	G|G	T|T	G|G	GG	GG	Short Short	Short_T Short_T
HG03079	female	SAME1839051	MSL	Mende	AFR	African Ancestry	1000 Genomes on GRCh38,1000 Genomes 30x on GRCh38,1000 Genomes phase 3 release	HiSeq_30X_hg38	Long	0.635829	0.364171	A|G	G|A	T|T	G|G	AG	GA	Long Short	Long_T Short_C
HG03081	male	SAME1840310	MSL	Mende	AFR	African Ancestry	1000 Genomes on GRCh38,1000 Genomes 30x on GRCh38,1000 Genomes phase 3 release	HiSeq_30X_hg38	Long	0.952561	0.0474393	A|A	G|G	T|T	G|A	AG	AG	Long Long	Long_T Short_C
HG03082	female	SAME1840316	MSL	Mende	AFR	African Ancestry	1000 Genomes on GRCh38,1000 Genomes 30x on GRCh38,1000 Genomes phase 3 release	HiSeq_30X_hg38	Short	0.296828	0.703172	G|G	G|G	T|C	G|G	GG	GG	Short Short	Short_T Short_C
HG03084	male	SAME1840324	MSL	Mende	AFR	African Ancestry	1000 Genomes on GRCh38,1000 Genomes 30x on GRCh38,1000 Genomes phase 3 release	HiSeq_30X_hg38	Short	0.130707	0.869293	G|G	A|G	T|C	A|G	GA	GG	Short Short	Short_T Short_C
HG03085	female	SAME1840328	MSL	Mende,Mende	AFR	African Ancestry,Africa (SGDP)	1000 Genomes on GRCh38,Simons Genome Diversity Project,1000 Genomes 30x on GRCh38,1000 Genomes phase 3 release	HiSeq_30X_hg38	Long	0.70704	0.29296	G|A	G|G	C|T	G|G	GG	AG	Short Long	Long_T Short_T
HG03086	female	SAME1840331	MSL	Mende	AFR	African Ancestry	1000 Genomes on GRCh38,1000 Genomes 30x on GRCh38,1000 Genomes phase 3 release	HiSeq_30X_hg38	Short	0.273676	0.726324	G|A	G|G	T|C	G|G	GG	AG	Short Long	Short_C Short_T
HG03088	female	SAME1840338	MSL	Mende	AFR	African Ancestry	1000 Genomes on GRCh38,1000 Genomes 30x on GRCh38,1000 Genomes phase 3 release	HiSeq_30X_hg38	Long	0.591419	0.408581	A|G	G|A	C|T	G|G	AG	GA	Long Short	Long_C Short_T
HG03091	female	SAME1840360	MSL	Mende	AFR	African Ancestry	1000 Genomes on GRCh38,1000 Genomes 30x on GRCh38,1000 Genomes phase 3 release	HiSeq_30X_hg38	Short	0.232427	0.767573	G|G	G|G	T|C	G|G	GG	GG	Short Short	Short_T Short_C
HG03095	female	SAME1840374	MSL	Mende	AFR	African Ancestry	1000 Genomes on GRCh38,1000 Genomes 30x on GRCh38,1000 Genomes phase 3 release	HiSeq_30X_hg38	Short	0.315291	0.684709	G|A	G|G	T|T	G|G	GG	AG	Short Long	Short_C Long_C
HG03096	male	SAME1840126	MSL	Mende	AFR	African Ancestry	1000 Genomes on GRCh38,1000 Genomes 30x on GRCh38,1000 Genomes phase 3 release	HiSeq_30X_hg38	Short	0.0787611	0.921239	G|G	G|A	T|C	G|G	GG	GA	Short Short	Short_T Short_C
HG03097	female	SAME1840130	MSL	Mende	AFR	African Ancestry	1000 Genomes on GRCh38,1000 Genomes 30x on GRCh38,1000 Genomes phase 3 release	HiSeq_30X_hg38	Long	0.850262	0.149738	G|A	G|G	T|T	G|G	GG	AG	Short Long	Long_T Short_C
HG03098	male	SAME1840136	MSL	Mende	AFR	African Ancestry	1000 Genomes 30x on GRCh38	HiSeq_30X_hg38	Short	0.370954	0.629046	G|A	G|G	T|T	G|G	GG	AG	Short Long	Short_T Long_T
HG03099	female	SAME1840146	ESN	Esan	AFR	African Ancestry	1000 Genomes on GRCh38,1000 Genomes 30x on GRCh38,1000 Genomes phase 3 release	HiSeq_30X_hg38	Long	0.728355	0.271645	A|G	G|G	T|T	G|A	AG	GG	Long Short	Long_T Long_T
HG03100	male	SAME1840003	ESN	Esan,Esan	AFR	African Ancestry,Africa (SGDP)	1000 Genomes on GRCh38,Simons Genome Diversity Project,1000 Genomes 30x on GRCh38,1000 Genomes phase 3 release	HiSeq_30X_hg38	Short	0.135155	0.864845	G|G	A|G	C|T	G|G	GA	GG	Short Short	Short_C Short_T
HG03101	male	SAME1840008	ESN	Esan	AFR	African Ancestry	1000 Genomes 30x on GRCh38	HiSeq_30X_hg38	Long	0.543888	0.456112	G|A	G|G	T|T	G|G	GG	AG	Short Long	Short_T Long_T
HG03103	male	SAME1840022	ESN	Esan	AFR	African Ancestry	1000 Genomes on GRCh38,1000 Genomes 30x on GRCh38,1000 Genomes phase 3 release	HiSeq_30X_hg38	Long	0.845503	0.154497	A|G	G|A	T|C	A|G	AG	GA	Long Short	Long_T Short_C
HG03105	female	SAME1840041	ESN	Esan	AFR	African Ancestry	1000 Genomes on GRCh38,1000 Genomes 30x on GRCh38,1000 Genomes phase 3 release	HiSeq_30X_hg38	Short	0.0955882	0.904412	G|G	G|G	T|T	G|G	GG	GG	Short Short	Short_T Short_T
HG03108	female	SAME1839760	ESN	Esan	AFR	African Ancestry	1000 Genomes on GRCh38,1000 Genomes 30x on GRCh38,1000 Genomes phase 3 release	HiSeq_30X_hg38	Long	0.56678	0.43322	G|G	A|G	T|T	G|G	GA	GG	Short Short	Short_T Short_T
HG03109	male	SAME1839765	ESN	Esan	AFR	African Ancestry	1000 Genomes on GRCh38,1000 Genomes 30x on GRCh38,1000 Genomes phase 3 release	HiSeq_30X_hg38	Short	0.228482	0.771518	G|G	G|G	C|C	G|G	GG	GG	Short Short	Short_C Short_C
HG03110	female	SAME1839880	ESN	Esan	AFR	African Ancestry	1000 Genomes 30x on GRCh38	HiSeq_30X_hg38	Short	0.141112	0.858888	G|G	G|G	C|T	G|G	GG	GG	Short Short	Short_C Short_T
HG03111	female	SAME1839884	ESN	Esan	AFR	African Ancestry	1000 Genomes on GRCh38,1000 Genomes 30x on GRCh38,1000 Genomes phase 3 release	HiSeq_30X_hg38	Short	0.184984	0.815016	G|G	G|G	C|C	G|G	GG	GG	Short Short	Short_C Short_C
HG03112	male	SAME1839893	ESN	Esan	AFR	African Ancestry	1000 Genomes on GRCh38,1000 Genomes 30x on GRCh38,1000 Genomes phase 3 release	HiSeq_30X_hg38	Short	0.081834	0.918166	G|G	A|G	C|C	G|G	GA	GG	Short Short	Short_C Short_C
HG03113	female	SAME1839901	ESN	Esan	AFR	African Ancestry	1000 Genomes 30x on GRCh38	HiSeq_30X_hg38	Short	0.116594	0.883406	G|G	A|G	C|C	G|G	GA	GG	Short Short	Short_C Short_C
HG03114	female	SAME1839907	ESN	Esan	AFR	African Ancestry	1000 Genomes on GRCh38,1000 Genomes 30x on GRCh38,1000 Genomes phase 3 release	HiSeq_30X_hg38	Long	0.942483	0.0575168	A|G	G|G	C|C	G|G	AG	GG	Long Short	Short_C Long_C
HG03115	male	SAME1839812	ESN	Esan	AFR	African Ancestry	1000 Genomes on GRCh38,1000 Genomes 30x on GRCh38,1000 Genomes phase 3 release	HiSeq_30X_hg38	Short	0.134706	0.865294	G|G	A|G	C|T	G|G	GA	GG	Short Short	Short_C Short_T
HG03116	female	SAME1839816	ESN	Esan	AFR	African Ancestry	1000 Genomes 30x on GRCh38	HiSeq_30X_hg38	Short	0.126066	0.873934	G|G	A|G	C|C	G|G	GA	GG	Short Short	Short_C Short_C
HG03117	female	SAME1839821	ESN	Esan	AFR	African Ancestry	1000 Genomes on GRCh38,1000 Genomes 30x on GRCh38,1000 Genomes phase 3 release	HiSeq_30X_hg38	Long	0.699642	0.300358	G|A	G|G	T|T	G|G	GG	AG	Short Long	Long_T Short_T
HG03118	male	SAME1839830	ESN	Esan	AFR	African Ancestry	1000 Genomes on GRCh38,1000 Genomes 30x on GRCh38,1000 Genomes phase 3 release	HiSeq_30X_hg38	Short	0.272343	0.727657	G|G	G|G	T|T	G|G	GG	GG	Short Short	Long_T Short_T
HG03119	female	SAME1839833	ESN	Esan	AFR	African Ancestry	1000 Genomes 30x on GRCh38	HiSeq_30X_hg38	Short	0.406324	0.593676	G|A	G|G	T|T	G|G	GG	AG	Short Long	Short_T Long_T
HG03120	male	SAME1839557	ESN	Esan	AFR	African Ancestry	1000 Genomes on GRCh38,1000 Genomes 30x on GRCh38,1000 Genomes phase 3 release	HiSeq_30X_hg38	Short	0.157604	0.842396	G|G	G|G	C|T	G|G	GG	GG	Short Short	Short_C Short_T
HG03121	female	SAME1839563	ESN	Esan	AFR	African Ancestry	1000 Genomes on GRCh38,1000 Genomes 30x on GRCh38,1000 Genomes phase 3 release	HiSeq_30X_hg38	Short	0.0691076	0.930892	G|G	G|G	T|T	A|G	GG	GG	Short Short	Short_T Short_T
HG03122	male	SAME1839657	ESN	Esan	AFR	African Ancestry	1000 Genomes 30x on GRCh38	HiSeq_30X_hg38	Short	0.0908471	0.909153	G|G	G|G	T|T	G|A	GG	GG	Short Short	Short_T Short_T
HG03123	female	SAME1839663	ESN	Esan	AFR	African Ancestry	1000 Genomes on GRCh38,1000 Genomes 30x on GRCh38,1000 Genomes phase 3 release	HiSeq_30X_hg38	Short	0.210907	0.789093	G|G	G|A	C|T	G|G	GG	GA	Short Short	Short_C Short_T
HG03124	male	SAME1839669	ESN	Esan	AFR	African Ancestry	1000 Genomes on GRCh38,1000 Genomes 30x on GRCh38,1000 Genomes phase 3 release	HiSeq_30X_hg38	Short	0.117416	0.882584	G|G	A|A	C|T	G|G	GA	GA	Short Short	Short_C Short_T
HG03125	female	SAME1839675	ESN	Esan	AFR	African Ancestry	1000 Genomes 30x on GRCh38,Human Genome Structural Variation Consortium, Phase 2	HiSeq_30X_hg38	Short	0.180836	0.819164	G|G	A|A	C|T	G|G	GA	GA	Short Short	Short_C Short_T
HG03126	female	SAME1839683	ESN	Esan	AFR	African Ancestry	1000 Genomes on GRCh38,1000 Genomes 30x on GRCh38,1000 Genomes phase 3 release	HiSeq_30X_hg38	Short	0.20479	0.79521	G|G	G|G	T|C	G|G	GG	GG	Short Short	Short_T Short_C
HG03127	male	SAME1839686	ESN	Esan	AFR	African Ancestry	1000 Genomes on GRCh38,1000 Genomes 30x on GRCh38,1000 Genomes phase 3 release	HiSeq_30X_hg38	Short	0.422276	0.577724	G|A	G|G	T|T	G|G	GG	AG	Short Long	Long_T Short_C
HG03128	male	SAME1839692	ESN	Esan	AFR	African Ancestry	1000 Genomes 30x on GRCh38	HiSeq_30X_hg38	Short	0.0487675	0.951232	G|G	G|G	T|T	G|G	GG	GG	Short Short	Short_T Short_T
HG03129	female	SAME1839699	ESN	Esan	AFR	African Ancestry	1000 Genomes on GRCh38,1000 Genomes 30x on GRCh38,1000 Genomes phase 3 release	HiSeq_30X_hg38	Short	0.203758	0.796242	G|G	G|G	T|T	G|G	GG	GG	Short Short	Short_T Short_T
HG03130	male	SAME1839365	ESN	Esan	AFR	African Ancestry	1000 Genomes on GRCh38,1000 Genomes 30x on GRCh38,1000 Genomes phase 3 release	HiSeq_30X_hg38	Long	0.976891	0.0231088	G|A	G|G	T|C	G|G	GG	AG	Short Long	Long_C Short_T
HG03131	male	SAME1839368	ESN	Esan	AFR	African Ancestry	1000 Genomes 30x on GRCh38	HiSeq_30X_hg38	Long	0.758532	0.241468	A|G	G|G	C|T	G|G	AG	GG	Long Short	Long_C Short_T
HG03132	female	SAME1839373	ESN	Esan	AFR	African Ancestry	1000 Genomes on GRCh38,1000 Genomes 30x on GRCh38,1000 Genomes phase 3 release	HiSeq_30X_hg38	Short	0.0719739	0.928026	G|G	G|G	C|T	G|G	GG	GG	Short Short	Short_C Short_T
HG03133	male	SAME1839375	ESN	Esan	AFR	African Ancestry	1000 Genomes on GRCh38,1000 Genomes 30x on GRCh38,1000 Genomes phase 3 release	HiSeq_30X_hg38	Long	0.888384	0.111616	G|A	A|G	T|T	G|A	GA	AG	Short Long	Short_C Long_C
HG03134	male	SAME1839380	ESN	Esan	AFR	African Ancestry	1000 Genomes 30x on GRCh38	HiSeq_30X_hg38	Short	0.389717	0.610283	A|G	G|G	T|C	A|G	AG	GG	Long Short	Long_T Short_C
HG03135	female	SAME1839385	ESN	Esan	AFR	African Ancestry	1000 Genomes on GRCh38,1000 Genomes 30x on GRCh38,1000 Genomes phase 3 release	HiSeq_30X_hg38	Short	0.125559	0.874441	G|G	G|G	T|T	G|G	GG	GG	Short Short	Short_T Short_T
HG03136	male	SAME1839387	ESN	Esan	AFR	African Ancestry	1000 Genomes on GRCh38,1000 Genomes 30x on GRCh38,1000 Genomes phase 3 release	HiSeq_30X_hg38	Short	0.262598	0.737402	G|G	G|G	T|T	G|G	GG	GG	Short Short	Short_T Short_T
HG03137	male	SAME1839390	ESN	Esan	AFR	African Ancestry	1000 Genomes 30x on GRCh38	HiSeq_30X_hg38	Short	0.176742	0.823258	G|G	G|G	T|T	G|G	GG	GG	Short Short	Short_T Short_T
HG03139	male	SAME1839468	ESN	Esan	AFR	African Ancestry	1000 Genomes on GRCh38,1000 Genomes 30x on GRCh38,1000 Genomes phase 3 release	HiSeq_30X_hg38	Short	0.362692	0.637308	G|G	G|A	C|T	G|G	GG	GA	Short Short	Short_C Short_T
HG03157	male	SAME1839083	ESN	Esan	AFR	African Ancestry	1000 Genomes on GRCh38,1000 Genomes 30x on GRCh38,1000 Genomes phase 3 release	HiSeq_30X_hg38	Long	0.533945	0.466055	G|A	G|G	T|T	G|A	GG	AG	Short Long	Short_T Long_T
HG03159	female	SAME1839092	ESN	Esan	AFR	African Ancestry	1000 Genomes on GRCh38,1000 Genomes 30x on GRCh38,1000 Genomes phase 3 release	HiSeq_30X_hg38	Long	0.677554	0.322446	A|G	G|G	T|C	A|G	AG	GG	Long Short	Short_C Long_T
HG03160	male	SAME1839192	ESN	Esan	AFR	African Ancestry	1000 Genomes on GRCh38,1000 Genomes 30x on GRCh38,1000 Genomes phase 3 release	HiSeq_30X_hg38	Short	0.0764792	0.923521	G|G	G|G	T|T	G|G	GG	GG	Short Short	Short_T Short_T
HG03161	male	SAME1839104	ESN	Esan	AFR	African Ancestry	1000 Genomes 30x on GRCh38	HiSeq_30X_hg38	Short	0.109971	0.890029	G|G	G|G	T|C	G|G	GG	GG	Short Short	Short_T Short_C
HG03162	female	SAME1839112	ESN	Esan	AFR	African Ancestry	1000 Genomes on GRCh38,1000 Genomes 30x on GRCh38,1000 Genomes phase 3 release	HiSeq_30X_hg38	Short	0.10685	0.89315	G|G	G|G	T|T	G|G	GG	GG	Short Short	Short_T Short_T
HG03163	male	SAME1839118	ESN	Esan	AFR	African Ancestry	1000 Genomes on GRCh38,1000 Genomes 30x on GRCh38,1000 Genomes phase 3 release	HiSeq_30X_hg38	Short	0.318202	0.681798	G|G	G|A	C|C	G|G	GG	GA	Short Short	Short_C Short_C
HG03164	female	SAME1839121	ESN	Esan	AFR	African Ancestry	1000 Genomes 30x on GRCh38	HiSeq_30X_hg38	Short	0.325096	0.674904	G|G	A|G	C|T	G|G	GA	GG	Short Short	Short_C Short_T
HG03166	male	SAME1839127	ESN	Esan	AFR	African Ancestry	1000 Genomes on GRCh38,1000 Genomes 30x on GRCh38,1000 Genomes phase 3 release	HiSeq_30X_hg38	Long	0.584703	0.415297	G|A	A|G	T|T	G|A	GA	AG	Short Long	Short_C Long_T
HG03168	female	SAME1839143	ESN	Esan	AFR	African Ancestry	1000 Genomes on GRCh38,1000 Genomes 30x on GRCh38,1000 Genomes phase 3 release	HiSeq_30X_hg38	Short	0.106092	0.893908	G|G	G|G	T|C	G|G	GG	GG	Short Short	Short_T Short_C
HG03169	male	SAME1839148	ESN	Esan	AFR	African Ancestry	1000 Genomes on GRCh38,1000 Genomes 30x on GRCh38,1000 Genomes phase 3 release	HiSeq_30X_hg38	Long	0.561027	0.438973	G|A	A|G	T|T	G|G	GA	AG	Short Long	Long_T Long_T
HG03170	male	SAME1840383	ESN	Esan	AFR	African Ancestry	1000 Genomes 30x on GRCh38	HiSeq_30X_hg38	Short	0.322479	0.677521	G|G	A|G	T|C	G|G	GA	GG	Short Short	Short_T Short_C
HG03172	male	SAME1840392	ESN	Esan	AFR	African Ancestry	1000 Genomes on GRCh38,1000 Genomes 30x on GRCh38,1000 Genomes phase 3 release	HiSeq_30X_hg38	Short	0.298	0.702	G|G	G|A	T|T	G|G	GG	GA	Short Short	Short_T Short_T
HG03175	male	SAME1840407	ESN	Esan	AFR	African Ancestry	1000 Genomes on GRCh38,1000 Genomes 30x on GRCh38,1000 Genomes phase 3 release	HiSeq_30X_hg38	Short	0.055574	0.944426	G|G	G|G	C|T	G|A	GG	GG	Short Short	Short_C Short_T
HG03189	female	SAME1840226	ESN	Esan	AFR	African Ancestry	1000 Genomes on GRCh38,1000 Genomes 30x on GRCh38,1000 Genomes phase 3 release	HiSeq_30X_hg38	Short	0.227857	0.772143	G|G	G|A	T|C	G|G	GG	GA	Short Short	Short_T Short_C
HG03190	male	SAME1839984	ESN	Esan	AFR	African Ancestry	1000 Genomes on GRCh38,1000 Genomes 30x on GRCh38,1000 Genomes phase 3 release	HiSeq_30X_hg38	Short	0.102069	0.897931	G|G	G|G	T|C	G|G	GG	GG	Short Short	Short_T Short_C
HG03191	male	SAME1839988	ESN	Esan	AFR	African Ancestry	1000 Genomes 30x on GRCh38	HiSeq_30X_hg38	Short	0.0606173	0.939383	G|G	G|G	T|T	G|G	GG	GG	Short Short	Short_T Short_T
HG03193	male	SAME1839909	ESN	Esan	AFR	African Ancestry	1000 Genomes on GRCh38,1000 Genomes 30x on GRCh38,1000 Genomes phase 3 release	HiSeq_30X_hg38	Long	0.602872	0.397128	A|G	G|A	T|T	A|G	AG	GA	Long Short	Long_T Long_T
HG03195	female	SAME1839919	ESN	Esan	AFR	African Ancestry	1000 Genomes on GRCh38,1000 Genomes 30x on GRCh38,1000 Genomes phase 3 release	HiSeq_30X_hg38	Long	0.964193	0.0358069	A|A	G|G	T|T	A|G	AG	AG	Long Long	Short_C Long_T
HG03196	male	SAME1839921	ESN	Esan	AFR	African Ancestry	1000 Genomes on GRCh38,1000 Genomes 30x on GRCh38,1000 Genomes phase 3 release	HiSeq_30X_hg38	Long	0.948588	0.0514115	A|G	G|G	C|C	G|G	AG	GG	Long Short	Short_T Long_T
HG03197	male	SAME1839926	ESN	Esan	AFR	African Ancestry	1000 Genomes 30x on GRCh38	HiSeq_30X_hg38	Long	0.998417	0.00158334	A|A	G|G	C|T	G|G	AG	AG	Long Long	Short_C Long_T
HG03198	female	SAME1839933	ESN	Esan	AFR	African Ancestry	1000 Genomes on GRCh38,1000 Genomes 30x on GRCh38,1000 Genomes phase 3 release	HiSeq_30X_hg38	Short	0.133388	0.866612	G|G	G|G	C|T	G|G	GG	GG	Short Short	Short_C Short_T
HG03199	male	SAME1839937	ESN	Esan	AFR	African Ancestry	1000 Genomes on GRCh38,1000 Genomes 30x on GRCh38,1000 Genomes phase 3 release	HiSeq_30X_hg38	Short	0.0973129	0.902687	G|G	G|A	T|T	G|G	GG	GA	Short Short	Short_T Short_T
HG03200	female	SAME1839589	ESN	Esan	AFR	African Ancestry	1000 Genomes 30x on GRCh38	HiSeq_30X_hg38	Short	0.252853	0.747147	G|G	G|G	T|T	G|G	GG	GG	Short Short	Short_T Short_T
HG03202	male	SAME1839602	ESN	Esan	AFR	African Ancestry	1000 Genomes on GRCh38,1000 Genomes 30x on GRCh38,1000 Genomes phase 3 release	HiSeq_30X_hg38	Short	0.0527763	0.947224	G|G	G|G	T|T	G|G	GG	GG	Short Short	Long_T Short_C
HG03209	male	SAME1839551	MSL	Mende	AFR	African Ancestry	1000 Genomes on GRCh38,1000 Genomes 30x on GRCh38,1000 Genomes phase 3 release	HiSeq_30X_hg38	Long	0.524519	0.475481	G|A	G|G	C|T	G|G	GG	AG	Short Long	Short_T Long_T
HG03212	female	SAME1839399	MSL	Mende	AFR	African Ancestry	1000 Genomes on GRCh38,1000 Genomes 30x on GRCh38,1000 Genomes phase 3 release	HiSeq_30X_hg38	Short	0.442185	0.557815	G|G	A|G	C|T	G|G	GA	GG	Short Short	Short_C Short_T
HG03224	male	SAME1839455	MSL	Mende	AFR	African Ancestry	1000 Genomes on GRCh38,1000 Genomes 30x on GRCh38,1000 Genomes phase 3 release	HiSeq_30X_hg38	Short	0.0796904	0.92031	G|G	G|A	T|T	G|G	GG	GA	Short Short	Short_T Short_T
HG03225	male	SAME1839460	MSL	Mende	AFR	African Ancestry	1000 Genomes on GRCh38,1000 Genomes 30x on GRCh38,1000 Genomes phase 3 release	HiSeq_30X_hg38	Long	0.824845	0.175155	G|A	G|G	T|T	G|G	GG	AG	Short Long	Long_T Long_T
HG03228	male	SAME1839232	PJL	Punjabi	SAS	South Asian Ancestry	1000 Genomes on GRCh38,1000 Genomes 30x on GRCh38,1000 Genomes phase 3 release	HiSeq_30X_hg38	Short	0.145882	0.854118	G|A	G|A	C|C	G|G	GG	AA	Short Short	Short_C Short_C
HG03229	female	SAME1839234	PJL	Punjabi	SAS	South Asian Ancestry	1000 Genomes on GRCh38,1000 Genomes 30x on GRCh38,1000 Genomes phase 3 release	HiSeq_30X_hg38	Short	0.108605	0.891395	G|G	G|G	T|T	G|G	GG	GG	Short Short	Short_T Short_T
HG03230	female	SAME1839335	PJL	Punjabi	SAS	South Asian Ancestry	1000 Genomes 30x on GRCh38	HiSeq_30X_hg38	Short	0.174002	0.825998	A|G	A|G	C|T	G|G	AA	GG	Short Short	Short_C Short_T
HG03234	male	SAME1839357	PJL	Punjabi	SAS	South Asian Ancestry	1000 Genomes on GRCh38,1000 Genomes 30x on GRCh38,1000 Genomes phase 3 release	HiSeq_30X_hg38	Short	0.132286	0.867714	A|G	A|G	C|C	G|G	AA	GG	Short Short	Short_C Short_C
HG03235	female	SAME1839360	PJL	Punjabi	SAS	South Asian Ancestry	1000 Genomes on GRCh38,1000 Genomes 30x on GRCh38,1000 Genomes phase 3 release	HiSeq_30X_hg38	Short	0.3202	0.6798	G|A	G|G	C|T	G|A	GG	AG	Short Long	Short_C Long_T
HG03236	female	SAME1839276	PJL	Punjabi	SAS	South Asian Ancestry	1000 Genomes 30x on GRCh38	HiSeq_30X_hg38	Short	0.167782	0.832218	A|G	A|G	C|C	G|G	AA	GG	Short Short	Short_C Short_C
HG03237	male	SAME1839282	PJL	Punjabi	SAS	South Asian Ancestry	1000 Genomes on GRCh38,1000 Genomes 30x on GRCh38,1000 Genomes phase 3 release	HiSeq_30X_hg38	Short	0.11885	0.88115	G|A	G|A	C|C	G|G	GG	AA	Short Short	Short_C Short_C
HG03238	female	SAME1839289	PJL	Punjabi	SAS	South Asian Ancestry	1000 Genomes on GRCh38,1000 Genomes 30x on GRCh38,1000 Genomes phase 3 release	HiSeq_30X_hg38	Long	0.527008	0.472992	A|G	G|G	T|T	A|G	AG	GG	Long Short	Long_T Short_T
HG03239	female	SAME1839295	PJL	Punjabi	SAS	South Asian Ancestry	1000 Genomes 30x on GRCh38,1000 Genomes phase 3 release	HiSeq_30X_hg38	Long	0.670953	0.329047	A|A	A|G	C|T	G|A	AA	AG	Short Long	Short_C Long_T
HG03240	male	SAME1839050	GWD	Gambian Mandinka	AFR	African Ancestry	1000 Genomes on GRCh38,1000 Genomes 30x on GRCh38,1000 Genomes phase 3 release,Gambian Genome Variation Project (GRCh38)	HiSeq_30X_hg38	Long	0.868166	0.131834	A|G	G|A	T|C	A|G	AG	GA	Long Short	Long_T Short_T
HG03241	female	SAME1839053	GWD	Gambian Mandinka	AFR	African Ancestry	1000 Genomes on GRCh38,1000 Genomes 30x on GRCh38,1000 Genomes phase 3 release,Gambian Genome Variation Project (GRCh38)	HiSeq_30X_hg38	Short	0.0936698	0.90633	G|G	G|G	T|T	G|G	GG	GG	Short Short	Short_T Short_T
HG03242	male	SAME1839058	GWD	Gambian Mandinka	AFR	African Ancestry	1000 Genomes 30x on GRCh38	HiSeq_30X_hg38	Short	0.282356	0.717644	A|G	G|G	T|T	A|G	AG	GG	Long Short	Long_T Short_T
HG03246	male	SAME1839168	GWD	Gambian Mandinka	AFR	African Ancestry	1000 Genomes on GRCh38,1000 Genomes 30x on GRCh38,1000 Genomes phase 3 release,Gambian Genome Variation Project (GRCh38)	HiSeq_30X_hg38	Short	0.335478	0.664522	G|G	G|G	C|T	G|G	GG	GG	Short Short	Short_C Short_T
HG03247	female	SAME1839174	GWD	Gambian Mandinka	AFR	African Ancestry	1000 Genomes on GRCh38,1000 Genomes 30x on GRCh38,1000 Genomes phase 3 release,Gambian Genome Variation Project (GRCh38)	HiSeq_30X_hg38	Long	0.690158	0.309842	A|G	G|G	T|T	G|G	AG	GG	Long Short	Long_T Short_T
HG03248	male	SAME1839180	GWD	Gambian Mandinka	AFR	African Ancestry	1000 Genomes 30x on GRCh38,Human Genome Structural Variation Consortium, Phase 3	HiSeq_30X_hg38	Long	0.781009	0.218991	G|A	G|G	T|T	G|G	GG	AG	Short Long	Short_T Long_T
HG03249	male	SAME1839183	GWD	Gambian Mandinka	AFR	African Ancestry	1000 Genomes on GRCh38,1000 Genomes 30x on GRCh38,Gambian Genome Variation Project (GRCh38)	HiSeq_30X_hg38	Long	0.545695	0.454305	G|A	A|G	C|T	G|G	GA	AG	Short Long	Short_C Long_T
HG03250	female	SAME1840262	GWD	Gambian Mandinka	AFR	African Ancestry	1000 Genomes on GRCh38,1000 Genomes 30x on GRCh38,Gambian Genome Variation Project (GRCh38)	HiSeq_30X_hg38	Long	0.832474	0.167526	A|G	G|G	T|T	G|A	AG	GG	Long Short	Long_T Short_T
HG03251	female	SAME1840266	GWD	Gambian Mandinka	AFR	African Ancestry	1000 Genomes 30x on GRCh38	HiSeq_30X_hg38	Short	0.081812	0.918188	G|G	A|G	C|T	G|A	GA	GG	Short Short	Short_C Short_T
HG03258	male	SAME1840296	GWD	Gambian Mandinka	AFR	African Ancestry	1000 Genomes on GRCh38,1000 Genomes 30x on GRCh38,1000 Genomes phase 3 release,Gambian Genome Variation Project (GRCh38)	HiSeq_30X_hg38	Short	0.169205	0.830795	G|G	G|G	C|T	G|G	GG	GG	Short Short	Short_C Short_T
HG03259	female	SAME1840303	GWD	Gambian Mandinka	AFR	African Ancestry	1000 Genomes on GRCh38,1000 Genomes 30x on GRCh38,1000 Genomes phase 3 release,Gambian Genome Variation Project (GRCh38)	HiSeq_30X_hg38	Long	0.99506	0.00494013	A|A	G|G	T|T	A|G	AG	AG	Long Long	Short_T Long_T
HG03260	male	SAME1840140	GWD	Gambian Mandinka	AFR	African Ancestry	1000 Genomes 30x on GRCh38	HiSeq_30X_hg38	Short	0.388852	0.611148	G|A	G|G	C|T	G|A	GG	AG	Short Long	Short_C Long_T
HG03265	male	SAME1840167	ESN	Esan	AFR	African Ancestry	1000 Genomes on GRCh38,1000 Genomes 30x on GRCh38,1000 Genomes phase 3 release	HiSeq_30X_hg38	Short	0.168285	0.831715	G|G	G|G	T|C	G|G	GG	GG	Short Short	Short_T Short_C
HG03267	female	SAME1840088	ESN	Esan	AFR	African Ancestry	1000 Genomes on GRCh38,1000 Genomes 30x on GRCh38,1000 Genomes phase 3 release	HiSeq_30X_hg38	Short	0.197658	0.802342	G|G	G|A	C|T	G|G	GG	GA	Short Short	Short_C Short_T
HG03268	male	SAME1840093	ESN	Esan	AFR	African Ancestry	1000 Genomes on GRCh38,1000 Genomes 30x on GRCh38,1000 Genomes phase 3 release	HiSeq_30X_hg38	Long	0.939594	0.0604064	A|A	G|G	C|T	G|A	AG	AG	Long Long	Short_C Long_T
HG03269	male	SAME1840100	ESN	Esan	AFR	African Ancestry	1000 Genomes 30x on GRCh38	HiSeq_30X_hg38	Long	0.849661	0.150339	A|G	G|A	C|T	G|G	AG	GA	Long Short	Long_C Short_T
HG03270	female	SAME1840194	ESN	Esan	AFR	African Ancestry	1000 Genomes on GRCh38,1000 Genomes 30x on GRCh38,1000 Genomes phase 3 release	HiSeq_30X_hg38	Long	0.571666	0.428334	G|G	A|G	C|T	G|G	GA	GG	Short Short	Short_C Short_T
HG03271	male	SAME1840195	ESN	Esan	AFR	African Ancestry	1000 Genomes on GRCh38,1000 Genomes 30x on GRCh38,1000 Genomes phase 3 release	HiSeq_30X_hg38	Short	0.362329	0.637671	G|G	G|G	C|C	G|G	GG	GG	Short Short	Short_C Short_C
HG03272	female	SAME1840199	ESN	Esan	AFR	African Ancestry	1000 Genomes 30x on GRCh38	HiSeq_30X_hg38	Short	0.127996	0.872004	G|G	G|G	C|T	G|G	GG	GG	Short Short	Short_C Short_T
HG03279	female	SAME1839972	ESN	Esan	AFR	African Ancestry	1000 Genomes on GRCh38,1000 Genomes 30x on GRCh38,1000 Genomes phase 3 release	HiSeq_30X_hg38	Long	0.766715	0.233285	A|G	G|G	T|T	A|G	AG	GG	Long Short	Short_T Long_T
HG03280	male	SAME1840083	ESN	Esan	AFR	African Ancestry	1000 Genomes on GRCh38,1000 Genomes 30x on GRCh38,1000 Genomes phase 3 release	HiSeq_30X_hg38	Short	0.197461	0.802539	G|G	G|A	C|C	G|G	GG	GA	Short Short	Short_C Short_C
HG03291	female	SAME1839861	ESN	Esan	AFR	African Ancestry	1000 Genomes on GRCh38,1000 Genomes 30x on GRCh38,1000 Genomes phase 3 release	HiSeq_30X_hg38	Short	0.223791	0.776209	G|G	G|G	T|C	G|G	GG	GG	Short Short	Short_T Short_C
HG03294	female	SAME1839877	ESN	Esan	AFR	African Ancestry	1000 Genomes on GRCh38,1000 Genomes 30x on GRCh38,1000 Genomes phase 3 release	HiSeq_30X_hg38	Short	0.0560161	0.943984	G|G	G|G	T|C	A|G	GG	GG	Short Short	Short_T Short_C
HG03295	male	SAME1839881	ESN	Esan	AFR	African Ancestry	1000 Genomes on GRCh38,1000 Genomes 30x on GRCh38,1000 Genomes phase 3 release	HiSeq_30X_hg38	Short	0.210273	0.789727	G|G	A|G	T|T	G|G	GA	GG	Short Short	Short_T Short_T
HG03296	male	SAME1839887	ESN	Esan	AFR	African Ancestry	1000 Genomes 30x on GRCh38	HiSeq_30X_hg38	Short	0.0623571	0.937643	G|G	A|G	T|C	G|G	GA	GG	Short Short	Short_T Short_C
HG03297	female	SAME1839900	ESN	Esan	AFR	African Ancestry	1000 Genomes on GRCh38,1000 Genomes 30x on GRCh38,1000 Genomes phase 3 release	HiSeq_30X_hg38	Long	0.977794	0.0222062	G|A	A|G	C|C	G|G	GA	AG	Short Long	Long_T Short_C
HG03298	male	SAME1839903	ESN	Esan	AFR	African Ancestry	1000 Genomes on GRCh38,1000 Genomes 30x on GRCh38,1000 Genomes phase 3 release	HiSeq_30X_hg38	Short	0.347748	0.652252	G|G	G|A	T|C	G|G	GG	GA	Short Short	Short_T Short_C
HG03299	male	SAME1839805	ESN	Esan	AFR	African Ancestry	1000 Genomes 30x on GRCh38	HiSeq_30X_hg38	Long	0.947292	0.0527079	G|A	A|G	C|C	G|G	GA	AG	Short Long	Short_C Long_C
HG03300	female	SAME1839467	ESN	Esan	AFR	African Ancestry	1000 Genomes on GRCh38,1000 Genomes 30x on GRCh38,1000 Genomes phase 3 release	HiSeq_30X_hg38	Long	0.592713	0.407287	A|G	G|G	T|T	G|G	AG	GG	Long Short	Long_T Short_T
HG03301	male	SAME1839472	ESN	Esan	AFR	African Ancestry	1000 Genomes on GRCh38,1000 Genomes 30x on GRCh38,1000 Genomes phase 3 release	HiSeq_30X_hg38	Long	0.540745	0.459255	A|G	G|G	T|T	A|G	AG	GG	Long Short	Short_C Short_C
HG03302	male	SAME1839479	ESN	Esan	AFR	African Ancestry	1000 Genomes 30x on GRCh38	HiSeq_30X_hg38	Long	0.893325	0.106675	A|A	G|G	T|T	A|G	AG	AG	Long Long	Long_T Long_T
HG03303	female	SAME1839485	ESN	Esan	AFR	African Ancestry	1000 Genomes on GRCh38,1000 Genomes 30x on GRCh38,1000 Genomes phase 3 release	HiSeq_30X_hg38	Short	0.165029	0.834971	G|G	G|G	T|T	G|G	GG	GG	Short Short	Short_T Short_T
HG03304	male	SAME1839490	ESN	Esan	AFR	African Ancestry	1000 Genomes on GRCh38,1000 Genomes 30x on GRCh38,1000 Genomes phase 3 release	HiSeq_30X_hg38	Short	0.100021	0.899979	G|G	G|G	T|C	G|G	GG	GG	Short Short	Short_T Short_C
HG03305	female	SAME1839497	ESN	Esan	AFR	African Ancestry	1000 Genomes 30x on GRCh38	HiSeq_30X_hg38	Short	0.0542541	0.945746	G|G	G|G	T|T	G|G	GG	GG	Short Short	Short_T Short_T
HG03306	female	SAME1839504	ESN	Esan	AFR	African Ancestry	1000 Genomes on GRCh38,1000 Genomes 30x on GRCh38	HiSeq_30X_hg38	Short	0.308781	0.691219	G|G	A|G	T|T	A|G	GA	GG	Short Short	Short_T Short_T
HG03307	male	SAME1839509	ESN	Esan	AFR	African Ancestry	1000 Genomes on GRCh38,1000 Genomes 30x on GRCh38	HiSeq_30X_hg38	Short	0.0569799	0.94302	G|G	G|G	T|T	G|G	GG	GG	Short Short	Short_T Short_T
[truncated: 1,545 more rows]
