# Supplementary material for: Genetic regulation of TERT splicing affects cancer risk by altering cellular longevity and replicative potential
Source: Nat Commun. 2025 Feb 16;16:1676. doi: 10.1038/s41467-025-56947-y (PMC11830802; doi:10.1038/s41467-025-56947-y)
Supplement: Supplementary file 6 — Supplementary Data 4 [file 41467_2025_56947_MOESM6_ESM.xlsx]

## Sheet: Supplementary Data 4
Supplementary Data 4. Machine learning random forest analysis of SNP-based prediction of VNTR6-1 groups in 3,201 individuals of diverse ancestries from the 1000G
Long: Class-specific values indicating the impact of the SNP in classifying samples as carriers of at least one Long allele (Long/any)
Short: Class-specific values indicating the impact of the SNP in classifying samples as carriers of only Short alleles (Short/Short genotypes)
MeanDecreaseAccuracy: Reflects the decrease in model accuracy when the SNP is permuted, highlighting its significance for accurate classification
MeanDecreaseGini: Indicates the contribution of each SNP to reducing Gini impurity across all trees, with higher values denoting greater impact in improving classification purity
rsID	CHR	POS	Long	Short	MeanDecreaseAccuracy	MeanDecreaseGini
rs56345976	5	1276758	24.0685	25.1943	29.3508	122.368
rs2242652	5	1279913	12.4817	14.704	17.6641	62.6183
rs72709458	5	1283640	10.8057	14.6682	17.9339	54.8873
rs10069690	5	1279675	14.1179	14.7034	18.356	51.3144
rs4975605	5	1275413	19.0068	13.8167	19.504	33.6822
rs33961405	5	1277462	16.2122	11.6012	17.2762	28.6102
rs4449583	5	1284020	5.49576	11.0268	12.6114	21.3316
rs139996880	5	1284538	6.02645	14.9981	15.5639	21.1726
rs6897196	5	1280823	9.29467	10.2401	11.8735	20.4942
rs7726159	5	1282204	8.45927	10.3416	12.3129	18.8885
rs13167280	5	1280362	3.29828	13.1904	13.9326	16.9906
rs10054203	5	1279849	8.40677	9.33399	12.5931	16.7822
rs7734992	5	1280013	9.6104	9.71309	12.0465	16.5146
rs7705526	5	1285859	4.1332	10.0853	10.8312	15.2417
rs2853676	5	1288432	6.37073	8.81955	10.004	11.8995
rs2075786	5	1266195	4.05548	10.3524	10.3273	11.496
rs4246742	5	1267241	6.73061	8.40076	10.0196	9.70195
rs7449190	5	1297803	2.96938	10.5189	10.7019	9.66579
rs2981359	5	1442617	0.402388	5.87866	5.13911	9.40592
rs6554618	5	1115951	6.07799	1.33117	4.26229	8.78924
rs35329108	5	1216785	3.51848	8.77129	8.48438	8.71614
rs10474906	5	1115283	3.26125	4.34037	5.6921	8.50022
rs2736099	5	1287225	7.08361	7.5461	10.15	8.18802
rs35188965	5	1104823	-0.521274	3.89899	3.24491	8.06794
rs6554754	5	1297143	4.37913	9.74635	9.91693	8.04164
rs2853677	5	1287079	5.79828	7.4615	8.36862	8.00676
rs2735948	5	1299098	4.78059	8.13604	8.87827	7.9695
rs13162116	5	1121839	3.06771	1.08114	2.48945	7.79949
rs34349324	5	1119230	1.8786	0.914643	1.75323	7.75123
rs6554623	5	1148475	1.9537	3.43904	4.07026	7.70582
rs77928413	5	1213395	1.02892	8.69467	8.50353	7.65426
rs55838022	5	1499802	2.28185	5.21102	5.91785	7.63747
rs4639275	5	1109477	1.7187	3.5058	4.15392	7.62094
rs12520461	5	1204825	1.20862	7.58092	7.94477	7.60962
rs4323268	5	1117629	0.491689	3.75717	4.18946	7.60554
rs4466208	5	1119908	1.49632	2.07424	2.71998	7.44673
rs4574586	5	1120443	1.62973	3.97219	4.76699	7.43707
rs12523010	5	1204463	0.947681	4.38883	4.55366	7.37622
rs2075785	5	1278469	6.77228	7.22211	9.63465	7.35231
rs10058182	5	1499704	0.887052	5.78667	5.77593	7.32813
rs7719009	5	1153219	0.811356	4.74395	4.80563	7.27235
rs11742227	5	1160947	2.38922	3.92876	4.76529	7.07846
rs56221185	5	1127203	1.9627	3.43407	4.36148	7.03698
rs899195	5	1496531	-0.724517	6.07949	5.54138	7.02632
rs59092486	5	1130061	-1.07399	3.37643	2.44041	7.00502
rs11133715	5	1260937	5.11158	8.3407	9.2382	6.99973
rs10475025	5	1490009	0.280425	2.82066	2.71706	6.99
rs34894189	5	1154777	0.117163	3.15814	2.74897	6.9381
rs2853669	5	1295234	0.665651	7.89197	7.96769	6.83199
rs11133719	5	1271409	5.01842	8.47065	9.85164	6.83097
rs7700352	5	1137622	1.67458	2.69134	3.28314	6.79986
rs7727745	5	1212242	1.51934	3.47686	4.07721	6.79219
rs36986	5	1499691	0.930256	2.9148	3.28738	6.78261
rs1010626	5	1490479	2.06731	3.31335	4.14798	6.77802
rs2254408	5	1442859	1.18168	4.95689	5.12798	6.76786
rs7733853	5	1484379	1.12584	5.12899	5.21704	6.69479
rs4266454	5	1152133	1.90911	0.58331	1.43822	6.6899
rs458609	5	1434191	-0.74459	4.0906	3.54564	6.6696
rs6872717	5	1195094	0.683728	6.78942	6.60335	6.3674
rs113884197	5	1142343	-0.0713062	0.74266	0.630606	6.34709
rs36987	5	1499060	1.63053	2.82338	3.35896	6.34375
rs2735846	5	1299264	2.32018	5.19672	6.42045	6.30881
rs35661976	5	1243584	2.22171	5.53692	5.66379	6.28539
rs75087799	5	1155643	-1.19947	3.66719	2.5427	6.2723
rs13156404	5	1180793	-0.114234	2.55052	2.23743	6.24796
rs13174919	5	1299747	0.605617	5.54942	5.69033	6.22294
rs27072	5	1394407	4.65255	1.5626	4.16647	6.11783
rs1472617	5	1386985	0.529732	7.89849	7.63821	6.11583
rs11133759	5	1381921	0.146642	5.40052	6.18034	6.09916
rs2853687	5	1256470	6.83804	6.40943	9.85456	6.07996
rs7715526	5	1493955	1.26799	4.31425	4.61774	6.05394
rs4975630	5	1214445	2.89584	3.39715	4.73471	6.04914
rs56358072	5	1485852	1.55452	5.83665	5.87093	6.02361
rs34510849	5	1476592	0.522109	3.18628	3.28112	6.01538
rs11747185	5	1170150	0.718214	5.50467	5.6734	6.01218
rs13190298	5	1180792	1.098	3.13316	3.40693	6.0003
rs12522796	5	1229052	-0.67963	8.69353	8.44979	5.99578
rs4975602	5	1182107	-0.00816417	3.79665	3.32665	5.99067
rs2617605	5	1442406	4.08517	2.17907	4.32424	5.97322
rs1032752	5	1488958	0.0364096	4.10769	3.82586	5.94538
rs2853667	5	1299955	0.820315	5.94654	6.54277	5.92422
rs4975611	5	1194214	0.482847	3.58654	3.70768	5.90923
rs3891054	5	1267087	4.30929	6.55819	7.86364	5.81998
rs3733796	5	1494794	0.38754	2.71169	2.6407	5.79936
rs7702286	5	1169071	0.81	4.2082	4.45632	5.76631
rs4975596	5	1189232	-1.68924	5.79314	5.33624	5.69337
rs11742490	5	1385547	2.82416	2.61442	4.02462	5.66985
rs11133755	5	1379112	1.14476	5.61881	5.28507	5.66894
rs7445640	5	1236097	1.44575	7.0701	7.67348	5.62331
rs57041537	5	1201027	0.720887	6.35258	6.25958	5.61274
rs2937638	5	1443858	2.1423	4.90812	5.41557	5.59642
rs11133757	5	1379345	-1.08749	4.21352	3.61377	5.5886
rs11743460	5	1195993	0.866177	6.42664	6.75422	5.56879
rs76284824	5	1152228	-0.448334	3.86104	3.47533	5.5301
rs12514642	5	1482752	1.18001	2.48713	2.92689	5.52527
rs2736118	5	1260080	2.14461	7.89316	8.76041	5.50367
rs4975647	5	1468129	1.74557	1.93088	2.92087	5.48377
rs7378954	5	1199390	-0.611648	5.69138	4.95994	5.47554
rs2270914	5	1442864	1.52025	5.01129	5.14716	5.45741
rs62329576	5	1136863	-1.07232	6.98707	6.48906	5.35448
rs2853668	5	1299910	2.54843	4.51148	5.35303	5.34126
rs6858999	5	1232660	2.30678	7.06552	8.37617	5.32433
rs2962065	5	1472998	-0.216428	4.36198	4.09753	5.31038
rs3888705	5	1298530	3.49588	0.618207	2.68714	5.30594
rs4076818	5	1134799	2.50568	2.53113	3.48899	5.30477
rs246994	5	1376046	1.93355	5.65732	6.32658	5.30188
rs12652930	5	1161962	2.1659	0.943214	2.1197	5.28363
rs7381010	5	1201391	2.54857	2.91142	4.0432	5.28135
rs11747436	5	1171006	1.10277	4.596	5.03658	5.25945
rs183126	5	1365983	2.43131	2.16887	3.60697	5.25042
rs6554744	5	1281860	0.406657	7.56385	8.28549	5.24397
rs111255420	5	1233875	1.62023	5.42158	5.57852	5.23947
rs2736108	5	1297373	0.0468854	7.09859	7.29684	5.23489
rs3756450	5	1448033	0.967934	5.45133	5.95031	5.23399
rs2853684	5	1266111	1.5227	6.27136	7.13149	5.22574
rs7721946	5	1464855	-0.318533	3.3831	3.42328	5.2156
rs11956561	5	1235824	-0.182663	6.08612	6.21227	5.20768
rs6420019	5	1283726	3.92403	5.35538	7.44075	5.19533
rs4975600	5	1187526	-0.618352	5.82681	5.45503	5.1494
rs2736113	5	1265258	2.1911	6.33017	7.42014	5.14931
rs10074171	5	1408289	0.210976	3.80614	4.36152	5.12541
rs60021514	5	1239988	-2.50704	8.1655	8.21737	5.09218
rs4975548	5	1478041	1.01648	3.5222	4.33139	5.08106
rs4246737	5	1186572	-0.811636	5.16661	5.33113	5.06222
rs2086132	5	1372402	3.04107	4.48918	6.0266	5.05948
rs10065108	5	1167241	0.152036	3.50749	3.68086	5.05433
rs2853693	5	1250348	0.465742	7.10522	8.30929	5.0503
rs72713502	5	1377071	1.22788	1.87737	2.27633	5.01988
rs11746437	5	1219895	3.07261	6.68655	7.28681	5.01214
rs2963238	5	1444312	1.21554	2.71046	3.53625	5.01147
rs28382246	5	1420267	1.91812	2.57281	3.38499	4.99219
rs246992	5	1377448	-0.133561	5.33831	5.18843	4.98448
rs2736114	5	1265089	2.76245	6.65915	7.91865	4.93671
rs1042098	5	1394700	0.126749	4.83166	4.71586	4.88702
rs12187821	5	1229592	2.34088	7.60542	8.35728	4.88578
rs6554634	5	1186006	-1.48918	3.99084	3.64754	4.88131
rs7701434	5	1184570	0.481558	5.08532	5.54393	4.87448
rs2736111	5	1265820	2.01621	7.53024	7.64053	4.86313
rs3776510	5	1407631	1.94452	3.7528	4.57747	4.85487
rs428499	5	1322548	0.509674	4.20369	4.34223	4.83576
rs2270913	5	1442872	-0.861948	4.34675	3.88682	4.82514
rs246991	5	1480515	2.0845	2.66913	3.80344	4.82467
rs62331328	5	1246761	2.8262	6.04263	7.45382	4.81994
rs13361701	5	1243312	-2.32692	6.65718	7.29854	4.81341
rs27061	5	1362678	0.908673	4.13134	4.56042	4.80438
rs4073918	5	1244310	1.50204	3.44461	4.6767	4.7892
rs56002807	5	1131777	1.71016	3.14028	3.42616	4.76274
rs27063	5	1360010	0.558358	6.67177	7.12792	4.76079
rs56389783	5	1231839	1.24641	4.94496	5.6821	4.74451
rs2652509	5	1448132	-0.105631	3.94155	4.16864	4.74375
rs2277005	5	1470785	1.16906	3.62406	4.06723	4.70133
rs27062	5	1361285	-0.702751	5.80541	5.52052	4.7001
rs27067	5	1358786	1.32333	5.22849	5.88855	4.69316
rs62329683	5	1298972	2.10782	3.52874	4.25662	4.69261
rs13089	5	1462617	1.61319	3.97581	4.60468	4.69254
rs6554691	5	1248758	-0.610573	5.53175	5.84738	4.67225
rs4975540	5	1245248	-1.41555	5.48626	5.96634	4.65847
rs28382221	5	1442642	1.33051	0.37238	0.9781	4.61427
rs10085005	5	1184728	0.255627	4.45985	4.27669	4.607
rs27679	5	1364502	1.46962	4.6387	5.2055	4.6038
rs12519778	5	1379738	1.69881	5.88832	6.75723	4.57982
rs4640842	5	1186959	-1.00777	3.22962	2.78772	4.56825
rs57441112	5	1379375	1.41359	5.41887	5.62938	4.56452
rs7447815	5	1240642	-0.94926	6.29574	5.99973	4.56279
rs2277008	5	1466571	2.06114	3.37383	4.19279	4.55454
rs2736115	5	1263953	0.537362	8.72745	8.63118	4.55385
rs13183297	5	1200770	2.66147	2.5914	3.89043	4.54838
rs27919	5	1361773	0.709578	3.73813	3.94676	4.53172
rs27065	5	1359140	-1.55463	5.98488	5.36547	4.52941
rs748209	5	1457439	1.00447	3.45645	3.84121	4.52649
rs4975622	5	1232551	0.62625	5.39653	5.87884	4.51505
rs13183296	5	1200767	1.97747	3.88113	4.3571	4.51481
rs57100192	5	1287512	2.35673	3.90351	4.97725	4.49978
rs7379178	5	1232125	0.0943692	5.83511	6.14682	4.49743
rs56031640	5	1114734	0.289636	2.10293	2.01274	4.48068
rs111206024	5	1166450	0.178363	1.36693	1.45733	4.45435
rs56139458	5	1131965	0.820374	2.70206	2.7533	4.44072
rs11564774	5	1394485	2.27366	3.55292	4.25717	4.43505
rs55925900	5	1122055	1.0611	1.56284	1.98869	4.42545
rs77068281	5	1117155	4.0478	2.38131	4.31549	4.42248
rs74446102	5	1167364	2.20651	1.69644	2.67884	4.42016
rs6876890	5	1393763	1.52548	3.25927	3.8858	4.39321
rs6554679	5	1236575	1.01956	3.98642	4.66695	4.3931
rs4975625	5	1228100	1.4223	5.26412	6.00513	4.37808
rs31494	5	1361554	-0.28348	2.58713	2.51507	4.37757
rs13167124	5	1223825	1.55572	4.85376	5.92956	4.37331
rs1973489	5	1381145	0.623377	4.80399	4.85491	4.37297
rs36992	5	1496234	2.43558	-0.147492	1.03342	4.37278
rs10155659	5	1377710	2.29455	4.04866	4.6799	4.367
rs2447846	5	1481033	2.86113	3.65849	4.99876	4.32154
rs461889	5	1472584	0.287804	1.19002	1.25348	4.32059
rs4975624	5	1228343	1.23536	5.47131	6.39843	4.31647
rs75739245	5	1352131	-0.773152	4.7857	4.58994	4.30647
rs4246741	5	1185424	-0.752253	4.75668	4.08935	4.30573
rs402710	5	1320607	1.51946	7.3948	8.54578	4.28771
rs2911487	5	1466284	0.220221	2.36755	2.3428	4.27613
rs27051	5	1469322	2.29999	1.03995	2.39079	4.26497
rs7704363	5	1225686	-0.494398	4.51647	4.91157	4.25559
rs60871464	5	1237568	0.175309	7.49628	7.75072	4.24631
rs34896724	5	1222384	0.172677	7.30748	7.49537	4.2356
rs6554684	5	1240733	1.11155	4.58333	5.03887	4.23534
rs74902314	5	1133674	2.25522	1.18806	2.33837	4.19483
rs11741763	5	1385461	1.552	4.77784	5.52249	4.155
rs4975620	5	1247758	-1.61533	5.57115	5.66268	4.11874
rs10050865	5	1360372	1.95012	4.0465	5.04447	4.11522
rs112928610	5	1130513	0.304549	3.64999	3.57227	4.11006
rs4072529	5	1187166	-0.51392	3.54958	3.13346	4.09686
rs410805	5	1323081	0.411065	3.49381	3.93364	4.08895
rs10078761	5	1249479	-0.361327	5.37267	5.80612	4.08695
rs12332680	5	1218596	-2.13042	5.80805	5.83613	4.08656
rs77157432	5	1238888	3.35984	1.7068	3.31074	4.06228
rs2617595	5	1448131	3.67938	5.14219	6.73908	4.04725
rs11746101	5	1226761	-0.300883	5.44616	5.74159	4.04144
rs7730878	5	1228604	1.28459	5.04594	5.56713	4.02677
rs2927669	5	1467130	1.00649	3.75207	3.84272	4.01581
rs6554676	5	1233235	2.94412	3.97238	6.09888	4.01265
rs6420020	5	1283931	2.50431	6.40311	7.01401	4.00941
rs27059	5	1479563	3.81433	4.06011	5.91564	4.00263
rs456752	5	1484711	2.09023	-2.29487	-1.23444	3.98083
rs13158399	5	1233802	0.580252	6.76938	6.03112	3.97263
rs2550946	5	1450398	1.28308	4.1846	4.68394	3.96541
rs11948939	5	1131128	-0.212348	3.64395	3.25321	3.96345
rs2550948	5	1450329	0.0175613	3.94309	4.40685	3.9327
rs7733146	5	1223968	-1.04329	5.21365	5.30918	3.92796
rs10043584	5	1241793	4.9055	4.34178	5.78913	3.91451
rs35459011	5	1227132	-0.663556	5.90219	6.06461	3.90634
rs6554743	5	1281775	1.11943	6.53145	6.86291	3.89698
rs2652510	5	1447745	-0.481382	3.50875	3.57071	3.88814
rs10060827	5	1222947	-0.464779	7.06658	6.99942	3.88257
rs383009	5	1327736	1.81206	5.59617	7.08226	3.87254
rs111994366	5	1127235	-1.941	3.83785	2.87525	3.86573
rs77290058	5	1129355	-1.72416	3.02548	1.82559	3.86237
rs6554678	5	1236415	3.45085	5.54985	6.83254	3.85479
rs62329688	5	1307868	1.2901	6.54701	7.28863	3.79887
rs60054204	5	1114923	1.07887	2.28976	2.73434	3.79194
rs11133684	5	1215359	-0.479491	6.32934	6.10682	3.7863
rs11749061	5	1300324	2.7188	3.77361	4.99799	3.78192
rs35041195	5	1257173	2.25866	3.75524	4.51772	3.7705
rs10079871	5	1481295	2.60141	1.80715	3.33049	3.76896
rs79563571	5	1229993	1.7146	4.90364	5.8168	3.72315
rs11133699	5	1227000	0.412938	6.79758	7.16918	3.71813
rs113762475	5	1364949	0.320312	4.56376	4.35183	3.68914
rs74739441	5	1337059	2.30688	3.92611	5.11302	3.68459
rs11954950	5	1378301	1.76823	7.19188	7.74435	3.65961
rs36035218	5	1380844	-0.093674	2.40456	2.34265	3.6546
rs117149128	5	1103464	1.14018	0.490289	1.06239	3.64103
rs11564758	5	1420473	0.940766	3.32435	3.66758	3.62706
rs7736057	5	1224170	0.682301	5.30342	5.36303	3.6255
rs55754205	5	1378657	-0.39616	5.10747	5.05909	3.62071
rs56035223	5	1196280	0.708504	1.47494	1.77928	3.61938
rs7704058	5	1225498	1.31744	5.27458	6.24886	3.59682
rs7718900	5	1224059	1.18808	5.31388	6.35625	3.59182
rs6882886	5	1482791	2.12129	4.22584	5.11689	3.56895
rs62331325	5	1229610	-0.749641	6.53719	6.29973	3.55969
rs12516758	5	1390234	-1.49685	6.45809	6.0572	3.54885
rs11564762	5	1410498	1.66996	2.1329	2.69609	3.53505
rs3776512	5	1407001	0.636107	1.6724	2.05294	3.52852
rs79325372	5	1138625	0.327056	2.74927	2.64971	3.52669
rs35195551	5	1359145	-1.54684	4.89918	4.02029	3.52587
rs7728667	5	1225511	2.70153	5.17545	6.19792	3.52316
rs2455391	5	1443383	1.01157	2.36465	3.11913	3.51649
rs113181924	5	1291688	0.994687	-0.505068	0.102108	3.51346
rs33954691	5	1255405	0.377895	2.29329	2.43889	3.50982
rs10077307	5	1228514	0.582649	6.34967	6.48122	3.46064
rs2735946	5	1300314	1.82828	5.66377	5.38915	3.45847
rs12514171	5	1225990	0.84358	4.9404	5.68781	3.4544
rs10054420	5	1226576	-0.643173	4.68236	5.11783	3.45123
rs42269	5	1339870	-0.969897	4.42746	4.00132	3.44111
rs35723950	5	1369562	-0.987343	2.05903	1.29974	3.40203
rs10075239	5	1370185	0.867315	6.30224	6.5178	3.39921
rs148297846	5	1297902	4.32154	4.2607	6.49426	3.38844
rs12519609	5	1118774	0.645526	2.61821	2.88634	3.38072
rs80103033	5	1198204	-0.487582	2.98365	2.70166	3.36316
rs28363119	5	1405579	0.280506	6.27071	6.30159	3.35098
rs145711850	5	1193014	2.48754	2.55158	3.51834	3.34467
rs35768726	5	1274868	4.08328	7.00121	8.67365	3.34033
rs246993	5	1376218	0.454204	0.59885	0.777549	3.33667
rs370045443	5	1228125	0.54544	3.21718	3.53326	3.33654
rs55931458	5	1374118	0.554824	4.22206	4.23034	3.33647
rs56963355	5	1251388	1.31673	4.09846	4.42221	3.32798
rs4075300	5	1228838	-0.405671	5.51311	5.39886	3.30185
rs61044059	5	1129771	-1.4112	3.27647	2.83439	3.29977
rs13163340	5	1365867	0.022689	4.4689	4.47152	3.29028
rs27055	5	1471273	2.19957	0.978605	2.1784	3.28672
rs1158732349	5	1414454	-0.616318	-1.09593	-1.29853	3.27572
rs112236066	5	1494417	0.67935	3.81425	4.06469	3.2729
rs458321	5	1472586	2.51593	2.27835	3.57	3.27007
rs10038963	5	1488928	2.3701	3.58171	4.64192	3.25169
rs2963260	5	1376906	-1.18467	6.60101	6.62391	3.24831
rs35082205	5	1271764	8.09402	2.8788	6.98223	3.23923
rs6889886	5	1358707	3.425	3.4952	5.14798	3.2313
rs28336	5	1473445	2.79514	1.24321	2.64971	3.2252
rs144265680	5	1233810	0.985408	7.88287	7.29808	3.21899
rs55822706	5	1481880	3.68925	2.35068	4.25383	3.20675
rs6554667	5	1217379	1.9646	4.42922	5.7518	3.1874
rs12188277	5	1379254	0.866749	4.70209	5.07791	3.15897
rs35660067	5	1212979	0.59565	3.51593	3.53235	3.15614
rs2963247	5	1423260	0.282724	1.58475	1.69157	3.15237
rs456027	5	1472956	2.97255	-0.186352	1.49709	3.13703
rs13189021	5	1442727	-0.32407	5.14467	4.57393	3.1339
rs3733797	5	1494649	-1.69582	3.8915	2.50927	3.11774
rs35452723	5	1466889	1.60757	2.88798	3.57256	3.11321
rs34632076	5	1369498	-0.595422	2.06984	1.42611	3.10936
rs35245352	5	1369017	-0.709221	4.13726	4.12102	3.10195
rs61324374	5	1468728	0.169175	3.68893	4.01024	3.07731
rs10042399	5	1235675	4.61741	5.23114	7.32877	3.07504
rs10037459	5	1481148	2.23468	2.08735	3.30895	3.05647
rs10068558	5	1370007	0.213392	3.23678	3.20631	3.03251
rs6882077	5	1269250	1.32426	5.13429	6.2828	3.03126
rs114886869	5	1237082	3.68931	1.17719	3.35652	3.02972
rs6869718	5	1219759	1.28512	3.48927	4.23028	3.02209
rs37002	5	1356829	2.34028	3.33205	5.41525	3.01939
rs113586814	5	1484677	-0.620315	1.74069	1.03996	3.01348
rs75885973	5	1120341	2.78621	-1.34803	0.10203	3.00995
rs27060	5	1479953	0.882641	-0.823793	-0.349088	3.0056
rs2550950	5	1448615	2.08588	2.23962	3.15883	2.99769
rs4498293	5	1237016	2.83773	5.49142	6.81297	2.99264
rs12513548	5	1390326	0.0390895	4.14351	4.23374	2.97518
rs8179023	5	1442892	-2.16027	7.25457	7.06151	2.96684
rs33978774	5	1225561	-1.98776	4.8033	4.22707	2.96611
rs4975627	5	1220366	1.26194	4.66315	5.59018	2.9472
rs7725464	5	1226002	2.39433	3.54218	4.68627	2.93332
rs34813657	5	1455367	-2.15488	2.78803	1.63544	2.91461
rs4532396	5	1237090	3.4503	6.51561	7.98054	2.91418
rs116464884	5	1492001	-2.45576	0.810506	-0.496747	2.90074
rs77351337	5	1489194	-0.276799	0.571188	0.35549	2.89038
rs7732456	5	1392850	-0.286081	2.39554	2.02592	2.86406
rs6554759	5	1316987	4.69768	3.9074	5.36192	2.86397
rs113188615	5	1233890	0.102064	3.67208	3.48307	2.85723
rs58136877	5	1228585	3.53918	6.82923	7.43586	2.85604
rs74829122	5	1241450	3.11179	4.06949	5.16839	2.85172
rs7721679	5	1242894	1.95891	0.116894	1.11033	2.80447
rs4975623	5	1232376	2.20454	3.23711	3.76017	2.79429
rs12332579	5	1311083	3.21172	5.34177	6.38307	2.78976
rs34169274	5	1214851	0.816192	2.39559	2.5097	2.78536
rs27995	5	1391703	-0.162676	3.41904	2.92481	2.77108
rs55659724	5	1376762	1.92138	3.45657	4.17192	2.75658
rs72491338	5	1226911	2.7337	6.79937	6.65522	2.75579
rs6554677	5	1236176	1.79411	6.25043	6.62878	2.74856
rs6869645	5	1404433	0.253261	4.93509	4.96234	2.74345
rs27996	5	1345359	2.37427	3.59303	5.21123	2.74149
rs6554668	5	1219201	0.465918	3.66881	3.92436	2.74026
rs10062001	5	1226203	3.15889	2.94316	4.14382	2.7308
rs76397827	5	1131801	-0.638713	2.50178	2.25095	2.70748
rs34052286	5	1292331	1.89387	4.24169	4.78878	2.70147
rs7705355	5	1225572	0.831932	4.31191	4.90817	2.69596
rs80276247	5	1284602	5.55365	1.47961	4.38054	2.68893
rs2735947	5	1299277	4.02919	2.94779	5.14582	2.68722
rs56712884	5	1196653	0.66055	3.00858	3.26333	2.68404
rs10073340	5	1321758	3.21127	3.51241	5.00025	2.67163
rs77026441	5	1496675	2.21439	-0.597405	0.793842	2.6617
rs6876225	5	1405921	1.32931	4.48444	4.70276	2.6611
rs35344649	5	1370728	2.02707	2.93036	3.91406	2.63201
rs2963259	5	1377057	-1.55468	5.19071	5.08024	2.62875
rs72717531	5	1489904	-1.13608	4.33324	3.38932	2.62061
rs71595029	5	1329545	-0.51896	0.658817	0.341986	2.61991
rs12189390	5	1377282	-0.219319	4.34232	4.02162	2.61832
rs2937630	5	1376211	-1.60684	5.59894	5.42486	2.61726
rs55779566	5	1371842	3.49933	2.18612	3.64012	2.59772
rs11133788	5	1468618	-0.434534	2.42402	1.96664	2.58893
rs11133727	5	1306650	3.8031	3.57801	5.15201	2.58885
rs11133792	5	1477116	1.53724	2.53908	3.4593	2.58469
rs11750173	5	1460016	-0.970219	4.09589	3.81254	2.58247
rs72717518	5	1470577	-1.57319	2.49763	1.42717	2.58086
rs2735945	5	1303786	3.81761	4.00377	5.4437	2.57406
rs27068	5	1347124	3.60627	5.01715	6.98142	2.56694
rs11744165	5	1224375	0.30313	3.39896	3.72338	2.56691
rs35976105	5	1256113	3.34628	5.04233	6.34479	2.56637
rs113031967	5	1357477	2.81712	2.06606	3.38692	2.56362
rs421629	5	1320021	1.43534	4.39986	5.62471	2.56312
rs10474948	5	1235171	1.13513	6.3399	7.16511	2.56016
rs200341614	5	1225574	2.54103	5.50847	5.77569	2.53632
rs60622800	5	1309789	2.90217	3.90393	5.34143	2.53165
rs11564751	5	1447108	1.14953	0.0645001	0.620406	2.52741
rs7718167	5	1229831	3.37492	4.97456	6.22849	2.52336
rs881617	5	1371569	0.273259	4.88519	5.78397	2.51808
rs58950655	5	1154942	2.44822	0.445334	1.48681	2.50761
rs116755161	5	1466371	-1.07208	3.54273	3.42327	2.50401
rs31490	5	1344343	1.22917	5.15222	6.69015	2.49719
rs72717524	5	1472193	0.486492	1.2158	1.37493	2.48517
rs13359010	5	1487067	3.99178	2.00202	4.02422	2.47811
rs6899038	5	1268732	-2.08619	5.55422	5.6069	2.45819
rs4246743	5	1228218	-0.257032	2.98619	3.33547	2.4501
rs11747778	5	1452078	-1.61252	3.43061	2.34776	2.43432
rs60684878	5	1398694	-1.81909	6.72658	5.8712	2.42591
rs414965	5	1324006	-2.73153	6.95774	7.54365	2.42185
rs77438385	5	1360038	1.33182	2.0422	2.48564	2.41722
rs881618	5	1371604	-1.26093	6.11439	6.61169	2.41581
rs35442442	5	1271599	-1.80214	5.65114	5.99705	2.40575
rs27070	5	1346188	0.969234	5.80516	6.53533	2.39901
rs28576270	5	1259918	0.843107	6.38284	6.82257	2.3938
rs4404721	5	1306050	4.41704	3.63635	5.40373	2.38227
rs58116816	5	1421618	1.32415	2.9527	3.27314	2.38016
rs2963263	5	1373988	-0.60717	4.48206	5.19351	2.37059
rs2963262	5	1374965	0.428116	4.16635	4.71164	2.35972
rs2447853	5	1332962	-2.84879	5.37901	5.59245	2.35219
rs6867131	5	1356650	3.79891	3.56164	5.90274	2.33358
rs380145	5	1328782	3.08768	1.9384	3.68562	2.31276
rs4530805	5	1306216	4.71049	2.98434	5.06519	2.3109
rs4975616	5	1315545	1.44738	4.00853	4.32112	2.3093
rs72717530	5	1485932	-2.35134	4.3015	2.5652	2.30042
rs73734023	5	1130972	2.33883	1.2878	2.34682	2.2895
rs4635969	5	1308437	1.33461	2.35245	3.33816	2.28825
rs2937632	5	1373934	-2.20044	4.79536	4.91228	2.27508
rs7730303	5	1265549	2.26062	4.73953	5.81478	2.27448
rs35559535	5	1374475	0.388519	3.17971	3.07043	2.2638
rs62329693	5	1324703	3.76577	3.87642	4.79963	2.25009
rs40181	5	1354347	1.93011	3.52123	5.10335	2.24506
rs13178866	5	1323097	3.04111	4.62926	5.67137	2.23341
rs10079467	5	1450346	2.82065	1.17986	2.58254	2.22896
rs2937631	5	1374564	0.107704	3.78588	4.05963	2.22665
rs11564752	5	1444870	1.59698	1.00592	1.72094	2.22137
rs2911489	5	1477700	-1.83665	3.79978	2.99041	2.21079
rs37007	5	1352257	1.84527	3.74457	4.95732	2.20951
rs13356727	5	1312342	3.14092	3.60998	4.24293	2.20344
rs27069	5	1347013	4.83815	2.36981	5.15224	2.19102
rs2927673	5	1371367	-0.961404	5.9162	6.1116	2.17835
rs112519756	5	1373998	1.07596	2.96789	3.36866	2.17348
rs13355267	5	1312820	1.9754	4.40311	5.16104	2.17329
rs7727912	5	1318845	1.47609	3.81691	4.00525	2.17121
rs31484	5	1337791	0.353525	3.78904	4.50161	2.16979
rs34880677	5	1322539	3.98753	3.60285	5.27188	2.16001
rs6875445	5	1250177	2.64904	3.52196	4.7217	2.156
rs78844046	5	1241877	0.199404	4.27067	4.33002	2.15156
rs37005	5	1356335	4.06945	3.84084	6.76902	2.15072
rs57866384	5	1359741	1.2148	2.77692	3.179	2.12732
rs36115365	5	1313127	2.16074	2.65821	3.79681	2.11875
rs61574973	5	1309053	2.20281	3.53012	4.48785	2.11657
rs28379291	5	1313586	0.857226	2.50821	3.38965	2.11326
rs37011	5	1348683	3.34963	3.36014	5.41314	2.11054
rs881616	5	1371501	0.85592	3.28817	3.94352	2.10977
rs2937633	5	1372753	0.251823	6.07609	6.46097	2.10739
rs62329728	5	1356775	2.12843	0.673595	1.89118	2.10723
rs28363106	5	1409626	0.110693	2.37948	2.56264	2.10546
rs73734053	5	1212716	-0.710198	3.96949	3.54798	2.10393
rs10078017	5	1313894	2.03332	3.56699	3.83533	2.1032
rs2927671	5	1372872	0.498524	4.40618	4.77024	2.0902
rs37010	5	1349420	4.18416	3.19422	5.38979	2.08333
rs452384	5	1330725	0.430858	4.41048	5.38398	2.08296
rs75815531	5	1216100	1.08735	4.94174	5.08488	2.08257
rs7719363	5	1372589	-1.61709	4.76039	4.94281	2.08
rs1412109218	5	1326759	-0.562333	2.03932	1.73477	2.07479
rs31489	5	1342599	-0.369677	4.64329	5.43285	2.06763
rs37009	5	1350224	3.1965	4.41267	6.20673	2.06313
rs2927672	5	1372774	-0.51553	4.99577	5.38789	2.06005
rs37008	5	1351423	3.01629	2.33427	4.44552	2.04052
rs116412595	5	1403371	1.59688	2.44629	3.02167	2.03485
rs13156167	5	1275742	-1.97807	2.89013	1.75859	2.03275
rs7737636	5	1372532	-0.0576598	4.974	5.82647	2.0288
rs4975621	5	1236505	-0.653218	3.56299	3.88259	2.02698
rs456366	5	1336955	1.88143	3.86692	4.94224	2.0251
rs40183	5	1348237	-0.920342	5.18054	5.38999	2.02509
rs6866294	5	1311578	1.61535	3.89466	4.66163	2.01921
rs78499386	5	1367917	0.345278	2.83077	2.84201	2.00325
rs40182	5	1350282	3.26282	3.29745	5.01805	2.00119
rs13170453	5	1317366	2.1945	1.2996	2.50431	1.99662
rs13182811	5	1200477	1.02403	1.05078	1.42364	1.98727
rs467095	5	1336106	1.05931	4.05043	5.04458	1.98672
rs462608	5	1336511	1.12168	3.0004	3.49627	1.98401
rs2735944	5	1304317	5.15042	0.175593	3.01421	1.97416
rs2937634	5	1372748	0.127424	4.47895	5.17853	1.97091
rs370348	5	1331104	0.824391	5.06438	5.87681	1.94311
rs2963264	5	1373574	0.948453	4.22689	4.73639	1.94089
rs191847759	5	1186732	0.903767	-1.22608	-0.582036	1.93842
rs460073	5	1336344	1.49658	4.22453	5.34831	1.91662
rs6867270	5	1282050	0.284751	4.26896	4.51016	1.91048
rs60702155	5	1337832	1.22278	4.06355	4.66863	1.90077
rs73032815	5	1173158	-1.01709	2.78108	2.25778	1.89515
rs457130	5	1336063	1.46837	4.67966	5.62365	1.89293
rs62329731	5	1366633	0.258024	3.94979	3.67939	1.88754
rs6866783	5	1311905	3.48993	3.72135	4.74601	1.88379
rs7446461	5	1306406	3.21685	1.7501	3.40742	1.87654
rs35838177	5	1287175	1.20188	-0.782421	-0.234349	1.87378
rs78766954	5	1320842	2.17958	1.75819	2.80019	1.86252
rs61079146	5	1197016	2.23663	1.53362	2.38094	1.85679
rs2036391	5	1462687	1.03031	0.54165	1.05886	1.84898
rs59840241	5	1331156	0.50682	5.03209	5.23412	1.83055
rs6867141	5	1282044	-0.586043	4.49913	4.0175	1.82274
rs28363138	5	1402290	-1.21513	3.29787	2.84624	1.81802
rs74641220	5	1379965	-1.69189	1.67712	0.514103	1.80792
rs35953391	5	1312214	2.63238	0.925512	2.53434	1.74323
rs10078991	5	1279907	2.64439	2.91354	3.79203	1.7336
rs34996780	5	1254136	0.790938	4.37489	5.23431	1.73107
rs11956811	5	1137885	0.42523	3.74649	3.79234	1.72533
rs114400318	5	1187108	0.882979	-0.951136	-0.537255	1.6899
rs76135037	5	1169422	2.24653	-0.577525	0.514439	1.68805
rs34044586	5	1256909	3.12976	4.54857	5.62023	1.67388
rs143196339	5	1190219	-0.743706	1.00847	0.509894	1.66218
rs11960116	5	1336786	0.279354	3.40528	3.88981	1.64982
rs113492188	5	1117050	2.55059	-0.816632	0.495821	1.64729
rs451360	5	1319565	2.19698	2.54848	3.67102	1.63947
rs73022249	5	1303967	3.15436	2.19134	4.2391	1.63282
rs397640	5	1334614	2.30896	3.34599	4.31671	1.62753
rs10052815	5	1304123	-0.731456	4.33732	4.32849	1.6267
rs6870915	5	1249941	1.21026	3.82544	4.73858	1.62172
rs115322299	5	1242154	-0.429519	5.31892	5.22311	1.60624
rs28363124	5	1404371	1.05537	0.0702054	0.526618	1.59988
rs111811634	5	1385338	1.56387	2.33556	2.93263	1.59646
rs7732291	5	1341375	1.07325	3.8965	4.80363	1.59252
rs112135422	5	1247939	0.446869	4.69222	5.21732	1.58069
rs55644535	5	1194480	1.20248	-0.426863	0.110847	1.56211
rs59722688	5	1223179	2.91759	4.90075	5.76896	1.55508
rs4487533	5	1238852	0.960646	2.68256	3.32549	1.52856
rs112375115	5	1247996	0.404825	3.77867	4.21557	1.52026
rs55838539	5	1349543	1.94742	3.12648	4.04725	1.51864
rs113222602	5	1365547	2.60222	1.88071	3.34948	1.49415
rs59892648	5	1223385	3.69304	3.86641	4.88107	1.4927
rs34685900	5	1295688	3.548	2.92395	4.6724	1.4827
rs73022270	5	1312847	0.0413577	3.52163	4.17748	1.48032
rs80239146	5	1347959	1.06581	4.22216	4.81388	1.47856
rs76207842	5	1216959	0.978011	4.1812	4.76545	1.4641
rs115109415	5	1131161	4.52048	-3.17474	-1.2428	1.46276
rs9687927	5	1152055	-0.00209885	-1.98473	-2.05072	1.4314
rs59669852	5	1321348	-0.661648	2.81844	2.85795	1.42502
rs2911486	5	1466238	-3.34993	4.75698	4.07402	1.42449
rs58414558	5	1326007	-0.318278	3.84675	4.22537	1.42064
rs6871519	5	1244987	-1.17177	4.26249	4.16944	1.41931
rs34768248	5	1295601	1.58874	3.21988	3.88902	1.4096
rs35013447	5	1254828	1.63586	2.56986	3.80905	1.40919
rs80151745	5	1219496	2.67042	3.85085	4.75916	1.40474
rs114435975	5	1132104	1.30414	-2.61657	-1.72779	1.39148
rs33958877	5	1295567	0.0903734	3.75178	4.13602	1.38953
rs75660472	5	1133330	2.67087	-3.64727	-2.24674	1.37469
rs112340730	5	1361557	1.88597	3.05985	3.82127	1.35677
rs10077270	5	1371215	-0.85809	2.64501	2.25052	1.31374
rs113452990	5	1222052	3.08675	2.95897	4.07136	1.31363
rs71595005	5	1300722	-2.44458	5.19051	4.76679	1.31308
rs28363129	5	1403129	0.355264	0.402261	0.546991	1.31053
rs186826399	5	1181616	0.0632733	-1.35408	-1.37886	1.30335
rs6888533	5	1240677	-0.672162	3.56134	3.69998	1.27645
rs35205394	5	1308750	3.4001	1.47234	3.37153	1.27399
rs9763684	5	1199125	-0.857288	-0.295514	-0.649178	1.2688
rs13360291	5	1238895	-2.04307	4.58469	4.61282	1.25157
rs73024276	5	1338432	-0.462487	1.77724	1.57571	1.23916
rs113860722	5	1218747	2.53333	4.25553	5.48117	1.23759
rs59402633	5	1222660	3.06292	4.28135	5.25282	1.22128
rs111875797	5	1338439	2.93216	3.92022	5.18515	1.21642
rs6881768	5	1281628	-0.0759681	2.72464	2.6956	1.2066
rs73731707	5	1243966	-0.19194	2.96864	3.11957	1.2007
rs10062969	5	1371283	-0.571628	2.63823	2.73925	1.20068
rs73034527	5	1234219	-1.17839	1.69654	1.26198	1.13461
rs61371778	5	1349585	1.92043	2.84146	3.4569	1.1248
rs6863310	5	1268829	2.15214	2.79801	3.66299	1.11157
rs2911493	5	1444702	-0.169013	-0.576183	-0.644784	1.10652
rs2975225	5	1447782	2.07919	-0.998352	-0.170833	1.08952
rs113493636	5	1267561	1.829	1.33982	2.3467	1.08323
rs34599610	5	1257790	0.306418	-0.263617	-0.113237	1.07569
rs111571697	5	1239825	-2.12515	4.72307	4.30209	1.0542
rs2937656	5	1465742	0.629095	0.124098	0.414886	1.04392
rs73028223	5	1379805	2.00602	-1.22527	0.131812	1.03026
rs57843981	5	1302030	1.44453	1.88725	2.28204	1.01175
rs149308574	5	1259848	-1.38183	2.19518	1.86593	1.00602
rs7720645	5	1359950	0.358147	1.4028	1.69559	0.999507
rs73026278	5	1362851	1.07975	0.761899	1.44471	0.996308
rs7737280	5	1363498	1.72361	3.2759	4.16448	0.986889
rs111469752	5	1266814	0.451528	-1.42318	-1.19719	0.986422
rs73034513	5	1226880	-1.2266	0.377612	-0.127509	0.985863
rs77776598	5	1240883	0.1191	2.6107	2.77541	0.983307
rs7722143	5	1282079	-1.29032	3.06039	2.82095	0.96684
rs60777112	5	1361914	2.15857	3.25338	4.23547	0.961927
rs28363152	5	1400577	-2.65149	5.72211	5.1931	0.960218
rs28363117	5	1405622	-0.26464	0.611136	0.441563	0.957163
rs2937636	5	1447459	-1.93596	0.182134	-0.813896	0.938313
rs73028232	5	1385427	1.98464	-0.530419	0.772198	0.922657
rs116800353	5	1236676	-0.479906	4.70177	4.67887	0.911118
rs9968733	5	1352194	1.01987	3.97579	4.57687	0.908455
rs12659459	5	1223726	-1.97007	3.23654	2.85404	0.902562
rs576711907	5	1368534	1.25117	-1.56721	-1.05769	0.874719
rs112691829	5	1334491	3.04017	1.84702	3.41225	0.874701
rs2937635	5	1447757	-0.917677	-1.37856	-1.94509	0.85881
rs73022227	5	1298445	0.650768	0.563492	0.896879	0.857947
rs1478434	5	1454746	-0.350087	-2.16395	-2.30825	0.843866
rs116270810	5	1385143	-0.874624	1.27373	0.86413	0.831605
rs57749209	5	1340934	0.624279	3.47989	4.06663	0.828966
rs1222104476	5	1339632	2.7443	0.818762	2.08852	0.807195
rs59152673	5	1348367	-1.70806	2.7018	2.50538	0.797329
rs10079219	5	1354214	0.155431	5.53457	5.91928	0.776667
rs76247443	5	1230830	-0.145183	4.19517	4.26375	0.774324
rs10055805	5	1313939	-1.29452	2.55558	2.62542	0.758906
rs73026294	5	1373423	2.68444	1.23563	2.64808	0.742926
rs73022259	5	1311604	-1.14069	2.1651	2.36659	0.736158
rs73731716	5	1298565	0.508034	0.895737	1.19869	0.734045
rs58453572	5	1348170	0.602209	1.08884	1.38611	0.707647
rs73022239	5	1301114	2.10453	2.09498	2.84681	0.705185
rs73022243	5	1301269	2.43711	1.3336	2.04467	0.652883
rs7702528	5	1376284	1.01841	1.21681	1.70295	0.619886
rs10474989	5	1377222	0.295145	1.64292	1.68543	0.611481
rs28540948	5	1363126	-1.92427	2.02286	1.3642	0.596494
rs73024263	5	1331491	1.68467	0.620279	1.34505	0.574401
rs73026297	5	1373476	2.55336	0.920515	2.31898	0.573863
rs10062792	5	1314020	0.606676	1.56371	1.83404	0.541675
rs113603732	5	1331374	-1.77729	2.82291	2.75887	0.518888
rs10036860	5	1332278	2.83704	0.875748	1.95652	0.459019
rs10078149	5	1314131	-1.18632	2.34254	2.39666	0.426717
