# Supplementary material for: Genetic regulation of TERT splicing affects cancer risk by altering cellular longevity and replicative potential
Source: Nat Commun. 2025 Feb 16;16:1676. doi: 10.1038/s41467-025-56947-y (PMC11830802; doi:10.1038/s41467-025-56947-y)
Supplement: Supplementary file 7 — Supplementary Data 5 [file 41467_2025_56947_MOESM7_ESM.xlsx]

## Sheet: Supplementary Data 5
Supplementary Data 5. Linkage Disequilibrium (LD) analysis between VNTR6-1 and SNPs with MAF>5% in the GRCh38 chr5:1,100,000-1,500,000 region across all populations in the 1000 Genomes Project
			All samples, n= 3201			AFR, n= 893			EUR, n= 632			SAS, n= 601			EAS, n= 585			AMR, n= 490
rsID	CHR	POS	D'	R2	P	D'	R2	P	D'	R2	P	D'	R2	P	D'	R2	P	D'	R2	P
VNTR6-1	5	1276752	1	1		1	1		1	1		1	1		1	1		1	1
rs2242652	5	1279913	0.802504	0.462213	0	0.659637	0.232144	0	0.8175	0.622891	0	0.89273	0.535003	0	0.897415	0.583316	0	0.732802	0.469162	0
rs56345976	5	1276758	0.999597	0.461987	0	0.999677	0.882702	0	0.999346	0.197065	0	0.999516	0.450969	0	0.999647	0.626737	0	0.999316	0.373527	0
rs72709458	5	1283640	0.731742	0.437677	0	0.533749	0.187096	0	0.729525	0.529767	0	0.808575	0.582665	0	0.906877	0.560956	0	0.722753	0.502682	0
rs1579570119	5	1275400	0.70631	0.303581	0	0.800295	0.324469	0	0.620008	0.275555	0	0.701921	0.292403	0	0.717442	0.33387	0	0.646855	0.275743	0
rs10069690	5	1279675	0.765974	0.281032	0	0.554808	0.0395106	0	0.819361	0.485015	0	0.898922	0.718624	0	0.899627	0.597724	0	0.831185	0.463404	0
rs4975538	5	1280715	0.654856	0.256371	0	0.527186	0.201223	0	0.915399	0.381228	0	0.889969	0.46498	0	0.599913	0.143416	0	0.778538	0.254682	0
rs7726159	5	1282204	0.613354	0.215102	0	0.491073	0.18289	0	0.814234	0.336193	0	0.822181	0.292934	0	0.579892	0.138936	0	0.774719	0.246294	0
rs7725218	5	1282299	0.732219	0.203233	0	0.612956	0.108028	0	0.819522	0.315989	0	0.82104	0.290146	0	0.587507	0.142092	0	0.840326	0.250173	0
rs4449583	5	1284020	0.567078	0.196857	0	0.488169	0.170326	0	0.731996	0.299612	0	0.770944	0.276686	0	0.512368	0.117141	0	0.735387	0.231609	0
rs6897196	5	1280823	0.794664	0.188053	0	0.550793	0.0355318	1.66533e-15	0.95286	0.349295	0	0.906858	0.4674	0	0.596485	0.144885	0	0.861247	0.250222	0
rs10054203	5	1279849	0.787498	0.184909	0	0.527428	0.0367005	5.55112e-16	0.943379	0.329362	0	0.914983	0.491486	0	0.573872	0.117116	0	0.859374	0.244778	0
rs7734992	5	1280013	0.80378	0.174283	0	0.572999	0.0321375	3.56382e-14	0.949677	0.320119	0	0.925781	0.427508	0	0.603956	0.138744	0	0.857435	0.237346	0
rs7705526	5	1285859	0.53996	0.167552	0	0.481056	0.170428	0	0.627997	0.210663	0	0.71739	0.214871	0	0.598313	0.138616	0	0.649007	0.184783	0
rs33961405	5	1277462	0.999323	0.160276	0	0.998353	0.0730872	0	0.999451	0.271533	0	0.999331	0.23584	0	0.999377	0.170652	0	0.998979	0.151952	0
rs139996880	5	1284538	0.730178	0.154833	0	0.617949	0.0444624	0	0.723016	0.279019	0	0.759233	0.152461	0	0.849146	0.124736	0	0.72933	0.285423	0
rs35888851	5	1282989	0.70644	0.142775	0	0.60818	0.099424	0	0.811547	0.178464	0	0.760117	0.159415	0	0.585149	0.121764	0	0.824638	0.178845	0
rs11742908	5	1270868	0.379474	0.133932	0	0.10336	0.00342359	0.0134076	0.770203	0.53973	0	0.874113	0.383527	0	0.907097	0.0915694	0	0.639248	0.402517	0
rs7449190	5	1297803	0.557502	0.130744	0	0.633248	0.0571241	0	0.567705	0.211342	0	0.453374	0.0574564	1.11022e-16	0.50156	0.129859	0	0.658287	0.378599	0
rs7712562	5	1295957	0.55434	0.118302	0	0.722758	0.0583713	0	0.575296	0.213143	0	0.440002	0.0529494	1.44329e-15	0.425539	0.0728806	0	0.666425	0.375145	0
rs2853676	5	1288432	0.368383	0.107071	0	0.350966	0.109152	0	0.339393	0.0848666	0	0.224127	0.0301389	1.75625e-09	0.423607	0.135959	0	0.678175	0.275058	0
rs6554754	5	1297143	0.549122	0.106792	0	0.627405	0.0551384	0	0.544546	0.168233	0	0.505024	0.05914	0	0.425539	0.0728806	0	0.677546	0.319933	0
rs7710703	5	1287390	0.504184	0.0936577	0	0.712242	0.0543089	0	0.444862	0.116018	0	0.374762	0.0409623	2.26863e-12	0.477346	0.0889081	0	0.638762	0.318444	0
rs2075786	5	1266195	0.47645	0.0761042	0	0.521424	0.0937295	0	0.601472	0.0515399	6.66134e-16	0.558343	0.102308	0	0.221833	0.048949	3.79696e-14	0.711289	0.155039	0
rs4975605	5	1275413	0.769736	0.0728604	0	0.940794	0.144704	0	0.683988	0.104066	0	0.910784	0.128776	0	0.688719	0.0185754	3.13313e-06	0.0521032	0.00016982	0.68331
rs2853677	5	1287079	0.377382	0.0597318	0	0.202317	0.0295276	3.81473e-13	0.315744	0.0389806	2.22877e-12	0.413591	0.0406733	2.70828e-12	0.486666	0.101488	0	0.630723	0.144144	0
rs2075785	5	1278469	0.966168	0.057584	0	0.934734	0.00136695	0.118173	0.998253	0.0374323	6.04639e-12	0.903201	0.0779285	0	0.980206	0.143157	0	0.998753	0.108563	0
rs2736099	5	1287225	0.317374	0.0566843	0	0.395106	0.0914035	0	0.204806	0.0233716	5.47273e-08	0.406497	0.059132	0	0.445396	0.0626566	0	0.490391	0.112428	0
rs2735948	5	1299098	0.256659	0.0475499	0	0.332933	0.0711794	0	0.379226	0.0602234	0	0.266011	0.0281951	5.83035e-09	0.10229	0.00963113	0.000788366	0.714503	0.21969	0
rs13158399	5	1233802	0.352225	0.0432329	0	0.0194267	4.12862e-05	0.785971	0.419442	0.155434	0	0.305703	0.0208491	5.55568e-07	0.336215	0.0146097	3.55869e-05	0.414721	0.119866	0
rs11133715	5	1260937	0.228659	0.0406061	0	0.156108	0.0208451	1.05017e-09	0.424244	0.086416	0	0.218348	0.0368863	2.76399e-11	0.0511696	0.00143138	0.195628	0.470441	0.130897	0
rs35029535	5	1284861	0.778707	0.039628	0	0.881107	0.02782	1.80389e-12	0.905718	0.135226	0	0.769128	0.0543745	6.66134e-16	0.774197	0.0197543	1.52794e-06	0.050448	0.000117529	0.734324
rs34896724	5	1222384	0.322708	0.0374017	0	0.124912	0.000206586	0.54357	0.398921	0.122985	0	0.335408	0.0274116	9.46228e-09	0.441385	0.030129	2.89852e-09	0.384351	0.088979	0
rs12332579	5	1311083	0.332989	0.0363693	0	0.594137	0.0279493	1.6035e-12	0.271499	0.0518498	5.55112e-16	0.231391	0.0116327	0.000184519	0.256647	0.0140908	4.90045e-05	0.50141	0.187395	0
rs4975540	5	1245248	0.206011	0.0355606	0	0.0551345	0.00207616	0.0541516	0.390746	0.0738072	0	0.237864	0.0558278	2.22045e-16	0.595484	0.0548389	1.11022e-15	0.436188	0.11702	0
rs4975620	5	1247758	0.208547	0.0339737	0	0.14071	0.00205864	0.0551772	0.4503	0.0925593	0	0.260018	0.063292	0	0.595484	0.0548389	1.11022e-15	0.530917	0.159573	0
rs10078761	5	1249479	0.205049	0.0339618	0	0.0740847	0.000525353	0.33272	0.440347	0.0888101	0	0.242079	0.0565605	1.11022e-16	0.595484	0.0548389	1.11022e-15	0.533584	0.162939	0
rs11746437	5	1219895	0.241445	0.0327504	0	0.0551475	0.00298852	0.0208713	0.396123	0.120615	0	0.352569	0.0291887	3.15654e-09	0.441385	0.030129	2.89852e-09	0.376377	0.0938901	0
rs60871464	5	1237568	0.214688	0.0326156	0	0.229137	0.0163264	6.66773e-08	0.402938	0.0895105	0	0.067419	0.00268202	0.0725756	0.540078	0.0472431	1.04805e-13	0.386489	0.110437	0
rs71575565	5	1349015	0.301705	0.0313978	0	0.646179	0.0253875	1.65454e-11	0.246367	0.0476654	8.32667e-15	0.215417	0.0107601	0.000322722	0.141042	0.00455572	0.020959	0.504339	0.194934	0
rs9312825	5	1355744	0.250693	0.0312294	0	0.105569	0.00742013	0.000272238	0.318632	0.0689818	0	0.24153	0.0125049	0.000105764	0.139103	0.00421219	0.0264209	0.494029	0.207921	0
rs6554759	5	1316987	0.259481	0.0310687	0	0.215109	0.0191563	4.93919e-09	0.268681	0.0519434	5.55112e-16	0.137022	0.00559041	0.00953551	0.140043	0.00441721	0.0230049	0.457455	0.179789	0
rs34880677	5	1322539	0.303575	0.0306817	0	0.521605	0.0184118	9.78478e-09	0.256627	0.0465899	1.66533e-14	0.226371	0.0124861	0.000107038	0.130144	0.0037509	0.0361809	0.50141	0.187395	0
rs35329108	5	1216785	0.18269	0.030239	0	0.231261	0.0250808	2.18854e-11	0.251455	0.0590897	0	0.318044	0.0426144	8.24674e-13	0.23333	0.0363772	6.84992e-11	0.233042	0.0399022	4.01789e-10
rs35595862	5	1340137	0.296942	0.0301021	0	0.601537	0.0228287	1.71058e-10	0.253901	0.0479605	6.88338e-15	0.203469	0.0099652	0.000538276	0.107491	0.00286575	0.0670856	0.508121	0.190646	0
rs12187821	5	1229592	0.185888	0.0255004	0	0.108631	0.00107322	0.166213	0.406975	0.123901	0	0.378514	0.0748896	0	0.419666	0.0278806	1.12038e-08	0.270724	0.0546293	2.53797e-13
rs10073340	5	1321758	0.219536	0.0249072	0	0.10349	0.00748997	0.000254716	0.260099	0.0481315	6.21725e-15	0.226371	0.0124861	0.000107038	0.130144	0.0037509	0.0361809	0.435483	0.156103	0
rs60021514	5	1239988	0.16491	0.0240324	0	0.0931034	0.00477845	0.00348512	0.401494	0.0879356	0	0.074942	0.00335462	0.0446384	0.54943	0.0500008	2.03171e-14	0.40598	0.104298	0
rs7718658	5	1238928	0.164878	0.0238539	0	0.0931034	0.00477845	0.00348512	0.398223	0.0859033	0	0.074942	0.00335462	0.0446384	0.54943	0.0500008	2.03171e-14	0.417905	0.106812	0
rs1801075	5	1317834	0.209082	0.023842	0	0.0678796	0.00362577	0.0109364	0.268681	0.0519434	5.55112e-16	0.219638	0.011612	0.000186982	0.140043	0.00441721	0.0230049	0.446565	0.174228	0
rs4246742	5	1267241	0.484736	0.0233782	0	0.1773	0.00471906	0.00369439	0.936038	0.0441762	7.87148e-14	0.843204	0.0400256	4.028e-12	0.426851	0.0347184	1.84855e-10	0.894019	0.0457015	2.19622e-11
rs7731934	5	1237320	0.163268	0.0230639	0	0.0849951	0.00368766	0.0102774	0.403023	0.0892331	0	0.067419	0.00268202	0.0725756	0.54943	0.0500008	2.03171e-14	0.40916	0.107164	0
rs2735946	5	1300314	0.176158	0.0230062	0	0.176843	0.00121974	0.139955	0.313135	0.0684067	0	0.197998	0.0143616	3.25531e-05	0.224639	0.0211415	6.57595e-07	0.478102	0.173315	0
rs2853672	5	1292868	0.31054	0.0227146	0	0.259884	0.0181546	1.23939e-08	0.424219	0.0466488	1.60982e-14	0.440207	0.0308934	1.10291e-09	0.463882	0.0576274	2.22045e-16	0.675904	0.118651	0
rs4075300	5	1228838	0.218176	0.0220004	0	0.524034	0.00978995	2.89605e-05	0.397226	0.118684	0	0.348808	0.0303664	1.52635e-09	0.407369	0.0256641	4.26085e-08	0.295893	0.0598175	1.90958e-14
rs2736102	5	1302029	0.146038	0.0212461	0	0.130811	0.0138486	6.5829e-07	0.290164	0.0477529	7.88258e-15	0.0719273	0.00226493	0.0989465	0.0469328	0.00209847	0.117136	0.494937	0.157715	0
rs6554691	5	1248758	0.428778	0.0201775	0	0.313182	0.0102711	1.84377e-05	0.586704	0.0319539	2.08038e-10	0.650335	0.0649079	0	0.38046	0.0963216	0	0.783802	0.0519528	9.65117e-13
rs12513872	5	1248239	0.424152	0.0199674	0	0.313182	0.0102711	1.84377e-05	0.579379	0.031161	3.4752e-10	0.652611	0.0656137	0	0.375485	0.0992648	0	0.786088	0.0525073	7.31748e-13
rs2736111	5	1265820	0.143736	0.0182869	0	0.178906	0.0244232	3.98785e-11	0.256535	0.00655911	0.00398482	0.283214	0.0535423	9.99201e-16	0.464014	0.0727221	0	0.217369	0.0358793	3.03426e-09
rs2853666	5	1302799	0.139222	0.0177039	0	0.0754763	0.00514784	0.00242805	0.295214	0.0492541	2.9976e-15	0.0719273	0.00226493	0.0989465	0.0478075	0.00220127	0.108531	0.509873	0.156345	0
rs13167280	5	1280362	0.745304	0.0176681	0	0.161206	0.000100703	0.671497	0.400779	0.00687833	0.00319222	0.817621	0.0214379	3.84953e-07	0.884172	0.0567172	3.33067e-16	0.996425	0.0294827	7.64875e-08
rs2736113	5	1265258	0.1404	0.0172524	0	0.176928	0.0240299	5.7101e-11	0.272683	0.00744134	0.00216293	0.285975	0.0515414	3.55271e-15	0.464014	0.0727221	0	0.217369	0.0358793	3.03426e-09
rs2735945	5	1303786	0.135096	0.0171305	0	0.0746266	0.00549247	0.00173607	0.297062	0.0500506	1.77636e-15	0.0719273	0.00226493	0.0989465	0.0407983	0.00161183	0.169672	0.48425	0.144229	0
rs2736115	5	1263953	0.138725	0.0167393	0	0.164659	0.0210017	9.0989e-10	0.263769	0.00684905	0.00325771	0.290876	0.0539492	7.77156e-16	0.458074	0.0700367	0	0.217369	0.0358793	3.03426e-09
rs6554684	5	1240733	0.395012	0.0165142	0	0.313182	0.0102711	1.84377e-05	0.491567	0.0196549	6.21673e-07	0.637597	0.0607307	0	0.365985	0.0934813	0	0.756864	0.0434933	6.63611e-11
rs3891054	5	1267087	0.552737	0.0164446	0	0.797403	0.0119765	3.74715e-06	0.606954	0.013311	4.09881e-05	0.727395	0.0282123	5.76877e-09	0.415309	0.0318485	1.03238e-09	0.90182	0.0307257	4.07979e-08
rs10043584	5	1241793	0.390571	0.0159977	0	0.313182	0.0102711	1.84377e-05	0.478061	0.0181676	1.65081e-06	0.635145	0.0600316	0	0.358951	0.0876045	0	0.756864	0.0434933	6.63611e-11
rs4073918	5	1244310	0.368405	0.0159688	0	0.191245	0.0161374	7.93688e-08	0.491567	0.0196549	6.21673e-07	0.649907	0.063588	0	0.375485	0.0992648	0	0.767732	0.0458805	2.00805e-11
rs7448994	5	1244171	0.375084	0.015861	0	0.128107	0.00369273	0.0102253	0.46571	0.019118	8.84175e-07	0.608489	0.0570416	1.11022e-16	0.364538	0.0927435	0	0.707326	0.0395264	4.85207e-10
rs11133759	5	1381921	0.189837	0.0153566	0	0.149252	0.0168964	3.94371e-08	0.193221	0.00925701	0.000624714	0.162807	0.00808438	0.00182529	0.033748	0.000571156	0.413662	0.384111	0.0631881	3.55271e-15
rs11133719	5	1271409	0.59195	0.0151354	0	0.996302	0.0191833	4.81866e-09	0.8931	0.0468254	1.43219e-14	0.885455	0.096157	0	0.174222	0.0133474	7.75742e-05	0.528749	0.00730086	0.00747618
rs6554679	5	1236575	0.373573	0.014883	0	0.161206	0.000100703	0.671497	0.505596	0.0210784	2.44727e-07	0.511248	0.041827	1.33571e-12	0.337653	0.0799178	0	0.712997	0.0399652	3.89282e-10
rs55707410	5	1382571	0.249102	0.0143256	0	0.216863	0.00539497	0.0019086	0.262172	0.0144274	1.95133e-05	0.18855	0.0101769	0.000469608	0.121069	0.00610012	0.00755033	0.451975	0.0656616	9.99201e-16
rs2853685	5	1264037	0.126028	0.0140235	0	0.274521	0.0334931	1.04361e-14	0.291988	0.00888596	0.000804053	0.182836	0.0268848	1.3106e-08	0.464014	0.0727221	0	0.185024	0.0286702	1.15395e-07
rs11133695	5	1224680	0.458465	0.0138842	0	0.488346	0.0103041	1.78766e-05	0.862919	0.0219205	1.41117e-07	0.449483	0.0155207	1.56568e-05	0.236926	0.00965963	0.000774333	0.738598	0.0278681	1.7325e-07
rs75739245	5	1352131	0.239886	0.0134233	0	0.0244183	4.22592e-07	0.978083	0.587997	0.0429868	1.69087e-13	0.240029	0.0257975	2.56881e-08	0.279637	0.0337342	3.33306e-10	0.668466	0.00477655	0.0304977
rs2736106	5	1298667	0.177377	0.0128616	0	0.120937	0.00792865	0.000167852	0.135546	0.00570458	0.00724747	0.489261	0.0384514	1.05769e-11	0.11716	0.00445736	0.0223914	0.32887	0.0347641	5.31962e-09
rs11133692	5	1223730	0.161776	0.0127664	0	0.354346	0.00263353	0.0301015	0.261064	0.066595	0	0.164642	0.00790595	0.00205142	0.359126	0.0208891	7.66511e-07	0.183337	0.0321391	1.99816e-08
rs78844046	5	1241877	0.781441	0.0126196	0	0.727928	0.0271144	3.42937e-12	0.833169	0.0104865	0.000271854	0.718005	0.00359357	0.0376785	0.907946	0.000535471	0.428642	0.995915	0.0156804	8.85305e-05
rs11954950	5	1378301	0.128511	0.0125681	0	0.175556	0.0298611	2.81664e-13	0.184463	0.0283133	2.19994e-09	0.0198542	1.0722e-05	0.909614	0.109307	0.0051544	0.0140596	0.173408	0.024651	8.87463e-07
rs2736122	5	1257506	0.121137	0.0123705	0	0.0931745	0.00733227	0.000296017	0.226196	0.00493324	0.0125206	0.263537	0.0468853	6.05072e-14	0.453987	0.0663402	0	0.19763	0.0285687	1.21482e-07
rs42269	5	1339870	0.111959	0.0118179	0	0.0903215	0.00623843	0.000844026	0.265808	0.0412365	5.21361e-13	0.00340087	5.06346e-06	0.937816	0.017169	0.000241989	0.594659	0.435392	0.128672	0
rs62329683	5	1298972	0.429228	0.011689	0	0.497325	0.000886429	0.208306	0.283102	0.00396641	0.0251497	0.322062	0.00809803	0.00180906	0.146904	0.00359661	0.0402328	0.943472	0.0894005	0
rs6883980	5	1246880	0.150651	0.0113995	0	0.255423	0.0184656	9.31329e-09	0.406005	0.0613993	0	0.218399	0.0410196	2.19047e-12	0.526255	0.0458718	2.37144e-13	0.491239	0.092352	0
rs2853687	5	1256470	0.112539	0.0112905	0	0.164221	0.0202733	1.77336e-09	0.334296	0.011184	0.000170006	0.279518	0.0545282	5.55112e-16	0.361399	0.0430752	1.25522e-12	0.141458	0.0144977	0.000163692
rs4975624	5	1228343	0.197937	0.0112017	0	0.0979204	0.00242606	0.0373814	0.598316	0.0620805	0	0.228687	0.022132	2.49899e-07	0.132083	0.0129573	9.87704e-05	0.523768	0.0390867	6.05091e-10
rs35459011	5	1227132	0.198421	0.0110957	0	0.0973075	0.00256811	0.032222	0.596557	0.0615088	0	0.227634	0.0226846	1.77217e-07	0.134969	0.0135298	6.93015e-05	0.542466	0.0417527	1.58779e-10
rs7730878	5	1228604	0.196184	0.0109287	1.11022e-16	0.0991719	0.00255054	0.0328175	0.596557	0.0615088	0	0.223006	0.0211173	4.70037e-07	0.132083	0.0129573	9.87704e-05	0.523768	0.0390867	6.05091e-10
rs6554677	5	1236176	0.572893	0.0107953	1.11022e-16	0.43209	0.0171755	3.04993e-08	0.876127	0.0152802	1.10878e-05	0.820634	0.0116116	0.000187025	0.907946	0.000535471	0.428642	0.839939	0.0137764	0.000238455
rs13174919	5	1299747	0.299867	0.0107585	1.11022e-16	0.168914	0.00218035	0.0484558	0.210738	0.0038976	0.0264469	0.230024	0.00707578	0.00354155	0.313877	0.0260248	3.42747e-08	0.576098	0.0347071	5.47456e-09
rs4532396	5	1237090	0.569339	0.0106617	1.11022e-16	0.431005	0.0171873	3.01711e-08	0.876127	0.0152802	1.10878e-05	0.806861	0.010832	0.000308178	0.907946	0.000535471	0.428642	0.839939	0.0137764	0.000238455
rs4498293	5	1237016	0.567069	0.0105936	2.22045e-16	0.426954	0.0169139	3.88054e-08	0.876127	0.0152802	1.10878e-05	0.806861	0.010832	0.000308178	0.907946	0.000535471	0.428642	0.839939	0.0137764	0.000238455
rs4975621	5	1236505	0.700495	0.0105391	2.22045e-16	0.697526	0.0362522	8.88178e-16	0.977234	0.00434886	0.0190496	0.993088	0.0097069	0.000635947	NA	NA	NA	0.823607	0.00310997	0.0808481
rs4975623	5	1232376	0.453558	0.0105388	2.22045e-16	0.994441	0.0134033	9.94711e-07	0.99698	0.0239249	3.81543e-08	0.408093	0.0123126	0.000119551	0.255949	0.0117612	0.000207649	0.887246	0.0271395	2.50673e-07
rs10866501	5	1380029	0.182882	0.0102131	5.55112e-16	0.060885	0.00161205	0.0897349	0.456666	0.043491	1.22236e-13	0.0448259	0.00058294	0.402551	0.117759	0.00441033	0.0231117	0.28175	0.0205312	7.27109e-06
rs13360291	5	1238895	0.815425	0.0100457	9.99201e-16	0.81678	0.0315788	5.91749e-14	0.977234	0.00434886	0.0190496	0.992495	0.00912565	0.000926472	NA	NA	NA	0.27666	0.000211613	0.648828
rs13361701	5	1243312	0.137435	0.00996964	1.33227e-15	0.172703	0.00782204	0.000185734	0.345003	0.046691	1.56541e-14	0.210335	0.0396788	4.98224e-12	0.526255	0.0458718	2.37144e-13	0.381495	0.0586122	3.4861e-14
rs4388248	5	1229621	0.21311	0.00988974	1.77636e-15	0.0312933	0.000421773	0.385438	0.593114	0.0510131	9.99201e-16	0.331704	0.035043	8.57681e-11	0.119597	0.0104811	0.000462053	0.460917	0.0231213	1.93469e-06
rs11956561	5	1235824	0.133134	0.00958309	4.77396e-15	0.0822356	0.00571168	0.0014036	0.154418	0.00419096	0.0213576	0.358877	0.048294	2.55351e-14	0.245505	0.0533035	2.88658e-15	0.0306322	0.000110473	0.74213
rs6554678	5	1236415	0.444623	0.00943024	7.77156e-15	0.345288	0.0211954	7.6204e-10	0.876127	0.0152802	1.10878e-05	0.820634	0.0116116	0.000187025	0.907946	0.000535471	0.428642	0.835936	0.0154864	9.7903e-05
rs115322299	5	1242154	0.789905	0.00936964	9.4369e-15	0.785204	0.0289389	6.51701e-13	0.977234	0.00434886	0.0190496	0.992495	0.00912565	0.000926472	NA	NA	NA	0.27666	0.000211613	0.648828
rs7445640	5	1236097	0.13135	0.00932789	1.08802e-14	0.0822356	0.00571168	0.0014036	0.15047	0.00396611	0.0251553	0.357357	0.0475668	3.9857e-14	0.237481	0.0496303	2.53131e-14	0.0363582	0.000154292	0.697385
rs13174814	5	1299744	0.287489	0.00924191	1.43219e-14	0.0115838	0.000127255	0.63355	0.238625	0.00486686	0.0131285	0.234193	0.00721651	0.00322739	0.313648	0.0258098	3.90226e-08	0.698482	0.0487786	4.71267e-12
rs10462706	5	1343679	0.382737	0.00911893	2.14273e-14	0.165485	0.000795367	0.233317	0.267461	0.00358459	0.0332877	0.330086	0.0101127	0.000489429	0.180762	0.00532994	0.0125176	0.929592	0.0730771	0
rs4246743	5	1228218	0.427371	0.00906998	2.5091e-14	0.825123	0.00912089	5.43527e-05	0.997054	0.0231437	6.34956e-08	0.361932	0.00952409	0.000715725	0.231976	0.00906481	0.00112732	0.804277	0.0219508	3.51668e-06
rs11745877	5	1364324	0.107109	0.00897755	3.39728e-14	0.051143	0.00231342	0.0420854	0.234549	0.0350505	2.81168e-11	0.103245	0.00035591	0.513069	0.10664	0.00317064	0.0540989	0.283422	0.0654144	1.22125e-15
rs2270913	5	1442872	0.131833	0.00894168	3.80806e-14	0.128052	0.0145775	3.35209e-07	0.105244	0.00101571	0.257184	0.166533	0.00716938	0.00332932	0.079221	0.00451599	0.0215258	0.502307	0.0862585	0
rs6889886	5	1358707	0.107077	0.00890284	4.32987e-14	0.0460112	0.00185841	0.0684782	0.22733	0.0330486	1.02485e-10	0.102114	0.00035508	0.51356	0.152265	0.00583901	0.00895568	0.281602	0.0641507	2.22045e-15
rs2254408	5	1442859	0.166738	0.00890007	4.36318e-14	0.230639	0.0105074	1.4776e-05	0.0648553	0.000950749	0.272973	0.0391353	0.000491052	0.442325	0.0585008	0.00326042	0.0508051	0.5954	0.118015	0
rs35243220	5	1268349	0.685444	0.00884229	5.27356e-14	0.719787	0.0387259	1.11022e-16	NA	NA	NA	0.880238	0.00196585	0.124247	NA	NA	NA	0.967929	0.00372345	0.0561034
rs77351337	5	1489194	0.197203	0.00873303	7.52731e-14	0.128782	0.00200913	0.0581876	0.173783	0.00778394	0.0017086	0.207036	0.018199	2.9097e-06	0.207356	0.000315319	0.543592	0.305565	0.0192043	1.4364e-05
rs4374790	5	1117921	0.427518	0.00863512	1.03473e-13	0.0533729	0.000238647	0.513848	0.969534	0.00169588	0.143167	0.081157	7.4407e-05	0.764894	0.422538	0.0127621	0.000111477	0.786678	0.0355897	3.51038e-09
rs4975544	5	1379628	0.0996103	0.00860755	1.13243e-13	0.11118	0.0106471	1.29649e-05	0.211724	0.0280371	2.63182e-09	0.158145	0.0206229	6.39717e-07	0.0627457	0.00391621	0.0323102	0.0462529	0.000162429	0.689912
rs116464884	5	1492001	0.193808	0.00833461	2.75557e-13	0.124612	0.00177157	0.0752776	0.164754	0.0069089	0.00312527	0.18717	0.0146439	2.72302e-05	0.0296024	0.000106945	0.72354	0.305565	0.0192043	1.4364e-05
rs11744775	5	1385486	0.0998005	0.00831711	2.91767e-13	0.0999095	0.00950046	3.80188e-05	0.0567723	0.00243185	0.0795603	0.169596	0.0143386	3.30291e-05	0.0864307	0.0033788	0.0467824	0.172913	0.0273708	2.22926e-07
rs7733011	5	1223936	0.416079	0.00830785	3.00759e-13	0.870619	0.0139063	6.24016e-07	0.995393	0.0132533	4.25926e-05	0.385215	0.0100132	0.00052187	0.226966	0.00877058	0.00135829	0.778268	0.0187781	1.78823e-05
rs11744165	5	1224375	0.415429	0.00830171	3.06866e-13	0.870619	0.0139063	6.24016e-07	0.995393	0.0132533	4.25926e-05	0.38474	0.0101062	0.000491488	0.226966	0.00877058	0.00135829	0.778268	0.0187781	1.78823e-05
rs397640	5	1334614	0.761346	0.00820203	4.2466e-13	0.490075	0.000102018	0.669485	0.996679	0.0292428	1.20395e-09	0.990036	0.0105012	0.000381133	0.665749	0.012918	0.000101206	0.281402	0.000760973	0.387824
rs10063638	5	1226250	0.390485	0.00816188	4.84057e-13	0.514136	0.00884411	7.05673e-05	0.995323	0.0134951	3.62586e-05	0.392173	0.0104393	0.000396619	0.226966	0.00877058	0.00135829	0.735288	0.0174767	3.49593e-05
rs4975539	5	1251786	0.525466	0.00816186	4.84057e-13	0.396676	0.0143103	4.2922e-07	0.821113	0.010353	0.000297473	0.718005	0.00359357	0.0376785	0.907946	0.000535471	0.428642	0.995595	0.0174965	3.46035e-05
rs4975612	5	1300195	0.239101	0.00814458	5.12146e-13	0.1502	0.00889849	6.70366e-05	0.36493	0.00930013	0.000606683	0.369088	0.0201151	8.78147e-07	0.271227	0.0194995	1.78427e-06	0.74033	0.0543045	2.98428e-13
rs7705355	5	1225572	0.389374	0.00810654	5.79758e-13	0.514136	0.00884411	7.05673e-05	0.995393	0.0132533	4.25926e-05	0.392173	0.0104393	0.000396619	0.226966	0.00877058	0.00135829	0.735288	0.0174767	3.49593e-05
rs7724858	5	1225588	0.389374	0.00810654	5.79758e-13	0.514136	0.00884411	7.05673e-05	0.995393	0.0132533	4.25926e-05	0.392173	0.0104393	0.000396619	0.226966	0.00877058	0.00135829	0.735288	0.0174767	3.49593e-05
rs7725464	5	1226002	0.389374	0.00810654	5.79758e-13	0.514136	0.00884411	7.05673e-05	0.995393	0.0132533	4.25926e-05	0.392173	0.0104393	0.000396619	0.226966	0.00877058	0.00135829	0.735288	0.0174767	3.49593e-05
rs10062001	5	1226203	0.389374	0.00810654	5.79758e-13	0.514136	0.00884411	7.05673e-05	0.995393	0.0132533	4.25926e-05	0.392173	0.0104393	0.000396619	0.226966	0.00877058	0.00135829	0.735288	0.0174767	3.49593e-05
rs4975626	5	1227578	0.389374	0.00810654	5.79758e-13	0.514136	0.00884411	7.05673e-05	0.995393	0.0132533	4.25926e-05	0.392173	0.0104393	0.000396619	0.226966	0.00877058	0.00135829	0.735288	0.0174767	3.49593e-05
rs11133698	5	1226899	0.388786	0.0081	5.92304e-13	0.514136	0.00884411	7.05673e-05	0.995393	0.0132533	4.25926e-05	0.38474	0.0101062	0.000491488	0.226966	0.00877058	0.00135829	0.740478	0.0178704	2.85349e-05
rs13355267	5	1312820	0.125917	0.00790873	1.10534e-12	0.0570498	0.000935803	0.196078	0.333295	0.0448721	5.02931e-14	0.0218239	0.000330583	0.528456	0.0442296	0.00194588	0.131332	0.580806	0.164144	0
rs6554666	5	1217356	0.252171	0.00776938	1.74183e-12	0.508008	0.0238773	6.5639e-11	0.0641096	0.000851595	0.299501	0.200589	0.00582643	0.00813562	0.450733	0.0129021	0.00010221	0.106619	0.00161964	0.20772
rs113586814	5	1484677	0.179594	0.00774038	1.9148e-12	0.0769588	0.000731441	0.253056	0.163141	0.00728954	0.00240175	0.178555	0.0149172	2.29128e-05	0.00235091	7.143e-07	0.976937	0.305565	0.0192043	1.4364e-05
rs6899038	5	1268732	0.639476	0.00773454	1.95166e-12	0.670641	0.0338321	7.66054e-15	NA	NA	NA	0.880238	0.00196585	0.124247	NA	NA	NA	0.967929	0.00372345	0.0561034
rs12513763	5	1221084	0.409237	0.00773165	1.9702e-12	0.708476	0.00743623	0.000268093	0.995393	0.0132533	4.25926e-05	0.456678	0.0134977	5.62702e-05	0.226966	0.00877058	0.00135829	0.78242	0.0184976	2.06584e-05
rs6875445	5	1250177	0.514355	0.00763308	2.71805e-12	0.369369	0.0120187	3.60263e-06	0.833169	0.0104865	0.000271854	0.718005	0.00359357	0.0376785	0.907946	0.000535471	0.428642	0.995669	0.0170394	4.38121e-05
rs2853684	5	1266111	0.105225	0.00762213	2.81686e-12	0.217696	0.00997429	2.43575e-05	0.224794	0.00511954	0.0109642	0.288131	0.0563589	2.22045e-16	0.453502	0.0702847	0	0.141413	0.0183512	2.22753e-05
rs6554676	5	1233235	0.387525	0.00745753	4.82214e-12	0.0554977	0.000886621	0.208257	0.997079	0.0228842	7.52096e-08	0.453271	0.0128175	8.66825e-05	0.23794	0.0094692	0.000873127	0.907114	0.0274796	2.10957e-07
rs6867270	5	1282050	0.616053	0.00739302	5.95324e-12	0.66626	0.0352111	2.22045e-15	0.551596	0.00341008	0.0378815	NA	NA	NA	NA	NA	NA	0.969997	0.00222508	0.139761
rs6867141	5	1282044	0.63324	0.00733968	7.08666e-12	0.679621	0.0339781	6.66134e-15	0.551596	0.00341008	0.0378815	NA	NA	NA	NA	NA	NA	0.971883	0.00204549	0.156825
rs10078991	5	1279907	0.663557	0.00719901	1.12229e-11	0.677373	0.029243	4.9416e-13	0.105937	6.27913e-05	0.778155	NA	NA	NA	NA	NA	NA	0.968634	0.002594	0.110846
rs11744772	5	1385459	0.0895276	0.00697893	2.30469e-11	0.0607469	0.00360203	0.0112005	0.0589715	0.0026344	0.0680316	0.159825	0.0129097	8.17451e-05	0.110889	0.00650749	0.00579246	0.172913	0.0273708	2.22926e-07
rs11741763	5	1385461	0.0895276	0.00697893	2.30469e-11	0.0607469	0.00360203	0.0112005	0.0589715	0.0026344	0.0680316	0.159825	0.0129097	8.17451e-05	0.110889	0.00650749	0.00579246	0.172913	0.0273708	2.22926e-07
rs2736114	5	1265089	0.0995815	0.00690725	2.91375e-11	0.20222	0.00866504	8.35704e-05	0.250291	0.00626937	0.00487702	0.28627	0.052863	1.55431e-15	0.464014	0.0727221	0	0.147412	0.020102	9.06036e-06
rs4404721	5	1306050	0.110047	0.00690431	2.94192e-11	0.0253488	0.000163678	0.588732	0.271071	0.0375186	5.7192e-12	0.0109957	6.61626e-05	0.777939	0.0442296	0.00194588	0.131332	0.522706	0.15138	0
rs2086132	5	1372402	0.095949	0.00685169	3.49457e-11	0.213594	0.0392735	0	0.0869813	0.00564073	0.00758095	0.0692898	0.00306625	0.0548832	0.343984	0.00896936	0.00119753	0.158382	0.0150021	0.000125909
rs61574973	5	1309053	0.10903	0.00684642	3.55537e-11	0.0371187	0.000343188	0.433685	0.271071	0.0375186	5.7192e-12	0.0109957	6.61626e-05	0.777939	0.046239	0.0021154	0.115669	0.516415	0.150161	0
rs10061504	5	1225279	0.142468	0.00683062	3.74403e-11	0.159411	0.00852309	9.55713e-05	0.168543	0.00767309	0.00184389	0.0813093	0.00243798	0.0869235	0.0894738	0.00328368	0.0499868	0.14696	0.00658987	0.011045
rs36988	5	1498871	0.150793	0.00668279	6.07377e-11	0.0160795	0.000101028	0.670999	0.120123	0.00256171	0.0719485	0.314322	0.0308442	1.13689e-09	0.042816	0.000682574	0.371509	0.358754	0.0289172	1.01831e-07
rs77026441	5	1496675	0.179326	0.00666535	6.43078e-11	0.155067	0.000139071	0.618217	0.1724	0.00804421	0.00142908	0.19457	0.0144736	3.03262e-05	0.0296024	0.000106945	0.72354	0.309151	0.0163657	6.20696e-05
rs35041195	5	1257173	0.462474	0.00666017	6.54061e-11	0.934734	0.00111716	0.157794	0.367661	0.00368601	0.0308891	0.709712	0.0188432	1.94404e-06	0.278482	0.00700171	0.00420755	0.88135	0.0224624	2.70786e-06
rs57100192	5	1287512	0.123897	0.00657029	8.7789e-11	0.00690748	1.36133e-05	0.87609	0.183092	0.00799671	0.0014764	0.161168	0.0189307	1.84051e-06	0.0837349	0.00395641	0.0314359	0.0947272	0.00350723	0.0637482
rs6890396	5	1358983	0.101279	0.00644025	1.34407e-10	0.0392347	3.92931e-05	0.791079	0.218264	0.030693	4.70501e-10	0.0853388	0.00024558	0.586916	0.152265	0.00583901	0.00895568	0.211472	0.0400764	3.68145e-10
rs4530805	5	1306216	0.106493	0.00640054	1.53083e-10	0.0253488	0.000163678	0.588732	0.267946	0.036282	1.26982e-11	0.0286423	5.08634e-05	0.804707	0.0442296	0.00194588	0.131332	0.518768	0.14674	0
rs4487533	5	1238852	0.648479	0.00635337	1.78671e-10	0.399041	0.00453337	0.00443483	0.821113	0.010353	0.000297473	0.718005	0.00359357	0.0376785	0.907946	0.000535471	0.428642	0.995915	0.0156804	8.85305e-05
rs6420020	5	1283931	0.364866	0.00632003	1.99303e-10	0.0227257	5.86297e-05	0.746246	0.818888	0.0325662	1.39997e-10	0.997033	0.0378635	1.51709e-11	0.89112	0.00636982	0.00633419	0.382302	0.00254596	0.114206
rs11564774	5	1394485	0.0860801	0.00625696	2.45079e-10	0.102619	0.00586595	0.00120896	0.0301168	0.000623136	0.374814	0.0540961	0.00248541	0.0839116	0.119964	0.00650922	0.00578594	0.271187	0.0523898	7.75935e-13
rs10041901	5	1370731	0.353718	0.00624941	2.51219e-10	0.517615	0.0205385	1.39073e-09	0.478525	0.0235791	4.77997e-08	0.190391	0.00138068	0.19766	0.552971	6.6093e-05	0.780951	0.0540038	0.00267631	0.10534
rs6866294	5	1311578	0.113926	0.00622966	2.6802e-10	0.107399	0.00384226	0.00880343	0.333295	0.0448721	5.02931e-14	0.0316254	0.000660118	0.373055	0.0442296	0.00194588	0.131332	0.580806	0.164144	0
rs13178866	5	1323097	0.116673	0.00622204	2.74808e-10	0.0420897	0.000610725	0.296304	0.330237	0.0403601	9.166e-13	0.0317809	0.000720446	0.352072	0.031194	0.000921964	0.298989	0.574626	0.142093	0
rs62331079	5	1380032	0.0834301	0.00618383	3.11481e-10	0.11674	0.0118284	4.30161e-06	0.214218	0.0276693	3.34141e-09	0.0774415	0.00386854	0.0310538	0.0771636	0.00565102	0.0101311	0.0340897	8.73515e-05	0.769841
rs75049635	5	1489133	0.156814	0.00618345	3.1187e-10	0.0103194	2.23841e-05	0.841524	0.173783	0.00778394	0.0017086	0.207036	0.018199	2.9097e-06	0.207356	0.000315319	0.543592	0.250363	0.0139821	0.000214178
rs60777112	5	1361914	0.640517	0.00616075	3.35972e-10	0.652367	0.0251709	2.01597e-11	NA	NA	NA	NA	NA	NA	NA	NA	NA	0.949248	0.00141476	0.239003
rs31487	5	1340986	0.116276	0.00614241	3.56801e-10	0.0446171	0.000692605	0.266051	0.349133	0.0439651	9.01501e-14	0.0225171	0.000359699	0.510834	0.0323386	0.000974611	0.28559	0.573569	0.140895	0
rs75885973	5	1120341	0.595687	0.00613059	3.70909e-10	0.843741	0.000302392	0.462403	0.864065	0.000335144	0.515135	0.13834	0.000210615	0.61486	0.410486	0.00997028	0.000636791	0.83512	0.020348	7.98673e-06
rs4975541	5	1233934	0.0789622	0.00598274	6.0246e-10	0.0607253	0.00278035	0.0258547	0.0596825	0.000372747	0.492458	0.217848	0.0300847	1.81592e-09	0.0707245	0.0031133	0.0563202	0.1913	0.0296003	7.20702e-08
rs6869718	5	1219759	0.311068	0.00596908	6.30071e-10	0.139673	0.00115803	0.150395	0.995323	0.0134951	3.62586e-05	0.354413	0.00867607	0.00124076	0.218038	0.00812296	0.0020504	0.779696	0.0194898	1.24043e-05
rs12516948	5	1391254	0.103109	0.00593573	7.02957e-10	0.021625	0.000138765	0.618604	0.115606	0.00637358	0.0045348	0.116818	0.0106454	0.000347396	0.122655	0.0142782	4.36535e-05	0.275403	0.0396516	4.55638e-10
rs4076796	5	1122260	0.508166	0.00588193	8.38741e-10	0.217522	0.00114321	0.153031	0.685758	0.000955232	0.271845	0.182751	0.00154716	0.172661	0.399983	0.00899738	0.00117647	0.90282	0.0208759	6.09407e-06
rs62651531	5	1307795	0.11946	0.00585289	9.22649e-10	0.0616286	0.00169618	0.081769	0.373796	0.0564402	0	0.0824391	0.000597585	0.396703	0.0838882	0.00578706	0.00926585	0.578177	0.140462	0
rs57279533	5	1120463	0.500171	0.00581947	1.02965e-09	0.0607279	6.88608e-05	0.725819	0.864065	0.000335144	0.515135	0.081157	7.4407e-05	0.764894	0.410486	0.00997028	0.000636791	0.846378	0.0218326	3.73561e-06
rs28379291	5	1313586	0.10336	0.00580904	1.06555e-09	0.0368768	0.000362275	0.421179	0.247335	0.0275537	3.60185e-09	0.0108021	6.63377e-05	0.777653	0.0442296	0.00194588	0.131332	0.511134	0.142453	0
rs77873298	5	1120481	0.498572	0.00580645	1.07463e-09	0.0607279	6.88608e-05	0.725819	0.864065	0.000335144	0.515135	0.081157	7.4407e-05	0.764894	0.406779	0.00990011	0.00066553	0.846378	0.0218326	3.73561e-06
rs31490	5	1344343	0.10757	0.00577596	1.18781e-09	0.110384	0.00323869	0.01617	0.355252	0.0465559	1.70974e-14	0.0286905	0.000590325	0.399587	0.0303144	0.00086117	0.315486	0.536217	0.132444	0
rs10078017	5	1313894	0.102925	0.00573566	1.35594e-09	0.03765	0.000380175	0.409934	0.247335	0.0275537	3.60185e-09	0.0108021	6.63377e-05	0.777653	0.0482911	0.00229501	0.101287	0.514808	0.140743	0
rs11746101	5	1226761	0.150559	0.00571606	1.44611e-09	0.116867	0.00390937	0.00823273	0.58688	0.0482028	5.88418e-15	0.181769	0.0132927	6.40905e-05	0.13318	0.0129388	9.99114e-05	0.490699	0.0259752	4.52656e-07
rs6554668	5	1219201	0.343143	0.00564376	1.83389e-09	0.702697	0.00700324	0.000405259	0.995393	0.0132533	4.25926e-05	0.296897	0.00623023	0.00620862	0.176259	0.00559724	0.0104957	0.782328	0.0191357	1.48791e-05
rs6866783	5	1311905	0.101474	0.00561487	2.01655e-09	0.042084	0.000471809	0.35864	0.241971	0.0264598	7.33008e-09	0.0141741	0.000112073	0.713596	0.0442296	0.00194588	0.131332	0.511134	0.142453	0
rs56035223	5	1196280	0.367851	0.00559087	2.18204e-09	0.463044	0.00518041	0.00235212	0.0190947	0.000186556	0.627251	0.0524938	0.00115186	0.239329	0.00965944	3.26328e-05	0.845081	0.80667	0.0588004	3.17524e-14
rs113612501	5	1233943	0.4904	0.005571	2.32934e-09	0.592399	0.0226003	2.10783e-10	0.991615	0.00933709	0.000591646	0.249082	0.000846891	0.313003	0.975088	0.00333094	0.0483666	0.109285	0.00350814	0.0637136
rs3888705	5	1298530	0.316715	0.00556703	2.35992e-09	0.133618	2.79322e-05	0.82326	0.563451	0.015126	1.22799e-05	0.446328	0.0229182	1.53273e-07	0.0843437	0.00393296	0.0319427	0.88792	0.0504065	2.08922e-12
rs4975615	5	1315228	0.10166	0.00555996	2.41545e-09	0.0412317	0.000454927	0.367382	0.240689	0.0258333	1.10154e-08	0.0155878	1.61076e-05	0.889336	0.0501034	0.00245728	0.0899639	0.511134	0.142453	0
rs28363120	5	1405375	0.0918525	0.00548903	3.0499e-09	0.200635	0.0253509	1.71074e-11	0.0121859	0.000147132	0.666288	0.257028	0.00302088	0.0567094	0.055988	0.00127449	0.222038	0.2325	0.0524244	7.62723e-13
rs37011	5	1348683	0.10313	0.00545853	3.37167e-09	0.0641224	0.00103801	0.173332	0.210548	0.016619	4.57747e-06	0.0630664	0.00250666	0.0825989	0.041956	0.00167701	0.161288	0.553462	0.135689	0
rs73026278	5	1362851	0.591194	0.00544076	3.57457e-09	0.600486	0.0222661	2.86111e-10	NA	NA	NA	NA	NA	NA	NA	NA	NA	0.949248	0.00141476	0.239003
rs75171962	5	1119438	0.482947	0.00542558	3.75763e-09	0.0122641	4.3297e-05	0.780951	0.864065	0.000335144	0.515135	0.081157	7.4407e-05	0.764894	0.406779	0.00990011	0.00066553	0.846378	0.0218326	3.73561e-06
rs78643095	5	1384820	0.152917	0.0053762	4.42044e-09	0.387454	0.0050365	0.00270691	0.0663225	0.00320071	0.0442841	0.329894	0.00936138	0.000795208	0.552971	6.6093e-05	0.780951	0.293728	0.0502515	2.25742e-12
rs6554667	5	1217379	0.307878	0.00532921	5.1597e-09	0.117219	0.000742808	0.249401	0.995323	0.0134951	3.62586e-05	0.361843	0.00909609	0.000944406	0.178864	0.00426347	0.0255199	0.790417	0.020529	7.27917e-06
rs40183	5	1348237	0.61055	0.0053256	5.2213e-09	0.490075	0.000102018	0.669485	0.996679	0.0287012	1.71052e-09	0.132845	0.000220061	0.607036	0.634182	0.011722	0.000212773	0.364605	0.00124898	0.268577
rs117286240	5	1100184	0.47346	0.00530164	5.6498e-09	NA	NA	NA	NA	NA	NA	NA	NA	NA	NA	NA	NA	NA	NA	NA
rs6420019	5	1283726	0.319731	0.00526708	6.33042e-09	0.00478858	1.27398e-05	0.880101	0.833871	0.0352754	2.43164e-11	0.919922	0.0363154	3.92446e-11	0.282792	0.000996752	0.280183	0.219366	0.00113697	0.291165
rs57913679	5	1494416	0.139536	0.00522676	7.22913e-09	0.0726712	9.689e-05	0.677419	0.182719	0.00871247	0.000904967	0.207603	0.0171727	5.53784e-06	0.0296024	0.000106945	0.72354	0.231088	0.0116019	0.000746463
rs4975627	5	1220366	0.301944	0.00518644	8.25548e-09	0.0433241	8.51304e-05	0.696591	0.995393	0.0132533	4.25926e-05	0.355382	0.00852231	0.00137144	0.226966	0.00877058	0.00135829	0.791999	0.0194465	1.26833e-05
rs31489	5	1342599	0.0983597	0.00516808	8.7701e-09	0.037728	0.000366661	0.418381	0.237963	0.0237912	4.16281e-08	0.0110696	7.40807e-05	0.765395	0.0439797	0.00183264	0.143111	0.500161	0.124218	0
rs2113329	5	1380060	0.179283	0.00513812	9.67966e-09	0.0240418	0.000251964	0.502331	0.223583	0.00370235	0.0305198	0.200483	0.00687909	0.00403351	0.115092	0.00415488	0.0274672	0.383676	0.0237455	1.40736e-06
rs2736118	5	1260080	0.0905286	0.00506199	1.24395e-08	0.202247	0.00634895	0.000758868	0.274092	0.00754933	0.00200785	0.275688	0.0518848	2.88658e-15	0.464014	0.0727221	0	0.132445	0.0174096	3.61902e-05
rs11564759	5	1415176	0.294597	0.00498982	1.57804e-08	0.261833	0.00323103	0.0162963	0.194065	0.00124391	0.209872	0.0307251	0.000601943	0.394986	0.14324	0.00365778	0.0385723	0.906809	0.0715575	1.11022e-16
rs7737280	5	1363498	0.593599	0.00493786	1.87288e-08	0.596199	0.0193644	4.08088e-09	NA	NA	NA	NA	NA	NA	NA	NA	NA	0.949248	0.00141476	0.239003
rs13356727	5	1312342	0.102655	0.00484278	2.56284e-08	0.139164	0.00735776	0.000288909	0.333295	0.0448721	5.02931e-14	0.0316254	0.000660118	0.373055	0.0442296	0.00194588	0.131332	0.572397	0.153936	0
rs2963259	5	1377057	0.0834743	0.00480298	2.92258e-08	0.0145561	0.00018111	0.569534	0.164531	0.0249651	1.93778e-08	0.00771137	1.53725e-05	0.891874	0.20546	0.0168166	9.1774e-06	0.0920569	0.00804376	0.00499048
rs370348	5	1331104	0.103678	0.00478938	3.0567e-08	0.0852921	0.00269393	0.0282727	0.334461	0.0406076	7.81597e-13	0.0255554	0.000460804	0.456734	0.031194	0.000921964	0.298989	0.57099	0.138303	0
rs466502	5	1325652	0.104361	0.00476279	3.33714e-08	0.0962052	0.00361652	0.0110385	0.332488	0.0405189	8.27449e-13	0.0256309	0.000473677	0.450513	0.0469394	0.00213359	0.114114	0.57099	0.138303	0
rs2447853	5	1332962	0.102151	0.00472168	3.82216e-08	0.0949405	0.00326141	0.015801	0.319066	0.0375547	5.58786e-12	0.0279057	0.00055847	0.412605	0.0386742	0.00135549	0.207909	0.56352	0.136654	0
rs2937630	5	1376211	0.0820723	0.0046766	4.43574e-08	0.0154418	0.000205389	0.544741	0.158155	0.0225686	9.24171e-08	0.00771137	1.53725e-05	0.891874	0.20546	0.0168166	9.1774e-06	0.0943301	0.00850814	0.00388248
rs7718565	5	1223886	0.0809808	0.00464785	4.87761e-08	0.457863	0.0105138	1.46877e-05	0.268841	0.0712886	0	0.144283	0.0140636	3.93094e-05	0.0670735	0.000893785	0.306493	0.160971	0.0150743	0.00012127
rs11133755	5	1379112	0.171137	0.0046077	5.56953e-08	0.00292078	3.89424e-06	0.933536	0.19352	0.00265455	0.0669869	0.152748	0.00412752	0.025921	0.105977	0.00347445	0.0437779	0.381067	0.0233276	1.74148e-06
rs2735846	5	1299264	0.122953	0.00460471	5.62472e-08	0.282058	0.033938	6.99441e-15	0.18848	0.0101905	0.000331967	0.0409354	0.000277372	0.563663	0.00132892	2.82948e-07	0.985483	0.393128	0.0231459	1.91054e-06
rs6871519	5	1244987	0.48416	0.00456629	6.38618e-08	0.526218	0.021695	4.82386e-10	0.961497	0.00517247	0.0105594	NA	NA	NA	NA	NA	NA	0.34236	0.000418372	0.521967
rs72491337	5	1195906	0.347556	0.00453295	7.13027e-08	0.45608	0.00275405	0.0265669	0.0190947	0.000186556	0.627251	0.0578161	0.00138633	0.196745	0.00374643	4.96521e-06	0.939245	0.802404	0.0573672	6.4837e-14
rs455433	5	1336128	0.10203	0.00450716	7.76474e-08	0.104417	0.00441361	0.00499098	0.344716	0.0425856	2.18825e-13	0.0225171	0.000359699	0.510834	0.0460577	0.00199889	0.126195	0.569689	0.137019	0
rs459961	5	1336991	0.10203	0.00450716	7.76474e-08	0.104417	0.00441361	0.00499098	0.344716	0.0425856	2.18825e-13	0.0225171	0.000359699	0.510834	0.0460577	0.00199889	0.126195	0.569689	0.137019	0
rs37007	5	1352257	0.0945982	0.00446997	8.78108e-08	0.0765941	0.00158403	0.0925713	0.211189	0.0165594	4.76122e-06	0.0596178	0.00227951	0.0978667	0.0284268	0.000769847	0.342589	0.549675	0.131911	0
rs460073	5	1336344	0.101571	0.00446964	8.79068e-08	0.107787	0.00469195	0.00379409	0.344716	0.0425856	2.18825e-13	0.0225171	0.000359699	0.510834	0.0460577	0.00199889	0.126195	0.569689	0.137019	0
rs421284	5	1325475	0.101629	0.00445993	9.0774e-08	0.104417	0.00441361	0.00499098	0.327864	0.0386473	2.76279e-12	0.0349025	0.000864226	0.308101	0.0469394	0.00213359	0.114114	0.569689	0.137019	0
rs27069	5	1347013	0.0934786	0.00445043	9.36724e-08	0.0734981	0.0013607	0.119017	0.220799	0.0186345	1.21454e-06	0.00994445	6.93972e-05	0.772721	0.0323558	0.000986481	0.282675	0.552207	0.134421	0
rs457130	5	1336063	0.0914848	0.00443315	9.91808e-08	0.0513208	0.000679982	0.270453	0.218958	0.019621	6.35663e-07	0.00428512	1.11012e-05	0.908037	0.0460577	0.00199889	0.126195	0.505228	0.124205	0
rs2927671	5	1372872	0.0841023	0.00441814	1.0423e-07	0.016892	0.000233688	0.518254	0.152697	0.0215241	1.82844e-07	0.155729	0.000628703	0.384677	0.205548	0.017178	7.35657e-06	0.123228	0.0127173	0.000415107
rs72715507	5	1387027	0.0770095	0.00440175	1.10039e-07	0.0088897	5.87069e-05	0.746085	0.0813858	0.00473921	0.0143843	0.0576225	0.00257692	0.0784147	0.478319	0.0279217	1.09299e-08	0.171026	0.0168437	4.8475e-05
rs465498	5	1325688	0.0988807	0.00433027	1.39409e-07	0.0991993	0.0037299	0.00985126	0.317643	0.0368628	8.73013e-12	0.0317809	0.000720446	0.352072	0.0469394	0.00213359	0.114114	0.542196	0.127729	0
rs506156	5	1368563	0.18477	0.00432618	1.4131e-07	0.153205	0.00326112	0.0158057	0.527437	0.01561	8.91401e-06	0.0274546	0.000105343	0.721961	0.0537662	0.000941993	0.293799	0.51397	0.0309667	3.61194e-08
rs75473167	5	1109904	0.327972	0.00430336	1.52398e-07	0.0602479	0.000269596	0.487744	0.591488	7.84615e-05	0.752821	0.0967846	0.000830885	0.317619	0.195324	0.00215791	0.112073	0.708525	0.0234851	1.6071e-06
rs40184	5	1394962	0.107316	0.00426264	1.74395e-07	0.150909	0.00610777	0.000957248	0.0576332	0.000850153	0.29991	0.10862	0.0053991	0.01085	0.153754	0.0024166	0.0926671	0.493457	0.0843599	0
rs150552323	5	1197410	0.353352	0.00419765	2.16291e-07	0.369176	0.000889332	0.207562	6.92019e-05	2.34567e-09	0.998626	0.0389971	0.000610885	0.391498	0.0301903	1.98869e-05	0.878763	0.81813	0.054989	2.12164e-13
rs10050865	5	1360372	0.0711918	0.00413567	2.65615e-07	0.0756044	0.000493299	0.347919	0.190294	0.0168094	4.0372e-06	0.00405832	9.48127e-06	0.914984	0.00728944	4.5203e-05	0.818113	0.385831	0.0958447	0
rs6554665	5	1217108	0.172542	0.00413196	2.68904e-07	0.478589	0.0262751	7.36688e-12	0.0768983	0.00122922	0.212586	0.042747	0.000953802	0.284289	0.395792	0.0101079	0.000584015	0.0980184	0.00138034	0.244801
rs55659724	5	1376762	0.382784	0.00412428	2.75841e-07	0.448028	0.00272061	0.0275023	0.659952	0.0382241	3.62921e-12	0.265842	0.00259607	0.0773143	0.552971	6.6093e-05	0.780951	0.0614731	0.00247901	0.119076
rs7728814	5	1225573	0.0841755	0.00411656	2.82986e-07	0.123096	0.00175642	0.0765361	0.264822	0.0694901	0	0.128416	0.0116171	0.000186366	0.0670735	0.000893785	0.306493	0.131852	0.00968397	0.00206563
rs414965	5	1324006	0.0878906	0.00409455	3.04413e-07	0.0563594	0.000829292	0.2236	0.210604	0.0186351	1.21407e-06	0.0144903	0.000127705	0.695211	0.031194	0.000921964	0.298989	0.505228	0.124205	0
rs452384	5	1330725	0.0968132	0.00406886	3.31491e-07	0.104417	0.00441361	0.00499098	0.334461	0.0406076	7.81597e-13	0.0255554	0.000460804	0.456734	0.031194	0.000921964	0.298989	0.569689	0.137019	0
rs3863145	5	1392596	0.0724652	0.00405938	3.42078e-07	0.0773392	0.00315704	0.0175706	0.0634501	0.00255552	0.0722928	0.0292365	0.000443824	0.465149	0.0721027	0.00190188	0.135775	0.237289	0.041113	2.18842e-10
rs37010	5	1349420	0.0936577	0.00404476	3.59082e-07	0.0896494	0.00286799	0.0236212	0.210525	0.0171615	3.20098e-06	0.0630664	0.00250666	0.0825989	0.0442709	0.00191848	0.13408	0.578056	0.142425	0
rs452932	5	1330138	0.0964365	0.00404263	3.61624e-07	0.104417	0.00441361	0.00499098	0.327934	0.0391637	1.98075e-12	0.0255554	0.000460804	0.456734	0.0332205	0.00103992	0.270009	0.569689	0.137019	0
rs1809939	5	1392948	0.0716204	0.00404066	3.63999e-07	0.0861988	0.00413476	0.00657818	0.0613291	0.0023787	0.0829225	0.0225364	0.000267246	0.57087	0.0721027	0.00190188	0.135775	0.238523	0.0405293	2.93308e-10
rs7720645	5	1359950	0.534337	0.00404006	3.6472e-07	0.526566	0.0152793	1.75213e-07	NA	NA	NA	NA	NA	NA	NA	NA	NA	0.949248	0.00141476	0.239003
rs461753	5	1431099	0.142301	0.0040049	4.09858e-07	0.0939541	0.00224856	0.0450722	0.102998	0.00100163	0.260508	0.0182891	0.000119699	0.704455	0.0698244	0.00124461	0.227536	0.788415	0.0744568	0
rs7721679	5	1242894	0.498427	0.00399302	4.26338e-07	0.80258	0.00128477	0.129825	0.777153	0.027127	4.75164e-09	0.504199	0.00610811	0.00673636	0.984603	0.00578636	0.00927007	0.0598906	0.00153575	0.219898
rs6876890	5	1393763	0.0659327	0.00392098	5.41532e-07	0.00790552	4.74038e-05	0.771075	0.0453158	0.00130836	0.198447	0.0735287	0.00454703	0.0193952	0.11474	0.00601001	0.00800787	0.251193	0.0406246	2.796e-10
rs3816659	5	1317705	0.0859165	0.00387975	6.21008e-07	0.0593936	0.000923054	0.199153	0.210696	0.0181682	1.65009e-06	0.0110696	7.40807e-05	0.765395	0.0320747	0.00098547	0.282922	0.502446	0.121611	0
rs7711887	5	1495181	0.0823745	0.00384941	6.86871e-07	0.0261198	0.00052372	0.333473	0.16975	0.00864489	0.000947657	0.181352	0.0147264	2.58472e-05	0.0259757	0.000164778	0.660605	0.209738	0.0163812	6.1574e-05
rs11133757	5	1379345	0.153043	0.00384456	6.98038e-07	0.0267538	0.00028975	0.471913	0.249149	0.0045533	0.0164383	0.140425	0.00357849	0.0380823	0.0751302	0.00175831	0.151486	0.376269	0.0225575	2.57952e-06
rs6554634	5	1186006	0.197259	0.00383219	7.27331e-07	0.0705574	0.00111849	0.157546	0.0643193	0.00220811	0.0947922	0.10467	0.000662409	0.372227	0.167784	0.00154699	0.17851	0.602134	0.0377462	1.18659e-09
rs246995	5	1374597	0.0724666	0.0038303	7.31901e-07	0.207726	0.0428516	0	0.0946194	0.00664851	0.00374455	0.0327179	0.000688755	0.362885	0.384536	0.0134089	7.46782e-05	0.0752438	0.00288416	0.0927217
rs11133762	5	1391046	0.247087	0.00382732	7.39179e-07	0.448191	0.0107758	1.14935e-05	0.422343	0.00858509	0.000987131	0.0814886	0.000592657	0.398657	0.0824861	0.0012002	0.236017	0.874433	0.0301791	5.37806e-08
rs72713502	5	1377071	0.212163	0.00382238	7.51431e-07	0.0220222	0.000470162	0.35948	0.596655	0.0122578	8.27754e-05	0.180621	0.00274093	0.069508	0.0288641	0.000288073	0.56154	0.664632	0.0412375	2.05599e-10
rs11133699	5	1227000	0.18551	0.00378824	8.41744e-07	0.0973523	0.00790432	0.000171774	0.541673	0.0418009	3.62488e-13	0.339219	0.0180002	3.2957e-06	0.0187612	4.63771e-05	0.815808	0.394885	0.0111394	0.000953046
rs11133758	5	1380166	0.0631906	0.00378317	8.5605e-07	0.0786861	0.00228141	0.0435324	0.0571224	0.00264833	0.0673074	0.0125309	9.28532e-05	0.738319	0.215788	0.00305226	0.0587917	0.244483	0.0453884	2.56885e-11
rs899195	5	1496531	0.182779	0.00375521	9.39449e-07	0.0732814	0.00384024	0.00882123	0.173755	0.00198368	0.113315	0.284222	0.0122556	0.000123978	0.194338	0.00801241	0.00220022	0.585212	0.0293801	8.05626e-08
rs62331285	5	1224290	0.186286	0.00374881	9.59665e-07	0.0970244	0.00859115	8.96148e-05	0.532478	0.0403939	8.96838e-13	0.339219	0.0180002	3.2957e-06	0.012291	1.99804e-05	0.878481	0.405057	0.0118417	0.000657788
rs6866456	5	1281578	0.274634	0.00373672	9.99067e-07	0.321545	0.0295942	3.59046e-13	0.900704	0.00425881	0.0203324	0.926608	0.000705022	0.357279	NA	NA	NA	0.213283	0.000398238	0.532156
rs4640842	5	1186959	0.224191	0.00373664	9.99309e-07	0.0487782	0.000254147	0.500486	0.0595138	0.00187739	0.123448	0.10467	0.000662409	0.372227	0.20917	0.00240428	0.0935026	0.663135	0.0412421	2.05125e-10
rs2270914	5	1442864	0.0637768	0.0037286	1.02641e-06	0.114048	0.00695122	0.000425925	0.0184542	3.05464e-05	0.844222	0.0413304	0.00103272	0.265214	0.0714914	0.00473682	0.0185645	0.191956	0.0284982	1.259e-07
rs462608	5	1336511	0.0880333	0.00371212	1.08424e-06	0.0472588	0.000769946	0.240933	0.222105	0.0200573	4.77546e-07	0.00428512	1.11012e-05	0.908037	0.0460577	0.00199889	0.126195	0.518335	0.121352	0
rs36994	5	1495104	0.0626124	0.00368518	1.18592e-06	0.105257	0.00703641	0.000392613	0.101575	0.00483059	0.0134734	0.127679	0.010094	0.000495376	0.109029	0.010351	0.000501349	0.121792	0.000707424	0.405053
rs11133770	5	1408864	0.0688851	0.00367228	1.23797e-06	0.103409	0.00907055	5.69939e-05	0.00392494	1.47874e-05	0.891255	0.104275	0.000599927	0.395779	0.0738893	0.00288933	0.0659713	0.201767	0.0386406	7.57032e-10
rs11954838	5	1115125	0.0773563	0.00364639	1.34942e-06	0.089939	0.00641692	0.000710867	0.0196852	0.000281971	0.550506	0.120197	0.00980772	0.000595858	0.339278	0.00146211	0.190899	0.0609511	0.00204185	0.157194
rs6554744	5	1281860	0.271121	0.00364599	1.35121e-06	0.315592	0.0285728	9.09162e-13	0.900704	0.00425881	0.0203324	0.926608	0.000705022	0.357279	NA	NA	NA	0.213283	0.000398238	0.532156
rs381949	5	1322353	0.0868302	0.00364361	1.36193e-06	0.0433916	0.00064612	0.28272	0.21033	0.0185865	1.25346e-06	0.0144903	0.000127705	0.695211	0.031194	0.000921964	0.298989	0.522482	0.125129	0
rs80103033	5	1198204	0.321174	0.00361918	1.47738e-06	0.31173	0.000692047	0.266244	0.01531	0.00012079	0.695988	0.0632238	0.00164473	0.159711	0.0157172	8.54087e-05	0.751916	0.800458	0.056022	1.26676e-13
rs40182	5	1350282	0.0881129	0.00357276	1.72439e-06	0.0844025	0.00252458	0.033719	0.205691	0.015759	8.07771e-06	0.0630664	0.00250666	0.0825989	0.0267198	0.000665357	0.37761	0.573997	0.138439	0
rs37006	5	1354943	0.0877253	0.00352709	2.00791e-06	0.0941503	0.00315591	0.0175908	0.19682	0.0141986	2.27137e-05	0.0630664	0.00250666	0.0825989	0.0343489	0.00110565	0.255384	0.576833	0.141148	0
rs37003	5	1356656	0.0848048	0.00352122	2.04756e-06	0.111934	0.00358633	0.0113788	0.188816	0.0130673	4.82152e-05	0.0629288	0.00255446	0.079727	0.0258677	0.000616703	0.395638	0.547629	0.128439	0
rs6554743	5	1281775	0.27384	0.00351296	2.10474e-06	0.311753	0.0250357	2.28052e-11	0.900704	0.00425881	0.0203324	0.926608	0.000705022	0.357279	NA	NA	NA	0.213283	0.000398238	0.532156
rs4370312	5	1119607	0.263007	0.00350738	2.14427e-06	0.21844	0.002471	0.0356618	0.186457	0.0151653	1.19645e-05	0.331549	0.00557929	0.00960728	0.410486	0.00997028	0.000636791	0.555802	0.0162672	6.53165e-05
rs35442442	5	1271599	0.417536	0.00350334	2.17332e-06	0.416527	0.0141027	5.20192e-07	NA	NA	NA	0.880238	0.00196585	0.124247	NA	NA	NA	0.967929	0.00372345	0.0561034
rs143066690	5	1199568	0.313633	0.00347194	2.41322e-06	0.116482	9.25766e-05	0.684285	0.0190947	0.000186556	0.627251	0.0634822	0.00163193	0.161345	0.0411649	4.04542e-05	0.827774	0.79506	0.0557938	1.41998e-13
rs7715723	5	1104740	0.118944	0.0034715	2.41676e-06	0.0737499	0.00323239	0.0162737	0.0286252	0.000235091	0.585671	0.758843	0.0117566	0.000170471	0.52152	0.00276712	0.0719693	0.467899	0.0591057	2.72005e-14
rs13180948	5	1182536	0.0684808	0.00345373	2.56435e-06	0.0673954	0.00244928	0.0364824	0.0157805	6.19414e-05	0.779623	0.0151761	0.000182518	0.639508	0.0777611	0.000526856	0.43238	0.388322	0.0976504	0
rs112796637	5	1408234	0.0679453	0.00344225	2.66446e-06	0.102317	0.00853991	9.40629e-05	0.0121204	0.000143584	0.670096	0.0830635	0.000370437	0.504592	0.0301567	0.000434383	0.475907	0.207755	0.0418853	1.48567e-10
rs77656045	5	1184755	0.237595	0.00343311	2.74702e-06	0.0451848	0.000117255	0.647224	0.0595138	0.00187739	0.123448	0.126931	0.000974127	0.279216	0.116316	0.000730526	0.355222	0.740653	0.0500351	2.5151e-12
rs37005	5	1356335	0.0869562	0.00342836	2.79085e-06	0.0847094	0.00261445	0.0307044	0.189172	0.0129907	5.07418e-05	0.0663313	0.0028218	0.0655212	0.0239398	0.000531153	0.430509	0.575818	0.139318	0
rs73022249	5	1303967	0.317942	0.00341957	2.87391e-06	0.362294	0.0193295	4.21347e-09	0.963165	0.00251852	0.0743892	0.651326	0.00319912	0.0498842	0.225803	0.00121454	0.233236	0.0357257	0.000196781	0.660559
rs3797200	5	1393229	0.0642861	0.00341081	2.95919e-06	0.0555469	0.00209174	0.0532568	0.0613291	0.0023787	0.0829225	0.0225364	0.000267246	0.57087	0.0778178	0.00219091	0.109366	0.23191	0.0376191	1.26484e-09
rs55931458	5	1374118	0.251532	0.00340544	3.01267e-06	0.390004	0.013088	1.33288e-06	0.461665	0.0223932	1.03628e-07	0.157493	0.000978638	0.278106	0.414135	0.0166422	1.02121e-05	0.071145	0.00434866	0.0389811
rs36990	5	1497511	0.174149	0.00340139	3.05368e-06	0.0208767	0.000300786	0.463594	0.181341	0.00349676	0.035522	0.279402	0.0169144	6.51323e-06	0.214302	0.00921934	0.00102236	0.283707	0.0072054	0.00787671
rs72715511	5	1389071	0.108335	0.00340025	3.06535e-06	0.393388	0.00624094	0.000841986	0.0637915	0.00363083	0.0321708	0.0195545	5.80034e-05	0.791745	0.552971	6.6093e-05	0.780951	0.232333	0.0394826	4.96001e-10
rs2853693	5	1250348	0.0789711	0.00337181	3.37072e-06	0.0885147	0.00416572	0.00637908	0.233978	0.0073643	0.00228096	0.111777	0.00595791	0.00744887	0.26382	0.0583408	1.11022e-16	0.168823	0.00298051	0.087439
rs4975613	5	1303465	0.319091	0.00333317	3.83491e-06	0.362294	0.0193295	4.21347e-09	0.708495	0.000338258	0.51319	0.492594	0.00134741	0.20315	0.841765	0.000306573	0.549234	0.0357257	0.000196781	0.660559
rs10052815	5	1304123	0.305679	0.00332764	3.90641e-06	0.365872	0.0210752	8.50673e-10	0.963165	0.00251852	0.0743892	0.651326	0.00319912	0.0498842	0.225803	0.00121454	0.233236	0.0882733	0.00146807	0.230349
rs10043491	5	1476670	0.0588877	0.00332421	3.95149e-06	0.0847555	0.00551594	0.00169696	0.0737075	0.00425011	0.0204608	0.0834784	0.00470437	0.0174091	0.0605643	0.00281447	0.069579	0.0562284	0.00174238	0.191306
rs6866383	5	1118363	0.0807165	0.0032573	4.94169e-06	0.121152	0.0103548	1.70472e-05	0.0908778	0.000234132	0.586437	0.080282	0.00454765	0.0193869	0.106139	0.00236767	0.0960359	0.183176	0.000507553	0.480644
rs55848914	5	1499351	0.0616605	0.00323222	5.37406e-06	0.0188474	1.72412e-05	0.860704	0.00986334	5.90296e-06	0.931165	0.0960598	0.00830191	0.00158344	0.0317361	0.000772247	0.341837	0.276086	0.0404056	3.12091e-10
rs27067	5	1358786	0.115532	0.00323174	5.38259e-06	0.0173077	0.000153688	0.600338	0.263054	0.0165671	4.73705e-06	0.151872	0.0119134	0.000154223	0.103489	0.00217245	0.110871	0.426865	0.0396173	4.63562e-10
rs37008	5	1351423	0.0831488	0.0031751	6.50568e-06	0.108614	0.00425863	0.00581774	0.203813	0.0155227	9.44432e-06	0.0597418	0.00223618	0.101113	0.0286696	0.000761768	0.345134	0.576833	0.141148	0
rs383009	5	1327736	0.0750827	0.00317019	6.61345e-06	0.0378999	0.000388709	0.404728	0.197633	0.0194695	7.02061e-07	0.0332604	6.5199e-05	0.77952	0.0216553	0.000405986	0.490694	0.450702	0.10675	0
rs148297846	5	1297902	0.108789	0.00316904	6.63911e-06	0.0840037	0.000173224	0.578062	0.725366	0.00886952	0.000813109	0.169459	0.0221722	2.4372e-07	0.1664	0.00499437	0.0156354	0.205287	0.000377921	0.542807
rs2652509	5	1448132	0.136671	0.0031333	7.48282e-06	0.401113	0.018844	6.57919e-09	0.138133	0.00750926	0.00206403	0.198738	0.0118079	0.000164972	0.232847	0.00247449	0.088846	0.0850471	0.00166571	0.201371
rs10042399	5	1235675	0.322819	0.00310162	8.32051e-06	0.278824	0.00927122	4.71746e-05	0.977234	0.00434886	0.0190496	0.993088	0.0097069	0.000635947	NA	NA	NA	0.329037	0.000540661	0.466671
rs12189390	5	1377282	0.352428	0.00310144	8.32551e-06	0.328202	0.000464582	0.362347	0.651187	0.0367279	9.52394e-12	0.265842	0.00259607	0.0773143	0.552971	6.6093e-05	0.780951	0.0614731	0.00247901	0.119076
rs37009	5	1350224	0.0826792	0.00309523	8.50039e-06	0.0950241	0.00337501	0.0140826	0.205691	0.015759	8.07771e-06	0.0630664	0.00250666	0.0825989	0.0239398	0.000531153	0.430509	0.571605	0.135991	0
rs4246740	5	1185971	0.0616848	0.00308389	8.82977e-06	0.0723694	0.00228215	0.0434987	0.0137966	3.96956e-05	0.822759	0.0247687	0.000557295	0.413097	0.024854	0.000404094	0.491707	0.285332	0.0583545	3.9635e-14
rs5017058	5	1185270	0.220577	0.00304707	9.98944e-06	0.00136053	1.15928e-07	0.98852	0.0595138	0.00187739	0.123448	0.10467	0.000662409	0.372227	0.167784	0.00154699	0.17851	0.695826	0.044575	3.8602e-11
rs28363115	5	1405767	0.0758804	0.0030421	1.01574e-05	0.23918	0.0127305	1.85784e-06	0.0163688	0.000263027	0.564211	0.257028	0.00302088	0.0567094	0.0508076	0.00106018	0.265393	0.227984	0.0492403	3.74156e-12
rs429699	5	1409012	0.41719	0.00294233	1.41952e-05	0.160569	0.000229241	0.522262	0.864065	0.000335144	0.515135	0.980294	0.0039853	0.0286199	0.115478	0.00101572	0.275655	0.995424	0.0205274	7.28505e-06
rs1973489	5	1381145	0.0566959	0.00290063	1.63297e-05	0.0769209	0.0020089	0.0582018	0.0498727	0.00211356	0.102157	0.0022199	3.14729e-06	0.950956	0.231965	0.00352706	0.0422127	0.228832	0.037576	1.2926e-09
rs37022	5	1415514	0.142641	0.00288082	1.74531e-05	0.0379722	0.000298704	0.465146	0.0149902	0.000212454	0.604311	0.0729589	0.000720512	0.35205	0.105347	0.00256553	0.083179	0.83533	0.0490803	4.05309e-12
rs12188277	5	1379254	0.303871	0.00287534	1.77775e-05	0.0118838	9.40277e-05	0.681955	0.726677	0.0366931	9.74032e-12	0.249421	0.00135866	0.201274	0.552971	6.6093e-05	0.780951	0.0328578	0.000628833	0.432442
rs456645	5	1415290	0.147826	0.00286869	1.81795e-05	0.0802052	0.00052928	0.33092	0.0312445	0.000798907	0.314946	0.0854998	0.00103797	0.264005	0.0502991	0.000599053	0.402484	0.532891	0.044874	3.32345e-11
rs12519778	5	1379738	0.0551593	0.0028657	1.83629e-05	0.0706906	0.00177533	0.0749688	0.0581184	0.00277574	0.0610536	0.016592	4.92371e-05	0.807792	0.259804	0.00458752	0.0205165	0.244483	0.0453884	2.56885e-11
rs13359010	5	1487067	0.414059	0.00285067	1.93147e-05	0.383311	0.00942941	4.06473e-05	NA	NA	NA	0.0224822	2.56695e-06	0.955703	0.552971	6.6093e-05	0.780951	0.98328	0.00325594	0.0740527
rs380286	5	1320132	0.0804342	0.00285005	1.93551e-05	0.199413	0.0174604	2.3465e-08	0.330237	0.0403601	9.166e-13	0.054325	0.00200347	0.120704	0.0585819	0.00251823	0.0860727	0.569689	0.137019	0
rs246994	5	1376046	0.0610741	0.00284249	1.98535e-05	0.179037	0.0272943	2.91123e-12	0.0968107	0.00698764	0.00295933	0.0322909	0.00067591	0.367399	0.380717	0.0130862	9.11925e-05	0.086152	0.00386006	0.0517802
rs10474948	5	1235171	0.298882	0.00284134	1.99305e-05	0.250702	0.00825089	0.000123657	0.977234	0.00434886	0.0190496	0.993088	0.0097069	0.000635947	NA	NA	NA	0.490818	0.001302	0.258651
rs2078247	5	1452165	0.209012	0.00282152	2.13038e-05	0.580001	0.0160579	8.54059e-08	0.239474	0.00492333	0.0126095	0.148316	0.00257477	0.0785394	0.203351	0.00151311	0.18334	0.0196689	0.000250525	0.620251
rs7736684	5	1189745	0.058015	0.00281529	2.17554e-05	0.0451817	0.000608531	0.297173	0.0153828	5.01529e-05	0.801211	0.0322605	0.000910096	0.295601	0.0407593	0.00107305	0.262511	0.266397	0.051498	1.21125e-12
rs6894574	5	1103380	0.0767933	0.00281317	2.19109e-05	0.0617116	0.00207771	0.054062	0.0251695	9.51508e-05	0.728741	0.153292	0.0104994	0.000381581	0.0805134	0.00266857	0.077231	0.0570951	0.00132519	0.254453
rs2652511	5	1446274	0.131123	0.00279799	2.30587e-05	0.406928	0.0167544	4.49474e-08	0.130603	0.0067566	0.0034736	0.208288	0.013232	6.66066e-05	0.224375	0.00228256	0.102218	0.0904401	0.00186822	0.176026
rs13165027	5	1116562	0.0748493	0.0027967	2.31594e-05	0.127477	0.0112149	7.62443e-06	0.0908778	0.000234132	0.586437	0.0753381	0.00396124	0.0291047	0.0173322	6.99352e-05	0.77484	0.183176	0.000507553	0.480644
rs37002	5	1356829	0.0823306	0.00278551	2.40483e-05	0.0878571	0.00289182	0.0230491	0.315661	0.0278685	2.93617e-09	0.174764	0.00246169	0.0854035	0.0230915	0.000488695	0.449555	0.62891	0.145936	0
rs2963257	5	1378044	0.118894	0.00278502	2.40879e-05	0.0453348	0.00162383	0.0885704	0.267747	0.0203057	4.05821e-07	0.0706258	0.00196673	0.124162	0.159956	0.00916313	0.00105934	0.287929	0.0149976	0.000126203
rs27065	5	1359140	0.109023	0.00278391	2.4178e-05	0.0447369	0.000988771	0.183885	0.267898	0.0170736	3.39182e-06	0.148384	0.0112537	0.000235169	0.0144186	4.65996e-05	0.815374	0.369106	0.0257785	5.00242e-07
rs57041537	5	1201027	0.0529998	0.00276381	2.58699e-05	0.148804	0.0110218	9.13166e-06	0.303952	0.0026442	0.0675216	0.117983	0.0100368	0.000513989	0.0817299	0.00596627	0.00824012	0.200327	0.000948167	0.33507
rs60054204	5	1114923	0.106737	0.00275709	2.64622e-05	0.0708428	0.00295318	0.0216415	0.0340758	0.0003218	0.523621	0.758843	0.0117566	0.000170471	0.301923	0.00123763	0.228846	0.397548	0.0417345	1.60239e-10
rs73734048	5	1187527	0.16337	0.00272883	2.91041e-05	0.00847259	1.75629e-05	0.859423	0.0643193	0.00220811	0.0947922	0.104173	0.000664459	0.371488	0.197228	0.00215006	0.112726	0.541959	0.0315457	2.69605e-08
rs6554618	5	1115951	0.106844	0.00271258	3.07424e-05	0.18828	0.00377641	0.00940282	0.0276211	0.00015153	0.661643	0.0146049	8.29837e-05	0.752134	0.0287589	0.000111056	0.718498	0.43293	0.0514087	1.26643e-12
rs77157432	5	1238888	0.287542	0.00270665	3.13628e-05	0.785531	0.0304837	1.59983e-13	0.274834	0.000699179	0.347173	0.621436	0.0246921	5.09589e-08	0.356157	0.0187619	2.79646e-06	0.280408	0.00032846	0.570473
rs62329653	5	1193024	0.13733	0.0026997	3.21061e-05	0.111028	0.00193163	0.0632558	0.0674422	0.000359901	0.50001	0.0117192	6.73271e-05	0.776045	0.131749	0.00967302	0.000767826	0.719934	0.0856913	0
rs56358047	5	1499251	0.0565525	0.00267344	3.5078e-05	0.0321229	4.7411e-05	0.771058	0.0336379	6.79101e-05	0.769536	0.0797214	0.005691	0.00891099	0.0317361	0.000772247	0.341837	0.276086	0.0404056	3.12091e-10
rs11133678	5	1204590	0.0864333	0.00266585	3.5987e-05	0.0223818	0.000233771	0.51818	0.0395784	0.000618483	0.376603	0.105267	0.00290706	0.0615807	0.0448621	0.000718245	0.359298	0.48706	0.0899579	0
rs2975226	5	1445501	0.13123	0.00265205	3.77012e-05	0.333903	0.0113426	6.76742e-06	0.134989	0.00707869	0.00277855	0.24524	0.014497	2.98816e-05	0.183746	0.00146027	0.191178	0.0971802	0.00217489	0.14431
rs4639275	5	1109477	0.0630543	0.00262283	4.16071e-05	0.0582812	0.00132396	0.124117	0.141054	0.00277453	0.0611096	0.155734	0.00992305	0.000553111	0.111965	0.00559381	0.0105194	0.0877556	0.00358253	0.0609672
rs3935079	5	1187251	0.183988	0.00261102	4.32992e-05	0.0144368	0.000113121	0.653084	0.0554313	0.00164001	0.149929	0.0935721	0.000526041	0.426513	0.197228	0.00215006	0.112726	0.62527	0.0373482	1.44943e-09
rs3776512	5	1407001	0.0695172	0.0026019	4.4653e-05	0.224047	0.0111706	7.94673e-06	0.012756	0.000162715	0.650181	0.265224	0.00329162	0.0466901	0.0334727	0.000488015	0.449871	0.227984	0.0492403	3.74156e-12
rs57441112	5	1379375	0.0515731	0.00259199	4.61722e-05	0.0664234	0.00157909	0.0930818	0.0793698	0.00441184	0.0182024	0.0627178	0.000673223	0.368353	0.299364	0.00609096	0.00759563	0.240554	0.0463928	1.55395e-11
rs11133767	5	1401465	0.0694448	0.00258896	4.66475e-05	0.0717796	0.00169295	0.0820605	0.127439	0.0084663	0.00107055	0.0437932	0.00175003	0.146959	0.0878567	0.00385159	0.033769	0.308076	0.0570791	7.4829e-14
rs35559535	5	1374475	0.321785	0.00258048	4.80035e-05	0.0131122	1.32164e-05	0.877895	0.645147	0.0357323	1.81056e-11	0.277772	0.00286036	0.0637068	0.552971	6.6093e-05	0.780951	0.0802828	0.00405439	0.0462269
rs3776513	5	1406989	0.069315	0.00257934	4.81884e-05	0.224047	0.0111706	7.94673e-06	0.012756	0.000162715	0.650181	0.265224	0.00329162	0.0466901	0.0316449	0.000427843	0.479247	0.227984	0.0492403	3.74156e-12
rs28690576	5	1204496	0.335807	0.00256854	4.99779e-05	0.289705	0.00769895	0.000208785	NA	NA	NA	NA	NA	NA	NA	NA	NA	0.988019	0.00710168	0.00833685
rs4975601	5	1182280	0.0695007	0.00255494	5.2328e-05	0.0564208	0.00147462	0.10462	0.0206896	0.000106136	0.714161	0.0176088	0.000246713	0.586054	0.165375	0.00248004	0.088489	0.431875	0.109105	0
rs27062	5	1361285	0.0930725	0.00253475	5.60236e-05	0.0049144	8.9852e-06	0.899194	0.18126	0.0104636	0.000276086	0.146444	0.0123206	0.000118942	0.090474	0.00164892	0.164842	0.313541	0.0260723	4.30875e-07
rs40181	5	1354347	0.0755195	0.00250403	6.21563e-05	0.129964	0.00690262	0.000446195	0.191344	0.0134627	3.70486e-05	0.0630664	0.00250666	0.0825989	0.0323558	0.000986481	0.282675	0.570518	0.134835	0
rs2277008	5	1466571	0.0620076	0.00249988	6.30341e-05	0.0221274	0.000326011	0.44543	0.0947568	0.00626406	0.00489516	0.12811	0.0114543	0.000206828	0.142626	0.00700904	0.00418772	0.0615379	0.00194915	0.166945
rs112375115	5	1247996	0.362279	0.00249475	6.41369e-05	0.359212	0.00973695	3.04392e-05	0.88429	0.00218584	0.0964734	NA	NA	NA	0.941688	0.000961665	0.288813	0.562416	0.00100152	0.321832
rs13162394	5	1374771	0.315093	0.00247914	6.76158e-05	0.0131122	1.32164e-05	0.877895	0.645147	0.0357323	1.81056e-11	0.262526	0.00257832	0.0783336	0.552971	6.6093e-05	0.780951	0.0802828	0.00405439	0.0462269
rs55838022	5	1499802	0.0498504	0.002478	6.78784e-05	0.00516637	2.10555e-05	0.846238	0.0336379	6.79101e-05	0.769536	0.0932061	0.00807658	0.00183462	0.0317361	0.000772247	0.341837	0.211312	0.0265991	3.29751e-07
rs10068558	5	1370007	0.254023	0.00247685	6.81426e-05	0.233529	0.00188419	0.0665887	0.48238	0.0238637	3.97069e-08	0.190391	0.00138068	0.19766	0.552971	6.6093e-05	0.780951	0.0609369	0.00327128	0.0733753
rs11564762	5	1410498	0.0675057	0.0024712	6.94587e-05	0.201304	0.0093191	4.50946e-05	0.0134575	0.000179449	0.633889	0.265224	0.00329162	0.0466901	0.0334727	0.000488015	0.449871	0.227984	0.0492403	3.74156e-12
rs3776511	5	1407014	0.0675057	0.0024712	6.94587e-05	0.208728	0.00991104	2.58475e-05	0.012756	0.000162715	0.650181	0.264183	0.00331567	0.0458954	0.0289441	0.000368394	0.511488	0.227984	0.0492403	3.74156e-12
rs62329734	5	1369826	0.252992	0.00246367	7.12514e-05	0.228522	0.00182337	0.0711392	0.48238	0.0238637	3.97069e-08	0.190391	0.00138068	0.19766	0.552971	6.6093e-05	0.780951	0.0609369	0.00327128	0.0733753
rs10072823	5	1205521	0.0819237	0.00245396	7.36315e-05	0.0217592	0.000239256	0.513311	0.0603797	0.0014071	0.182325	0.105267	0.00290706	0.0615807	0.0420712	0.000629441	0.390802	0.48706	0.0899579	0
rs27059	5	1479563	0.198284	0.0024401	7.71705e-05	0.520952	0.0102286	1.91881e-05	0.349799	0.0107387	0.000229382	0.094669	0.00105351	0.260458	0.217799	0.00178966	0.147888	0.00720404	3.32213e-05	0.856811
rs466630	5	1415289	0.135706	0.00242779	8.04547e-05	0.0867398	0.000617169	0.29377	0.0342065	0.000953608	0.272253	0.0259284	9.7733e-05	0.731789	0.0502991	0.000599053	0.402484	0.532891	0.044874	3.32345e-11
rs27071	5	1345966	0.181013	0.00240946	8.56094e-05	0.244661	0.00827607	0.000120742	0.306165	0.00922773	0.000637264	0.245366	0.00231364	0.0953892	0.00143284	1.31518e-06	0.968709	0.0687224	0.004687	0.032098
rs10155659	5	1377710	0.070444	0.00239434	9.01121e-05	0.0178692	0.000164906	0.587337	0.0468456	0.000694617	0.348751	0.176704	0.0140854	3.87694e-05	0.0329957	5.56972e-05	0.79851	0.276014	0.0246624	8.82323e-07
rs62329735	5	1369867	0.249104	0.00238185	9.40079e-05	0.211671	0.00154799	0.0963642	0.48238	0.0238637	3.97069e-08	0.190391	0.00138068	0.19766	0.552971	6.6093e-05	0.780951	0.0609369	0.00327128	0.0733753
rs2550936	5	1411141	0.0737652	0.0023465	0.000105985	0.0264767	5.14044e-05	0.761891	0.0816987	0.00493715	0.0124857	0.0549482	0.00290136	0.0618363	0.0989211	0.00569513	0.00984186	0.284482	0.0506307	1.86784e-12
rs2963258	5	1377742	0.0505771	0.00233648	0.000109652	0.101861	0.00174463	0.0775316	0.170393	0.027013	5.11681e-09	0.0226573	0.000132708	0.689604	0.239372	0.0300746	2.99471e-09	0.117493	0.0111675	0.00093902
rs35832527	5	1100950	0.0563074	0.00232558	0.000113782	NA	NA	NA	NA	NA	NA	NA	NA	NA	NA	NA	NA	NA	NA	NA
rs35013447	5	1254828	0.335715	0.00230231	0.00012314	0.323955	0.00871314	7.98572e-05	0.88429	0.00218584	0.0964734	NA	NA	NA	0.841765	0.000306573	0.549234	0.786027	0.00220532	0.141533
rs56397275	5	1368841	0.281853	0.00230004	0.000124092	0.155067	0.000139071	0.618217	0.486809	0.0232329	5.99078e-08	0.34545	0.00499643	0.0142596	0.552971	6.6093e-05	0.780951	0.0447966	0.00168061	0.199368
rs2277005	5	1470785	0.0553269	0.00229117	0.000127887	0.10587	0.000288025	0.473235	0.0582428	0.00121569	0.21512	0.0440189	0.00186197	0.134647	0.123446	0.0110178	0.000330193	0.196719	0.0146075	0.000154601
rs12519491	5	1148351	0.0905741	0.00228646	0.00012995	0.237887	0.00266706	0.0290715	0.110784	0.00833892	0.00116794	0.16842	0.00118762	0.23217	0.552971	6.6093e-05	0.780951	0.115834	0.0056609	0.0185052
rs10042533	5	1134947	0.257803	0.00227954	0.000133043	0.29742	0.0147357	2.89591e-07	NA	NA	NA	NA	NA	NA	NA	NA	NA	0.126874	0.00275638	0.10027
rs13180439	5	1371111	0.275121	0.00227584	0.000134725	0.267355	0.000584121	0.307069	0.492035	0.025949	1.02169e-08	0.199183	0.00135102	0.202545	0.552971	6.6093e-05	0.780951	0.0445058	0.00174498	0.190975
rs56963355	5	1251388	0.278533	0.00227362	0.000135746	0.639268	0.0239135	6.35025e-11	0.0570316	0.000744908	0.331876	0.541558	0.00854389	0.00135229	0.382677	0.0167775	9.39976e-06	0.995787	0.0163577	6.233e-05
rs112135422	5	1247939	0.348275	0.00226568	0.000139461	0.350451	0.00920931	5.00077e-05	0.88429	0.00218584	0.0964734	NA	NA	NA	NA	NA	NA	0.562416	0.00100152	0.321832
rs12517665	5	1128621	0.0740825	0.00225238	0.00014591	0.0765769	0.00165815	0.0852712	0.0565786	0.00259451	0.0701518	0.0077463	2.97078e-05	0.850118	NA	NA	NA	0.139782	0.0115097	0.000783685
rs1354139	5	1451667	0.117368	0.00225214	0.000146029	0.36974	0.0147989	2.73142e-07	0.144973	0.00808557	0.00138914	0.164108	0.00821404	0.00167697	0.229432	0.00227669	0.10266	0.0971802	0.00217489	0.14431
rs34200966	5	1181883	0.0528924	0.00225214	0.000146029	0.0697656	0.00266647	0.0290895	0.00909817	1.73187e-05	0.882378	0.0319805	0.0010047	0.271797	0.154116	0.00213496	0.113998	0.299828	0.0628805	4.10783e-15
rs16878933	5	1498225	0.308409	0.00222182	0.000161899	0.0842406	0.00200665	0.0583429	0.590866	0.00339879	0.0382006	0.665514	0.00245944	0.0855466	0.0261191	0.000611304	0.397714	0.997384	0.028254	1.42479e-07
rs34742644	5	1254336	0.329964	0.00221376	0.000166401	0.323955	0.00871314	7.98572e-05	0.88429	0.00218584	0.0964734	NA	NA	NA	NA	NA	NA	0.786027	0.00220532	0.141533
rs34506158	5	1254132	0.327179	0.00221219	0.000167288	0.328174	0.00910358	5.5247e-05	0.961497	0.00517247	0.0105594	NA	NA	NA	NA	NA	NA	0.786027	0.00220532	0.141533
rs6872717	5	1195094	0.0569648	0.00220616	0.000170763	0.12975	0.00508649	0.00257789	0.21442	0.00195517	0.115939	0.129906	0.0143926	3.19201e-05	0.0285965	0.000500261	0.44424	0.0782905	0.00482712	0.0296309
rs116000381	5	1152607	0.217416	0.0022037	0.000172195	0.238638	0.00209336	0.0531646	0.0218797	0.000330987	0.517753	0.375042	0.0085044	0.00138754	0.0849394	0.00220853	0.10795	0.437029	0.0132952	0.000306648
rs8179029	5	1409870	0.0640169	0.00220328	0.000172444	0.201304	0.0093191	4.50946e-05	0.00837127	7.00782e-05	0.765992	0.265224	0.00329162	0.0466901	0.0188886	0.000149474	0.675807	0.227984	0.0492403	3.74156e-12
rs27068	5	1347124	0.173811	0.00219727	0.000176006	0.244622	0.008013	0.000154938	0.273941	0.00744867	0.00215204	0.260878	0.00259224	0.0775327	0.00452007	8.41593e-07	0.974967	0.0812976	0.00650928	0.0115472
rs2113328	5	1379711	0.255281	0.00218414	0.000184059	0.0128425	0.000110809	0.656418	0.653503	0.0348964	3.10589e-11	0.274669	0.0016711	0.156403	0.552971	6.6093e-05	0.780951	0.0575385	0.00212709	0.148796
rs27061	5	1362678	0.0896955	0.00217438	0.000190278	0.000718693	2.24077e-07	0.984039	0.185241	0.0108936	0.000206663	0.137623	0.010842	0.00030619	0.00348061	2.66012e-06	0.95551	0.219832	0.0110834	0.000981695
rs7378630	5	1233869	0.268453	0.00217421	0.000190389	0.298892	0.0137926	6.93354e-07	0.98593	0.0066937	0.00362875	0.541915	0.013014	7.65025e-05	0.136024	0.00166312	0.163035	0.875057	0.0192291	1.41817e-05
rs2937653	5	1462898	0.359199	0.00216924	0.00019364	0.486939	0.0133157	1.07893e-06	0.88429	0.00218584	0.0964734	0.241721	0.00692471	0.00391354	0.841765	0.000306573	0.549234	0.968634	0.00240622	0.124634
rs12515591	5	1132627	0.0730426	0.00216234	0.000198249	0.0960849	0.00261059	0.030828	0.0485383	0.00186986	0.124203	0.00129624	8.83541e-08	0.991778	NA	NA	NA	0.145545	0.0123382	0.000506538
rs62329578	5	1139262	0.082317	0.00215607	0.000202528	0.0840037	0.000173224	0.578062	0.0683042	0.00352843	0.0346988	0.0702325	0.000255759	0.579266	NA	NA	NA	0.219837	0.0271945	2.4377e-07
rs34996780	5	1254136	0.325158	0.00215476	0.000203437	0.318562	0.00845083	0.000102332	0.88429	0.00218584	0.0964734	NA	NA	NA	NA	NA	NA	0.786027	0.00220532	0.141533
rs2853690	5	1253629	0.0543845	0.00213271	0.000219323	0.255609	0.0336911	8.65974e-15	0.13103	0.000985574	0.264363	0.523686	0.00834561	0.00153892	0.266485	0.0014487	0.192945	0.138348	0.0125561	0.000451754
rs2927670	5	1376960	0.0524708	0.00212832	0.000222629	0.207934	0.00321129	0.0166267	0.164531	0.0249651	1.93778e-08	0.00771137	1.53725e-05	0.891874	0.20546	0.0168166	9.1774e-06	0.0909646	0.00731191	0.00743118
rs2927673	5	1371367	0.0542861	0.00212251	0.000227084	0.207354	0.0031528	0.0176465	0.147068	0.0198704	5.39772e-07	0.000876893	2.14941e-07	0.987176	0.21237	0.0185229	3.2352e-06	0.121909	0.0132013	0.000322104
rs192530893	5	1233867	0.389706	0.00211448	0.000233395	0.339581	0.00308982	0.0188173	0.891789	0.0162404	5.87691e-06	0.0642206	0.00138089	0.197626	0.934779	0.00132893	0.212421	0.995424	0.0214799	4.47373e-06
rs59669852	5	1321348	0.259455	0.00211001	0.000236976	0.247634	0.00777315	0.000194566	0.98593	0.0066937	0.00362875	0.664124	0.00307447	0.054559	0.225803	0.00121454	0.233236	0.00246841	3.04279e-08	0.995643
rs409588	5	1430719	0.108331	0.00210932	0.000237539	0.117563	0.00321157	0.016622	0.0451052	0.000181694	0.631775	0.0274467	0.000277798	0.563364	0.0698244	0.00124461	0.227536	0.766935	0.0476224	8.40072e-12
rs8179023	5	1442892	0.0665623	0.00210764	0.000238904	0.196106	0.0165638	5.35763e-08	0.591488	7.84615e-05	0.752821	0.573359	0.00334464	0.0449569	NA	NA	NA	0.280965	0.0199162	9.96613e-06
rs10075239	5	1370185	0.20845	0.00210762	0.000238923	0.34509	0.00722374	0.000328301	0.461665	0.0223932	1.03628e-07	0.0771849	0.000255655	0.579343	0.414135	0.0166422	1.02121e-05	0.0479749	0.00209513	0.151884
rs12654465	5	1160558	0.151646	0.00209384	0.000250424	0.116152	0.00145657	0.106767	0.488142	0.00793688	0.00153826	0.0342451	0.000187668	0.634823	0.115016	0.00151558	0.182983	0.477295	0.0128766	0.000381841
rs11952520	5	1495724	0.0624556	0.00208224	0.000260543	0.00451852	1.71185e-05	0.861195	0.0045792	6.40836e-06	0.928286	0.135125	0.00939788	0.00077664	0.00173969	1.58366e-06	0.965666	0.204997	0.0151585	0.000116082
rs35344649	5	1370728	0.263629	0.00207557	0.000266545	0.335657	0.000954683	0.191627	0.486168	0.0241418	3.31256e-08	0.190391	0.00138068	0.19766	0.552971	6.6093e-05	0.780951	0.0512234	0.00221633	0.140543
rs12516758	5	1390234	0.0715515	0.00207495	0.00026711	0.0754888	9.71696e-05	0.67698	0.110868	0.0101708	0.000336413	0.192943	0.00208177	0.113681	0.841765	0.000306573	0.549234	0.210386	0.0217524	3.892e-06
rs6879835	5	1102019	0.0560688	0.00207229	0.000269553	0.0503028	0.00144471	0.108205	0.0686661	0.000563356	0.398754	0.134765	0.00848365	0.00140643	0.0782234	0.00249171	0.0877431	0.0352987	0.000603243	0.441964
rs61371778	5	1349585	0.381276	0.00207024	0.000271449	0.395261	0.00847852	9.96863e-05	0.105937	6.27913e-05	0.778155	NA	NA	NA	NA	NA	NA	0.0127471	1.05592e-05	0.918975
rs62331080	5	1381361	0.0747979	0.00206532	0.000276047	0.332657	0.00647547	0.000671983	0.0639176	0.0036073	0.0327342	0.0252965	0.000127919	0.694969	0.552971	6.6093e-05	0.780951	0.123381	0.0151076	0.000119194
rs35590277	5	1169336	0.0834303	0.00205471	0.000286243	0.0996839	0.00823464	0.000125575	0.024436	0.000431386	0.460256	0.132765	0.00438075	0.0217502	0.149575	0.00639447	0.0062335	0.39836	0.0303965	4.81824e-08
rs4975610	5	1196400	0.0469941	0.00205356	0.00028737	0.103119	0.00655349	0.000623481	0.515233	0.00674142	0.00351042	0.131797	0.0153338	1.7615e-05	0.0567907	0.00282426	0.0690953	0.342921	0.00254921	0.113974
rs34309556	5	1171691	0.179294	0.00204159	0.000299369	0.303803	0.00873546	7.81913e-05	0.113425	0.00894647	0.0007716	0.430426	0.00953842	0.000709124	0.157295	0.00995782	0.000641803	0.411767	0.0130676	0.000345465
rs2853667	5	1299955	0.0886695	0.00203782	0.000303249	0.0527353	0.00209684	0.0529673	0.103085	0.00218757	0.0963415	0.065126	0.00119001	0.2317	0.113362	0.00154978	0.17812	0.351746	0.0150772	0.000121089
rs27063	5	1360010	0.0869694	0.00200251	0.00034219	0.0796847	0.000969288	0.188264	0.118334	0.00366449	0.0313825	0.136513	0.00976151	0.000613905	0.100539	0.00204327	0.122065	0.29842	0.0215503	4.31558e-06
rs2963238	5	1444312	0.111996	0.00199579	0.000350154	0.318213	0.0103016	1.79176e-05	0.116661	0.00553362	0.00817605	0.21312	0.0124064	0.000112617	0.24286	0.00253353	0.0851247	0.100528	0.00233691	0.130196
rs2927669	5	1467130	0.0529308	0.00199197	0.000354765	0.00793215	4.8445e-05	0.768645	0.103637	0.00763944	0.00188708	0.101498	0.00549272	0.010185	0.162039	0.00946993	0.000872725	0.0667849	0.00231963	0.131624
rs246991	5	1480515	0.0516584	0.00198931	0.000358001	0.0692356	0.000359444	0.423	0.0811518	0.00470239	0.014769	0.136753	0.0109675	0.00028251	0.191315	0.014481	3.85237e-05	0.0291071	0.000477043	0.494139
rs76864646	5	1119718	0.328994	0.00198622	0.000361817	0.992106	0.00686263	0.000463601	0.703486	0.00202504	0.109623	0.0680755	0.00147962	0.182334	0.0524022	9.50755e-05	0.738739	0.995424	0.0210026	5.71141e-06
rs2173947	5	1426844	0.0455505	0.00197543	0.000375428	0.0531158	0.001973	0.0604944	0.0228732	0.00048677	0.432808	0.0835762	0.00593263	0.00757615	0.00736511	3.06088e-05	0.849904	0.0602859	0.00219796	0.142199
rs4072529	5	1187166	0.213317	0.00196803	0.000385071	0.0456941	0.000741782	0.249728	0.0539856	0.00151259	0.166751	0.0500688	0.000135523	0.686502	0.00674855	1.96472e-05	0.87949	0.765605	0.052472	7.44738e-13
rs6874041	5	1109748	0.132623	0.00195946	0.000396544	0.110865	0.00284325	0.0242307	0.124295	0.000417123	0.467768	0.00870292	3.39142e-05	0.839992	0.107631	0.00143559	0.194972	0.542138	0.0283358	1.36695e-07
rs2911487	5	1466284	0.0534097	0.00195608	0.000401174	0.0427218	0.00132047	0.124613	0.0818129	0.00458087	0.0161156	0.101498	0.00549272	0.010185	0.13747	0.00646608	0.00595025	0.0596789	0.00185227	0.177882
rs4502870	5	1103035	0.0669402	0.00195174	0.000407184	0.0551135	0.00126215	0.133253	0.0763428	0.000931661	0.277841	0.147673	0.00967759	0.000648107	0.0810684	0.00268596	0.0762735	0.0491145	0.000966942	0.33033
rs62329601	5	1147170	0.0844505	0.00194866	0.0004115	0.242494	0.00144349	0.108353	0.101414	0.00711091	0.0027173	0.15394	0.000983961	0.276803	NA	NA	NA	0.109198	0.0051054	0.0252991
rs13173119	5	1234138	0.0451911	0.00194438	0.000417588	0.238365	0.00100554	0.18021	0.290191	0.0226747	8.62327e-08	0.048793	0.000173095	0.648292	0.941688	0.000961665	0.288813	0.226545	0.0232949	1.77073e-06
rs7737636	5	1372532	0.0520668	0.00194112	0.000422284	0.185368	0.00254397	0.0330432	0.152697	0.0215241	1.82844e-07	0.111785	0.000331902	0.527634	0.205548	0.017178	7.35657e-06	0.111037	0.0112233	0.000911692
rs10056620	5	1132566	0.238542	0.0019338	0.000433011	0.269417	0.0119228	3.93941e-06	NA	NA	NA	NA	NA	NA	NA	NA	NA	0.126874	0.00275638	0.10027
rs2911482	5	1464893	0.0516531	0.00190906	0.00047138	0.0266671	0.000608282	0.297272	0.0821325	0.0046522	0.0153105	0.105054	0.00607839	0.00687164	0.147426	0.00756789	0.00292377	0.0588327	0.00177237	0.187529
rs6862111	5	1102237	0.0546724	0.00190398	0.000479677	0.0548542	0.00196705	0.0608838	0.110202	0.00154637	0.162091	0.12286	0.00705105	0.00359988	0.0863944	0.00307266	0.0579533	0.0350001	0.000584221	0.449253
rs16877324	5	1375862	0.330204	0.001899	0.000487938	0.49741	0.0158236	1.06015e-07	0.289474	0.00117488	0.222986	0.63507	0.000110207	0.715886	0.447464	0.0187184	2.87158e-06	0.917882	0.000824212	0.368793
rs36987	5	1499060	0.0500583	0.00189401	0.000496369	0.0177647	0.000219729	0.531022	0.0839772	0.00256	0.0720434	0.0938718	0.00850493	0.00138706	0.00903741	5.6851e-05	0.796479	0.145388	0.00732308	0.00738598
rs4975616	5	1315545	0.0706124	0.00188153	0.000518116	0.225173	0.0408644	0	0.353394	0.0491495	3.21965e-15	0.0412238	0.00116657	0.236352	0.0521894	0.00265183	0.0781655	0.545238	0.138983	0
rs11749061	5	1300324	0.0630591	0.00187068	0.000537802	0.178537	0.00950195	3.79654e-05	0.540774	0.0126969	6.17282e-05	0.0762992	0.00335131	0.0447438	0.30639	0.0343424	2.31537e-10	0.373722	0.00368248	0.0574737
rs4314449	5	1102879	0.0632188	0.00186042	0.000557092	0.0674898	0.00254384	0.033048	0.0719181	0.000823962	0.307476	0.114352	0.00553383	0.00990636	0.053812	0.00114156	0.247808	0.0570951	0.00132519	0.254453
rs881616	5	1371501	0.0510902	0.00184709	0.00058323	0.216836	0.00341461	0.0135297	0.155659	0.0224753	9.82216e-08	0.155729	0.000628703	0.384677	0.219209	0.0195372	1.74378e-06	0.121909	0.0132013	0.000322104
rs2963263	5	1373988	0.0506891	0.00182465	0.000630031	0.182756	0.00244915	0.0364873	0.152146	0.0211638	2.31423e-07	0.155729	0.000628703	0.384677	0.205548	0.017178	7.35657e-06	0.111037	0.0112233	0.000911692
rs7719363	5	1372589	0.0504857	0.00182074	0.000638588	0.185368	0.00254397	0.0330432	0.152697	0.0215241	1.82844e-07	0.155729	0.000628703	0.384677	0.205548	0.017178	7.35657e-06	0.111037	0.0112233	0.000911692
rs2937634	5	1372748	0.0504857	0.00182074	0.000638588	0.185368	0.00254397	0.0330432	0.152697	0.0215241	1.82844e-07	0.155729	0.000628703	0.384677	0.205548	0.017178	7.35657e-06	0.111037	0.0112233	0.000911692
rs2937633	5	1372753	0.0504857	0.00182074	0.000638588	0.185368	0.00254397	0.0330432	0.152697	0.0215241	1.82844e-07	0.155729	0.000628703	0.384677	0.205548	0.017178	7.35657e-06	0.111037	0.0112233	0.000911692
rs2927672	5	1372774	0.0504857	0.00182074	0.000638588	0.185368	0.00254397	0.0330432	0.152697	0.0215241	1.82844e-07	0.155729	0.000628703	0.384677	0.205548	0.017178	7.35657e-06	0.111037	0.0112233	0.000911692
rs11133727	5	1306650	0.0700784	0.00181886	0.000642714	0.223243	0.049664	0	0.367827	0.0601322	0	0.0229049	0.000344296	0.520025	0.0442296	0.00194588	0.131332	0.577099	0.153409	0
rs60622800	5	1309789	0.0700784	0.00181886	0.000642714	0.223243	0.049664	0	0.367827	0.0601322	0	0.0229049	0.000344296	0.520025	0.046239	0.0021154	0.115669	0.575856	0.151999	0
rs6554758	5	1310037	0.0700784	0.00181886	0.000642714	0.223243	0.049664	0	0.367827	0.0601322	0	0.0229049	0.000344296	0.520025	0.046239	0.0021154	0.115669	0.575856	0.151999	0
rs80098755	5	1181122	0.21556	0.00181866	0.00064317	0.984817	0.00517972	0.00235369	0.0851491	0.00311164	0.0473443	0.0674524	0.000247651	0.585343	0.0821419	0.00460216	0.020316	0.699262	0.0441844	4.69407e-11
rs7719875	5	1189973	0.0950438	0.00181061	0.000661245	0.0118903	6.86386e-05	0.726244	0.0575992	0.00118137	0.221713	0.0110942	5.78906e-05	0.791943	0.147333	0.0038698	0.0333511	0.370242	0.0460387	1.85522e-11
rs881618	5	1371604	0.0504931	0.0018063	0.000671139	0.209696	0.00320375	0.0167545	0.152697	0.0215241	1.82844e-07	0.0424245	4.83804e-05	0.809439	0.185855	0.0137606	6.00888e-05	0.121909	0.0132013	0.000322104
rs2937654	5	1464665	0.0504896	0.00180529	0.000673461	0.0239209	0.000466919	0.361142	0.0843681	0.00492777	0.0125695	0.101158	0.00552773	0.00994717	0.138895	0.0067885	0.00482857	0.0714636	0.00254886	0.113999
rs4602681	5	1155802	0.148096	0.00180155	0.00068221	0.0575346	0.000767462	0.241694	0.00842398	3.24642e-05	0.839471	0.485422	0.013177	6.89773e-05	0.16518	0.00867444	0.00144372	0.451146	0.0144649	0.000166512
rs11133649	5	1139378	0.0645863	0.00179465	0.000698622	0.0653838	0.00108991	0.162957	0.0548475	0.00242549	0.079955	0.180341	0.00218171	0.105364	NA	NA	NA	0.20932	0.0266826	3.16066e-07
rs4246739	5	1186100	0.0789798	0.00179353	0.000701308	0.0629652	0.00303175	0.0199677	0.001309	1.72185e-07	0.988229	0.0934669	0.00250916	0.082446	0.0847341	0.00261713	0.0801411	0.433894	0.0347603	5.32977e-09
rs2937631	5	1374564	0.0495797	0.00179325	0.000701994	0.248206	0.004532	0.00444084	0.160972	0.0249661	1.93656e-08	0.0424245	4.83804e-05	0.809439	0.20546	0.0168166	9.1774e-06	0.0917797	0.00829605	0.00435356
rs460007	5	1431738	0.0983627	0.00177761	0.000740872	0.0918023	0.00214194	0.0504779	0.0451052	0.000181694	0.631775	0.0324099	0.000400517	0.487779	0.0698244	0.00124461	0.227536	0.730226	0.04402	5.09705e-11
rs461677	5	1431877	0.0983627	0.00177761	0.000740872	0.0918023	0.00214194	0.0504779	0.0451052	0.000181694	0.631775	0.0324099	0.000400517	0.487779	0.0698244	0.00124461	0.227536	0.730226	0.04402	5.09705e-11
rs459141	5	1431927	0.0983627	0.00177761	0.000740872	0.0918023	0.00214194	0.0504779	0.0451052	0.000181694	0.631775	0.0324099	0.000400517	0.487779	0.0698244	0.00124461	0.227536	0.730226	0.04402	5.09705e-11
rs1134443	5	1173372	0.127387	0.0017756	0.000746024	0.201727	0.0111865	7.82952e-06	0.102873	0.00934418	0.000588806	0.523589	0.0160532	1.11947e-05	0.113733	0.00612358	0.00743569	0.216823	0.00476441	0.0307096
rs427284	5	1429072	0.0977281	0.00177064	0.00075889	0.0981056	0.00244618	0.0366011	0.0451052	0.000181694	0.631775	0.0335112	0.000414122	0.48048	0.0693513	0.00124897	0.226723	0.728315	0.0435783	6.35944e-11
rs13089	5	1462617	0.0522846	0.0017706	0.000758983	0.0145537	0.000130539	0.629203	0.088449	0.0050592	0.0114453	0.109896	0.00690917	0.00395398	0.157322	0.00873996	0.00138493	0.0485249	0.00122459	0.273301
rs457894	5	1431507	0.0983863	0.00176931	0.000762372	0.085311	0.00183735	0.0700642	0.0451052	0.000181694	0.631775	0.0291051	0.000326262	0.531163	0.0751844	0.0014381	0.194582	0.728315	0.0435783	6.35944e-11
rs73022270	5	1312847	0.241149	0.00176924	0.000762567	0.212195	0.00527363	0.00214783	0.98593	0.00692243	0.00309609	0.683147	0.00405453	0.0272714	0.225803	0.00121454	0.233236	0.0347287	0.000206525	0.652795
rs410209	5	1430660	0.0978397	0.00176898	0.000763236	0.0918023	0.00214194	0.0504779	0.0451052	0.000181694	0.631775	0.0274467	0.000277798	0.563364	0.0698244	0.00124461	0.227536	0.728315	0.0435783	6.35944e-11
rs458860	5	1430818	0.0978397	0.00176898	0.000763236	0.0918023	0.00214194	0.0504779	0.0451052	0.000181694	0.631775	0.0274467	0.000277798	0.563364	0.0698244	0.00124461	0.227536	0.728315	0.0435783	6.35944e-11
rs458632	5	1431187	0.0978397	0.00176898	0.000763236	0.0918023	0.00214194	0.0504779	0.0451052	0.000181694	0.631775	0.0274467	0.000277798	0.563364	0.0698244	0.00124461	0.227536	0.728315	0.0435783	6.35944e-11
rs460934	5	1431191	0.0978397	0.00176898	0.000763236	0.0918023	0.00214194	0.0504779	0.0451052	0.000181694	0.631775	0.0274467	0.000277798	0.563364	0.0698244	0.00124461	0.227536	0.728315	0.0435783	6.35944e-11
rs456774	5	1432087	0.0980654	0.00176574	0.000771819	0.0894142	0.00201383	0.0578944	0.0254586	5.88932e-05	0.784977	0.0256505	0.000252561	0.581648	0.0727492	0.00135569	0.207876	0.730226	0.04402	5.09705e-11
rs2735845	5	1300469	0.162592	0.00175644	0.000796976	0.0324227	0.000195266	0.554824	0.39641	0.0116383	0.000125322	0.0596867	0.00288071	0.0627709	0.341214	0.0142059	4.56465e-05	0.412478	0.00967244	0.00207838
rs13181306	5	1170208	0.0845787	0.00175602	0.000798133	0.05652	0.00248953	0.0349768	0.0498735	0.0020476	0.107665	0.075172	0.00126748	0.217089	0.111887	0.00360269	0.0400645	0.507366	0.0458138	2.07623e-11
rs7727863	5	1173414	0.126377	0.00175545	0.000799702	0.201727	0.0111865	7.82952e-06	0.102873	0.00934418	0.000588806	0.523589	0.0160532	1.11947e-05	0.113733	0.00612358	0.00743569	0.201745	0.00423733	0.0415711
rs461193	5	1368882	0.0427744	0.00175083	0.000812557	0.216648	0.00383849	0.00883667	0.130115	0.0145699	1.77523e-05	0.015999	0.000133797	0.688399	0.0365848	0.00109028	0.258714	0.217277	0.0420103	1.39539e-10
rs115455039	5	1156236	0.213734	0.00174857	0.000818924	0.153168	0.00080199	0.231381	0.0597064	0.00139349	0.184454	0.44985	0.0099776	0.000533988	0.149074	0.00680285	0.00478401	0.579585	0.020327	8.07316e-06
rs462053	5	1431439	0.09761	0.001746	0.000826221	0.0874807	0.00193634	0.0629352	0.0451052	0.000181694	0.631775	0.0354079	0.000479645	0.447674	0.0751844	0.0014381	0.194582	0.730226	0.04402	5.09705e-11
rs456082	5	1430400	0.0971807	0.00174411	0.000831627	0.0939541	0.00224856	0.0450722	0.0451052	0.000181694	0.631775	0.0336439	0.000420206	0.477273	0.0698244	0.00124461	0.227536	0.728315	0.0435783	6.35944e-11
rs72715526	5	1408112	0.057871	0.00174363	0.000833019	0.16022	0.00439518	0.00508266	0.00779421	6.01919e-05	0.782678	0.265224	0.00329162	0.0466901	0.0334727	0.000488015	0.449871	0.227984	0.0492403	3.74156e-12
rs35925818	5	1130775	0.0636574	0.00174339	0.000833688	0.0210704	0.000150735	0.60386	0.058195	0.00275919	0.0618295	0.0077463	2.97078e-05	0.850118	NA	NA	NA	0.145995	0.0131224	0.00033569
rs11948939	5	1131128	0.0636574	0.00174339	0.000833688	0.0210704	0.000150735	0.60386	0.058195	0.00275919	0.0618295	0.0077463	2.97078e-05	0.850118	NA	NA	NA	0.145995	0.0131224	0.00033569
rs2937639	5	1443613	0.103904	0.00173844	0.000848081	0.320671	0.0103474	1.71663e-05	0.113307	0.00515223	0.0107123	0.195488	0.0109031	0.000294424	0.209455	0.00200229	0.125873	0.106093	0.00256031	0.11319
rs35245352	5	1369017	0.222122	0.00173366	0.000862192	0.407839	0.00346112	0.0129089	0.46975	0.0219028	1.42752e-07	0.323551	0.0039518	0.0292972	0.414135	0.0166422	1.02121e-05	0.0609369	0.00327128	0.0733753
rs71595029	5	1329545	0.352354	0.00172857	0.000877458	0.469151	0.00558055	0.00159383	0.00868373	8.2516e-06	0.918656	0.138117	0.000271719	0.567664	0.50399	0.00233077	0.0986643	0.173483	0.000187546	0.668132
rs464061	5	1430129	0.0965211	0.00171941	0.000905685	0.0918023	0.00214194	0.0504779	0.0451052	0.000181694	0.631775	0.0336439	0.000420206	0.477273	0.0698244	0.00124461	0.227536	0.728315	0.0435783	6.35944e-11
rs464528	5	1431008	0.0965211	0.00171941	0.000905685	0.0918023	0.00214194	0.0504779	0.0451052	0.000181694	0.631775	0.0274467	0.000277798	0.563364	0.0639411	0.0010366	0.270775	0.728315	0.0435783	6.35944e-11
rs463379	5	1431049	0.0965211	0.00171941	0.000905685	0.0918023	0.00214194	0.0504779	0.0451052	0.000181694	0.631775	0.0305503	0.000345327	0.519401	0.0668884	0.00113825	0.248494	0.728315	0.0435783	6.35944e-11
rs55779566	5	1371842	0.242501	0.00171449	0.000921191	0.262135	0.00044838	0.370852	0.486168	0.0241418	3.31256e-08	0.12732	0.000628484	0.38476	0.552971	6.6093e-05	0.780951	0.0513317	0.0021689	0.144863
rs4975534	5	1181536	0.0460114	0.00171438	0.000921562	0.0780149	0.00331685	0.0149369	0.00782741	1.29019e-05	0.898384	0.00752843	5.64241e-05	0.794535	0.154116	0.00213496	0.113998	0.280447	0.0560286	1.26343e-13
rs56139458	5	1131965	0.0540684	0.00171381	0.000923368	0.0360044	0.000898599	0.20521	0.0379023	0.00141026	0.181834	0.0745882	0.000349232	0.517048	NA	NA	NA	0.190047	0.0261677	4.10504e-07
rs111255420	5	1233875	0.168299	0.0017085	0.000940469	0.419187	0.00924431	4.83858e-05	0.573684	0.0250835	1.79407e-08	0.0235732	0.000494192	0.440869	0.105161	0.00220013	0.108623	0.0236187	0.000326315	0.571734
rs58414558	5	1326007	0.237118	0.00170485	0.00095242	0.215381	0.00544723	0.00181408	0.98593	0.00646534	0.00425376	0.655161	0.00385273	0.0313997	0.225803	0.00121454	0.233236	0.059681	0.000569363	0.455077
rs112519756	5	1373998	0.241218	0.00170229	0.000960868	0.219118	0.000306158	0.459629	0.48238	0.0238637	3.97069e-08	0.142571	0.000795011	0.328297	0.907946	0.000535471	0.428642	0.0548502	0.00245491	0.120886
rs2963262	5	1374965	0.049157	0.00169984	0.000969054	0.220695	0.00349172	0.0125164	0.155364	0.0221755	1.19462e-07	0.155729	0.000628703	0.384677	0.20546	0.0168166	9.1774e-06	0.111037	0.0112233	0.000911692
rs1042098	5	1394700	0.0530468	0.00169222	0.000994917	0.0599979	0.000929355	0.197627	0.0560529	0.00195069	0.116358	0.0568219	0.00287747	0.0629192	0.106006	0.00570387	0.00978554	0.247902	0.0365501	2.16519e-09
rs55825225	5	1131917	0.0534257	0.00168464	0.00102138	0.0389374	0.00105561	0.16973	0.0375274	0.00139538	0.184156	0.0951978	0.000575927	0.405395	NA	NA	NA	0.190047	0.0261677	4.10504e-07
rs2963264	5	1373574	0.0485108	0.00168305	0.00102701	0.192778	0.00274267	0.0268815	0.14742	0.0202558	4.19301e-07	0.155729	0.000628703	0.384677	0.205548	0.017178	7.35657e-06	0.111037	0.0112233	0.000911692
rs250683	5	1426036	0.0943768	0.00167588	0.00105281	0.0863363	0.00199913	0.0588168	0.0461139	0.000189911	0.624172	0.0335112	0.000414122	0.48048	0.0698244	0.00124461	0.227536	0.725012	0.0440265	5.08055e-11
rs27679	5	1364502	0.107025	0.0016758	0.0010531	0.0419653	0.00014446	0.611494	0.0164819	3.24574e-05	0.839487	0.150306	0.00561483	0.00937991	0.0101227	2.55401e-05	0.862758	0.500667	0.0304156	4.77194e-08
rs11960116	5	1336786	0.235088	0.00167298	0.00106343	0.210976	0.00524025	0.00221883	0.98593	0.00646534	0.00425376	0.676155	0.00423545	0.0240502	0.373661	0.00189563	0.13642	0.059681	0.000569363	0.455077
rs4635969	5	1308437	0.162481	0.00166333	0.00109954	0.211743	0.00590043	0.00116934	0.0309621	6.33142e-05	0.777258	0.607937	0.0113675	0.000218637	0.12369	0.000675346	0.374053	0.101752	0.00707365	0.00846586
rs10052016	5	1427996	0.0433262	0.00165476	0.00113268	0.0388488	0.000874861	0.211299	0.0558409	0.0026609	0.0666612	0.0659929	0.00377131	0.0332452	0.00736511	3.06088e-05	0.849904	0.0766292	0.00332426	0.0710855
rs55738218	5	1151480	0.0860348	0.00164879	0.00115633	0.0527291	0.000878942	0.210238	0.0994251	0.00109351	0.239727	0.0392215	0.000456839	0.458677	0.0646551	0.00129769	0.217877	0.374224	0.0276022	1.98241e-07
rs10060236	5	1190946	0.104186	0.00164489	0.00117208	0.0263784	0.000137757	0.619881	0.06974	0.000381283	0.487544	0.0489236	0.000573017	0.406584	0.10425	0.00640762	0.00618048	0.676153	0.067904	3.33067e-16
rs2963290	5	1465454	0.0471915	0.00164411	0.00117524	0.00243616	5.3631e-06	0.922036	0.0821325	0.0046522	0.0153105	0.105754	0.00600218	0.00723122	0.155174	0.00883934	0.00130035	0.0667849	0.00231963	0.131624
rs33954691	5	1255405	0.21666	0.00164203	0.00118374	0.04321	2.91009e-05	0.819663	0.339362	0.00367557	0.0311274	0.379605	0.0092136	0.000875115	0.112068	0.00963659	0.00078566	0.561789	0.0187794	1.78701e-05
rs112149905	5	1145596	0.0743144	0.00164197	0.00118396	0.0366617	0.000134477	0.62408	0.0953227	0.00635504	0.00459385	0.15394	0.000983961	0.276803	NA	NA	NA	0.109198	0.0051054	0.0252991
rs55792588	5	1154390	0.203155	0.00163995	0.00119232	0.210132	0.00159043	0.0919155	0.0371694	0.000563955	0.398503	0.354402	0.00660464	0.00483865	0.156743	0.00752079	0.00301342	0.505816	0.0157422	8.57399e-05
rs881617	5	1371569	0.0479562	0.00163513	0.00121237	0.240958	0.00428489	0.00566839	0.152697	0.0215241	1.82844e-07	0.0424245	4.83804e-05	0.809439	0.185855	0.0137606	6.00888e-05	0.115623	0.0117773	0.000680493
rs7378954	5	1199390	0.0420182	0.00163195	0.00122581	0.0879044	0.00484078	0.00327848	0.541194	0.00743788	0.0021681	0.131797	0.0153338	1.7615e-05	0.0540275	0.00255611	0.0837468	0.342921	0.00254921	0.113974
rs59840241	5	1331156	0.231988	0.00163188	0.00122613	0.20776	0.00506857	0.0026234	0.98593	0.00646534	0.00425376	0.655161	0.00385273	0.0313997	0.225803	0.00121454	0.233236	0.059681	0.000569363	0.455077
rs28382221	5	1442642	0.0622683	0.00163104	0.0012297	0.0793036	0.00577758	0.00131685	0.00181203	1.13807e-06	0.969745	0.0418768	0.000246488	0.586225	0.445176	0.00201627	0.124559	0.171173	0.0140251	0.00020942
rs2937632	5	1373934	0.0479183	0.00163062	0.00123148	0.207354	0.0031528	0.0176465	0.152146	0.0211638	2.31423e-07	0.155729	0.000628703	0.384677	0.205548	0.017178	7.35657e-06	0.111037	0.0112233	0.000911692
rs10074171	5	1408289	0.0577744	0.00162755	0.00124469	0.0659962	0.00238239	0.0391361	0.0797139	0.00468166	0.0149903	0.0653579	0.00410479	0.026334	0.0832712	0.00388212	0.0330715	0.259517	0.0462644	1.65705e-11
rs7736074	5	1189341	0.0737801	0.00162104	0.0012731	0.0600423	0.00216366	0.049324	0.00280728	7.8546e-07	0.974864	0.0934669	0.00250916	0.082446	0.0733486	0.00196801	0.12916	0.404885	0.030892	3.75097e-08
rs6884486	5	1190325	0.105224	0.00161219	0.00131277	0.042089	0.000302061	0.462648	0.0884512	0.000607621	0.380826	0.044668	0.000476038	0.449387	0.122469	0.00849292	0.00162014	0.674354	0.0672637	4.44089e-16
rs2911484	5	1464988	0.0564944	0.001612	0.00131364	0.046644	0.00105626	0.169599	0.0464079	0.00103056	0.253733	0.0779698	0.00575731	0.0085223	0.139159	0.00637651	0.00630668	0.0430767	0.000754338	0.389901
rs152133	5	1365892	0.10405	0.0016099	0.00132326	0.00974926	8.23462e-05	0.701351	0.0413007	0.000237868	0.583466	0.136767	0.00469635	0.0175051	0.0213723	0.00011346	0.715599	0.520946	0.0351049	4.48077e-09
rs78358671	5	1156567	0.201954	0.00160956	0.00132484	0.110681	0.000425481	0.383357	0.0364473	0.000602985	0.382649	0.481591	0.0107702	0.000320653	0.149074	0.00680285	0.00478401	0.489485	0.0152355	0.000111528
rs250682	5	1427688	0.0910363	0.00160699	0.00133671	0.0753646	0.0016816	0.0830931	0.0359246	0.000115759	0.702078	0.0335112	0.000414122	0.48048	0.0698244	0.00124461	0.227536	0.728945	0.0449351	3.22322e-11
rs4074689	5	1140110	0.066233	0.00160685	0.00133734	0.143558	0.0002376	0.514773	0.0683042	0.00352843	0.0346988	0.0702325	0.000255759	0.579266	NA	NA	NA	0.22869	0.0297722	6.60654e-08
rs7718167	5	1229831	0.0763747	0.00160577	0.00134237	0.0285426	0.000745046	0.248689	NA	NA	NA	0.39749	0.0361728	4.28382e-11	NA	NA	NA	0.969997	0.00222508	0.139761
rs12515126	5	1204725	0.0555026	0.00159991	0.00136995	0.103061	0.000850315	0.217822	0.0116646	3.73393e-05	0.828015	0.102442	0.00183623	0.137372	0.0724619	0.00231712	0.0996568	0.383242	0.0818143	0
rs250684	5	1425964	0.101439	0.00159524	0.00139232	0.0317921	0.000173551	0.577703	0.0554514	0.000273417	0.556615	0.0236129	0.000273332	0.566517	0.0698244	0.00124461	0.227536	0.789981	0.0488194	4.61742e-12
rs2617583	5	1453229	0.113346	0.00159352	0.00140069	0.297809	0.00384924	0.0087422	0.213343	0.0154976	9.60248e-06	0.24234	0.0148453	2.39763e-05	0.184988	0.00142964	0.195901	0.101065	0.00266392	0.106149
rs10038963	5	1488928	0.293815	0.00158821	0.00142677	0.434814	0.0109792	9.50302e-06	0.638402	0.00571433	0.00719788	0.115084	0.00200906	0.120186	0.492078	0.000157283	0.66794	0.980615	0.00401696	0.0472457
rs10085005	5	1184728	0.131845	0.00158661	0.00143469	0.000418184	2.5568e-08	0.994608	0.0504214	0.001881	0.123087	0.164378	0.00200873	0.120217	0.103374	0.000580404	0.409906	0.415335	0.0183634	2.21355e-05
rs7732291	5	1341375	0.225237	0.00158496	0.00144293	0.209287	0.00545494	0.00180054	0.98593	0.00646534	0.00425376	0.655161	0.00385273	0.0313997	0.373661	0.00189563	0.13642	0.0885769	0.00116523	0.285245
rs11948616	5	1343567	0.225237	0.00158496	0.00144293	0.209287	0.00545494	0.00180054	0.98593	0.00646534	0.00425376	0.655161	0.00385273	0.0313997	0.373661	0.00189563	0.13642	0.0885769	0.00116523	0.285245
rs28382246	5	1420267	0.0411771	0.00157976	0.00146925	0.055195	0.00185533	0.0687078	0.00980882	9.07162e-05	0.734894	0.0632671	0.00326307	0.0476523	0.00736511	3.06088e-05	0.849904	0.0714245	0.003068	0.0829241
rs4975535	5	1181515	0.04829	0.00157314	0.00150346	0.0458642	0.00163931	0.0870657	0.00149823	4.66607e-07	0.980625	0.00977423	9.46829e-05	0.735849	0.148413	0.00197113	0.128856	0.303695	0.0614999	8.21565e-15
rs59275918	5	1371258	0.0468524	0.00157178	0.00151056	0.274793	0.00543095	0.00184301	0.147068	0.0198704	5.39772e-07	0.000876893	2.14941e-07	0.987176	0.192289	0.015338	2.27325e-05	0.121909	0.0132013	0.000322104
rs748209	5	1457439	0.0458489	0.00156958	0.00152214	0.00801137	6.32914e-05	0.736711	0.0718154	0.00352971	0.0346659	0.100243	0.00571285	0.00878095	0.152393	0.00814345	0.00202378	0.0590565	0.00185213	0.1779
rs2937650	5	1457903	0.0458489	0.00156958	0.00152214	0.00801137	6.32914e-05	0.736711	0.0718154	0.00352971	0.0346659	0.100243	0.00571285	0.00878095	0.152393	0.00814345	0.00202378	0.0590565	0.00185213	0.1779
rs7728667	5	1225511	0.0450438	0.00156149	0.00156559	0.463086	0.0107986	1.12509e-05	0.264822	0.0694901	0	0.0143139	0.000201238	0.622846	0.0670735	0.000893785	0.306493	0.146364	0.0126006	0.000441317
rs1478435	5	1454497	0.0455526	0.00155441	0.00160464	0.008636	7.40623e-05	0.716084	0.0672144	0.00315181	0.0459375	0.100243	0.00571285	0.00878095	0.154862	0.00843909	0.00167655	0.0590565	0.00185213	0.1779
rs6867131	5	1356650	0.214937	0.00154113	0.00168053	0.252009	0.00761269	0.000226635	0.592322	0.00460686	0.0158173	0.31576	0.00115551	0.238587	0.459287	0.003583	0.0406126	0.143015	0.00528052	0.0229154
rs465130	5	1432761	0.0919698	0.00154108	0.00168082	0.101048	0.00244283	0.03673	0.0451052	0.000181694	0.631775	0.0324099	0.000400517	0.487779	0.0159248	6.86151e-05	0.776919	0.768632	0.0480671	6.72584e-12
rs35757849	5	1204150	0.0491997	0.00153607	0.00171039	0.0727516	0.000279542	0.479825	0.0638202	0.000905994	0.284561	0.0209143	6.08882e-05	0.786751	0.0735227	0.00240315	0.09358	0.306503	0.0608359	1.15463e-14
rs246992	5	1377448	0.0446685	0.00153558	0.00171331	0.178731	0.0248327	2.74446e-11	0.0690954	0.0034762	0.0360674	0.0332579	0.00069603	0.360363	0.374024	0.0126858	0.000116877	0.00928243	4.57572e-05	0.832295
rs12515098	5	1204551	0.0542461	0.00153043	0.00174429	0.103061	0.000850315	0.217822	0.0229447	0.000144017	0.669628	0.102442	0.00183623	0.137372	0.0749826	0.00249031	0.0878322	0.383242	0.0818143	0
rs12523572	5	1204614	0.0542461	0.00153043	0.00174429	0.103061	0.000850315	0.217822	0.0229447	0.000144017	0.669628	0.102442	0.00183623	0.137372	0.0749826	0.00249031	0.0878322	0.383242	0.0818143	0
rs12523598	5	1204708	0.0542461	0.00153043	0.00174429	0.103061	0.000850315	0.217822	0.0229447	0.000144017	0.669628	0.102442	0.00183623	0.137372	0.0749826	0.00249031	0.0878322	0.383242	0.0818143	0
rs2617596	5	1446604	0.109052	0.00152742	0.00176268	0.324566	0.00475714	0.0035588	0.124167	0.00626858	0.00487972	0.258571	0.0155212	1.56514e-05	0.373839	0.00547299	0.0113902	0.120836	0.0035188	0.063312
rs7447815	5	1240642	0.0560094	0.00150468	0.00190804	0.0120118	6.42788e-05	0.734742	0.198131	0.00647112	0.00423667	0.101103	0.00464577	0.018123	0.234902	0.0476149	8.40439e-14	0.0717553	0.000627436	0.432953
rs6870330	5	1388786	0.147938	0.00150369	0.0019146	0.00521992	2.62358e-05	0.828625	0.369783	0.00894709	0.000771273	0.0938117	0.000801074	0.32646	0.0992979	0.00181428	0.14513	0.814073	0.0288333	1.06249e-07
rs61324374	5	1468728	0.065015	0.00147299	0.00213111	0.104163	0.0069866	0.000411757	0.591488	7.84615e-05	0.752821	0.573359	0.00334464	0.0449569	NA	NA	NA	0.504986	0.039317	5.38996e-10
rs460000	5	1432710	0.0890765	0.00147102	0.00214586	0.0946061	0.00226969	0.0440754	0.0451052	0.000181694	0.631775	0.0324099	0.000400517	0.487779	0.0247763	0.000164958	0.660431	0.730226	0.04402	5.09705e-11
rs6882077	5	1269250	0.263675	0.00146664	0.00217895	0.230007	0.00456559	0.00429627	NA	NA	NA	0.880238	0.00196585	0.124247	NA	NA	NA	0.980615	0.00401696	0.0472457
rs2911485	5	1465000	0.0456967	0.00145223	0.00229144	0.00881342	5.85667e-05	0.746378	0.0843681	0.00492777	0.0125695	0.0963088	0.00510851	0.0132125	0.138895	0.0067885	0.00482857	0.0615379	0.00194915	0.166945
rs62329599	5	1143797	0.0699596	0.00145179	0.00229499	0.00743222	5.52661e-06	0.92086	0.0953227	0.00635504	0.00459385	0.15394	0.000983961	0.276803	NA	NA	NA	0.0973485	0.00399829	0.0477625
rs71593389	5	1152590	0.0772384	0.00144987	0.00231041	0.0130209	3.87824e-05	0.79241	0.0801212	0.00122181	0.213968	0.0514738	0.000674296	0.367971	0.0167115	6.32462e-05	0.785602	0.206808	0.0107883	0.00114778
rs4975607	5	1202702	0.0612601	0.00144388	0.00235935	0.0751189	0.00116898	0.148479	0.00344867	2.72297e-06	0.953217	0.0961096	0.00182045	0.139074	0.146299	0.00680715	0.00477071	0.347446	0.0654746	1.11022e-15
rs487781	5	1433816	0.0882051	0.00144331	0.00236406	0.0918023	0.00214194	0.0504779	0.0451052	0.000181694	0.631775	0.0324099	0.000400517	0.487779	0.0247763	0.000164958	0.660431	0.730226	0.04402	5.09705e-11
rs457702	5	1434315	0.0882051	0.00144331	0.00236406	0.0918023	0.00214194	0.0504779	0.0451052	0.000181694	0.631775	0.0324099	0.000400517	0.487779	0.0247763	0.000164958	0.660431	0.730226	0.04402	5.09705e-11
rs115576429	5	1434622	0.0882051	0.00144331	0.00236406	0.0918023	0.00214194	0.0504779	0.0451052	0.000181694	0.631775	0.0324099	0.000400517	0.487779	0.0247763	0.000164958	0.660431	0.730226	0.04402	5.09705e-11
rs7704058	5	1225498	0.0431494	0.00143646	0.00242136	0.463086	0.0107986	1.12509e-05	0.264822	0.0694901	0	0.0143139	0.000201238	0.622846	0.0808246	0.00128439	0.220251	0.146364	0.0126006	0.000441317
rs59489271	5	1391707	0.306875	0.00143572	0.00242766	0.30217	0.00530231	0.00208869	0.105937	6.27913e-05	0.778155	NA	NA	NA	NA	NA	NA	0.0818912	0.000583469	0.449545
rs4975596	5	1189232	0.0693416	0.00143546	0.00242984	0.0406263	0.00097121	0.187827	0.00280728	7.8546e-07	0.974864	0.0983812	0.0027522	0.0689372	0.0791724	0.00226875	0.103261	0.404885	0.030892	3.75097e-08
rs6870915	5	1249941	0.277656	0.00143278	0.00245272	0.254285	0.00480255	0.0034037	0.88429	0.00218584	0.0964734	NA	NA	NA	NA	NA	NA	0.680699	0.00156039	0.216235
rs638964	5	1433752	0.087544	0.00142084	0.00255745	0.0896445	0.00203787	0.0564195	0.0451052	0.000181694	0.631775	0.0324099	0.000400517	0.487779	0.0247763	0.000164958	0.660431	0.730226	0.04402	5.09705e-11
rs11747247	5	1200458	0.0394031	0.00141663	0.00259542	0.0754851	0.00322419	0.01641	0.550649	0.00778078	0.00171232	0.143549	0.0149378	2.26158e-05	0.0952061	0.00842834	0.00168805	0.439636	0.00414329	0.0438996
rs62329610	5	1162527	0.0588592	0.0014041	0.00271181	0.0243139	0.000491815	0.348646	0.0196852	9.36725e-05	0.730774	0.0514089	0.00122767	0.224455	0.250308	0.00585737	0.00884862	0.0841989	0.00149915	0.225477
rs638577	5	1433716	0.0866223	0.00138482	0.0029015	0.0896445	0.00203787	0.0564195	0.0451052	0.000181694	0.631775	0.0324099	0.000400517	0.487779	0.0189138	9.38545e-05	0.740361	0.730226	0.04402	5.09705e-11
rs67999413	5	1173085	0.136393	0.00137927	0.00295859	0.150134	0.00343262	0.0132857	0.197507	0.0219846	1.35323e-07	0.527009	0.0118218	0.000163521	0.150729	0.0106591	0.000413296	0.538189	0.02473	8.5253e-07
rs73031141	5	1124588	0.153355	0.00137656	0.00298687	0.0158753	0.000176247	0.574764	0.0605162	0.00198187	0.11348	0.307246	0.00678669	0.0042881	0.0448491	0.00192883	0.133035	0.670658	0.0331319	1.21095e-08
rs12519609	5	1118774	0.0671838	0.00137642	0.00298829	0.0297629	0.000789373	0.235086	0.0245803	0.000157669	0.655291	0.758843	0.0117566	0.000170471	0.52152	0.00276712	0.0719693	0.381995	0.0393951	5.18282e-10
rs62329567	5	1124958	0.0555945	0.00137089	0.00304684	0.032331	0.000424275	0.384032	0.0407131	0.00131556	0.197217	0.0077463	2.97078e-05	0.850118	NA	NA	NA	0.128568	0.00995626	0.00178628
rs3776510	5	1407631	0.0486369	0.00136537	0.00310653	0.103056	0.00362795	0.0109125	0.0823792	0.00507975	0.0112791	0.0302132	0.000864492	0.308026	0.0846082	0.00366442	0.0383966	0.274296	0.054261	3.04978e-13
rs7704882	5	1225319	0.0428534	0.00136453	0.00311567	0.431549	0.0111353	8.21282e-06	0.264822	0.0694901	0	0.0189185	0.000348369	0.517567	0.0670735	0.000893785	0.306493	0.146364	0.0126006	0.000441317
rs114630523	5	1475321	0.067185	0.00136394	0.0031222	0.0834626	0.00542871	0.00184701	0.591488	7.84615e-05	0.752821	0.573359	0.00334464	0.0449569	NA	NA	NA	0.504986	0.039317	5.38996e-10
rs62331328	5	1246761	0.0510402	0.00136251	0.00313792	0.085053	0.00385614	0.00868215	0.335613	0.0172749	2.97066e-06	0.0853867	0.00347674	0.0409268	0.249502	0.0545127	1.44329e-15	0.223785	0.00571964	0.0179068
rs6858999	5	1232660	0.0551517	0.00135981	0.00316775	0.132959	0.00738072	0.000282657	0.056913	0.000720498	0.339926	0.00648898	2.40171e-05	0.865083	0.0728849	0.00499022	0.0156787	0.142618	0.00456995	0.0343227
rs35452723	5	1466889	0.163602	0.00135871	0.00318006	0.539791	0.00322438	0.0164068	0.366048	0.0113507	0.000151995	0.149374	0.00255587	0.0796436	0.203351	0.00151311	0.18334	0.0210793	0.00030523	0.584431
rs2735947	5	1299277	0.0781264	0.00135844	0.00318302	0.0585242	0.000153648	0.600385	0.0339982	0.000629819	0.372264	0.359659	0.00199683	0.121321	0.43909	0.0249181	6.68424e-08	0.0816664	0.00281386	0.0967944
rs56002807	5	1131777	0.0436096	0.00135375	0.0032359	0.0286522	0.000695558	0.265035	0.0375274	0.00139538	0.184156	0.0951978	0.000575927	0.405395	NA	NA	NA	0.196786	0.0296779	6.92943e-08
rs27622	5	1468055	0.101043	0.00135161	0.00326042	0.520456	0.017565	2.13124e-08	0.0816795	0.002477	0.07682	0.176402	0.00739899	0.00286174	0.288933	0.00339011	0.046416	0.168334	0.00787131	0.00547978
rs56712884	5	1196653	0.0808659	0.00134675	0.00331659	0.105084	0.00611321	0.000952244	0.551596	0.00341008	0.0378815	0.22383	0.003641	0.0364382	0.194605	0.000581263	0.40956	0.44135	0.0105267	0.00131867
rs2975223	5	1443488	0.0893037	0.00133866	0.00341226	0.305883	0.0103186	1.76346e-05	0.116037	0.00542119	0.00885231	0.138597	0.00603702	0.00706448	0.224375	0.00228256	0.102218	0.106093	0.00256031	0.11319
rs2937640	5	1443489	0.0893037	0.00133866	0.00341226	0.305883	0.0103186	1.76346e-05	0.116037	0.00542119	0.00885231	0.138597	0.00603702	0.00706448	0.224375	0.00228256	0.102218	0.106093	0.00256031	0.11319
rs1142872	5	1173407	0.162285	0.00133691	0.00343336	0.303835	0.00402452	0.00734013	0.129316	0.0121682	8.78855e-05	0.517512	0.0123416	0.000117364	0.128101	0.00756024	0.00293816	0.50549	0.0203866	7.83012e-06
rs55989583	5	1378585	0.189735	0.00133553	0.00344998	0.00160008	1.90153e-06	0.953528	0.662679	0.0360468	1.47795e-11	0.337739	0.00270489	0.0713678	0.413218	0.0233021	1.77539e-07	0.0530823	0.00182939	0.180585
rs393795	5	1428399	0.0937829	0.00133459	0.00346143	0.00843516	1.13086e-05	0.886988	0.0451052	0.000181694	0.631775	0.0205745	0.000206799	0.618082	0.0698244	0.00124461	0.227536	0.788429	0.0483876	5.73008e-12
rs467095	5	1336106	0.0604032	0.00133318	0.00347864	0.229257	0.0418427	0	0.344716	0.0425856	2.18825e-13	0.0225171	0.000359699	0.510834	0.0460577	0.00199889	0.126195	0.564432	0.131974	0
rs456366	5	1336955	0.0604032	0.00133318	0.00347864	0.229257	0.0418427	0	0.344716	0.0425856	2.18825e-13	0.0225171	0.000359699	0.510834	0.0460577	0.00199889	0.126195	0.564432	0.131974	0
rs13185938	5	1366847	0.18019	0.00131487	0.00371027	0.488905	0.0060604	0.001002	0.526545	0.0208315	2.87639e-07	0.105649	0.001016	0.26912	0.137956	0.00287384	0.0667009	0.0301044	0.000694549	0.40936
rs117229814	5	1111573	0.289862	0.00131178	0.00375086	0.894397	0.000680729	0.27019	0.992589	0.00794737	0.00152723	0.0294665	0.00025324	0.58114	0.0548996	0.000108582	0.72152	0.996257	0.0141175	0.000199572
rs7444093	5	1211441	0.0715136	0.00130664	0.00381944	0.0726702	0.00206837	0.054605	0.127378	0.00825604	0.00123607	0.10431	0.00457352	0.019045	0.155228	0.00480373	0.0177529	0.343698	0.0326754	1.52446e-08
rs35220556	5	1119498	0.0544362	0.00130367	0.00385969	0.0402927	0.000287293	0.473798	0.0953403	0.00247088	0.0771855	0.124081	0.00204232	0.117161	0.0345266	0.000118834	0.709242	0.425244	0.0676384	4.44089e-16
rs55644535	5	1194480	0.295617	0.00129632	0.00396101	0.228245	0.00282719	0.0246351	NA	NA	NA	NA	NA	NA	NA	NA	NA	0.792424	0.0033938	0.0681957
rs4738	5	1461453	0.0433859	0.00129479	0.0039824	0.00804617	4.91057e-05	0.767118	0.0652075	0.00289895	0.0555909	0.100243	0.00571285	0.00878095	0.151645	0.00778624	0.0025423	0.0538054	0.00152139	0.222068
rs55754205	5	1378657	0.189811	0.00127926	0.00420665	0.00677258	3.05387e-05	0.81534	0.665701	0.0365417	1.07393e-11	0.337739	0.00270489	0.0713678	0.405515	0.0188887	2.58841e-06	0.0660089	0.00282887	0.0959089
rs11960512	5	1196319	0.277843	0.0012693	0.0043573	0.229369	0.00322568	0.0163851	NA	NA	NA	NA	NA	NA	NA	NA	NA	0.357016	0.000741467	0.393975
rs7713305	5	1137448	0.0431477	0.00126784	0.00437973	0.0593075	0.00287014	0.023569	0.0641145	0.00331434	0.0406793	0.281097	0.00511388	0.0131644	NA	NA	NA	0.158014	0.017401	3.63506e-05
rs61079146	5	1197016	0.274936	0.00126736	0.00438715	0.234126	0.00343298	0.0132809	NA	NA	NA	NA	NA	NA	0.887046	0.00266387	0.0774923	0.357016	0.000741467	0.393975
rs421629	5	1320021	0.0584856	0.0012628	0.00445854	0.224231	0.0402745	0	0.330237	0.0403601	9.166e-13	0.0317809	0.000720446	0.352072	0.0418734	0.00157114	0.175158	0.564432	0.131974	0
rs7728646	5	1225449	0.0412765	0.00126186	0.00447326	0.431549	0.0111353	8.21282e-06	0.264822	0.0694901	0	0.0143139	0.000201238	0.622846	0.0670735	0.000893785	0.306493	0.141627	0.0116689	0.000720529
rs57223105	5	1114875	0.175289	0.00125944	0.00451174	0.0389759	0.00110931	0.159261	0.0205627	0.000119931	0.697017	0.151075	0.00289276	0.0622239	0.199929	0.00241799	0.0925731	0.381814	0.00805032	0.00497276
rs2617594	5	1448173	0.095012	0.00125811	0.00453302	0.216927	0.00283401	0.0244624	0.146291	0.00850501	0.00104261	0.249238	0.0160785	1.10177e-05	0.214432	0.00207094	0.119565	0.111944	0.00303249	0.0847257
rs10475030	5	1499255	0.116381	0.00125547	0.00457543	0.0137022	5.75003e-05	0.748619	0.018138	0.000146996	0.666433	0.298208	0.00270617	0.0713008	0.0212885	0.000422357	0.482079	0.535351	0.0164819	5.84473e-05
rs7713312	5	1137465	0.0443031	0.00124982	0.00466774	0.0602695	0.00343882	0.0132028	0.0572744	0.00263106	0.0682064	0.281097	0.00511388	0.0131644	NA	NA	NA	0.148653	0.0143467	0.000177088
rs12513548	5	1390326	0.0565641	0.00123636	0.00489545	0.103971	0.000182587	0.567965	0.0901252	0.00627729	0.00485013	0.224883	0.00267791	0.072795	0.552971	6.6093e-05	0.780951	0.18149	0.0155572	9.43719e-05
rs10475006	5	1425120	0.0396609	0.001235	0.00491908	0.0444857	0.000781964	0.237296	0.0228732	0.00048677	0.432808	0.0758288	0.00481225	0.0161697	0.00736511	3.06088e-05	0.849904	0.0612632	0.0023215	0.131469
rs71593392	5	1203384	0.0379395	0.00122497	0.00509696	0.977218	0.00273027	0.0272285	0.0552302	0.000329553	0.518661	0.151864	0.0025622	0.0792719	0.101977	0.00559253	0.0105282	0.219182	0.0351393	4.40392e-09
rs7729171	5	1160829	0.0378164	0.00122445	0.00510628	0.11619	0.00083956	0.220755	0.0434053	0.00154182	0.162709	0.0617643	0.00373095	0.0342016	0.0126435	1.34335e-05	0.900232	0.204727	0.0262212	3.99489e-07
rs36986	5	1499691	0.0696696	0.00122396	0.00511525	0.0126006	1.22095e-05	0.882604	0.037207	0.00047287	0.439454	0.0706609	0.000523409	0.427672	0.0318131	0.000552923	0.421216	0.331969	0.0254839	5.81031e-07
rs61696543	5	1425198	0.0395458	0.00122243	0.00514299	0.0444857	0.000781964	0.237296	0.0228732	0.00048677	0.432808	0.0776175	0.00494313	0.0147872	0.00736511	3.06088e-05	0.849904	0.0612632	0.0023215	0.131469
rs10051340	5	1426051	0.0395458	0.00122243	0.00514299	0.0444857	0.000781964	0.237296	0.0228732	0.00048677	0.432808	0.0776175	0.00494313	0.0147872	0.00736511	3.06088e-05	0.849904	0.0612632	0.0023215	0.131469
rs73031143	5	1124918	0.142258	0.00121694	0.00524413	0.00444047	1.5016e-05	0.869917	0.0695285	0.0026521	0.0671133	0.267523	0.00517431	0.0126349	0.0482011	0.00221643	0.107322	0.659409	0.0323559	1.79112e-08
rs12519048	5	1133929	0.0541412	0.00121652	0.00525186	0.161226	0.00873825	7.79855e-05	0.0462115	0.000279013	0.552604	0.0551962	0.00126771	0.217047	0.0423135	0.000731733	0.354825	0.0755079	0.000570038	0.45481
rs12523049	5	1204745	0.0497264	0.00120569	0.0054575	0.15168	0.00236628	0.0398051	0.0229447	0.000144017	0.669628	0.102442	0.00183623	0.137372	0.0749826	0.00249031	0.0878322	0.408702	0.0901179	0
rs12520454	5	1204753	0.0497264	0.00120569	0.0054575	0.15168	0.00236628	0.0398051	0.0229447	0.000144017	0.669628	0.102442	0.00183623	0.137372	0.0749826	0.00249031	0.0878322	0.408702	0.0901179	0
rs34156669	5	1171079	0.154056	0.00119924	0.00558392	0.31332	0.00464686	0.00396607	0.109309	0.00816592	0.00131474	0.431711	0.00945951	0.000746268	0.143884	0.00816256	0.00199929	0.435363	0.0144632	0.000166667
rs10475005	5	1424934	0.0391807	0.00119864	0.00559581	0.0444857	0.000781964	0.237296	0.0199914	0.000373491	0.492026	0.0776175	0.00494313	0.0147872	0.00736511	3.06088e-05	0.849904	0.0612632	0.0023215	0.131469
rs27052	5	1469954	0.149804	0.00119725	0.00562337	0.589884	0.00493511	0.0029891	0.303351	0.00807612	0.00139816	0.0962019	0.00109257	0.251803	0.243546	0.00223781	0.105642	0.0167795	0.00018774	0.667971
rs10071324	5	1162812	0.117102	0.00119315	0.00570574	0.0454463	0.000592513	0.30362	0.168046	0.00875155	0.000881172	0.357745	0.00562648	0.00930658	0.160832	0.00946289	0.00087661	0.526417	0.0236599	1.47007e-06
rs36991	5	1496507	0.0350918	0.00119269	0.00571508	0.222951	0.00319007	0.0169894	0.124305	0.0133158	4.08557e-05	0.036233	0.00100843	0.270911	0.120601	0.0114652	0.00024972	0.0200064	2.3018e-05	0.880613
rs11738600	5	1230738	0.178606	0.00119197	0.00572981	0.372444	0.00259011	0.0314922	0.0990445	0.00462812	0.0155776	0.130345	0.000950091	0.285228	0.208313	0.000968975	0.286987	0.296252	0.00595136	0.0157342
rs10053602	5	1428020	0.0374083	0.00118468	0.00588017	0.0388488	0.000874861	0.211299	0.023113	0.000492663	0.430036	0.0776175	0.00494313	0.0147872	0.00736511	3.06088e-05	0.849904	0.0598632	0.00214318	0.147268
rs56163468	5	1158118	0.172623	0.00118406	0.00589298	0.102403	0.000362302	0.421162	0.0642274	0.00191662	0.119596	0.425469	0.0083419	0.00154265	0.149074	0.00680285	0.00478401	0.493973	0.0158558	8.08327e-05
rs114691969	5	1485467	0.240672	0.00118324	0.00591029	0.366427	0.00903913	5.87075e-05	0.638402	0.00571433	0.00719788	0.126269	0.00246313	0.0853119	0.160088	0.000173675	0.65215	0.980615	0.00421263	0.0421697
rs4323268	5	1117629	0.0627702	0.00117998	0.00597915	0.090477	0.00226043	0.0445094	0.213354	0.00794708	0.00152752	0.181741	0.00804328	0.00187503	0.232656	0.0135839	6.70214e-05	0.155751	0.00289326	0.0922083
rs27053	5	1470463	0.148565	0.00117883	0.00600367	0.55035	0.0043914	0.00510165	0.303351	0.00807612	0.00139816	0.0987199	0.00115051	0.239605	0.243546	0.00223781	0.105642	0.0112784	8.53216e-05	0.772457
rs27057	5	1475844	0.0894943	0.00117735	0.00603516	0.498357	0.0207441	1.15196e-09	0.0685688	0.00182646	0.128656	0.0817077	0.0018297	0.138074	0.256054	0.00279692	0.0704548	0.0932516	0.00231593	0.131933
rs74739441	5	1337059	0.0500928	0.0011654	0.00629723	0.328699	0.000199993	0.550072	0.50121	0.0112831	0.000159054	0.0634629	0.0036407	0.0364458	0.287287	0.036638	5.86065e-11	0.417508	0.00442091	0.0373914
rs31484	5	1337791	0.0573622	0.00116518	0.00630213	0.224042	0.0470432	0	0.349133	0.0439651	9.01501e-14	0.0225171	0.000359699	0.510834	0.0460577	0.00199889	0.126195	0.564432	0.131974	0
rs73734051	5	1205122	0.262396	0.00116396	0.00632946	0.152953	0.00147548	0.104518	NA	NA	NA	NA	NA	NA	NA	NA	NA	0.988646	0.00609084	0.0145593
rs111979465	5	1143981	0.0627254	0.00113717	0.00696317	0.00196619	3.68784e-07	0.979525	0.0872791	0.00523641	0.0100906	0.210595	0.00179554	0.141807	NA	NA	NA	0.0997454	0.00401183	0.0473871
rs2652510	5	1447745	0.0930081	0.00112526	0.0072653	0.293056	0.0036277	0.0109152	0.147695	0.00841924	0.00110553	0.249238	0.0160785	1.10177e-05	0.205676	0.0018926	0.136733	0.127167	0.00392955	0.0497174
rs55638867	5	1131547	0.0447526	0.00112517	0.00726769	0.0279836	3.05421e-05	0.81533	0.0430801	0.00176303	0.135488	0.0737902	0.000350272	0.516425	NA	NA	NA	0.19119	0.0262305	3.97604e-07
rs2962036	5	1498994	0.10615	0.00112198	0.00735091	0.0127609	6.01624e-05	0.743066	0.0338155	0.000519048	0.417948	0.30929	0.00300484	0.0573705	0.0212885	0.000422357	0.482079	0.534577	0.0167181	5.17265e-05
rs62331112	5	1424249	0.0377042	0.00111369	0.00757176	0.0444857	0.000781964	0.237296	0.0126221	0.000149549	0.663725	0.0758288	0.00481225	0.0161697	0.00736511	3.06088e-05	0.849904	0.0612632	0.0023215	0.131469
rs185599076	5	1155943	0.035273	0.00111255	0.00760272	0.181598	0.0202787	1.7646e-09	0.132325	0.000976904	0.266474	0.0661474	0.00353667	0.0392253	0.120709	0.00141001	0.198999	0.0392116	0.0012038	0.277412
rs11747185	5	1170150	0.061558	0.0010957	0.00807448	0.0412827	0.00145118	0.107417	0.0363052	0.00107867	0.242943	0.0873046	0.00189433	0.131307	0.103651	0.00306011	0.0584674	0.37221	0.0269737	2.72667e-07
rs72707255	5	1131467	0.0432172	0.00106543	0.00899919	0.0153782	9.26821e-06	0.897628	0.0336907	0.00112465	0.233148	0.0737902	0.000350272	0.516425	NA	NA	NA	0.190047	0.0261677	4.10504e-07
rs13171163	5	1205848	0.0417256	0.0010642	0.00903872	0.0719708	0.000244155	0.50903	0.0709791	0.00117205	0.223545	0.0549979	0.000495091	0.440454	0.0764294	0.00246674	0.089348	0.273658	0.0463219	1.61007e-11
rs28382247	5	1420231	0.0351184	0.00105838	0.00922958	0.0517544	0.00162334	0.0886192	0.00980882	9.07162e-05	0.734894	0.0539913	0.00251215	0.0822633	0.00736511	3.06088e-05	0.849904	0.0714245	0.003068	0.0829241
rs13169599	5	1180760	0.0358565	0.00105627	0.00929969	0.04321	0.000980166	0.185804	0.0197078	8.02145e-05	0.750167	0.00531362	2.77317e-05	0.855132	0.154116	0.00213496	0.113998	0.26194	0.0491788	3.85836e-12
rs12652930	5	1161962	0.168765	0.00105056	0.00949232	0.000330751	4.5882e-08	0.992777	0.15527	0.00691695	0.00310789	0.423864	0.00853523	0.00135994	0.159033	0.0111216	0.000309464	0.803888	0.0433604	7.09305e-11
rs2617595	5	1448131	0.0898934	0.00104894	0.00954775	0.274287	0.00313452	0.0179785	0.140539	0.00774782	0.00175155	0.25421	0.0166137	7.86792e-06	0.196779	0.00172083	0.155918	0.121342	0.00360757	0.0600711
rs465989	5	1432766	0.082672	0.00104479	0.00969115	0.00130768	2.75006e-07	0.982319	0.0451052	0.000181694	0.631775	0.0198973	0.000200245	0.623705	0.0247763	0.000164958	0.660431	0.789981	0.0488194	4.61742e-12
rs55771233	5	1123561	0.0492337	0.00104464	0.0096961	0.011913	5.07936e-05	0.763267	0.0390601	0.00119814	0.218462	0.0077463	2.97078e-05	0.850118	NA	NA	NA	0.112481	0.00787393	0.00547198
rs27074	5	1383435	0.123733	0.00103796	0.00993193	0.00591628	2.84407e-05	0.821686	0.140391	0.00051103	0.421567	0.0226766	5.07734e-05	0.804876	0.137295	0.0031415	0.0552159	0.997886	0.037899	1.09889e-09
rs7719062	5	1168929	0.167454	0.0010343	0.0100633	0.23846	0.00163882	0.0871132	0.197386	0.0142958	2.12944e-05	0.32906	0.00442113	0.0211524	0.181703	0.0124792	0.00013287	0.701111	0.0324596	1.6998e-08
rs458609	5	1434191	0.0818927	0.00102449	0.0104246	0.00130768	2.75006e-07	0.982319	0.0451052	0.000181694	0.631775	0.0198973	0.000200245	0.623705	0.0247763	0.000164958	0.660431	0.788429	0.0483876	5.73008e-12
rs2927683	5	1437773	0.270335	0.00102413	0.0104381	0.436821	0.00722726	0.0003272	NA	NA	NA	0.0534606	0.000620951	0.387624	NA	NA	NA	0.969997	0.00222508	0.139761
rs2963241	5	1437908	0.270335	0.00102413	0.0104381	0.436821	0.00722726	0.0003272	NA	NA	NA	0.0534606	0.000620951	0.387624	NA	NA	NA	0.969997	0.00222508	0.139761
rs28336	5	1473445	0.138912	0.00101806	0.0106689	0.542546	0.00422124	0.00603728	0.292136	0.00742452	0.00218816	0.105189	0.00128955	0.213129	0.223826	0.00186155	0.139995	0.0186349	0.00023712	0.629766
rs2975292	5	1419817	0.0501453	0.00101787	0.0106762	0.106325	0.00130362	0.127043	0.112154	0.00230101	0.088115	0.00566868	9.38494e-06	0.915415	0.0283328	2.96009e-05	0.852367	0.389376	0.0311286	3.32833e-08
rs11564751	5	1447108	0.247869	0.00100453	0.011202	0.100142	0.000215333	0.53516	0.398792	0.00416592	0.0217493	0.341578	0.00194129	0.126623	0.0112685	7.40951e-06	0.925818	0.47747	0.0024865	0.11852
rs13190298	5	1180792	0.0347835	0.000998243	0.0114587	0.0352935	0.000639777	0.285095	0.0197078	8.02145e-05	0.750167	0.00327083	1.05553e-05	0.910317	0.154116	0.00213496	0.113998	0.266397	0.051498	1.21125e-12
rs13156404	5	1180793	0.0347835	0.000998243	0.0114587	0.0352935	0.000639777	0.285095	0.0197078	8.02145e-05	0.750167	0.00327083	1.05553e-05	0.910317	0.154116	0.00213496	0.113998	0.266397	0.051498	1.21125e-12
rs27054	5	1470994	0.136657	0.000995211	0.0115848	0.542546	0.00422124	0.00603728	0.289502	0.00742013	0.0021948	0.0962019	0.00109257	0.251803	0.223826	0.00186155	0.139995	0.0137344	0.000127279	0.723956
rs113188615	5	1233890	0.211206	0.000992377	0.0117039	0.290803	0.00582803	0.00125412	0.826035	0.0029495	0.0535019	0.0226315	6.23621e-06	0.931006	0.158762	0.000105133	0.725798	0.102614	0.00216574	0.145156
rs3935616	5	1184999	0.0600811	0.000991575	0.0117378	0.00758843	5.69846e-05	0.74971	0.0069242	4.8376e-06	0.937672	0.0973015	0.00272837	0.0701502	0.112765	0.00468455	0.0192251	0.429082	0.0334429	1.03518e-08
rs8352	5	1462936	0.142791	0.000990148	0.0117984	0.551183	0.00326843	0.0156888	0.3341	0.00866918	0.000932082	0.130298	0.00188617	0.13214	0.182095	0.00119458	0.237116	0.0245674	0.000435276	0.513676
rs12514171	5	1225990	0.101735	0.000989105	0.011843	0.108764	0.0109763	9.52824e-06	0.488907	0.0268576	5.66048e-09	0.290645	0.0120893	0.000137848	0.000157636	1.21328e-08	0.996994	0.263454	0.00352399	0.0631177
rs13179966	5	1203226	0.0399101	0.000983082	0.0121034	0.122369	0.000977701	0.186358	0.0611539	0.000742788	0.332565	0.0803262	0.000978891	0.278044	0.0817419	0.0029815	0.0618018	0.3003	0.0608486	1.14353e-14
rs62329688	5	1307868	0.0533839	0.000981249	0.0121838	0.221384	0.047823	0	0.355921	0.0505079	1.33227e-15	0.0876906	0.000659357	0.373331	0.0345265	0.00104905	0.267916	0.567691	0.139352	0
rs10069463	5	1395679	0.0421299	0.000980487	0.0122175	0.133626	0.00203768	0.0564309	0.245374	0.0137889	2.98207e-05	0.138476	0.00570965	0.00879989	0.365767	0.00780661	0.00250939	0.258085	0.0199628	9.73105e-06
rs2550946	5	1450398	0.0860581	0.00097907	0.0122802	0.27942	0.00354111	0.0119086	0.147356	0.00832653	0.00117787	0.217013	0.0124385	0.000110334	0.205676	0.0018926	0.136733	0.11765	0.00332188	0.0711869
rs31491	5	1477195	0.137606	0.000978942	0.0122858	0.528328	0.00304592	0.0196806	0.322232	0.00907289	0.000707999	0.130207	0.00201004	0.120096	0.217799	0.00178966	0.147888	0.0339959	0.00080352	0.374873
rs2277007	5	1466698	0.0398243	0.000975945	0.0124197	0.0447994	0.000267422	0.489504	0.0932502	0.00611345	0.00543891	0.101498	0.00549272	0.010185	0.162039	0.00946993	0.000872725	0.0518212	0.00133346	0.252977
rs12519229	5	1226114	0.101116	0.000974763	0.0124728	0.10587	0.0104346	1.58184e-05	0.488907	0.0268576	5.66048e-09	0.290645	0.0120893	0.000137848	0.000157636	1.21328e-08	0.996994	0.247892	0.00308171	0.0822394
rs4975622	5	1232551	0.0860232	0.000974167	0.0124997	0.497871	0.0298652	2.80664e-13	0.182567	0.0215546	1.79235e-07	0.0634691	0.000504489	0.436148	0.0844352	0.00141638	0.197987	0.0193926	3.65895e-05	0.84981
rs2853668	5	1299910	0.0795583	0.000967568	0.0128017	0.0994913	0.00206455	0.0548286	0.278555	0.00841611	0.00110789	0.0797062	0.0039105	0.0301553	0.330061	0.0106776	0.000408526	0.574113	0.025912	4.67422e-07
rs10067280	5	1102591	0.0535112	0.000966089	0.0128704	0.0675753	0.001743	0.0776696	0.0910994	0.00140567	0.182547	0.12986	0.00531756	0.0114654	0.173126	0.00712127	0.00389551	0.151393	0.00300267	0.0862709
rs2937643	5	1434955	0.247474	0.000964626	0.0129388	0.488706	0.0105982	1.35721e-05	NA	NA	NA	0.0521564	0.000622794	0.38692	NA	NA	NA	0.0127471	1.05592e-05	0.918975
rs2550947	5	1450391	0.0850511	0.000958971	0.0132064	0.25355	0.00297921	0.0210715	0.147356	0.00832653	0.00117787	0.215954	0.0122348	0.000125633	0.205676	0.0018926	0.136733	0.114448	0.00313059	0.0798488
rs72709406	5	1204428	0.0524748	0.000957611	0.0132716	0.100551	0.0049368	0.00298417	0.10727	0.000326217	0.520785	0.107026	0.000397698	0.489315	0.384517	0.0010168	0.275399	0.215407	0.0210334	5.62205e-06
rs116755161	5	1466371	0.0533944	0.000957193	0.0132917	0.081067	0.00450128	0.00457733	0.591488	7.84615e-05	0.752821	0.573359	0.00334464	0.0449569	0.0430402	4.41267e-05	0.820254	0.447548	0.0274863	2.10243e-07
rs2617577	5	1410357	0.0410761	0.000954311	0.0134312	0.135414	0.0066042	0.00059387	0.0816987	0.00493715	0.0124857	0.0295841	0.000836506	0.315988	0.0846082	0.00366442	0.0383966	0.274296	0.054261	3.04978e-13
rs36993	5	1495648	0.0849935	0.000953657	0.0134631	0.0384646	0.000514762	0.337642	0.0491928	0.000164802	0.648095	0.302491	0.0156027	1.48677e-05	0.249724	0.0124325	0.000136778	0.0773719	0.00389926	0.0506058
rs7731336	5	1128537	0.0686699	0.000952448	0.0135222	0.0881676	0.00651767	0.000645295	NA	NA	NA	NA	NA	NA	NA	NA	NA	0.306651	0.0050818	0.0256395
rs73734023	5	1130972	0.0686699	0.000952448	0.0135222	0.0881676	0.00651767	0.000645295	NA	NA	NA	NA	NA	NA	NA	NA	NA	0.306651	0.0050818	0.0256395
rs10054420	5	1226576	0.0996257	0.00094927	0.0136788	0.109728	0.0111346	8.21804e-06	0.4959	0.0278468	2.97772e-09	0.290645	0.0120893	0.000137848	0.000157636	1.21328e-08	0.996994	0.247892	0.00308171	0.0822394
rs2550948	5	1450329	0.0847461	0.000946785	0.0138027	0.27942	0.00354111	0.0119086	0.147356	0.00832653	0.00117787	0.215954	0.0122348	0.000125633	0.196779	0.00172083	0.155918	0.120836	0.0035188	0.063312
rs4975630	5	1214445	0.158607	0.000944011	0.0139422	0.106792	0.000389861	0.404032	0.399772	0.0109943	0.000193126	0.234663	0.0029362	0.0602926	0.211939	0.000602731	0.401043	0.0727309	0.00365027	0.0585756
rs1158732349	5	1414454	0.228483	0.000940882	0.0141014	0.134097	0.00643584	0.000698056	0.864065	0.000335144	0.515135	0.977954	0.00343168	0.0422571	0.288391	0.00340163	0.0460462	0.852354	0.0133322	0.000300782
rs10036478	5	1437783	0.0418623	0.000940122	0.0141403	0.00497366	1.72995e-05	0.860471	0.0925905	0.001621	0.152312	0.0268063	0.000163413	0.657624	0.17526	0.00100386	0.278475	0.310257	0.021806	3.78664e-06
rs28576270	5	1259918	0.185998	0.000937434	0.0142789	0.143013	0.00242657	0.0373614	0.961497	0.00517247	0.0105594	0.880238	0.00196585	0.124247	NA	NA	NA	0.990191	0.00509756	0.0254117
rs2963242	5	1437611	0.259283	0.000935999	0.0143535	0.423469	0.00672523	0.000528803	NA	NA	NA	0.0534606	0.000620951	0.387624	NA	NA	NA	0.969997	0.00222508	0.139761
rs2927682	5	1437694	0.259283	0.000935999	0.0143535	0.423469	0.00672523	0.000528803	NA	NA	NA	0.0534606	0.000620951	0.387624	NA	NA	NA	0.969997	0.00222508	0.139761
rs113838085	5	1364903	0.131659	0.000934037	0.0144561	0.20032	0.00203701	0.0564711	0.449418	0.0171865	3.14879e-06	0.20405	0.00348023	0.0408258	0.234671	0.0151409	2.56622e-05	6.4666e-05	3.52143e-09	0.998518
rs409932	5	1367621	0.0802471	0.000933203	0.0144999	0.0173784	0.000270246	0.48722	0.0404343	0.000232922	0.587406	0.111786	0.0031162	0.0529443	9.62232e-05	1.95755e-09	0.998792	0.437719	0.0264009	3.6465e-07
rs7379677	5	1201349	0.0318096	0.000932598	0.0145318	0.0904886	0.00306765	0.0192482	0.438061	0.00492429	0.0126008	0.113663	0.00931511	0.0008194	0.0778971	0.00541979	0.0117968	0.294593	0.00200788	0.16069
rs75359328	5	1167503	0.149127	0.000931084	0.014612	0.103047	0.00048161	0.353695	0.178193	0.011759	0.000115585	0.3667	0.00563004	0.00928425	0.180757	0.0115582	0.000235645	0.652166	0.0288411	1.05832e-07
rs111454557	5	1481224	0.0440705	0.000929782	0.0146812	0.123753	0.00659612	0.000598489	0.591488	7.84615e-05	0.752821	0.492682	0.00185066	0.135837	NA	NA	NA	0.321278	0.0290903	9.32865e-08
rs183126	5	1365983	0.0840351	0.000929659	0.0146878	0.00797313	5.85946e-05	0.746319	0.0187638	4.66777e-05	0.808083	0.120932	0.00338346	0.0437311	0.00585786	6.24784e-06	0.931865	0.457274	0.0237774	1.38465e-06
rs73031190	5	1160615	0.097842	0.000929509	0.0146958	0.0155151	3.64839e-05	0.798518	0.56303	0.0109151	0.000203696	0.054777	0.000517342	0.430362	0.0914678	0.000855237	0.317159	0.480331	0.00943525	0.0023594
rs74490548	5	1107722	0.243861	0.000928462	0.0147518	0.634687	0.00115171	0.151513	0.703486	0.00202504	0.109623	0.016028	6.71781e-05	0.776286	0.0168013	0.00016429	0.661076	0.995829	0.0161314	7.00766e-05
rs80038042	5	1108193	0.243861	0.000928462	0.0147518	0.634687	0.00115171	0.151513	0.703486	0.00202504	0.109623	0.016028	6.71781e-05	0.776286	0.0168013	0.00016429	0.661076	0.995829	0.0161314	7.00766e-05
rs4639276	5	1455401	0.084603	0.000919315	0.0152505	0.342167	0.00487794	0.00316122	0.147034	0.00823666	0.00125258	0.21391	0.0118434	0.000161278	0.194173	0.0015862	0.173105	0.13344	0.00436281	0.0386644
rs7379082	5	1143351	0.113888	0.00091497	0.0154935	0.126961	0.00063781	0.285837	0.1449	0.00236832	0.0835961	0.100612	0.000723657	0.351001	0.073697	0.000555201	0.420261	0.176446	0.00155167	0.217524
rs34624147	5	1137617	0.169176	0.000913275	0.0155893	0.494133	0.00203213	0.0567681	0.039054	0.000802812	0.313766	0.362679	0.00715962	0.00335082	0.117034	0.00490039	0.0166447	0.464156	0.0109384	0.00106005
rs62331136	5	1458831	0.134558	0.000910676	0.0157375	0.847601	0.00706911	0.000380533	0.227331	0.00439746	0.0183923	0.130251	0.00194337	0.12642	0.219679	0.0017522	0.152199	0.0360025	0.000890391	0.350241
rs27050	5	1467896	0.0441149	0.000902856	0.0161921	0.00381534	4.56024e-06	0.928091	0.0902782	0.00600478	0.00586916	0.0655501	0.00255092	0.0799356	0.146574	0.00769409	0.00269671	0.121404	0.00662479	0.0108343
rs6860992	5	1455831	0.083792	0.000901137	0.0162939	0.342167	0.00487794	0.00316122	0.147034	0.00823666	0.00125258	0.21391	0.0118434	0.000161278	0.194173	0.0015862	0.173105	0.137006	0.00461822	0.0333864
rs27058	5	1478596	0.132623	0.000901076	0.0162975	0.528328	0.00304592	0.0196806	0.329914	0.00967833	0.000469415	0.115345	0.00166617	0.157015	0.245803	0.00169627	0.158903	0.0246401	0.000397772	0.532396
rs200038239	5	1495334	0.0796194	0.000896946	0.0165447	0.0344141	0.000361078	0.421947	0.0538846	0.000207848	0.608258	0.287807	0.0142819	3.42368e-05	0.203544	0.00881988	0.00131649	0.0653273	0.00263973	0.107749
rs78955030	5	1169543	0.127513	0.000893616	0.0167468	0.118719	0.00128918	0.129168	0.196282	0.0146627	1.66932e-05	0.266557	0.00297488	0.0586272	0.18834	0.0129767	9.75922e-05	0.573813	0.024625	8.99279e-07
rs31494	5	1361554	0.0788241	0.000891843	0.0168554	0.0565576	0.0026678	0.0290492	0.00512056	1.80136e-05	0.880059	0.15404	0.00591725	0.0076547	0.0373856	0.000347175	0.523907	0.52697	0.0338403	8.47271e-09
rs7718900	5	1224059	0.0953804	0.00088893	0.0170356	0.107601	0.00987202	2.68121e-05	0.481505	0.0262536	8.38156e-09	0.290645	0.0120893	0.000137848	0.000157636	1.21328e-08	0.996994	0.263454	0.00352399	0.0631177
rs7736057	5	1224170	0.0960899	0.00088379	0.0173582	0.10587	0.0104346	1.58184e-05	0.458066	0.0238521	4.00094e-08	0.290645	0.0120893	0.000137848	0.000157636	1.21328e-08	0.996994	0.263454	0.00352399	0.0631177
rs62331115	5	1433157	0.0336964	0.000871881	0.0181302	0.0401193	0.000631679	0.288164	0.0133409	0.000165593	0.647309	0.0776138	0.00499196	0.0143031	0.0933153	0.000272653	0.572207	0.0612632	0.0023215	0.131469
rs456027	5	1472956	0.127782	0.000865316	0.0185709	0.542546	0.00422124	0.00603728	0.297775	0.00774788	0.00175146	0.0624142	0.000457921	0.458146	0.223826	0.00186155	0.139995	0.0161866	0.000177841	0.676332
rs456752	5	1484711	0.218403	0.000864153	0.0186501	0.0331768	0.000117838	0.646408	0.220858	0.000463182	0.444179	0.639941	0.00273813	0.0696508	0.147601	0.0146576	3.45519e-05	0.997985	0.0295751	7.29954e-08
rs6869645	5	1404433	0.050783	0.000854956	0.0192889	0.281691	0.00419091	0.00622163	0.266598	0.012286	8.12279e-05	0.16248	0.00706155	0.003575	0.486528	0.0121663	0.000161377	0.239467	0.0101469	0.00161377
rs6865308	5	1218813	0.0857152	0.000853125	0.0194187	0.38826	0.0093747	4.27951e-05	0.0583508	0.000747687	0.330976	0.0388148	0.000783639	0.331781	0.385676	0.00634546	0.00643528	0.0184213	8.41861e-05	0.773934
rs27919	5	1361773	0.0306929	0.000852668	0.0194512	0.178633	0.0275904	2.22322e-12	0.435001	0.00732634	0.0023415	0.145512	0.0172007	5.44167e-06	0.199609	0.00370912	0.0372341	0.506501	0.011617	0.000740548
rs13173406	5	1147250	0.0709542	0.000844507	0.0200421	0.114892	0.0051217	0.00249078	0.130938	0.00280704	0.0596136	0.16402	0.00291037	0.0614331	0.000110633	7.18695e-09	0.997686	0.169543	0.012252	0.000530018
rs62329574	5	1132163	0.0295139	0.00084445	0.0200463	0.0851136	0.00446468	0.00474562	0.0442549	0.00188844	0.122349	0.108174	0.000879554	0.303849	0.0205974	0.000228219	0.605341	0.0427355	0.00142068	0.238024
rs31493	5	1361566	0.0766412	0.00084313	0.0201436	0.0549509	0.00249484	0.0347833	0.00512056	1.80136e-05	0.880059	0.150306	0.00561483	0.00937991	0.0315572	0.000245679	0.591863	0.52697	0.0338403	8.47271e-09
rs57212133	5	1425051	0.0339458	0.000835762	0.0206959	0.092131	0.000136561	0.621405	0.0143435	0.000193983	0.620479	0.0776175	0.00494313	0.0147872	0.0101571	5.77589e-05	0.794896	0.0706413	0.00321285	0.0759923
rs7713981	5	1137205	0.0503591	0.000833157	0.0208949	0.0537524	0.00182499	0.0710139	0.0187646	0.000141307	0.672569	0.0961162	0.00407195	0.0269426	0.0686477	0.00143787	0.194617	0.190425	0.00863098	0.00363369
rs35083412	5	1255507	0.203665	0.000821747	0.0217901	0.167002	0.00221225	0.0468412	0.961497	0.00517247	0.0105594	0.880238	0.00196585	0.124247	NA	NA	NA	0.967929	0.00372345	0.0561034
rs27056	5	1473862	0.126272	0.000820581	0.0218838	0.551183	0.00326843	0.0156888	0.297775	0.00774788	0.00175146	0.0834207	0.000814534	0.322429	0.223826	0.00186155	0.139995	0.0210793	0.00030523	0.584431
rs2736109	5	1296644	0.0802138	0.000819986	0.0219318	0.184524	0.0114716	5.99992e-06	0.597944	0.0664971	0	0.0346963	0.00025014	0.583464	0.0014007	9.87685e-07	0.972882	0.644005	0.0396199	4.62963e-10
rs10040882	5	1418443	0.0315769	0.000819416	0.0219778	0.0390943	0.00077204	0.240295	0.0119121	0.000134388	0.68023	0.0539913	0.00251215	0.0822633	0.00335648	6.30734e-06	0.931542	0.0591389	0.00215109	0.146524
rs28382248	5	1420191	0.0315769	0.000819416	0.0219778	0.0390943	0.00077204	0.240295	0.00980882	9.07162e-05	0.734894	0.0539913	0.00251215	0.0822633	0.00736511	3.06088e-05	0.849904	0.0559128	0.00194471	0.167428
rs13188619	5	1159155	0.0700213	0.000814915	0.0223451	0.0770151	0.00268126	0.0286464	0.0885767	0.00138824	0.185283	0.0155395	4.67512e-05	0.812614	0.102977	0.0015342	0.180316	0.271502	0.0138908	0.000224622
rs35525018	5	1169784	0.129938	0.000808299	0.0228964	0.276811	0.00287362	0.0234847	0.102272	0.00714837	0.0026478	0.391715	0.00829503	0.00159057	0.156796	0.00969319	0.000758133	0.446295	0.0148964	0.000133025
rs4975536	5	1176486	0.0507099	0.000803726	0.0232857	0.0743022	0.00392883	0.00807442	0.0621406	0.00283381	0.0584109	0.0443661	0.000559705	0.412089	0.1532	0.00726072	0.00356114	0.410338	0.0381431	9.72016e-10
rs2853691	5	1252835	0.0456828	0.000795176	0.0240322	0.0390589	0.000284639	0.475848	0.213112	0.00597748	0.00598258	0.0776326	0.00256782	0.0789435	0.2493	0.0489919	3.70814e-14	0.229633	0.00620824	0.0136406
rs36035218	5	1380844	0.173111	0.000792663	0.0242562	0.496682	0.005503	0.00171842	0.0782789	0.00155965	0.1603	0.136306	0.00604718	0.00701662	0.0165327	0.000120193	0.70766	0.829561	0.0190171	1.5814e-05
rs4620062	5	1147775	0.0726583	0.000787687	0.0247064	0.1288	0.00149143	0.102662	0.0100633	3.09493e-05	0.843211	0.21537	0.00731117	0.00303213	0.0244168	0.00027819	0.568332	0.0985908	0.001536	0.219861
rs34632076	5	1369498	0.0428972	0.000786264	0.0248367	0.507828	0.003053	0.0195385	0.0913964	0.00281111	0.0594293	0.100282	0.00532674	0.0113944	0.138444	0.00112153	0.251999	0.249934	0.0202221	8.51932e-06
rs3922757	5	1151046	0.0288237	0.000779804	0.0254374	0.115747	0.00999232	2.39486e-05	0.149495	0.00174384	0.137634	0.0601159	0.00342253	0.0425328	0.0181693	3.38873e-05	0.84217	0.0376006	0.000937195	0.337882
rs3923071	5	1150492	0.0288237	0.000779804	0.0254374	0.110935	0.00925597	4.7857e-05	0.136935	0.0014495	0.175871	0.0601159	0.00342253	0.0425328	0.0181693	3.38873e-05	0.84217	0.0376006	0.000937195	0.337882
rs12332091	5	1418630	0.0306787	0.00077512	0.0258822	0.0390943	0.00077204	0.240295	0.0119121	0.000134388	0.68023	0.0539913	0.00251215	0.0822633	0.000661506	2.46919e-07	0.986439	0.0570101	0.00198778	0.1628
rs4326188	5	1163289	0.0675276	0.000774998	0.0258939	0.0917737	0.00181716	0.0716221	0.0546256	0.0024564	0.0780577	0.0301335	0.000221873	0.60556	0.149209	0.00740769	0.00324024	0.556573	0.0477551	7.86149e-12
rs380145	5	1328782	0.168868	0.000767033	0.0266696	0.0235018	1.97954e-06	0.952586	0.277901	0.00531281	0.00955845	0.647135	0.00862768	0.00128047	0.080253	0.000250365	0.588351	0.0641572	0.00237029	0.127483
rs12332680	5	1218596	0.0875175	0.000763856	0.0269856	0.104776	0.0103233	1.75581e-05	0.472772	0.0272147	4.48872e-09	0.258997	0.0106134	0.000354621	0.0111502	5.95635e-05	0.79179	0.188824	0.00187753	0.174953
rs370045443	5	1228125	0.154698	0.000763647	0.0270065	0.0525691	6.7838e-05	0.727781	0.0837928	0.00333773	0.0399762	0.0837717	0.000402977	0.486446	0.300232	0.0021519	0.112573	0.33124	0.00732287	0.00738682
rs461889	5	1472584	0.0324723	0.00075992	0.0273826	0.0435775	0.000146944	0.608447	0.0751206	0.00401377	0.0242956	0.0977932	0.00493248	0.014895	0.148594	0.0075549	0.00294822	0.0199213	0.000211862	0.648635
rs78723526	5	1108425	0.225146	0.000758886	0.0274879	0.894397	0.000680729	0.27019	0.703486	0.00202504	0.109623	0.016028	6.71781e-05	0.776286	0.0168013	0.00016429	0.661076	0.995829	0.0161314	7.00766e-05
rs428280	5	1436361	0.0720761	0.000758491	0.0275282	0.0233029	0.000252165	0.502161	0.0541391	0.000260628	0.565993	0.0198973	0.000200245	0.623705	0.0247763	0.000164958	0.660431	0.788429	0.0483876	5.73008e-12
rs35723950	5	1369562	0.0418315	0.000751553	0.0282467	0.507828	0.003053	0.0195385	0.0913964	0.00281111	0.0594293	0.0909673	0.00444104	0.0208639	0.122818	0.000887603	0.308172	0.249934	0.0202221	8.51932e-06
rs78343865	5	1169481	0.155443	0.0007487	0.0285479	0.28679	0.00145559	0.106884	0.188469	0.0118347	0.000109872	0.351658	0.00466822	0.017846	0.195094	0.0137707	5.97133e-05	0.661108	0.0252791	6.44766e-07
rs460700	5	1429854	0.0716263	0.000747018	0.0287269	0.0323879	0.000487115	0.350959	0.0451052	0.000181694	0.631775	0.0246652	0.000292116	0.553478	0.0698244	0.00124461	0.227536	0.779872	0.0461777	1.73054e-11
rs7732456	5	1392850	0.0556921	0.000746422	0.0287907	0.0654307	0.00070206	0.262813	0.0657695	0.00011912	0.697994	0.0670936	0.000496645	0.439737	0.083664	0.00250429	0.0869465	0.146459	0.00707345	0.00846678
rs111206024	5	1166450	0.135463	0.00074613	0.0288219	0.0589069	0.000153304	0.600793	0.196824	0.0140827	2.45312e-05	0.471058	0.00890714	0.00106766	0.195924	0.0128124	0.000108055	0.648778	0.0279433	1.66767e-07
rs7733853	5	1484379	0.038186	0.000744724	0.0289731	0.100455	0.00467461	0.00385931	0.0265476	0.000601416	0.383269	0.0821738	0.00144788	0.187094	0.172835	0.0058936	0.00864126	0.217428	0.027961	1.65278e-07
rs10630	5	1462605	0.0371188	0.000743872	0.0290651	0.109576	0.00193553	0.0629898	0.0859758	0.00472708	0.0145099	0.135156	0.013527	5.52318e-05	0.146451	0.00721148	0.00367575	0.0333585	0.000552556	0.46181
rs2042449	5	1416531	0.0289841	0.000738274	0.029677	0.0120078	6.8394e-05	0.726712	0.0164058	0.000254909	0.570286	0.0503313	0.00213388	0.109257	0.0552534	0.000112575	0.716662	0.0612632	0.0023215	0.131469
rs7702286	5	1169071	0.0695999	0.000733078	0.030257	0.0889321	0.0030759	0.0190866	0.176347	0.00171509	0.140921	0.00830534	1.07083e-05	0.909672	0.0249557	9.38169e-05	0.740411	0.0647312	0.000247921	0.622074
rs410805	5	1323081	0.110342	0.000726127	0.0310515	0.978644	0.00259986	0.0311742	0.31461	0.00640273	0.00444352	0.078533	0.00488752	0.0153592	0.290713	0.0105954	0.000430109	0.276284	0.00357103	0.0613833
rs35935756	5	1148367	0.14053	0.000722139	0.031517	0.0923805	0.000126434	0.634648	0.046	0.00144612	0.176376	0.352333	0.00671095	0.00450895	0.122568	0.00519403	0.0136952	0.4966	0.0133007	0.000305782
rs60992377	5	1208849	0.0605063	0.000699513	0.0343002	0.049093	0.000784738	0.236466	0.110614	0.00887404	0.000810606	0.0135777	9.86287e-05	0.730611	0.131375	0.00243311	0.0915594	0.265567	0.0120487	0.000589869
rs10060827	5	1222947	0.0852267	0.000696365	0.0347073	0.135013	0.015592	1.31278e-07	0.481757	0.0260777	9.3966e-09	0.302969	0.0121761	0.000130426	0.000164824	1.32644e-08	0.996857	0.247892	0.00308171	0.0822394
rs37017	5	1379647	0.141226	0.000692435	0.0352226	0.17311	5.97714e-05	0.743873	0.602851	0.0153476	1.06044e-05	0.0171531	2.49738e-05	0.862448	0.215946	0.00182619	0.143816	0.02821	0.00073906	0.394744
rs12659074	5	1213108	0.0421708	0.000688676	0.035723	0.157645	0.0047332	0.00364342	0.0744595	0.000541284	0.40815	0.0197859	0.000227348	0.601145	0.124269	0.0046474	0.0197094	0.0743322	0.000411147	0.525583
rs27064	5	1359823	0.0267051	0.000686303	0.0360426	0.175818	0.0282697	1.19793e-12	0.606201	0.0163948	5.30729e-06	0.131958	0.0154448	1.64241e-05	0.199609	0.00370912	0.0372341	0.447233	0.00960002	0.00216039
rs12517720	5	1165524	0.0515984	0.000683204	0.0364647	0.0553524	0.00212264	0.0515276	0.0487437	0.00197702	0.113922	0.0718266	0.00139975	0.194592	0.144327	0.00688279	0.00454317	0.395248	0.0293189	8.30955e-08
rs13183296	5	1200767	0.124858	0.000682048	0.0366234	0.25495	0.00493596	0.00298662	0.0656495	0.000358606	0.500782	0.337326	0.00383706	0.0317462	0.894471	0.00069352	0.367701	0.101593	0.00614816	0.0141031
rs13183297	5	1200770	0.124858	0.000682048	0.0366234	0.25495	0.00493596	0.00298662	0.0656495	0.000358606	0.500782	0.337326	0.00383706	0.0317462	0.894471	0.00069352	0.367701	0.101593	0.00614816	0.0141031
rs11956801	5	1204610	0.042856	0.000678005	0.0371844	0.105317	0.00544694	0.00181459	0.10727	0.000326217	0.520785	0.107026	0.000397698	0.489315	0.325713	0.00144898	0.192902	0.215407	0.0210334	5.62205e-06
rs10077307	5	1228514	0.104628	0.000677342	0.0372773	0.0348183	0.000996786	0.182117	0.167708	0.00134005	0.193099	0.281588	0.00679895	0.00425341	0.00471775	2.47949e-06	0.957046	0.826008	0.0193786	1.31332e-05
rs74446102	5	1167364	0.128216	0.000674732	0.0376452	0.0715278	0.000225035	0.526104	0.191272	0.0132994	4.13054e-05	0.3667	0.00563004	0.00928425	0.210065	0.0145532	3.68469e-05	0.652166	0.0288411	1.05832e-07
rs77928413	5	1213395	0.0358344	0.000672079	0.038023	0.0332612	0.00100062	0.18128	0.0509892	0.00100346	0.260073	0.292522	0.0184759	2.44651e-06	0.161329	0.00227792	0.102567	0.400474	0.0706988	1.11022e-16
rs246993	5	1376218	0.0388037	0.000670096	0.038308	0.298257	0.000834665	0.222106	0.0383726	0.000461189	0.445161	0.108294	0.00654214	0.00504384	0.186296	0.00248084	0.0884377	0.289296	0.0275982	1.98644e-07
rs10063564	5	1437915	0.0294944	0.000669486	0.0383962	0.0316084	0.000386751	0.405914	0.00975581	8.70063e-05	0.740172	0.0747413	0.00465223	0.0180429	0.0992925	0.000303331	0.551354	0.0517013	0.00164405	0.204327
rs10068876	5	1437927	0.0294944	0.000669486	0.0383962	0.0316084	0.000386751	0.405914	0.00975581	8.70063e-05	0.740172	0.0747413	0.00465223	0.0180429	0.0992925	0.000303331	0.551354	0.0517013	0.00164405	0.204327
rs115797760	5	1206200	0.136862	0.000652272	0.0409726	0.281901	0.00306954	0.0192111	0.103376	0.00042307	0.464613	0.0104393	4.11391e-06	0.943939	0.323922	0.00325677	0.0509345	0.0787815	0.00398766	0.0480594
rs113762475	5	1364949	0.123092	0.000650258	0.0412856	0.273936	0.00222875	0.0460287	0.456877	0.0173681	2.79362e-06	0.188805	0.00294902	0.0597351	0.137956	0.00287384	0.0667009	0.105394	0.0097857	0.00195641
rs2036390	5	1462612	0.201301	0.000647575	0.0417066	0.0375525	0.000355983	0.425241	NA	NA	NA	0.975342	0.00421169	0.0244496	0.0165444	1.3409e-05	0.900323	0.992595	0.0111755	0.000935052
rs2550956	5	1447726	0.109914	0.000645247	0.0420755	0.468442	0.00335546	0.0143639	0.210017	0.00383714	0.0276437	0.108705	0.00138311	0.197266	0.195483	0.00147451	0.189028	0.0210793	0.00030523	0.584431
rs7730303	5	1265549	0.161382	0.000642662	0.0424893	0.115312	0.00139758	0.114131	0.961497	0.00517247	0.0105594	0.880238	0.00196585	0.124247	NA	NA	NA	0.980615	0.00440872	0.0376549
rs13163340	5	1365867	0.11663	0.000640336	0.0428651	0.282689	0.00310176	0.0185893	0.431357	0.0157624	8.05969e-06	0.141116	0.00178612	0.142857	0.137956	0.00287384	0.0667009	0.0907482	0.00749648	0.00671916
rs2550950	5	1448615	0.109228	0.000640048	0.0429119	0.428381	0.00295241	0.0216586	0.234545	0.00468098	0.0149975	0.108705	0.00138311	0.197266	0.205807	0.00164653	0.165148	0.0287201	0.000556558	0.460192
rs116648138	5	1116008	0.0526376	0.000635169	0.0437127	0.298237	0.0076592	0.000216829	0.630131	0.00619607	0.0051334	0.0435842	0.000689853	0.362503	0.0661134	0.00179515	0.147268	0.980615	0.00401696	0.0472457
rs12520461	5	1204825	0.0315106	0.000633903	0.043923	0.0908887	0.000402605	0.396455	0.107664	0.00253731	0.0733166	0.115078	0.00200137	0.120898	0.0749826	0.00249031	0.0878322	0.278017	0.0515397	1.18627e-12
rs4975643	5	1107670	0.0315569	0.000625777	0.0452989	0.155201	0.000930393	0.197376	0.211125	0.00597428	0.00599606	0.13863	0.00791626	0.00203761	0.0955472	0.0041192	0.0281401	0.0314471	0.000453289	0.505091
rs9312760	5	1148269	0.0393852	0.000624634	0.045496	0.0792775	0.00570553	0.00141199	0.166518	0.00409237	0.0229437	0.248129	0.0200044	9.40937e-07	0.0276618	0.000336423	0.530405	0.100053	0.0013852	0.243973
rs4074690	5	1140079	0.120166	0.000624518	0.045516	0.018862	0.00024336	0.50972	0.0455428	0.00113017	0.232003	0.433668	0.0100279	0.000516929	0.0931345	0.00299896	0.0610441	0.467837	0.0115951	0.000749148
rs73028259	5	1399180	0.0448389	0.000621492	0.0460427	0.0127744	0.00016262	0.589939	0.685758	0.000955232	0.271845	0.221702	0.0115415	0.000195595	0.161025	0.000706488	0.36326	0.0423426	0.000155991	0.695807
rs74292149	5	1212911	0.115065	0.00060599	0.0488425	0.506653	0.00475128	0.00357933	0.0637764	0.00196287	0.115224	0.0641414	0.00288706	0.0624819	0.0323186	0.000598618	0.402655	0.501146	0.0216484	4.10452e-06
rs11133778	5	1421428	0.0306938	0.000604493	0.0491222	0.00354353	3.58999e-08	0.993611	0.0626971	0.00191971	0.119298	0.222564	0.0035813	0.0380067	0.894471	0.00069352	0.367701	0.143587	0.0139943	0.000212817
rs27070	5	1346188	0.0404635	0.000597501	0.0504512	0.219848	0.0417402	0	0.211189	0.0165594	4.76122e-06	0.0496739	0.00162857	0.161777	0.0480836	0.00209531	0.117412	0.561602	0.126427	0
rs28382245	5	1420361	0.0305136	0.000595902	0.0507606	0.00354353	3.58999e-08	0.993611	0.0650955	0.00207645	0.105217	0.230453	0.0038181	0.032171	0.894471	0.00069352	0.367701	0.143587	0.0139943	0.000212817
rs889802	5	1483151	0.0318232	0.000592091	0.0515058	0.126209	0.00504693	0.00267947	0.591488	7.84615e-05	0.752821	0.492682	0.00185066	0.135837	NA	NA	NA	0.312892	0.0305147	4.5387e-08
rs60359611	5	1132800	0.199423	0.000579041	0.0541465	0.0480862	0.000469011	0.360069	0.133967	0.00050528	0.424191	0.212187	0.000365295	0.507564	0.0221026	0.000267064	0.576171	0.996204	0.0143393	0.000177779
rs62331325	5	1229610	0.0801197	0.000575912	0.0548007	0.102934	0.00979841	2.87314e-05	0.433288	0.018026	1.81187e-06	0.3521	0.0165791	8.0412e-06	0.0156999	0.000123609	0.703728	0.184551	0.00156264	0.215905
rs67330201	5	1201643	0.171548	0.000574658	0.0550652	0.0955349	0.000684379	0.26891	NA	NA	NA	NA	NA	NA	NA	NA	NA	0.518139	0.00189683	0.172752
rs6554663	5	1214149	0.0270688	0.000566702	0.0567754	0.054925	0.00276904	0.0261587	0.100086	0.000654779	0.362955	0.0733034	0.00520648	0.0123621	0.192856	0.0119114	0.000189113	0.445872	0.0124359	0.000481181
rs56982424	5	1385630	0.0438697	0.00056156	0.0579108	0.345247	0.00622162	0.000857798	0.105937	6.27913e-05	0.778155	0.278865	0.0198715	1.02238e-06	0.449121	0.0231694	1.92375e-07	0.214565	0.00528466	0.0228619
rs11564758	5	1420473	0.0294912	0.000558052	0.058699	0.00354353	3.58999e-08	0.993611	0.0602923	0.00176923	0.134802	0.230453	0.0038181	0.032171	0.894471	0.00069352	0.367701	0.143587	0.0139943	0.000212817
rs11951820	5	1159298	0.109804	0.000557301	0.0588694	0.0304113	0.000727769	0.254251	0.0694709	0.00229427	0.0885822	0.464593	0.0126394	9.70878e-05	0.141741	0.00622897	0.0069421	0.555482	0.019835	1.03901e-05
rs11742227	5	1160947	0.0264337	0.000550379	0.0604635	0.0465142	0.000183975	0.566496	0.0349622	0.000136278	0.678115	0.0835091	0.00612675	0.00665295	0.0100714	8.60174e-06	0.920091	0.158412	0.0156993	8.76667e-05
rs1472617	5	1386985	0.0922419	0.00054306	0.0621989	0.0305072	0.000873134	0.211751	0.349418	0.00798873	0.0014845	0.0484135	0.000209191	0.616058	0.024196	9.48155e-05	0.739083	0.806314	0.0269619	2.74307e-07
rs10079348	5	1384492	0.0696125	0.000532233	0.0648644	0.0342545	8.0328e-05	0.70486	0.0262792	0.000598121	0.384575	0.0280335	0.00048909	0.443238	0.085936	0.00155063	0.178001	0.542546	0.0265988	3.29798e-07
rs27055	5	1471273	0.0963172	0.000526059	0.0664389	0.542546	0.00422124	0.00603728	0.289502	0.00742013	0.0021948	0.0159494	3.72709e-05	0.832373	0.26254	0.00263987	0.0788402	0.0137344	0.000127279	0.723956
rs62329565	5	1121956	0.0330127	0.000523378	0.0671351	0.067163	0.00186747	0.0678079	0.000850923	2.50966e-07	0.98579	0.0329921	0.000673971	0.368087	0.116176	0.00554314	0.010876	0.541344	0.00787479	0.00546945
rs117149128	5	1103464	0.177741	0.000520903	0.0677849	0.843741	0.000302392	0.462403	0.582548	0.00131043	0.198092	0.0207112	1.19428e-05	0.904631	0.0304309	0.000688333	0.369499	0.995708	0.0168117	4.92843e-05
rs72709418	5	1206250	0.0363832	0.000512481	0.0700465	0.113027	0.00487706	0.00316396	0.023122	2.7959e-05	0.850885	0.0814269	8.85441e-05	0.744246	0.29121	0.00157268	0.174946	0.187752	0.0228863	2.18106e-06
rs4527647	5	1164773	0.0431656	0.000509277	0.070928	0.0500442	0.00233154	0.0412887	0.0395951	0.00129371	0.200979	0.0393185	0.00042227	0.476193	0.149487	0.0073838	0.00329034	0.373049	0.0262249	3.98749e-07
rs13180397	5	1122669	0.029578	0.000503128	0.0726535	0.039283	0.000906109	0.203328	0.103755	0.00561186	0.00773689	0.00645985	2.96238e-05	0.850328	0.039319	0.0015058	0.184401	0.0928826	0.00114463	0.289544
rs36992	5	1496234	0.162716	0.000502024	0.0729678	0.229648	0.00776403	0.000196259	0.590866	0.00339879	0.0382006	0.595003	0.00196589	0.124243	0.142236	0.0142717	4.38296e-05	0.997354	0.0287646	1.1001e-07
rs57306942	5	1362642	0.167276	0.000499074	0.0738156	0.826037	0.010217	1.93971e-05	0.216904	0.000745904	0.331553	0.0634693	0.000816878	0.321733	0.291477	0.00282354	0.0691309	0.430163	0.0306311	4.27943e-08
rs3756450	5	1448033	0.031732	0.000496748	0.0744913	0.219087	0.0137082	7.49765e-07	0.056035	0.00168757	0.14415	0.0541139	0.00167627	0.155764	0.0861711	0.00142979	0.195877	0.317042	0.00740419	0.00706604
rs2292023	5	1461274	0.0306662	0.000496717	0.0745003	0.163369	0.0100691	2.22832e-05	0.0982771	0.00588344	0.00639083	0.0318574	0.000572691	0.406718	0.104308	0.00201605	0.12458	0.298538	0.00697203	0.00895093
rs4975648	5	1468172	0.049846	0.000484242	0.0782401	0.0217847	0.000293276	0.469229	0.013963	4.74275e-05	0.806578	0.0861546	0.0028684	0.0633355	0.0984571	0.00198682	0.127345	0.27003	0.0120059	0.0006033
rs2652514	5	1442411	0.0737485	0.000479177	0.0798157	0.220924	0.00525539	0.00218634	0.168044	0.0025659	0.0717164	0.0551805	0.00208843	0.113105	0.0618115	0.000143056	0.682455	0.137145	0.00110033	0.299072
rs11954226	5	1129673	0.0320487	0.000478771	0.0799435	0.105818	0.00446901	0.00472539	0.00300053	1.12952e-06	0.969859	0.0864704	0.00378189	0.032999	0.0246983	8.47229e-05	0.752881	0.142578	0.00203247	0.158151
rs13170453	5	1317366	0.126876	0.000470137	0.0827135	0.37393	0.00046051	0.364459	0.178275	0.00246833	0.0773381	0.588386	0.00810084	0.00180575	0.12106	0.000586634	0.407405	0.0706854	0.00321018	0.0761145
rs11744733	5	1207663	0.052761	0.000470025	0.0827504	0.00435601	5.28679e-06	0.922591	0.105321	0.0081086	0.00136739	0.0052456	5.02978e-06	0.938023	0.135051	0.00258078	0.0822681	0.25344	0.0107069	0.00119843
rs6886462	5	1155358	0.0448529	0.000469724	0.0828486	0.121504	0.00331688	0.0149364	0.0581685	0.000633471	0.370882	0.0284175	0.000168387	0.652789	0.000876059	2.18605e-07	0.98724	0.204012	0.0102401	0.00153566
rs3935164	5	1152990	0.0294706	0.000460362	0.0859755	0.136365	0.00206164	0.0550002	0.134813	0.00506714	0.0113808	0.0449249	0.000269901	0.568963	0.0668105	0.000419146	0.483749	0.240185	0.0289391	1.00709e-07
rs12652860	5	1453657	0.0287338	0.000450856	0.0892814	0.109596	0.00199154	0.059299	0.0707325	0.00347698	0.0360466	0.127242	0.0119261	0.000152985	0.147426	0.00756789	0.00292377	0.0196255	0.000186472	0.669026
rs4975603	5	1181441	0.0218666	0.000449618	0.089722	0.0274268	0.000405127	0.39498	0.335971	0.00313889	0.0463851	0.0160589	0.000214569	0.611558	0.116285	0.0121988	0.000158153	0.446306	0.00515157	0.0246467
rs2981359	5	1442617	0.0393811	0.000443967	0.0917633	0.0926437	0.00206259	0.0549441	0.0243696	0.000150084	0.663161	0.0685581	0.00144315	0.187817	0.0456289	0.000764293	0.344336	0.342068	0.0219601	3.5e-06
rs35355741	5	1159922	0.0470465	0.000441108	0.0928152	0.117825	0.00318273	0.0171168	0.0806421	0.00110894	0.236439	0.0565384	0.000627754	0.385036	0.00946448	4.04176e-05	0.82785	0.249331	0.0116195	0.000739536
rs34894189	5	1154777	0.0226456	0.00044062	0.0929959	0.100795	0.00770505	0.000207577	0.0970859	0.000974509	0.267061	0.0566224	0.00319181	0.0501465	0.135852	0.00187093	0.139	0.0522564	0.0016151	0.208359
rs27048	5	1412530	0.0282725	0.00043743	0.0941877	0.1239	0.0083319	0.000114525	0.0503982	0.00054183	0.407914	0.0101807	6.64415e-05	0.777484	0.3201	0.00609667	0.00756736	0.140032	0.00723507	0.00774992
rs458321	5	1472586	0.0882995	0.000437411	0.094195	0.55035	0.0043914	0.00510165	0.292136	0.00742452	0.00218816	0.00411217	2.45828e-06	0.956649	0.223826	0.00186155	0.139995	0.0161866	0.000177841	0.676332
rs37004	5	1356569	0.121221	0.000436604	0.0944992	0.476388	0.000681678	0.269856	0.239913	0.00461788	0.0156925	0.14623	0.000547551	0.417212	0.13206	0.000667937	0.376687	0.0406115	0.00110434	0.298195
rs79325372	5	1138625	0.139587	0.000431589	0.0964132	0.0661201	0.000155053	0.598724	0.145565	0.000106312	0.713934	0.269035	0.00759212	0.0025204	0.0025458	2.20786e-07	0.987177	0.995787	0.0163577	6.233e-05
rs56221185	5	1127203	0.0315019	0.000419247	0.101306	0.00504556	1.04017e-05	0.891585	0.0011029	4.12847e-07	0.981775	0.00709457	1.3474e-05	0.898733	0.0281186	0.000256749	0.583634	0.199885	0.0112403	0.000903529
rs905201	5	1457871	0.0278203	0.000417565	0.101994	0.117073	0.00228854	0.0432059	0.0753902	0.00387503	0.0268873	0.127242	0.0119261	0.000152985	0.149053	0.00749614	0.00306144	0.0196255	0.000186472	0.669026
rs34831863	5	1151848	0.0211361	0.000411372	0.10457	0.109512	0.0089072	6.64883e-05	0.136935	0.0014495	0.175871	0.0601159	0.00342253	0.0425328	0.0985998	0.00110056	0.25648	0.0376006	0.000937195	0.337882
rs10037459	5	1481148	0.0227779	0.000410951	0.104747	0.170699	0.00902533	5.94766e-05	0.36192	0.00350136	0.0354011	0.20925	0.000781493	0.332444	0.204001	0.000155042	0.670173	0.157925	0.0165302	5.70076e-05
rs27051	5	1469322	0.0229968	0.000405669	0.107005	0.170267	0.00182204	0.0712423	0.0708653	0.00354433	0.0342931	0.0977932	0.00493248	0.014895	0.133638	0.00628442	0.00669595	0.025791	0.000370525	0.546782
rs4072572	5	1141273	0.0213876	0.000404586	0.107474	0.310059	0.000829148	0.22364	3.98919e-05	1.1017e-09	0.999058	0.0387261	0.000808026	0.324369	0.0104678	6.84368e-05	0.777201	0.0193013	0.000213203	0.6476
rs112236066	5	1494417	0.115476	0.000402979	0.108175	0.505974	0.00571082	0.00140477	0.145806	0.0015594	0.160333	0.237657	0.0020367	0.117667	0.117177	0.00118646	0.238717	0.0690942	0.0032291	0.0752545
rs4266454	5	1152133	0.0252129	0.000399163	0.10986	0.182731	0.00222522	0.046201	0.144841	0.00603706	0.00573785	0.0776616	0.000699903	0.35903	0.0745689	0.000519889	0.43544	0.210967	0.0242678	1.07861e-06
rs111994366	5	1127235	0.101237	0.000395051	0.111707	0.17251	0.000211937	0.538397	0.640277	0.0125177	6.95762e-05	0.114408	0.00969271	0.000641807	0.0877444	0.000580806	0.409744	0.529009	0.00927061	0.00257687
rs10079871	5	1481295	0.0251268	0.000392596	0.112826	0.179958	0.00678514	0.000499304	0.0722533	0.000725405	0.338287	0.155372	0.00174532	0.147504	0.457774	0.000967757	0.28729	0.213101	0.0230153	2.04217e-06
rs55843814	5	1156250	0.0216475	0.000391974	0.113112	0.107767	0.0109348	9.90507e-06	0.166324	0.00286012	0.057254	0.0715766	0.00463113	0.018306	0.0802349	0.000660823	0.37924	4.24997e-05	1.09849e-09	0.999172
rs11957528	5	1180746	0.0369109	0.000391484	0.113337	0.0505998	0.00213005	0.0511222	0.0226324	0.000408961	0.472156	0.0434433	0.000542075	0.419551	0.204766	0.0143462	4.18612e-05	0.382266	0.0270908	2.56944e-07
rs7734259	5	1205111	0.0403609	0.000389837	0.114099	0.261425	0.0025376	0.0332638	0.15964	0.00543468	0.00876822	0.0328528	0.000110287	0.715788	NA	NA	NA	0.402644	0.0342827	6.77945e-09
rs35660067	5	1212979	0.137452	0.000378767	0.119366	0.390345	0.00237485	0.0394478	0.0605808	0.00138419	0.185925	0.220983	0.00864524	0.00126592	0.341514	0.0042347	0.0260213	0.766394	0.0146037	0.000154904
rs10060889	5	1456688	0.0260015	0.00037801	0.119736	0.134147	0.00270148	0.0280524	0.0708661	0.00339793	0.038225	0.131021	0.0127121	9.26958e-05	0.147426	0.00756789	0.00292377	0.0168593	0.000136921	0.714135
rs2447846	5	1481033	0.0256152	0.000376522	0.120466	0.15101	0.00423519	0.00595438	0.0810138	0.000911977	0.282977	0.0247588	5.82793e-05	0.791261	0.537247	0.00146244	0.190848	0.206232	0.0214451	4.5541e-06
rs35860907	5	1141660	0.101526	0.000375266	0.121087	0.0967836	0.00291275	0.0225587	0.067357	0.00278114	0.0608024	0.674299	0.0214381	3.84891e-07	0.0986367	0.00355924	0.0412841	0.426602	0.0096991	0.00204899
rs78468802	5	1206165	0.123202	0.000373061	0.122185	0.35388	0.00211523	0.0519366	0.0872478	0.000232432	0.587799	0.0622227	0.000122885	0.700735	0.0541289	8.61831e-05	0.750831	0.050652	4.70819e-05	0.829921
rs113856653	5	1424254	0.0388206	0.000371823	0.122807	0.0642662	0.00391002	0.0082274	NA	NA	NA	0.573359	0.00334464	0.0449569	NA	NA	NA	0.769218	0.00104622	0.311267
rs4975594	5	1160970	0.0274735	0.000366524	0.125507	0.0222915	0.000434674	0.378267	0.0272583	0.000171204	0.641795	0.00782396	9.79595e-06	0.91359	0.12831	0.002453	0.0902443	0.190926	0.0144764	0.000165519
rs10064525	5	1392606	0.118829	0.000366503	0.125517	0.272971	0.00317623	0.0172305	0.0399589	3.84331e-05	0.825554	0.311952	0.00299311	0.0578589	0.0549746	0.000842617	0.320756	0.0465272	0.000482888	0.491505
rs11133684	5	1215359	0.128032	0.00036467	0.126467	0.979699	0.00246694	0.0358137	0.366519	0.00887228	0.000811577	0.0398352	7.31246e-05	0.766869	0.117444	4.83219e-05	0.812056	0.0528842	0.00130317	0.258438
rs3733798	5	1362933	0.0893343	0.000363023	0.127327	0.280223	0.00281388	0.0249754	0.416641	0.0146396	1.69504e-05	0.0685558	0.000402998	0.486434	0.123853	0.00226041	0.103897	0.0943357	0.00803541	0.0050131
rs7726442	5	1157198	0.0421788	0.000360918	0.128435	0.115524	0.00290547	0.022728	0.0742954	0.000928624	0.278626	0.0317056	0.000195317	0.628009	0.0127387	7.43179e-05	0.768089	0.20406	0.00830842	0.00432456
rs11133679	5	1206190	0.0325534	0.000351915	0.133299	0.0121898	1.49522e-05	0.870191	0.130808	0.00760487	0.00193252	0.0751499	0.00211768	0.110612	0.167199	0.00443078	0.0227956	0.183581	0.00795578	0.00523429
rs56031640	5	1114734	0.116515	0.000351023	0.133791	0.0403729	0.000823367	0.225261	0.991725	0.00746803	0.00212351	0.0400111	0.000423417	0.475595	0.0242916	0.00037532	0.507545	0.995632	0.0172677	3.89402e-05
rs4975636	5	1388510	0.0975304	0.000349849	0.134443	0.270416	0.017727	1.83628e-08	0.103404	0.00026585	0.562127	0.0565143	0.0013246	0.207016	0.086047	0.000492965	0.447582	0.826932	0.0324045	1.74775e-08
rs40180	5	1494324	0.0192319	0.000348369	0.13527	0.986704	0.00434151	0.00535953	0.160421	0.00271471	0.0639679	0.0617371	0.00302048	0.0567257	0.019929	0.000260922	0.580592	0.076364	0.00393474	0.0495669
rs9800090	5	1492444	0.0417513	0.000348287	0.135316	0.15488	0.00213168	0.0510333	0.0225052	0.000154297	0.658762	0.0671871	0.00225949	0.0993527	0.162214	0.00633796	0.00646676	0.306267	0.0252979	6.38634e-07
rs10052985	5	1412835	0.115233	0.000345312	0.136996	0.257601	0.00598302	0.00107968	0.508192	0.000642193	0.367609	0.261715	0.0103901	0.000409382	0.396567	0.00972496	0.000743112	0.183019	0.00014674	0.704527
rs62329606	5	1156477	0.0189931	0.00034234	0.138698	0.0871467	0.0056643	0.00146953	0.182778	0.00303559	0.0501335	0.0793421	0.00537266	0.0110457	0.105709	0.00110456	0.255618	0.0395681	0.00113612	0.291345
rs6347	5	1411297	0.0239366	0.000342281	0.138732	0.059209	0.00126846	0.132286	0.00208942	3.14165e-06	0.949754	0.0187427	2.19155e-05	0.871067	0.0584387	0.00204863	0.121577	0.258509	0.050993	1.55864e-12
rs6869707	5	1492966	0.0200209	0.000341416	0.139232	0.200801	0.00530637	0.00208044	0.0244743	0.000434433	0.458676	0.0782908	0.00591208	0.00768124	0.0593476	0.000887046	0.308324	0.109866	0.0102339	0.00154075
rs4632846	5	1147807	0.031513	0.000339548	0.140318	0.070466	0.00264687	0.0296873	0.15779	0.00364886	0.031746	0.233382	0.0173474	4.96274e-06	0.0299216	0.000395092	0.496571	0.108746	0.00169195	0.197859
rs2963265	5	1370717	0.0510634	0.000339419	0.140393	0.336604	0.0289258	6.59472e-13	0.0455992	0.000537277	0.409891	0.0162865	1.69599e-05	0.886465	0.258912	0.0354764	1.17424e-10	0.177881	0.0144325	0.000169352
rs4594899	5	1132101	0.0358326	0.000338877	0.140711	0.205292	0.0106396	1.30559e-05	0.033013	0.000386839	0.48439	0.0321021	0.000281491	0.560782	0.0642453	0.00126809	0.223202	0.261366	0.016877	4.76472e-05
rs7725160	5	1160811	0.0191086	0.000337456	0.141546	0.111005	0.000734094	0.252197	0.0115563	0.000127618	0.687955	0.0495242	0.00210343	0.111819	0.051641	0.000246104	0.591543	0.156942	0.0174394	3.56382e-05
rs4975532	5	1140762	0.0277395	0.00033717	0.141715	0.0454737	0.000785622	0.236202	0.00429432	2.29641e-06	0.957034	0.0681596	0.0019594	0.124866	0.0330755	0.000455289	0.465479	0.159553	0.00246554	0.120084
rs401681	5	1321972	0.0301627	0.000331372	0.145187	0.104191	0.00441541	0.0049821	0.32464	0.0385046	3.02891e-12	0.0179833	0.000234436	0.595529	0.185497	0.00400528	0.0304061	0.470802	0.0549892	2.12053e-13
rs4975611	5	1194214	0.0476321	0.000329237	0.146489	0.0825094	0.00248617	0.0351001	0.132326	0.00130938	0.198272	0.0902039	0.00384024	0.0316757	0.0586836	0.0019115	0.13479	0.722508	0.0775338	0
rs6882886	5	1482791	0.0195051	0.000325808	0.148609	0.181267	0.00859777	8.90559e-05	0.336024	0.00295774	0.0531695	0.173675	0.00052921	0.425123	0.204001	0.000155042	0.670173	0.14104	0.0133196	0.000302768
rs79563571	5	1229993	0.0831141	0.000325188	0.148995	0.373569	0.0165773	5.29117e-08	0.282452	0.00392358	0.0259491	0.339756	0.0105588	0.000367282	0.0263689	0.00039215	0.498178	0.785831	0.0152004	0.000113578
rs4975602	5	1182107	0.0477935	0.000324973	0.14913	0.0103101	1.68149e-05	0.862419	0.00768552	5.2702e-05	0.79633	0.0701211	0.00114538	0.240656	0.219836	0.0238677	1.26098e-07	0.698518	0.0683683	2.22045e-16
rs2963260	5	1376906	0.0190872	0.000321094	0.151579	0.32044	0.0190265	5.5641e-09	0.172686	0.0267893	5.91725e-09	0.00108221	3.06262e-07	0.984692	0.259883	0.0345728	2.01693e-10	0.0794578	0.00538955	0.0215499
rs56738155	5	1154158	0.039503	0.000318391	0.153313	0.10344	0.00385363	0.008704	0.0368858	0.000240737	0.581204	0.0686767	0.00105063	0.261111	0.0104778	2.46927e-05	0.865032	0.186878	0.00827821	0.00439575
rs2736098	5	1293971	0.0204444	0.000316957	0.154242	0.18998	0.0092924	4.62432e-05	0.647368	0.0379164	4.42546e-12	0.117331	0.004609	0.0185864	0.0977373	0.00403387	0.0298201	0.453144	0.00985546	0.00188493
rs4975625	5	1228100	0.0263577	0.000315842	0.154968	0.0214668	0.000205301	0.544827	0.0397426	0.000357016	0.501733	0.0506529	0.00149539	0.18002	0.0542677	0.00269709	0.0756668	0.091472	0.00189544	0.17291
rs148014814	5	1173370	0.141365	0.000315683	0.155072	0.113826	0.000760719	0.243773	0.88429	0.00218584	0.0964734	NA	NA	NA	NA	NA	NA	0.0766615	0.000839614	0.364357
rs4246745	5	1207916	0.0448943	0.000313303	0.156637	0.0371539	0.000481383	0.353808	0.0869813	0.00564073	0.00758095	0.0296828	0.000544316	0.418591	0.135051	0.00258078	0.0822681	0.289216	0.0134926	0.00027657
rs13161905	5	1417097	0.0221777	0.000310006	0.158836	0.00354353	3.58999e-08	0.993611	0.00615877	1.86504e-05	0.877974	0.239522	0.00396275	0.0290741	0.894471	0.00069352	0.367701	0.174287	0.021119	5.38099e-06
rs55822706	5	1481880	0.0191224	0.000309238	0.159352	0.175112	0.00827955	0.000120345	0.36192	0.00350136	0.0354011	0.173675	0.00052921	0.425123	0.204001	0.000155042	0.670173	0.153097	0.0156942	8.79007e-05
rs6876225	5	1405921	0.0309529	0.000306861	0.160965	0.391132	0.00811157	0.00014111	0.279062	0.0132225	4.34773e-05	0.183109	0.00856764	0.00133153	0.160711	0.000526896	0.432363	0.201942	0.00651882	0.0114866
rs11956937	5	1162509	0.0217987	0.000305669	0.16178	0.109417	0.00144246	0.10848	0.121233	0.0102206	0.000325298	0.412225	0.00211895	0.110505	0.887046	0.00266387	0.0774923	0.256497	0.0365898	2.12239e-09
rs6554623	5	1148475	0.0354474	0.000305183	0.162115	0.142041	0.00313903	0.0178958	0.133527	0.00250415	0.0752208	0.233382	0.0173474	4.96274e-06	0.0344258	0.000526873	0.432373	0.0410836	0.00026672	0.60917
rs56216638	5	1492856	0.0188753	0.000303199	0.163485	0.210692	0.00585656	0.00122	0.0244743	0.000434433	0.458676	0.0782908	0.00591208	0.00768124	0.0593476	0.000887046	0.308324	0.109866	0.0102339	0.00154075
rs6864465	5	1110682	0.0283272	0.000302408	0.164036	0.187288	0.00467382	0.00386232	0.159957	0.00514863	0.0107398	0.179866	0.00863144	0.00127734	0.0843665	0.000802534	0.332544	0.38635	0.046945	1.17887e-11
rs1048953	5	1438059	0.0215469	0.000300917	0.165079	0.251841	0.000208887	0.541335	0.0485432	0.0011706	0.223832	0.30712	0.00716773	0.00333294	0.934779	0.00132893	0.212421	0.147771	0.0150002	0.000126034
rs2736107	5	1297739	0.0566873	0.00030052	0.165358	0.188464	0.0111365	8.20401e-06	0.629947	0.0428727	1.81966e-13	0.0306267	0.000260543	0.57574	0.211769	0.00448936	0.0219146	0.450795	0.0112878	0.00088114
rs13188961	5	1202027	0.019457	0.000298872	0.166522	0.583703	0.00107273	0.16631	0.0232499	0.000505169	0.424243	0.430256	0.0184497	2.48692e-06	0.0880862	0.00418919	0.0268357	0.208418	0.0342091	7.03577e-09
rs73032885	5	1214457	0.110401	0.000298371	0.166878	0.125494	0.00154152	0.0970633	0.812777	0.0167253	4.26758e-06	NA	NA	NA	NA	NA	NA	0.0730073	0.001158	0.286746
rs1316830	5	1443875	0.0343933	0.000298284	0.16694	0.0680417	0.000455688	0.366982	0.0578799	0.00331948	0.0405237	0.0259541	0.000296907	0.550243	0.0932069	0.00320047	0.05298	0.405273	0.0187586	1.80622e-05
rs6420010	5	1208292	0.0415656	0.000295946	0.168612	0.0055138	6.86122e-06	0.911856	0.110614	0.00887404	0.000810606	0.0135777	9.86287e-05	0.730611	0.126158	0.00225209	0.104536	0.250313	0.0104016	0.00140931
rs6873217	5	1144862	0.0269153	0.0002944	0.169729	0.0510386	0.00217562	0.0487004	0.170839	0.00432268	0.0194136	0.227301	0.0156013	1.4881e-05	0.0124678	6.61236e-05	0.780901	0.156696	0.00331305	0.0715634
rs4975639	5	1108135	0.0182857	0.000293657	0.170268	0.727412	0.00205041	0.0556655	0.0211721	0.000191461	0.622761	0.0550523	0.000400403	0.487841	0.100938	0.00115339	0.245372	0.168887	0.0174444	3.55464e-05
rs451360	5	1319565	0.100079	0.000290494	0.172588	0.197397	0.00013399	0.624708	0.156922	0.0018679	0.1244	0.588386	0.00810084	0.00180575	0.137577	0.000735771	0.3535	0.0983668	0.00647889	0.0117427
rs7379974	5	1193460	0.0258581	0.000290073	0.172899	0.146976	0.00322738	0.0163569	0.0222101	0.00012991	0.685313	0.068579	0.000991007	0.27509	0.0724667	0.000779584	0.339554	0.385151	0.0897119	0
rs72709403	5	1203074	0.124961	0.000288014	0.174431	0.34462	0.000845787	0.219051	0.367419	0.00518767	0.010446	0.325966	0.00365366	0.0361143	0.156726	0.000185758	0.641076	0.143924	0.00873943	0.00342754
rs9728	5	1461983	0.0229325	0.000286568	0.175517	0.113835	0.0056624	0.00147223	0.101993	0.00629687	0.00478425	0.0488367	0.00133624	0.205032	0.122989	0.00298434	0.0616782	0.274632	0.00587099	0.0164552
rs4074688	5	1140387	0.0255792	0.000284986	0.176713	0.00355507	3.11808e-07	0.981173	0.00439064	6.90867e-06	0.925548	0.0550568	0.0013452	0.20352	0.0821416	0.00200275	0.125829	0.160358	0.00723437	0.00775292
rs181215940	5	1233902	0.10388	0.000284897	0.176781	0.955751	0.00447525	0.0046964	0.429416	0.0103471	0.000298664	0.0883758	0.000622896	0.386881	0.959691	0.0022087	0.107936	0.0730817	0.00307559	0.0825444
rs12520379	5	1165635	0.0458926	0.000280777	0.179943	0.0440206	0.00066499	0.2758	0.286479	0.00248341	0.0764394	0.0122636	0.000106766	0.720168	0.0425646	0.00083284	0.32358	0.307687	0.00501537	0.0266235
rs7733146	5	1223968	0.0546711	0.000279973	0.180568	0.106558	0.00879553	7.38793e-05	0.481505	0.0262536	8.38156e-09	0.290645	0.0120893	0.000137848	0.0261731	0.000407185	0.490055	0.00363626	5.36941e-07	0.981699
rs27066	5	1359018	0.016848	0.000279072	0.181271	0.139009	0.0175771	2.10771e-08	0.597181	0.0158036	7.84319e-06	0.138296	0.0172074	5.41859e-06	0.206727	0.00396111	0.0313353	0.494331	0.012028	0.000596315
rs3806884	5	1484877	0.0326087	0.000277677	0.182365	0.162922	0.00279743	0.0254028	0.0882012	0.00491988	0.0126406	0.097391	0.00349773	0.0403224	0.180415	0.00914491	0.00107162	0.174109	0.0128593	0.000385312
rs73031815	5	1434409	0.0326916	0.00027744	0.182552	0.055694	0.00278469	0.0257391	NA	NA	NA	0.573359	0.00334464	0.0449569	0.160399	0.000349299	0.52264	0.552902	0.000479976	0.492814
rs10064610	5	1141736	0.0870972	0.000275375	0.184189	0.0933219	0.0025738	0.0320316	0.0628027	0.00240261	0.0813915	0.520023	0.013824	4.57521e-05	0.106311	0.00381734	0.0345701	0.389651	0.00814009	0.00473678
rs1971941	5	1492087	0.0981061	0.000275269	0.184273	0.46975	0.00344449	0.0131274	0.170802	0.00212954	0.10087	0.237657	0.0020367	0.117667	0.054075	0.000335878	0.530739	0.0846983	0.00495036	0.0276245
rs27996	5	1345359	0.0271921	0.000274204	0.185124	0.234899	0.044198	0	0.191996	0.013864	2.83686e-05	0.0368507	0.000891182	0.300674	0.0283098	0.000755194	0.347224	0.539395	0.118275	0
rs192301019	5	1141133	0.092384	0.000272785	0.186265	0.0694592	0.000727742	0.254259	NA	NA	NA	NA	NA	NA	NA	NA	NA	0.138249	0.00294676	0.0892516
rs13167124	5	1223825	0.0300141	0.000272506	0.18649	0.028781	0.000384659	0.407186	0.0612422	0.000845055	0.301364	0.181728	0.0141186	3.79637e-05	0.0535816	0.00261612	0.0801991	0.0445172	0.000395418	0.533611
rs59092486	5	1130061	0.0241798	0.00027216	0.18677	0.105818	0.00446901	0.00472539	0.0627643	0.000512813	0.420759	0.089203	0.0040956	0.0265029	0.0105123	1.5291e-05	0.893596	0.206723	0.0042341	0.0416489
rs4254942	5	1163327	0.0475708	0.000269576	0.188876	0.0460364	0.000533841	0.328845	0.323402	0.00310747	0.0474927	0.0169798	0.00021111	0.614444	0.0476698	0.00105244	0.267144	0.403588	0.00816853	0.00466441
rs4613762	5	1211166	0.0784173	0.000269376	0.18904	0.25128	0.000875635	0.211097	0.0678605	0.0022057	0.094972	0.0774063	0.00411309	0.0261824	0.0208436	0.000260621	0.580811	0.553829	0.0255672	5.56931e-07
rs12658539	5	1206376	0.0441499	0.000268673	0.189618	0.00602544	1.27778e-05	0.879923	0.0787654	0.000961445	0.270292	0.0423758	0.00033785	0.523958	0.292155	0.00843707	0.0016787	0.0389583	0.000859223	0.358814
rs4975642	5	1107713	0.0174577	0.000267192	0.190843	0.727412	0.00205041	0.0556655	0.0211721	0.000191461	0.622761	0.0537645	0.000385002	0.496331	0.100938	0.00115339	0.245372	0.158412	0.0153477	0.000105215
rs60105094	5	1499368	0.0274233	0.000264738	0.192893	0.0591009	0.00304313	0.0197368	0.072246	0.00121191	0.215835	0.0889623	0.00019265	0.630366	0.895394	0.000694953	0.367207	0.393804	0.00172521	0.193508
rs1010626	5	1490479	0.0363494	0.000263488	0.193947	0.143087	0.00180358	0.0726909	0.0152421	7.07749e-05	0.764865	0.0663597	0.00221957	0.102389	0.171501	0.00703619	0.00411504	0.306267	0.0252979	6.38634e-07
rs73032815	5	1173158	0.133309	0.000257938	0.19871	0.0848256	0.000390487	0.403655	0.88429	0.00218584	0.0964734	NA	NA	NA	NA	NA	NA	0.0298737	3.36594e-06	0.9542
rs7721946	5	1464855	0.024044	0.000255868	0.200521	0.0885638	0.00156347	0.0947143	0.0440539	0.000925528	0.279429	0.0841266	0.00676426	0.00435235	0.153604	0.00766169	0.00275325	0.0139282	7.5275e-05	0.785925
rs71593390	5	1153696	0.0402367	0.000254199	0.201995	0.00799169	3.68115e-05	0.797635	0.0434894	0.000329093	0.518953	0.0352585	0.00026471	0.572703	0.0296283	0.000405042	0.491199	0.121008	0.00275939	0.100084
rs12522796	5	1229052	0.0786267	0.000251372	0.204522	0.977695	0.00273293	0.0271536	0.206507	0.00571578	0.00719051	0.17195	0.00194839	0.125931	0.600739	0.00642403	0.00611493	0.100754	0.00999779	0.00174717
rs72717529	5	1484495	0.109687	0.000250929	0.204921	0.964787	0.00158955	0.0920054	0.174634	0.00204545	0.10785	0.328417	0.00363707	0.0365394	NA	NA	NA	0.0580209	0.00214024	0.147546
rs1048955	5	1437990	0.0185749	0.000250828	0.205012	0.11417	0.000215978	0.534549	0.0437962	0.000939923	0.275721	0.314115	0.00753889	0.00261013	0.934779	0.00132893	0.212421	0.162868	0.0178983	2.8127e-05
rs11743460	5	1195993	0.0313288	0.000250764	0.20507	0.00681478	4.29406e-05	0.781831	0.0836631	0.000694759	0.348702	0.187042	0.0173296	5.01874e-06	0.0729547	0.00232291	0.0992343	0.466843	0.0392661	5.52953e-10
rs2617582	5	1482790	0.0305337	0.000248844	0.206813	0.213786	0.00278233	0.0258019	0.0417183	0.00048217	0.43499	0.0155136	0.000190726	0.632078	0.0320094	0.000871349	0.312643	0.199112	0.00807362	0.0049104
rs77323839	5	1110062	0.0303492	0.000246004	0.209423	0.894397	0.000680729	0.27019	0.103504	0.00636191	0.00457188	0.434632	0.00890686	0.00106786	NA	NA	NA	0.0696811	0.00226244	0.136481
rs112928610	5	1130513	0.0829102	0.000244805	0.210536	0.313184	0.00068387	0.269088	0.634746	0.00980426	0.000431042	0.125511	0.00986999	0.000572379	0.00919138	6.68425e-06	0.929532	0.596747	0.0107601	0.00116511
rs3733797	5	1494649	0.0917569	0.000242065	0.213108	0.44409	0.00320448	0.0167422	0.170802	0.00212954	0.10087	0.237657	0.0020367	0.117667	0.0956899	0.0010846	0.259959	0.0690942	0.0032291	0.0752545
rs11954840	5	1494123	0.0341642	0.000239661	0.215395	0.0950557	0.00086487	0.213926	0.01204	4.52961e-05	0.810889	0.0720101	0.00257754	0.0783789	0.159613	0.00611538	0.00747557	0.32123	0.028543	1.23073e-07
rs72709422	5	1208948	0.0205729	0.000236645	0.218305	0.0362083	0.00127099	0.1319	0.117561	0.00400236	0.0244985	0.223452	0.00919327	0.000886722	0.197886	0.00407	0.0290963	0.370276	0.0720508	0
rs35469183	5	1136270	0.0782531	0.000235048	0.219866	0.061688	0.00150365	0.101264	0.0484463	0.00125273	0.208264	0.440757	0.0107186	0.000331449	0.148686	0.00835613	0.0017674	0.500697	0.0134409	0.000284155
rs12654851	5	1453889	0.0545017	0.000234438	0.220466	0.0539319	6.73258e-05	0.72877	0.0637113	0.00215155	0.0991255	0.0400106	0.000926326	0.291335	0.114177	0.0024668	0.0893438	0.693548	0.0282998	1.39208e-07
rs75087799	5	1155643	0.0159918	0.000233796	0.221098	0.0734712	0.00356136	0.0116683	0.112604	0.00131093	0.198006	0.0783611	0.00542053	0.010694	0.0981037	0.000947323	0.292437	0.0356038	0.000762349	0.387395
rs62331276	5	1197106	0.0298927	0.000231606	0.223274	0.00959373	8.91758e-05	0.689831	0.034982	0.000132209	0.682691	0.186613	0.0168371	6.83741e-06	0.0591578	0.00150511	0.184502	0.447063	0.0366022	2.10909e-09
rs7700352	5	1137622	0.0230217	0.00022886	0.226038	0.0727332	0.000133222	0.625701	0.0138874	6.93385e-05	0.767194	0.0382463	0.000646942	0.377869	0.0622359	0.00114181	0.247755	0.177738	0.00852011	0.00385749
rs77363216	5	1129549	0.0789678	0.000226369	0.228582	0.133618	2.79322e-05	0.82326	0.647374	0.0119949	9.86953e-05	0.134053	0.0138751	4.42956e-05	0.0847145	0.000546626	0.423873	0.626374	0.0122669	0.000525887
rs11954799	5	1114957	0.038306	0.000225515	0.229461	0.12568	0.00372843	0.00986575	0.0595696	0.000262815	0.564368	0.115716	0.0103599	0.000417409	0.136617	0.0028633	0.0672025	0.436968	0.0232681	1.79508e-06
rs13177347	5	1383054	0.0902821	0.000225342	0.22964	0.0380728	0.000934536	0.196382	0.415598	0.00980323	0.000431344	0.413521	0.00341761	0.0426817	0.552971	6.6093e-05	0.780951	0.0865699	0.00349206	0.0643247
rs76310640	5	1108199	0.124001	0.000224578	0.230431	0.11132	0.000675099	0.27218	NA	NA	NA	NA	NA	NA	NA	NA	NA	0.192592	0.00425772	0.0410836
rs1392084875	5	1147251	0.0857428	0.000222173	0.232944	0.071344	0.000714129	0.25875	NA	NA	NA	NA	NA	NA	NA	NA	NA	0.22957	0.00693559	0.00913176
rs76844174	5	1209555	0.0716776	0.000221918	0.233212	0.225346	0.000672342	0.273161	0.0720053	0.00246472	0.0775551	0.0726799	0.00362613	0.0368223	0.016405	0.000160235	0.665027	0.533401	0.0231483	1.90819e-06
rs6554857	5	1487155	0.0329768	0.000220896	0.234291	0.140768	0.00179695	0.0732182	0.00798065	1.99646e-05	0.873782	0.0767708	0.00289928	0.0619299	0.168912	0.00680204	0.00478652	0.311458	0.026384	3.67793e-07
rs6876662	5	1463913	0.0226717	0.0002199	0.235349	0.0824475	0.00154794	0.096369	0.0416942	0.000826231	0.30681	0.0879065	0.00725112	0.00315457	0.141695	0.00663411	0.00533596	0.0139282	7.5275e-05	0.785925
rs11747993	5	1193915	0.0148944	0.000216397	0.239115	0.021648	1.47514e-05	0.871058	0.035988	0.000957992	0.271154	0.0170223	0.000264405	0.572924	0.212806	0.00304647	0.059032	0.100804	0.00624983	0.0133296
rs7737692	5	1461052	0.022014	0.000213914	0.241828	0.0703337	0.000970497	0.187989	0.028468	0.000383883	0.486064	0.0822583	0.00658606	0.00489874	0.152227	0.00734451	0.00337444	0.00130402	6.65963e-07	0.979619
rs4073216	5	1229997	0.0668846	0.000212632	0.243244	0.381726	0.0193734	4.04737e-09	0.273716	0.00366153	0.031451	0.339756	0.0105588	0.000367282	0.0326619	0.000596872	0.403342	0.766394	0.0146037	0.000154904
rs77290058	5	1129355	0.0730939	0.000208821	0.247512	0.17251	0.000211937	0.538397	0.631992	0.0120861	9.28513e-05	0.134053	0.0138751	4.42956e-05	0.0735198	0.000413681	0.486613	0.529009	0.00927061	0.00257687
rs11746371	5	1219744	0.0398109	0.000207913	0.248543	0.239873	0.00496569	0.00290098	0.0674613	0.00101558	0.257214	0.0341805	0.000688358	0.363023	0.0334841	0.00105322	0.266966	0.0298057	0.000203748	0.654985
rs4535497	5	1107313	0.0217331	0.000207656	0.248836	0.0995375	0.00100521	0.180281	0.137577	0.00451713	0.0168719	0.184335	0.00788827	0.00207532	0.100938	0.00115339	0.245372	0.226361	0.0189917	1.60224e-05
rs4975647	5	1468129	0.0421731	0.000206674	0.249957	0.0627794	0.0034925	0.0125065	0.0205731	3.25646e-05	0.839226	0.048012	0.00052242	0.428109	0.061564	0.000747775	0.349603	0.588532	0.028594	1.19934e-07
rs7707996	5	1116079	0.118995	0.000206163	0.250544	0.0829831	0.00037947	0.410368	NA	NA	NA	NA	NA	NA	NA	NA	NA	0.10174	0.000957872	0.332609
rs6895108	5	1113385	0.0203235	0.000205038	0.251841	0.311884	0.00507726	0.00260122	0.108298	0.00261724	0.0689354	0.200458	0.00920132	0.000882105	0.0835216	0.000755415	0.347153	0.352012	0.0419864	1.41222e-10
rs4460173	5	1187065	0.016034	0.000201661	0.255783	0.0168718	0.000139235	0.61801	0.189507	0.0015166	0.16619	0.0786837	0.000928463	0.290779	0.0879669	0.00519365	0.0136987	0.0133678	0.000149657	0.701744
rs35953391	5	1312214	0.0839813	0.000198874	0.259094	0.253143	0.000456364	0.366627	0.057474	0.000223821	0.5948	0.580972	0.0073715	0.00291401	0.194915	0.00160952	0.169978	0.133156	0.00894094	0.00307552
rs36115365	5	1313127	0.0839813	0.000198874	0.259094	0.253143	0.000456364	0.366627	0.057474	0.000223821	0.5948	0.580972	0.0073715	0.00291401	0.194915	0.00160952	0.169978	0.133156	0.00894094	0.00307552
rs13165144	5	1144302	0.0719171	0.00019797	0.26018	0.0475715	0.000803986	0.230801	0.0628027	0.00240261	0.0813915	0.371672	0.00757041	0.0025566	0.109093	0.00421015	0.0264574	0.389651	0.00814009	0.00473678
rs7381010	5	1201391	0.0163197	0.000197227	0.261077	0.355621	0.000361573	0.421629	0.0307785	8.0608e-05	0.749575	0.251817	0.00617349	0.00644837	0.0608735	0.00225752	0.104118	0.135984	0.012256	0.000528913
rs4576192	5	1113867	0.0142253	0.000196541	0.261907	0.0276748	0.000270081	0.487353	0.182924	0.00280933	0.0595098	0.0332	0.000951862	0.28478	0.132916	0.00938967	0.00091807	0.225539	0.00277617	0.0990577
rs11133792	5	1477116	0.0208511	0.000195102	0.26366	0.0585242	0.000153648	0.600385	0.00256612	6.56308e-07	0.977022	0.127739	0.000846066	0.313238	0.894471	0.00069352	0.367701	0.0949785	0.00902092	0.00294618
rs7719009	5	1153219	0.0298728	0.000193226	0.265969	0.197235	0.00496843	0.00289321	0.22417	0.0070832	0.0027699	0.239492	0.0146959	2.63502e-05	0.024859	0.000297183	0.555416	0.0792839	0.00105644	0.308915
rs250686	5	1425044	0.0227278	0.000193171	0.266037	0.0471735	0.000863444	0.214304	0.0103218	3.37154e-05	0.836449	0.190818	0.00554536	0.0098296	0.0484004	0.00100014	0.279367	0.326964	0.0240195	1.22402e-06
rs61044059	5	1129771	0.0698884	0.000191172	0.268525	0.17251	0.000211937	0.538397	0.631992	0.0120861	9.28513e-05	0.134053	0.0138751	4.42956e-05	0.0653633	0.000328551	0.535255	0.529009	0.00927061	0.00257687
rs76678756	5	1209070	0.0661959	0.000190977	0.268769	0.170841	0.000386435	0.406105	0.0767949	0.00282474	0.0588157	0.0760393	0.00399113	0.0285038	0.0208436	0.000260621	0.580811	0.549858	0.0250805	7.13285e-07
rs74938348	5	1209078	0.0661959	0.000190977	0.268769	0.170841	0.000386435	0.406105	0.0767949	0.00282474	0.0588157	0.0760393	0.00399113	0.0285038	0.0208436	0.000260621	0.580811	0.549858	0.0250805	7.13285e-07
rs56389783	5	1231839	0.0200532	0.000188338	0.272103	0.0540103	0.00177844	0.0747142	0.0447127	0.000443278	0.454138	0.0661807	0.00248037	0.084226	0.00884312	5.4577e-05	0.800503	0.004841	4.911e-06	0.944692
rs145711850	5	1193014	0.0298765	0.000186194	0.274849	0.0385937	0.00120067	0.143092	0.708495	0.000338258	0.51319	0.0224822	2.56695e-06	0.955703	0.492078	0.000157283	0.66794	0.305365	0.0112253	0.000910747
rs71593387	5	1140854	0.0740086	0.000185857	0.275284	0.123231	0.00364348	0.0107436	0.0492254	0.00131132	0.19794	0.417197	0.00889759	0.00107431	0.0996462	0.00339331	0.046313	0.455886	0.0106821	0.00121429
rs2277006	5	1466804	0.0213865	0.000185146	0.276204	0.197736	0.0101625	2.04153e-05	0.0260778	0.000649855	0.364766	0.0112485	5.82998e-05	0.791226	0.083218	0.00139021	0.202181	0.332293	0.0106453	0.00123825
rs4580814	5	1113129	0.0195543	0.000184536	0.276997	0.315398	0.00581931	0.00126474	0.114689	0.00295414	0.0533146	0.19723	0.00896871	0.00102581	0.0897473	0.000915464	0.300699	0.366457	0.0457049	2.19247e-11
rs76563877	5	1145562	0.0780617	0.00018384	0.277904	0.057924	0.000468446	0.360358	NA	NA	NA	NA	NA	NA	NA	NA	NA	0.204316	0.00572851	0.0178181
rs4072574	5	1141134	0.022238	0.000179661	0.283434	0.0219679	0.000381853	0.408903	0.0216432	0.000157976	0.654978	0.0574057	0.00144758	0.187139	0.0980851	0.00292535	0.0643074	0.135969	0.00488256	0.0287102
rs7448078	5	1161769	0.0267783	0.000178859	0.284511	0.042456	0.00172383	0.0793211	NA	NA	NA	NA	NA	NA	NA	NA	NA	0.221923	0.00537851	0.0216842
rs10035238	5	1147871	0.0631372	0.000176628	0.287535	0.0598349	0.00207536	0.0541978	0.0426446	0.00125009	0.208744	0.352333	0.00671095	0.00450895	0.130428	0.00594968	0.00832998	0.421165	0.0102008	0.00156813
rs11746711	5	1116930	0.0142454	0.000176197	0.288124	0.942231	0.00382908	0.00892021	0.00337718	4.23456e-06	0.941678	0.205257	0.00532024	0.0114447	0.102981	0.00101751	0.275232	0.245783	0.0336502	9.32448e-09
rs60833263	5	1100716	0.0168991	0.00017508	0.289657	NA	NA	NA	NA	NA	NA	NA	NA	NA	NA	NA	NA	NA	NA	NA
rs58146373	5	1490237	0.0293338	0.000173129	0.29236	0.128753	0.00146888	0.105297	0.00487921	7.43886e-06	0.922752	0.0720101	0.00257754	0.0783789	0.171501	0.00703619	0.00411504	0.306267	0.0252979	6.38634e-07
rs4975632	5	1212063	0.0630237	0.000172229	0.293619	0.100963	0.000138158	0.619373	0.0678605	0.0022057	0.094972	0.0842243	0.00481568	0.0161318	0.016405	0.000160235	0.665027	0.579854	0.0276229	1.96177e-07
rs458334	5	1429978	0.0205404	0.00016956	0.297389	0.0248308	0.000310008	0.45682	0.0112863	4.0056e-05	0.821969	0.190818	0.00554536	0.0098296	0.0527769	0.00118485	0.239035	0.326418	0.0242364	1.09598e-06
rs4285270	5	1113441	0.0130182	0.000164141	0.30524	0.02612	0.000237002	0.515302	0.182924	0.00280933	0.0595098	0.0303219	0.000784143	0.331626	0.128174	0.00866364	0.00145365	0.225539	0.00277617	0.0990577
rs72707284	5	1173113	0.0677701	0.000164047	0.305379	0.117166	0.000132984	0.626011	0.193186	0.0208931	2.7626e-07	0.51606	0.0112429	0.000236793	0.150729	0.0106591	0.000413296	0.58936	0.0248132	8.17165e-07
rs464049	5	1423790	0.0199074	0.000159374	0.312369	0.025196	0.000319195	0.450227	0.00321323	3.26741e-06	0.948759	0.186799	0.00529383	0.0116512	0.0424812	0.00077047	0.342393	0.323035	0.0238345	1.34499e-06
rs28372341	5	1174332	0.0789218	0.000158902	0.313088	0.176724	0.00220993	0.0469569	0.0100329	2.69178e-05	0.853655	0.441048	0.00219752	0.104111	0.907946	0.000535471	0.428642	0.274357	0.0189903	1.60336e-05
rs13185818	5	1144283	0.0653363	0.000158824	0.313206	0.0677589	0.00140403	0.113299	0.0628027	0.00240261	0.0813915	0.371672	0.00757041	0.0025566	0.109093	0.00421015	0.0264574	0.426602	0.0096991	0.00204899
rs2277003	5	1489591	0.0280111	0.000157667	0.314975	0.116765	0.00119756	0.143611	0.00487921	7.43886e-06	0.922752	0.0720101	0.00257754	0.0783789	0.174079	0.00727413	0.00353058	0.311458	0.026384	3.67793e-07
rs13171076	5	1120839	0.0279525	0.000156609	0.316604	0.0968812	0.00105163	0.170537	0.173454	0.00691033	0.00312217	0.201672	0.00960481	0.000679324	0.174424	0.00668036	0.0051785	0.156233	0.00487023	0.0289123
rs7727745	5	1212242	0.0452219	0.000156058	0.317458	0.0279874	0.000317086	0.451727	0.0353034	0.000679105	0.35419	0.14692	0.00123951	0.222234	0.258768	0.00495431	0.0160578	0.0505572	0.00232674	0.131035
rs114214839	5	1166326	0.0997601	0.000155379	0.318512	0.0786595	0.000361957	0.421383	0.88429	0.00218584	0.0964734	NA	NA	NA	NA	NA	NA	0.139795	0.00246207	0.120345
rs10064219	5	1384883	0.0436136	0.00015317	0.321976	0.0412298	0.000103484	0.667261	0.0125676	8.31362e-05	0.745812	0.0161009	0.00021837	0.608421	0.0679396	0.000728938	0.355745	0.434768	0.0096562	0.0020965
rs7713490	5	1137623	0.0483597	0.000152386	0.323218	0.27077	0.0120712	3.43094e-06	0.0617438	0.00317074	0.0452898	0.173961	0.00203007	0.118265	NA	NA	NA	0.184948	0.0262145	4.00854e-07
rs4565255	5	1109453	0.018928	0.000151059	0.325335	0.100749	0.00099354	0.182831	0.152783	0.00499555	0.0119763	0.221149	0.0121549	0.000132201	0.0871326	0.000859456	0.315968	0.216209	0.0156999	8.76393e-05
rs113884197	5	1142343	0.0122382	0.000145395	0.334575	0.053273	0.00129901	0.127718	0.103207	0.00676137	0.00346212	0.306583	0.0126716	9.51145e-05	0.0649483	0.00144158	0.194044	0.132101	0.00133159	0.253309
rs4554271	5	1113300	0.0122636	0.000145394	0.334576	0.02612	0.000237002	0.515302	0.195055	0.00322301	0.043551	0.0303219	0.000784143	0.331626	0.128174	0.00866364	0.00145365	0.225539	0.00277617	0.0990577
rs11133652	5	1159634	0.0289141	0.000143769	0.337292	0.129277	0.00580131	0.00128695	0.0569397	0.000534447	0.411126	0.0171167	5.3944e-05	0.799003	0.0155487	3.35779e-05	0.842883	0.259057	0.0119438	0.000623334
rs7702150	5	1168997	0.0343235	0.000143319	0.33805	0.022398	0.000102062	0.66942	0.178787	0.00174246	0.13779	0.00364071	9.37342e-06	0.915467	0.0316019	0.000152652	0.672577	0.0412132	8.67689e-05	0.770589
rs462523	5	1434927	0.0189437	0.00014226	0.33984	0.0203724	0.000204533	0.545579	0.0147131	6.82892e-05	0.768912	0.188136	0.00555789	0.00974685	0.042497	0.000757098	0.346617	0.348378	0.0276071	1.97755e-07
rs2455391	5	1443383	0.052601	0.000141424	0.341264	0.138844	0.000204438	0.545673	0.197691	0.00337009	0.0390245	0.0900863	0.000929626	0.290477	0.195483	0.00147451	0.189028	0.0408276	0.00115891	0.286556
rs10072058	5	1407264	0.0790627	0.000140268	0.343245	0.10914	0.00112102	0.157078	0.106392	0.0001906	0.623544	NA	NA	NA	NA	NA	NA	0.375131	0.010691	0.00120861
rs10057681	5	1145753	0.0897337	0.000139865	0.343938	0.00442626	1.62992e-05	0.864524	0.980129	0.00326786	0.0421151	0.488603	0.0036139	0.0371416	NA	NA	NA	0.0456827	0.000227909	0.636498
rs113633640	5	1127292	0.0564453	0.000136912	0.349083	0.0681305	0.0011601	0.15003	0.505303	0.00900811	0.000739899	0.114311	0.00977886	0.000607064	0.0877444	0.000580806	0.409744	0.540011	0.0100535	0.00169606
rs250681	5	1427896	0.0184263	0.000136275	0.350208	0.0216947	0.000235459	0.516673	0.0141561	6.32164e-05	0.777425	0.190818	0.00554536	0.0098296	0.0527769	0.00118485	0.239035	0.323035	0.0238345	1.34499e-06
rs7379178	5	1232125	0.0172233	0.000135682	0.351258	0.050529	0.0014222	0.110991	0.0746455	0.00123942	0.210698	0.071549	0.002941	0.0600833	0.0250635	0.000432705	0.47676	0.000664694	9.22077e-08	0.992415
rs6899170	5	1144687	0.0405363	0.000135438	0.351691	0.139469	0.00105562	0.169729	0.0531714	0.000401352	0.476306	0.069917	0.000359405	0.511007	0.0651955	0.000436308	0.474931	0.0758539	0.00347972	0.0647977
rs11133788	5	1468618	0.0176644	0.000134704	0.352999	0.0311702	4.57901e-05	0.774898	0.00775998	5.1386e-05	0.798834	0.1884	0.00175006	0.146955	0.894471	0.00069352	0.367701	0.0821248	0.00659158	0.0110346
rs246997	5	1440165	0.0207066	0.000134011	0.354241	0.161928	0.00609281	0.000971161	0.021163	0.000224017	0.594639	0.000894102	2.45452e-07	0.986296	0.0197936	8.31191e-05	0.755156	0.215537	0.00656404	0.0112034
rs4131149	5	1138220	0.0229541	0.000132614	0.356762	0.037528	0.000556816	0.318651	0.0132363	6.98527e-05	0.766358	0.0939906	0.00342536	0.0424472	0.06356	0.0020028	0.125825	0.0892057	0.00143371	0.235882
rs418265	5	1426301	0.0180955	0.00013177	0.358297	0.0210859	0.000223549	0.527472	0.0151596	7.20379e-05	0.762839	0.190818	0.00554536	0.0098296	0.0527769	0.00118485	0.239035	0.323035	0.0238345	1.34499e-06
rs10475025	5	1490009	0.0242866	0.000130317	0.36096	0.0634071	0.000464821	0.362223	0.0141561	6.32164e-05	0.777425	0.0604422	0.0018286	0.138192	0.204423	0.00889623	0.0012543	0.301001	0.0260361	4.3888e-07
rs35195551	5	1359145	0.0569288	0.000129834	0.361851	0.180281	0.000840766	0.220424	0.444102	0.015103	1.24688e-05	0.127377	0.00132148	0.207553	0.123853	0.00226041	0.103897	0.126186	0.0131066	0.000338484
rs6880997	5	1113371	0.0162603	0.000127775	0.365686	0.326831	0.00640998	0.000715621	0.108298	0.00261724	0.0689354	0.200458	0.00920132	0.000882105	0.0835216	0.000755415	0.347153	0.360087	0.0435477	6.45742e-11
rs79784189	5	1209321	0.0512647	0.000127474	0.366251	0.430712	0.00358521	0.0113916	0.105383	0.00560109	0.00779587	0.0467194	0.00186284	0.134556	0.0208436	0.000260621	0.580811	0.445852	0.0165696	5.58557e-05
rs75252137	5	1212500	0.0826019	0.000125208	0.370547	0.390345	0.00237485	0.0394478	0.0641632	0.00156684	0.159339	0.216261	0.00854561	0.00135078	0.292314	0.00206202	0.120365	0.754702	0.0150174	0.000124911
rs11133655	5	1165612	0.0346982	0.000124913	0.371111	0.035568	0.000212223	0.538123	0.323402	0.00310747	0.0474927	0.0122636	0.000106766	0.720168	0.0570914	0.00148719	0.187137	0.478184	0.0102184	0.00155354
rs75597362	5	1133930	0.0176941	0.000124611	0.371689	0.113072	0.0112234	7.56414e-06	0.145565	0.000106312	0.713934	0.146462	0.00196037	0.124772	0.0338726	4.0689e-05	0.827282	0.994585	0.0167738	5.0259e-05
rs111954700	5	1134285	0.0176941	0.000124611	0.371689	0.114472	0.0113732	6.57698e-06	0.0274362	3.9516e-06	0.943657	0.146462	0.00196037	0.124772	0.0338726	4.0689e-05	0.827282	0.99489	0.017242	3.9461e-05
rs7715526	5	1493955	0.0343307	0.000124264	0.372356	0.12218	0.00999567	2.38735e-05	0.057406	0.000225564	0.593369	0.328063	0.0174843	4.55428e-06	0.216271	0.00872778	0.00139567	0.0858543	0.00525089	0.0233017
rs73030144	5	1411128	0.0778469	0.00011977	0.381144	0.106156	0.00093	0.197471	0.88429	0.00218584	0.0964734	NA	NA	NA	NA	NA	NA	0.539231	0.0125451	0.000454374
rs37020	5	1418259	0.0170693	0.00011934	0.382001	0.0294742	0.000451398	0.369247	0.00642191	1.30926e-05	0.89764	0.161756	0.00381863	0.0321592	0.00312793	1.44712e-06	0.967178	0.3305	0.0252588	6.51475e-07
rs402710	5	1320607	0.0295273	0.000119098	0.382484	0.041009	0.000427425	0.382272	0.0516953	0.00155973	0.160289	0.000845501	4.03869e-07	0.982422	0.210455	0.00489449	0.0167102	0.236235	0.0199496	9.79694e-06
rs58933348	5	1228208	0.0140579	0.000117624	0.385444	0.198234	0.0195116	3.56522e-09	0.419363	0.0170276	3.49628e-06	0.0766657	0.00109397	0.251501	0.00445077	9.56249e-06	0.915762	0.217078	0.00226171	0.136544
rs13181874	5	1112757	0.0144731	0.000117372	0.385954	0.64254	0.00852257	9.56182e-05	0.0981226	0.00214164	0.0999063	0.223586	0.0107939	0.000315811	0.0716685	0.000634061	0.389069	0.253183	0.0235441	1.55946e-06
rs4077786	5	1207201	0.0378611	0.000116737	0.387243	0.0210408	1.88714e-05	0.854337	0.182934	0.00574512	0.00704356	0.169529	0.00378154	0.0330071	0.224503	0.00337313	0.0469673	0.153931	0.0185514	2.00943e-05
rs11744270	5	1159768	0.0263169	0.000116253	0.388229	0.107758	0.00430998	0.00552935	0.0420397	0.000288373	0.546015	0.0264043	0.000132116	0.690261	0.0120473	6.82346e-05	0.777522	0.277055	0.0132757	0.000309808
rs10070877	5	1135719	0.0318229	0.000115703	0.389354	0.0856586	0.00292154	0.0223559	0.0511104	0.00234223	0.0853174	0.0942672	0.000716226	0.353486	0.0338726	4.0689e-05	0.827282	0.0748768	0.00382833	0.0527519
rs12519065	5	1164063	0.0340553	0.000114669	0.391479	0.0543747	0.00043019	0.380738	0.323402	0.00310747	0.0474927	0.0340413	0.000822635	0.320034	0.0398181	0.000726111	0.35668	0.46966	0.00979199	0.00194985
rs4076818	5	1134799	0.0317225	0.000114126	0.392603	0.0934676	0.00344588	0.013109	0.0511104	0.00234223	0.0853174	0.0593189	0.000274718	0.565535	0.0338726	4.0689e-05	0.827282	0.0748768	0.00382833	0.0527519
rs67175743	5	1141259	0.0387297	0.000112528	0.395937	0.0952669	0.00724753	0.000320934	0.0222068	0.000377026	0.489984	0.339983	0.00946363	0.000744278	0.0636449	0.00392249	0.032172	0.526543	0.0233335	1.73623e-06
rs34975678	5	1164715	0.0161442	0.000111172	0.3988	0.0214552	0.000309976	0.456844	0.0201032	8.46138e-06	0.917632	0.00961058	6.71246e-06	0.928427	0.907946	0.000535471	0.428642	0.272013	0.0160751	7.21497e-05
rs4131150	5	1138159	0.0291661	0.000111045	0.399069	0.206564	0.00736063	0.000288121	0.0368346	0.000150676	0.662538	0.00497635	1.21399e-05	0.903851	0.0171554	0.000211841	0.61859	0.0511691	0.0013688	0.246784
rs61200639	5	1158259	0.0255658	0.00011036	0.400526	0.109229	0.00424771	0.005881	0.038269	0.000238148	0.583244	0.00699039	8.30175e-06	0.920429	0.0150848	0.000104603	0.726461	0.212232	0.00831647	0.00430578
rs10052951	5	1146772	0.0361864	0.000108951	0.403549	0.182479	0.00186297	0.0681402	0.0616847	0.000544013	0.406971	0.00203536	2.92302e-06	0.952733	0.0532131	0.000284657	0.563869	0.0758539	0.00347972	0.0647977
rs78877550	5	1211503	0.0776067	0.00010883	0.40381	0.390345	0.00237485	0.0394478	0.0641632	0.00156684	0.159339	0.216261	0.00854561	0.00135078	0.27528	0.00175043	0.152406	0.767976	0.0152535	0.000110488
rs12653975	5	1123931	0.0521281	0.000108417	0.404705	0.0304509	0.000236401	0.515835	0.631992	0.0120861	9.28513e-05	0.127689	0.0108223	0.000310094	0.0653633	0.000328551	0.535255	0.519213	0.00772611	0.00592956
rs188386410	5	1134052	0.016486	0.000107979	0.405655	0.114472	0.0113732	6.57698e-06	0.145565	0.000106312	0.713934	0.146462	0.00196037	0.124772	0.0338726	4.0689e-05	0.827282	0.99489	0.017242	3.9461e-05
rs150744130	5	1134236	0.016486	0.000107979	0.405655	0.114472	0.0113732	6.57698e-06	0.145565	0.000106312	0.713934	0.146462	0.00196037	0.124772	0.0338726	4.0689e-05	0.827282	0.99489	0.017242	3.9461e-05
rs6420011	5	1208323	0.0118113	0.000107004	0.407783	0.275408	0.00335101	0.0144289	0.386878	0.00498546	0.0120628	0.0591416	0.00267283	0.0730668	0.156015	0.0175985	5.68869e-06	0.388216	0.00435819	0.0387674
rs62329576	5	1136863	0.0385296	0.000106491	0.40891	0.191117	0.00841154	0.000106208	0.0739642	0.00413742	0.0222044	0.0348744	6.44016e-05	0.780838	0.934779	0.0011381	0.248524	0.175112	0.0241491	1.14582e-06
rs428499	5	1322548	0.0343969	0.000106324	0.409278	0.0846543	0.00671639	0.0005333	0.388067	0.0112073	0.000167362	0.0529477	0.00195986	0.124822	0.263049	0.00891114	0.00124251	0.0680623	0.000246887	0.622802
rs11133656	5	1165663	0.032377	0.000105116	0.41195	0.017903	4.85785e-05	0.768336	0.323402	0.00310747	0.0474927	0.0122636	0.000106766	0.720168	0.0449557	0.000932516	0.29624	0.467243	0.00988593	0.00185454
rs2617605	5	1442406	0.0341104	0.000104818	0.412616	0.302061	0.00415619	0.00643967	0.18047	0.00526009	0.00992249	0.094768	0.0053494	0.011221	0.150459	0.00101959	0.274741	0.0266071	0.000304648	0.584789
rs28363106	5	1409626	0.0735427	0.000104591	0.41312	0.0982144	0.000772222	0.24024	0.88429	0.00218584	0.0964734	NA	NA	NA	NA	NA	NA	0.451935	0.00992372	0.00181754
rs12653976	5	1184301	0.0105077	0.000102692	0.417396	0.0296763	0.000467053	0.361073	0.362356	0.0035804	0.0333908	0.0429754	0.000237111	0.593438	0.104461	0.00927986	0.000984	0.591987	0.00888804	0.0031642
rs55950426	5	1103738	0.0214084	0.000100475	0.422467	0.0354482	0.00112812	0.155769	0.977809	0.00803057	0.00144251	NA	NA	NA	NA	NA	NA	0.0196111	3.13378e-05	0.860887
rs4555869	5	1148822	0.0214749	9.97931e-05	0.424046	0.126085	0.00240948	0.038038	0.113851	0.00257451	0.0712417	0.202242	0.0116305	0.000184774	0.0252754	0.000290405	0.55996	0.158052	0.00448232	0.0360937
rs10065108	5	1167241	0.0316739	9.90372e-05	0.425806	0.019335	5.50537e-05	0.753848	0.323402	0.00310747	0.0474927	0.0201494	0.000293837	0.552312	0.0382567	0.000675309	0.374066	0.46966	0.00979199	0.00194985
rs7734252	5	1123609	0.0518213	9.89111e-05	0.426101	0.036014	0.00032741	0.444455	0.645215	0.0124829	7.12101e-05	0.111058	0.00777323	0.00223787	0.0106715	6.92672e-06	0.928268	0.519213	0.00772611	0.00592956
rs27072	5	1394407	0.0382107	9.8798e-05	0.426366	0.00976962	5.8409e-05	0.746708	0.534874	0.0161454	6.2574e-06	0.0550281	0.0026816	0.0725981	0.0431532	0.000177905	0.648222	0.0307676	0.000627519	0.432923
rs112281193	5	1367800	0.068254	9.87199e-05	0.426549	0.364563	0.00250333	0.0344757	0.23862	0.000916982	0.281659	0.00197887	1.31113e-06	0.968333	0.227414	0.00166179	0.163202	0.326721	0.0213396	4.80675e-06
rs11742490	5	1385547	0.0289374	9.69484e-05	0.430729	0.144247	0.00439903	0.00506336	0.0287658	0.000543197	0.407323	0.0598003	0.00225376	0.0997825	0.00905777	6.33943e-06	0.931369	0.0527152	0.00128637	0.26153
rs4421151	5	1187919	0.0101491	9.67691e-05	0.431155	0.0291855	0.000459934	0.364759	0.362356	0.0035804	0.0333908	0.0429754	0.000237111	0.593438	0.10297	0.00919412	0.00103879	0.591987	0.00888804	0.0031642
rs57803195	5	1102283	0.0177795	9.33286e-05	0.439466	0.0328016	0.000980363	0.18576	0.0521662	0.0005124	0.420946	0.486081	0.00178177	0.143344	NA	NA	NA	0.0884506	0.00151893	0.222441
rs4975599	5	1188722	0.0101526	9.31381e-05	0.439933	0.0254119	0.000319834	0.449773	0.362356	0.0035804	0.0333908	0.0429754	0.000237111	0.593438	0.10505	0.00947641	0.000869163	0.419064	0.00476357	0.0307243
rs4975598	5	1188779	0.0101526	9.31381e-05	0.439933	0.0254119	0.000319834	0.449773	0.362356	0.0035804	0.0333908	0.0429754	0.000237111	0.593438	0.10505	0.00947641	0.000869163	0.419064	0.00476357	0.0307243
rs72707263	5	1134610	0.0283887	9.21455e-05	0.442381	0.0836724	0.00278106	0.0258357	0.0511104	0.00234223	0.0853174	0.0763584	0.00047489	0.449934	0.0338726	4.0689e-05	0.827282	0.0748768	0.00382833	0.0527519
rs4975628	5	1219917	0.0244126	9.18402e-05	0.443137	0.33158	0.0137619	7.13358e-07	0.0557752	0.000691976	0.349669	0.164283	0.0116955	0.000177259	0.0342719	0.00112051	0.252214	0.0295656	0.000146909	0.704365
rs10044441	5	1106552	0.018345	9.17548e-05	0.44335	0.134054	0.00674818	0.000517301	0.111364	0.00211482	0.102055	0.15359	0.00657445	0.0049367	0.0703726	0.000467046	0.459774	0.449664	0.0534007	4.68514e-13
rs7701434	5	1184570	0.00987661	8.99884e-05	0.447772	0.0265446	0.000367056	0.418131	0.373676	0.00384524	0.0274802	0.0429754	0.000237111	0.593438	0.108643	0.00998945	0.000629161	0.591987	0.00888804	0.0031642
rs73028257	5	1398976	0.0567754	8.96006e-05	0.448752	0.104072	0.0012457	0.135808	0.671226	0.000608663	0.380418	0.30868	0.00416524	0.0252507	0.696503	0.0165509	1.07991e-05	0.0944539	0.00107398	0.304931
rs4246738	5	1186554	0.00989476	8.87848e-05	0.450825	0.025884	0.000336016	0.438531	0.362356	0.0035804	0.0333908	0.0429754	0.000237111	0.593438	0.102909	0.00905004	0.0011379	0.419064	0.00476357	0.0307243
rs4975614	5	1124445	0.0473188	8.78778e-05	0.453146	0.036014	0.00032741	0.444455	0.566352	0.00909323	0.00069827	0.127689	0.0108223	0.000310094	0.1027	0.000795673	0.33462	0.519213	0.00772611	0.00592956
rs4074805	5	1187786	0.00996444	8.52359e-05	0.460018	0.0302992	0.000392564	0.402408	0.362356	0.0035804	0.0333908	0.0429754	0.000237111	0.593438	0.10297	0.00919412	0.00103879	0.419064	0.00476357	0.0307243
rs10064482	5	1162839	0.0707075	8.42875e-05	0.462525	0.0144951	1.33909e-05	0.877099	0.88429	0.00218584	0.0964734	NA	NA	NA	NA	NA	NA	0.0297835	0.000126729	0.724529
rs13159461	5	1203322	0.0240281	8.24767e-05	0.467373	0.242323	0.00848217	9.93432e-05	0.115869	0.00296723	0.0527891	0.128703	0.00251302	0.0822104	0.0770178	0.00265666	0.0778944	0.229312	0.0291344	9.12308e-08
rs11738271	5	1124863	0.00949362	8.09203e-05	0.471605	0.573021	0.0011768	0.147129	0.0140263	0.000114825	0.703225	0.0829479	0.000480759	0.447147	0.0887948	0.00079594	0.334538	0.148637	0.0133612	0.000296254
rs13185588	5	1223888	0.0219738	7.90469e-05	0.476781	0.0694155	0.000919818	0.199943	0.0668114	0.00100252	0.260296	0.0246811	0.000370856	0.504351	0.0497593	0.00226757	0.103351	0.0251738	0.000137221	0.713835
rs35979722	5	1159270	0.0090456	7.90277e-05	0.476835	0.0721705	0.0036425	0.0107541	0.208693	0.00416432	0.0217746	0.074841	0.0045958	0.0187557	0.0792178	0.00059439	0.404322	0.00708888	3.60188e-05	0.850972
rs10054387	5	1146558	0.0302229	7.75652e-05	0.480942	0.098037	0.000591394	0.304077	0.0639296	0.000580192	0.391795	0.00197563	2.72404e-06	0.954369	0.0674124	0.000462613	0.461912	0.0624398	0.00237108	0.12742
rs6348	5	1420686	0.0136233	7.68474e-05	0.482978	0.0603586	0.00179538	0.073344	0.88429	0.00218584	0.0964734	0.573359	0.00334464	0.0449569	NA	NA	NA	0.0233376	5.04005e-05	0.824124
rs4975631	5	1214376	0.011728	7.46956e-05	0.48917	0.279685	0.00186346	0.0681038	0.0387593	0.000128401	0.687049	0.0957274	0.000571689	0.407129	0.663272	0.00252636	0.0855675	0.161505	0.021284	4.94545e-06
rs10072152	5	1165391	0.0267645	7.33535e-05	0.493099	0.0532968	0.000447216	0.371474	0.268495	0.00232078	0.0867613	0.0124585	0.000109342	0.716955	0.0522349	0.00133727	0.210991	0.220946	0.00244817	0.121397
rs56997709	5	1102436	0.0155582	7.18006e-05	0.497712	0.0294122	0.000794044	0.233706	0.0521662	0.0005124	0.420946	0.486081	0.00178177	0.143344	NA	NA	NA	0.0884506	0.00151893	0.222441
rs59958385	5	1408610	0.0590872	7.13197e-05	0.499156	0.0797043	0.000541803	0.325265	0.88429	0.00218584	0.0964734	NA	NA	NA	0.887046	0.00266387	0.0774923	0.386954	0.00809184	0.00486217
rs7716790	5	1210839	0.0302737	7.11943e-05	0.499533	0.0359432	0.000502445	0.343489	0.0314801	0.000543672	0.407118	0.0899688	0.000477055	0.448903	0.243808	0.00433387	0.0243346	0.0570226	0.00298387	0.0872606
rs35188965	5	1104823	0.0207555	7.00139e-05	0.50311	0.27792	0.00820623	0.000129001	0.0609284	0.00086362	0.296113	0.191119	0.0100106	0.000522728	0.108868	0.00121158	0.233807	0.223675	0.0177248	3.07595e-05
rs11564754	5	1443870	0.059126	6.8595e-05	0.507469	0.0379703	0.000769194	0.241163	0.269	0.00187616	0.123571	0.304942	0.00151919	0.176593	0.0112685	7.40951e-06	0.925818	0.47747	0.0024865	0.11852
rs13155216	5	1114420	0.018906	6.81643e-05	0.508805	0.285823	0.00939604	4.19439e-05	0.0406121	0.000123334	0.692965	0.115716	0.0103599	0.000417409	0.115523	0.0020773	0.119	0.407836	0.0220683	3.31169e-06
rs4246737	5	1186572	0.00942262	6.61858e-05	0.51502	0.0382919	0.000441019	0.374809	0.362356	0.0035804	0.0333908	0.0429754	0.000237111	0.593438	0.109051	0.0103121	0.000513735	0.3437	0.0036934	0.0571049
rs58030542	5	1102553	0.0170728	6.44829e-05	0.520477	0.0303104	0.000834023	0.222284	0.977809	0.00803057	0.00144251	NA	NA	NA	NA	NA	NA	0.0196111	3.13378e-05	0.860887
rs9764783	5	1199391	0.0676784	6.41878e-05	0.521433	0.305056	0.00301271	0.0203608	0.0803066	0.00107523	0.243695	0.504394	0.00265169	0.0742109	0.841765	0.000306573	0.549234	0.336089	0.0161374	6.98599e-05
rs7702189	5	1114829	0.0112836	6.25947e-05	0.526647	0.330118	0.00621237	0.000865472	0.108298	0.00261724	0.0689354	0.216378	0.0105743	0.000363655	0.125544	0.00165857	0.163612	0.360087	0.0435477	6.45742e-11
rs115073205	5	1368576	0.0165744	6.1873e-05	0.52904	0.35584	0.00134281	0.12147	0.0574709	0.000312597	0.529619	0.120325	0.00306147	0.0550728	0.304406	0.00339064	0.0463991	0.56278	0.0452484	2.75538e-11
rs56321848	5	1488035	0.0529053	6.15943e-05	0.52997	0.481314	0.000897712	0.205434	0.158374	0.00172548	0.139723	0.207985	0.00153083	0.174944	NA	NA	NA	0.0750459	0.0035427	0.0624214
rs12523010	5	1204463	0.0223573	6.15559e-05	0.530098	0.0145946	6.42109e-05	0.734877	0.284092	0.00484388	0.013346	0.0460902	0.00171082	0.151567	0.00462189	1.61561e-05	0.890646	0.00788034	3.28983e-06	0.95472
rs11564769	5	1399316	0.0428543	6.06912e-05	0.533001	0.290612	0.00953748	3.67176e-05	0.227697	0.0108934	0.000206692	0.0744411	0.00047667	0.449086	0.550441	0.0103371	0.000505733	0.232254	0.0155232	9.6051e-05
rs73031173	5	1152652	0.00834516	6.06267e-05	0.533219	0.0123057	9.23205e-05	0.684699	0.412901	0.00544117	0.0087281	0.0583313	0.00254058	0.0805499	0.0319367	0.000740728	0.351884	0.330552	0.00412801	0.0442905
rs7701990	5	1114707	0.0110544	5.99545e-05	0.535498	0.339022	0.00660089	0.000595755	0.108298	0.00261724	0.0689354	0.216378	0.0105743	0.000363655	0.118606	0.00148642	0.187252	0.360087	0.0435477	6.45742e-11
rs76672118	5	1133559	0.0127868	5.98891e-05	0.53572	0.117337	0.0116785	4.9467e-06	0.604188	0.00409134	0.0229609	0.291044	0.000663004	0.372013	0.000813495	3.58879e-07	0.983652	0.996006	0.0152314	0.000111766
rs12522032	5	1134719	0.0230821	5.82973e-05	0.541192	0.0954524	0.00360225	0.011198	0.0636607	0.00342267	0.0375287	0.0110696	7.40807e-05	0.765395	0.0338726	4.0689e-05	0.827282	0.0722126	0.00366973	0.0579071
rs34332639	5	1469746	0.0124817	5.78861e-05	0.542622	0.247277	0.012811	1.7239e-06	0.00685885	4.4955e-05	0.81159	0.0248905	0.000145808	0.675478	0.122129	0.0032977	0.0495001	0.253865	0.00638544	0.0123653
rs6898894	5	1180758	0.0114528	5.77819e-05	0.542985	0.0238251	0.000201627	0.548448	0.0131762	0.000138612	0.675527	0.0508809	0.000702409	0.358171	0.180536	0.0174593	6.19362e-06	0.418327	0.0226367	2.47729e-06
rs13162116	5	1121839	0.0102266	5.77255e-05	0.543182	0.00422983	9.94013e-06	0.894003	0.272591	0.0122906	8.09776e-05	0.0758271	0.00322139	0.0490948	0.0100522	6.99079e-05	0.774883	0.103264	0.00508553	0.0255855
rs75815531	5	1216100	0.0547162	5.67672e-05	0.546548	0.136266	0.0129853	1.4662e-06	0.837438	0.0102461	0.000319731	0.763133	0.0040595	0.0271772	0.907946	0.000535471	0.428642	0.377283	0.00221788	0.140404
rs34349324	5	1119230	0.0135277	5.59512e-05	0.549445	0.0955489	0.003311	0.0150258	0.297947	0.0153431	1.06361e-05	0.190068	0.0086782	0.00123904	0.174161	0.00691646	0.00444546	0.374491	0.0213538	4.77182e-06
rs4246741	5	1185424	0.00786099	5.55384e-05	0.550922	0.0181268	0.000161927	0.590733	0.362356	0.0035804	0.0333908	0.0429754	0.000237111	0.593438	0.104461	0.00927986	0.000984	0.438469	0.00531282	0.0225017
rs7446461	5	1306406	0.0457338	5.24329e-05	0.562275	0.481314	0.000897712	0.205434	0.0360299	0.00090273	0.285431	0.61876	0.00800582	0.00192156	0.194915	0.00160952	0.169978	0.112819	0.00625518	0.0132901
rs9312762	5	1150099	0.0218417	5.2239e-05	0.562999	0.025133	0.00025092	0.503218	0.390046	0.00571474	0.00719578	0.0647998	0.00299237	0.0578899	0.00881393	1.14482e-05	0.907863	0.281	0.00475144	0.0309378
rs72717528	5	1484405	0.041016	5.08397e-05	0.568275	0.424177	0.0022418	0.0453965	0.172015	0.00234127	0.0853818	0.142302	0.00110975	0.24811	0.160088	0.000173675	0.65215	0.0972503	0.00744822	0.00689833
rs72709404	5	1203841	0.0535947	5.02946e-05	0.570356	0.287953	0.00056575	0.3148	0.0915695	0.000239986	0.581795	0.225291	0.0017284	0.149481	0.357574	0.00171567	0.15654	0.140076	0.00742725	0.00697768
rs37021	5	1417239	0.0108952	5.00836e-05	0.571166	0.037426	0.000746655	0.248179	0.05696	0.000979049	0.26595	0.144438	0.00292728	0.0606842	0.00306135	1.38618e-06	0.967876	0.308013	0.0227688	2.3158e-06
rs74902314	5	1133674	0.0111426	4.9868e-05	0.571996	0.108298	0.0102956	1.80189e-05	0.180495	0.000209045	0.607227	0.105607	0.000959354	0.282892	0.000813495	3.58879e-07	0.983652	0.995169	0.0177119	3.09648e-05
rs11744245	5	1159649	0.0255832	4.67329e-05	0.584336	0.0263772	0.000467452	0.360868	0.21165	0.00419383	0.0213132	0.059222	0.00280647	0.0662576	0.15889	0.00254857	0.084204	0.010374	7.34861e-05	0.788423
rs13170999	5	1166000	0.00778789	4.5768e-05	0.588242	0.208293	0.00138121	0.116271	0.0605806	0.000793055	0.316725	0.0244339	7.60178e-05	0.762438	0.0931279	0.000939179	0.294521	0.176253	0.0209609	5.83464e-06
rs12517758	5	1165682	0.0167051	4.55343e-05	0.589196	0.0227589	0.000258475	0.49686	0.173919	0.00168757	0.14415	0.0136396	0.000118815	0.705498	0.0349657	0.000555766	0.420025	0.00952004	5.42023e-05	0.817723
rs112810178	5	1492341	0.0453997	4.46645e-05	0.592775	0.472946	0.000574904	0.310916	0.156554	0.00170306	0.142322	0.207985	0.00153083	0.174944	NA	NA	NA	0.0750459	0.0035427	0.0624214
rs2962065	5	1472998	0.0147034	4.456e-05	0.593208	0.190041	0.00507941	0.00259578	0.00685885	4.4955e-05	0.81159	0.0450388	0.000479041	0.44796	0.107124	0.00244299	0.0909037	0.273809	0.00773565	0.00589889
rs78879964	5	1135469	0.0105834	4.40934e-05	0.595149	0.102867	0.00901022	6.03305e-05	0.145565	0.000106312	0.713934	0.146462	0.00196037	0.124772	0.0338726	4.0689e-05	0.827282	0.99489	0.017242	3.9461e-05
rs34510849	5	1476592	0.0230656	4.40397e-05	0.595374	0.534728	0.0130812	1.34132e-06	0.218079	0.00734474	0.00231196	0.00254612	1.02571e-06	0.97199	0.00118456	1.28602e-06	0.969058	0.15237	0.0167435	5.10522e-05
rs72717530	5	1485932	0.0444592	4.30228e-05	0.599654	0.472946	0.000574904	0.310916	0.175253	0.00213419	0.100498	0.2247	0.00176988	0.144686	NA	NA	NA	0.0996562	0.00644787	0.0119457
rs6554858	5	1487309	0.0082161	4.23556e-05	0.602498	0.190074	0.0213842	6.41084e-10	0.057406	0.000225564	0.593369	0.316151	0.0159346	1.20622e-05	0.215548	0.00873037	0.00139338	0.118466	0.00952604	0.00224754
rs6872317	5	1144351	0.0126975	4.1867e-05	0.604598	0.00511041	8.01651e-06	0.904756	0.171522	0.00432681	0.0193557	0.230728	0.0161289	1.06734e-05	0.0135751	7.9256e-05	0.760735	0.0275272	0.000175224	0.678588
rs11564767	5	1404589	0.00715795	4.12972e-05	0.607068	0.182997	0.00802961	0.000152516	0.237565	0.0108016	0.000219858	0.212515	0.0140013	4.08909e-05	0.513252	0.0144548	3.91517e-05	0.165551	0.00854255	0.0038111
rs33978774	5	1225561	0.0469552	3.94278e-05	0.615323	0.962475	0.00171473	0.0801176	0.124036	0.000828876	0.306038	0.279734	0.0029274	0.0606789	0.552971	6.6093e-05	0.780951	0.0754735	0.00226162	0.136552
rs365663	5	1428768	0.00977049	3.93846e-05	0.615517	0.0232639	0.000271433	0.486265	0.0677061	0.00135728	0.190261	0.181408	0.00480285	0.016274	0.0527769	0.00118485	0.239035	0.302918	0.0218405	3.72062e-06
rs6873098	5	1370978	0.00634979	3.85005e-05	0.61951	0.330964	0.0166018	5.17286e-08	0.153	0.0218181	1.50876e-07	0.155729	0.000628703	0.384677	0.199052	0.0165997	1.04813e-05	0.113661	0.0119507	0.000621097
rs6890697	5	1140862	0.0103537	3.83477e-05	0.620206	0.0555929	0.0024025	0.0383178	0.00340325	8.92513e-07	0.973206	0.288867	0.0078504	0.00212746	0.0157803	0.000109502	0.720393	0.716167	0.00822571	0.00452233
rs6871855	5	1119296	0.0107083	3.77188e-05	0.623088	0.0752049	0.00267861	0.0287254	0.294535	0.0149433	1.38594e-05	0.190068	0.0086782	0.00123904	0.174555	0.00690032	0.00449205	0.401561	0.0240497	1.20534e-06
rs4358564	5	1210674	0.0215754	3.65778e-05	0.628395	0.0451767	0.000791893	0.23434	0.0419402	0.00103119	0.25359	0.0899688	0.000477055	0.448903	0.243808	0.00433387	0.0243346	0.0504134	0.00236991	0.127514
rs4458624	5	1109199	0.00821239	3.4469e-05	0.638477	0.375843	0.0051663	0.00238471	0.119482	0.00311483	0.0472309	0.217553	0.011723	0.000174168	0.0766842	0.000687209	0.36989	0.206768	0.0151465	0.000116808
rs11750173	5	1460016	0.00866696	3.36525e-05	0.642482	0.271494	0.00214078	0.0505408	0.00520164	2.16911e-05	0.868485	0.397625	0.00796724	0.00197071	0.941688	0.000961665	0.288813	0.0886204	0.00740016	0.0070816
rs28363181	5	1391409	0.00751661	3.32568e-05	0.644445	0.243662	0.00271617	0.0276288	0.0862951	0.00584806	0.00655165	0.263769	0.00381283	0.0322903	0.358622	0.00209942	0.117053	0.155396	0.0156779	8.86432e-05
rs7379059	5	1143183	0.0108587	3.16892e-05	0.65236	0.0199108	8.98726e-05	0.688685	0.171522	0.00432681	0.0193557	0.227301	0.0156013	1.4881e-05	0.0197233	0.00016427	0.661095	0.0669076	0.000670433	0.417612
rs2292024	5	1364127	0.0122483	3.04997e-05	0.658525	0.355621	0.000361573	0.421629	0.216904	0.000745904	0.331553	0.0634693	0.000816878	0.321733	0.282258	0.00262574	0.079646	0.526019	0.0410936	2.20986e-10
rs55925900	5	1122055	0.00829748	3.03332e-05	0.6594	0.369595	0.00239539	0.0386051	0.0830754	0.0065363	0.0040486	0.448344	0.0074519	0.0027638	0.961011	0.00180897	0.145719	0.098208	0.00739158	0.00711482
rs4975600	5	1187526	0.0059779	2.94589e-05	0.664039	0.0213146	0.00022501	0.526126	0.400836	0.00631391	0.00472765	0.0420548	0.000278771	0.562681	0.10297	0.00919412	0.00103879	0.466811	0.00658439	0.0110784
rs11564772	5	1397892	0.0378007	2.81724e-05	0.671016	0.418282	0.00931298	4.53553e-05	0.227697	0.0108934	0.000206692	0.0832102	0.000484809	0.44524	0.552971	6.6093e-05	0.780951	0.245671	0.0127627	0.000405336
rs6892881	5	1156679	0.0187774	2.73653e-05	0.67549	0.124605	0.00143653	0.109208	0.394069	0.00499925	0.0119447	0.0574968	0.00219164	0.104575	0.0249605	0.000477702	0.454699	0.284833	0.00317912	0.0775489
rs4975548	5	1478041	0.00845658	2.72136e-05	0.676339	0.253439	0.0147918	2.74936e-07	0.0158993	0.000236236	0.58476	0.0704832	0.00118933	0.231834	0.140263	0.00417381	0.0271168	0.274218	0.00768946	0.00604891
rs11747778	5	1452078	0.0077276	2.67086e-05	0.679188	0.271494	0.00214078	0.0505408	0.00520164	2.16911e-05	0.868485	0.397625	0.00796724	0.00197071	0.894471	0.00069352	0.367701	0.0886204	0.00740016	0.0070816
rs3806883	5	1485010	0.00680142	2.60702e-05	0.682834	0.191242	0.0175805	2.10109e-08	0.00508698	2.51783e-05	0.858412	0.342672	0.0193643	1.40347e-06	0.191327	0.00709778	0.00395492	0.109818	0.00780979	0.00566592
rs2937638	5	1443858	0.0119799	2.55296e-05	0.685962	0.175663	0.00570466	0.00141317	0.00269427	5.9757e-06	0.930743	0.0129001	8.07365e-05	0.755405	0.0822283	0.00127498	0.221949	0.412027	0.0166683	5.30765e-05
rs403636	5	1438239	0.00552949	2.51837e-05	0.687984	0.048833	0.00137446	0.117167	0.202826	0.00224254	0.0922553	0.148104	0.00110533	0.249053	0.0632943	0.00188345	0.137685	0.118172	0.00873644	0.00343307
rs6554660	5	1207412	0.00596581	2.45968e-05	0.691452	0.088375	0.00685403	0.000467434	0.217288	0.00816025	0.00131985	0.169409	0.00374549	0.0338536	0.192975	0.00377506	0.0355862	0.189706	0.0261152	4.2159e-07
rs9799949	5	1492527	0.00672086	2.40952e-05	0.694454	0.19269	0.0147838	2.76982e-07	0.0332281	7.86487e-05	0.752537	0.253665	0.0121063	0.000136361	0.217218	0.00892831	0.00122907	0.104434	0.00702199	0.00870902
rs2853669	5	1295234	0.00615472	2.40927e-05	0.694469	0.189591	0.0111773	7.89716e-06	0.615963	0.0461965	2.14273e-14	0.000334201	4.74267e-08	0.993976	0.115124	0.00533887	0.012444	0.447602	0.0117206	0.000701152
rs34483220	5	1145337	0.00660752	2.32357e-05	0.699683	0.269278	0.000387256	0.405607	0.077827	0.0051936	0.0104021	0.419186	0.00956445	0.000697287	0.122568	0.00519403	0.0136952	0.0222516	0.000299442	0.588016
rs7707942	5	1164121	0.005177	2.31679e-05	0.700101	0.293207	0.00549824	0.00172637	0.346875	0.00347646	0.0360604	0.0253198	0.000490138	0.442749	0.0629438	0.00346941	0.0439309	0.0120843	6.99004e-05	0.79353
rs4975597	5	1188923	0.00502538	2.12152e-05	0.71243	0.0107722	4.71977e-05	0.771559	0.362356	0.0035804	0.0333908	0.0429754	0.000237111	0.593438	0.10505	0.00947641	0.000869163	0.438469	0.00531282	0.0225017
rs73031117	5	1109644	0.00970372	2.10196e-05	0.7137	0.0217778	0.000435326	0.377909	0.977809	0.00803057	0.00144251	NA	NA	NA	NA	NA	NA	0.0196111	3.13378e-05	0.860887
rs4346809	5	1120449	0.00803599	2.08827e-05	0.714593	0.0717585	0.00229962	0.0427031	0.274917	0.0131951	4.42787e-05	0.1712	0.00708894	0.00351089	0.171571	0.00664358	0.00530331	0.401561	0.0240497	1.20534e-06
rs7704363	5	1225686	0.0111659	2.06678e-05	0.716001	0.0721021	0.000994663	0.182584	0.0569192	0.000732307	0.336	0.04396	0.00112632	0.244609	0.0497593	0.00226757	0.103351	0.0336181	0.000240744	0.627162
rs4566836	5	1149546	0.00470382	2.05333e-05	0.716886	0.0863245	0.00355547	0.0117376	0.156154	0.00177994	0.133627	0.0392304	0.00141755	0.191779	0.0266158	6.79677e-05	0.777946	0.206507	0.00209907	0.1515
rs34813657	5	1455367	0.0239614	1.98728e-05	0.721284	0.421927	0.0021351	0.0508473	0.00178018	2.51985e-06	0.954994	0.294151	0.00442313	0.0211231	0.894471	0.00069352	0.367701	0.0812727	0.00609026	0.014564
rs9418	5	1225006	0.0109595	1.98455e-05	0.721468	0.0694155	0.000919818	0.199943	0.0668114	0.00100252	0.260296	0.04396	0.00112632	0.244609	0.0497593	0.00226757	0.103351	0.0415675	0.000371085	0.546479
rs11564771	5	1398682	0.031407	1.9822e-05	0.721626	0.408903	0.00900422	6.06729e-05	0.227697	0.0108934	0.000206692	0.134765	0.0013682	0.199699	0.552971	6.6093e-05	0.780951	0.202073	0.00934618	0.00247464
rs11564770	5	1398691	0.031407	1.9822e-05	0.721626	0.408903	0.00900422	6.06729e-05	0.227697	0.0108934	0.000206692	0.134765	0.0013682	0.199699	0.552971	6.6093e-05	0.780951	0.202073	0.00934618	0.00247464
rs12520903	5	1496357	0.00779959	1.92715e-05	0.72536	0.17311	5.97714e-05	0.743873	0.172585	0.00242278	0.0801235	0.249978	0.00194242	0.126513	0.160088	0.000173675	0.65215	0.16068	0.0135187	0.000272827
rs2736103	5	1300286	0.011154	1.90567e-05	0.726834	0.041376	0.00110373	0.160314	0.354948	0.0274891	3.75601e-09	0.173437	0.00802537	0.00189713	0.0536647	0.000992294	0.281262	0.35914	0.0171853	4.06337e-05
rs60780158	5	1142977	0.00855946	1.8942e-05	0.727624	0.00858112	1.4913e-05	0.87036	0.171522	0.00432681	0.0193557	0.227301	0.0156013	1.4881e-05	0.0197311	0.000167436	0.658051	0.0386206	0.000229939	0.635001
rs7704728	5	1225936	0.0104868	1.86905e-05	0.729366	0.0707524	0.00104645	0.171594	0.0515005	0.000601436	0.383261	0.0469912	0.00129166	0.212756	0.0519573	0.00248485	0.0881809	0.0336181	0.000240744	0.627162
rs11737901	5	1430501	0.00556363	1.75843e-05	0.737192	0.22637	0.000146508	0.60898	0.00278037	4.6952e-06	0.938594	0.275685	0.00555678	0.00975414	0.907946	0.000535471	0.428642	0.0793544	0.00519682	0.0240243
rs4574586	5	1120443	0.00744808	1.69717e-05	0.741644	0.0784716	0.00224879	0.0450615	0.281522	0.0137441	3.07225e-05	0.1712	0.00708894	0.00351089	0.171571	0.00664358	0.00530331	0.374491	0.0213538	4.77182e-06
rs4391214	5	1119988	0.0070784	1.65859e-05	0.744494	0.0732401	0.00257847	0.031876	0.291099	0.0145476	1.8017e-05	0.1712	0.00708894	0.00351089	0.170733	0.00662414	0.00537052	0.401561	0.0240497	1.20534e-06
rs420422	5	1436293	0.00679756	1.64043e-05	0.745848	0.0880985	0.00129896	0.127725	0.0150844	6.97589e-05	0.76651	0.152531	0.00491959	0.0150266	0.0399106	0.000702919	0.364475	0.350363	0.0273546	2.24757e-07
rs4466208	5	1119908	0.00678159	1.51952e-05	0.755082	0.0746246	0.00266365	0.0291747	0.294535	0.0149433	1.38594e-05	0.1712	0.00708894	0.00351089	0.170733	0.00662414	0.00537052	0.401561	0.0240497	1.20534e-06
rs3733796	5	1494794	0.0116792	1.49703e-05	0.756843	0.144466	0.0115051	5.81537e-06	0.0352351	8.07304e-05	0.749391	0.30043	0.014663	2.69039e-05	0.245278	0.0106874	0.000406026	0.108605	0.00815129	0.00470815
rs12658538	5	1206347	0.00441517	1.47514e-05	0.758572	0.0773101	0.00445776	0.0047781	0.0412679	0.00106367	0.246246	0.104027	0.000717381	0.353098	0.300014	0.00688874	0.00452576	0.00833076	4.74164e-05	0.829327
rs57866384	5	1359741	0.0292806	1.36617e-05	0.767393	0.583703	0.00107273	0.16631	0.412842	0.00383409	0.0277058	0.0504709	0.00055344	0.414718	0.239076	0.0019154	0.134393	0.389921	0.0295183	7.51234e-08
rs73731724	5	1311593	0.0286543	1.35382e-05	0.768417	0.0200918	0.000398124	0.399096	0.591488	7.84615e-05	0.752821	NA	NA	NA	NA	NA	NA	0.838733	0.00194491	0.167407
rs36989	5	1498744	0.0153439	1.32083e-05	0.771176	0.00935782	2.32075e-05	0.838674	0.0087564	4.22716e-05	0.817197	0.0132652	7.8205e-05	0.759149	0.017859	0.000175757	0.65021	0.055011	0.000245015	0.624123
rs40358	5	1416027	0.00409809	1.30322e-05	0.772665	0.0479423	0.00127366	0.131496	0.144629	0.00108078	0.242483	9.75957e-05	4.84668e-09	0.998074	0.0604739	0.00139601	0.201243	0.0426771	0.00116588	0.285111
rs28629853	5	1115861	0.0245573	1.2837e-05	0.774327	0.0478587	0.000187315	0.562995	0.25077	0.00194907	0.11651	NA	NA	NA	0.52152	0.00276712	0.0719693	0.239733	0.00951378	0.00226232
rs78499386	5	1367917	0.00726888	1.27866e-05	0.774758	0.450681	0.00212283	0.0515174	0.23862	0.000916982	0.281659	0.123066	0.00329055	0.0467256	0.206546	0.00134744	0.209266	0.395945	0.0286374	1.17329e-07
rs74940086	5	1100047	0.0206148	1.26697e-05	0.775762	NA	NA	NA	NA	NA	NA	NA	NA	NA	NA	NA	NA	NA	NA	NA
rs27047	5	1412136	0.00679728	1.22554e-05	0.779363	0.00778074	2.39919e-05	0.836009	0.0020761	5.44775e-07	0.979065	0.082104	0.00246109	0.0854414	0.11085	0.00173224	0.154554	0.236127	0.00791097	0.00536307
rs56905279	5	1201200	0.00678942	1.21509e-05	0.780282	0.340742	0.00457216	0.00426856	0.0032918	8.47703e-06	0.917556	0.177888	0.017603	4.22749e-06	0.0631598	0.00217939	0.110302	0.459824	0.0443081	4.41208e-11
rs1032752	5	1488958	0.00970507	1.14417e-05	0.78663	0.193544	0.0160565	8.55196e-08	0.057406	0.000225564	0.593369	0.331117	0.0177446	3.86842e-06	0.221325	0.00926906	0.000990733	0.103825	0.00702128	0.00871238
rs11133756	5	1379154	0.00903744	1.01379e-05	0.798878	0.0198418	9.04612e-05	0.687721	0.279661	0.0107124	0.000233468	0.108925	0.0112879	0.00023006	0.0711132	0.00479958	0.0178023	0.132803	0.0012341	0.271447
rs77438385	5	1360038	0.0243949	9.45556e-06	0.805623	0.583703	0.00107273	0.16631	0.412842	0.00383409	0.0277058	0.0504709	0.00055344	0.414718	0.229549	0.00175119	0.152317	0.389921	0.0295183	7.51234e-08
rs55838539	5	1349543	0.0058589	8.33031e-06	0.817338	0.0334801	0.0010904	0.162861	0.105937	6.27913e-05	0.778155	NA	NA	NA	NA	NA	NA	0.709987	0.00129276	0.260348
rs73031106	5	1104476	0.0180975	7.82577e-06	0.822861	0.00859405	6.3377e-05	0.73654	0.0345437	0.00023209	0.588074	0.500468	0.00174592	0.147435	NA	NA	NA	0.0534115	0.000603258	0.441958
rs10474925	5	1177813	0.00867725	7.81192e-06	0.823015	0.0388651	0.0010555	0.169753	0.096457	0.00111164	0.235869	0.0295432	0.000735207	0.347185	0.254077	0.00719156	0.00372316	0.0664505	0.00219261	0.142686
rs4078037	5	1141826	0.00429118	7.78462e-06	0.82332	0.112075	0.000640182	0.284942	0.0081552	2.13159e-05	0.869618	0.0203124	0.000208688	0.616482	0.087093	0.00216053	0.111855	0.131737	0.00509464	0.0254537
rs6871957	5	1144154	0.0093669	7.65328e-06	0.824792	0.0566182	0.000257415	0.497744	0.1135	0.0076279	0.00190212	0.33395	0.0154625	1.62411e-05	0.109093	0.00421015	0.0264574	0.150343	0.00194832	0.167035
rs11133665	5	1188170	0.00972155	7.41973e-06	0.827444	0.0195837	9.10603e-05	0.686743	0.0154723	0.000149727	0.663538	0.0309793	0.000857111	0.310101	0.234349	0.00631707	0.00655521	0.00683685	2.11125e-05	0.885626
rs6866570	5	1391711	0.0191814	7.25413e-06	0.82935	0.0088371	6.08068e-06	0.917001	NA	NA	NA	NA	NA	NA	NA	NA	NA	0.212937	0.00673402	0.0102017
rs7703616	5	1115000	0.00411755	6.75614e-06	0.835225	0.209476	0.00599285	0.00106948	0.1115	0.00278324	0.0607051	0.216378	0.0105743	0.000363655	0.134514	0.00188062	0.137982	0.400791	0.0494378	3.38984e-12
rs13189021	5	1442727	0.0171379	6.63319e-06	0.83671	0.111902	0.000335523	0.438867	0.10818	0.000845995	0.301095	0.496771	0.00914862	0.000912769	0.552971	6.6093e-05	0.780951	0.146708	0.0151478	0.000116726
rs61285505	5	1491214	0.00775853	6.52727e-06	0.838	0.1566	0.0151139	2.04156e-07	0.057406	0.000225564	0.593369	0.328719	0.0176866	4.01169e-06	0.222013	0.00926193	0.00099521	0.0922976	0.00595871	0.0156699
rs4076817	5	1134051	0.00482069	6.08003e-06	0.843574	0.0222603	0.000451503	0.369191	0.0580624	0.00043725	0.457223	0.0551962	0.00126771	0.217047	0.0423135	0.000731733	0.354825	0.0429263	0.000216007	0.645449
rs4975595	5	1161155	0.00512574	6.04054e-06	0.844077	0.0169835	0.000273543	0.484576	NA	NA	NA	NA	NA	NA	NA	NA	NA	0.18268	0.00345871	0.0656116
rs2927676	5	1440566	0.00272241	5.83783e-06	0.846682	0.00656553	3.48267e-06	0.937138	0.014655	1.75493e-05	0.881603	0.144466	0.00123796	0.222522	0.0760679	0.00236482	0.0962359	0.0959547	0.00507415	0.0257509
rs4512166	5	1149591	0.00808055	5.72411e-06	0.848165	0.167862	0.00293771	0.0219877	0.0187056	4.21239e-05	0.817511	0.0331459	7.89847e-05	0.757989	0.145119	0.00195194	0.130733	0.212427	0.0393244	5.36999e-10
rs11133768	5	1405608	0.00327575	4.91133e-06	0.859235	0.344175	0.0115304	5.67935e-06	0.279062	0.0132225	4.34773e-05	0.183109	0.00856764	0.00133153	0.160711	0.000526896	0.432363	0.252441	0.0112762	0.00088657
rs7735915	5	1493752	0.00286058	4.76109e-06	0.861383	0.209884	0.0207093	1.18936e-09	0.057406	0.000225564	0.593369	0.328719	0.0176866	4.01169e-06	0.21915	0.00899308	0.00117968	0.110657	0.00802242	0.00504853
rs12514642	5	1482752	0.00218448	4.69972e-06	0.86227	0.0389497	0.000150152	0.604561	0.062334	0.00295458	0.0532967	0.131034	0.00656437	0.00496987	0.0429189	0.00173038	0.154775	0.343394	0.00595027	0.0157438
rs11747436	5	1171006	0.00682799	4.48031e-06	0.865492	0.0831859	0.00330988	0.0150429	0.346875	0.00347646	0.0360604	0.0152533	0.000181449	0.64049	0.00339734	1.77066e-06	0.963696	0.505052	0.0113989	0.000830873
rs73731743	5	1377211	0.00435032	4.21199e-06	0.869545	0.0209709	0.000414075	0.389809	NA	NA	NA	NA	NA	NA	NA	NA	NA	0.118511	0.000759009	0.388437
rs2736105	5	1299641	0.00475788	4.13773e-06	0.87069	0.207354	0.0031528	0.0176465	0.150817	0.00745415	0.00214392	0.105337	0.00198452	0.122474	0.036737	0.000537811	0.427635	0.273537	0.0135912	0.000262679
rs10058172	5	1490894	0.0022877	4.1018e-06	0.871248	0.326182	0.0165534	5.40882e-08	0.00996923	7.26499e-05	0.761864	0.0890159	0.00707668	0.00353945	0.0288174	0.000209145	0.620832	0.0876322	0.00664613	0.0107076
rs111317922	5	1411899	0.00430125	4.05584e-06	0.871965	0.0141237	1.1841e-05	0.884376	0.88429	0.00218584	0.0964734	NA	NA	NA	NA	NA	NA	0.645517	0.0157145	8.69787e-05
rs11951225	5	1129631	0.00261915	3.96815e-06	0.873345	0.00508704	2.40915e-05	0.835674	0.0557206	0.000405654	0.473952	0.0864704	0.00378189	0.032999	0.0246983	8.47229e-05	0.752881	0.206833	0.00412434	0.044385
rs4246736	5	1186738	0.00428235	3.93094e-06	0.873935	0.038559	0.000576884	0.310085	0.0620544	0.000720935	0.33978	0.0272401	0.000196643	0.626844	0.0784405	0.00163093	0.167164	0.122183	0.00203991	0.157391
rs4975646	5	1433286	0.00243944	3.4745e-06	0.881422	0.270309	0.000272499	0.485411	0.00754698	7.66174e-06	0.921607	0.274646	0.00570089	0.0088519	0.934779	0.0011381	0.248524	0.0793544	0.00519682	0.0240243
rs3923254	5	1120105	0.00331621	3.28312e-06	0.884711	0.072632	0.00175328	0.0767998	0.278062	0.0133634	3.95827e-05	0.1712	0.00708894	0.00351089	0.171571	0.00664358	0.00530331	0.398375	0.0240648	1.1961e-06
rs13180809	5	1212532	0.005136	3.12635e-06	0.887478	0.291415	0.00403676	0.00725123	0.0741179	0.00174399	0.137617	0.234047	0.0103431	0.000421939	0.151452	0.00236436	0.0962684	0.335028	0.0583749	3.91909e-14
rs78793086	5	1134326	0.0129282	3.10629e-06	0.887837	0.152026	0.00821094	0.000128426	0.145565	0.000106312	0.713934	0.146462	0.00196037	0.124772	0.0338726	4.0689e-05	0.827282	0.995871	0.0159057	7.87719e-05
rs4076926	5	1211248	0.00168552	2.72868e-06	0.894833	0.0665271	0.00213805	0.050688	0.0314801	0.000543672	0.407118	0.0487214	0.000140805	0.680782	0.236126	0.00408509	0.0287995	0.0475526	0.00202516	0.1589
rs35976105	5	1256113	0.00284715	2.3765e-06	0.901817	0.0318221	0.000791569	0.234436	0.961497	0.00517247	0.0105594	0.880238	0.00196585	0.124247	NA	NA	NA	0.786027	0.00220532	0.141533
rs10058182	5	1499704	0.00285833	2.35941e-06	0.902169	0.00739098	4.99572e-05	0.765166	0.0136447	0.000129886	0.685341	0.043107	0.00129905	0.211452	0.0708025	0.00162222	0.168303	0.0643019	0.000404121	0.529142
rs62331274	5	1193812	0.00152033	2.1996e-06	0.905525	0.0414969	0.000539912	0.32611	0.0309753	0.000685099	0.352075	0.000747579	5.19581e-07	0.980062	0.148888	0.00221912	0.107109	0.0151511	0.000110028	0.742631
rs10475026	5	1490080	0.0042206	2.15456e-06	0.906492	0.187218	0.0151327	2.00626e-07	0.057406	0.000225564	0.593369	0.328719	0.0176866	4.01169e-06	0.215548	0.00873037	0.00139338	0.112197	0.00839384	0.00412952
rs6883753	5	1111542	0.00253551	1.97054e-06	0.910557	0.0510491	0.000878058	0.210467	0.0938194	0.00137354	0.187626	0.165033	0.00968169	0.000646391	0.06153	0.000721409	0.358242	0.254578	0.0125158	0.000461403
rs7725114	5	1184725	0.00158452	1.95311e-06	0.910952	0.0123679	2.93335e-05	0.818956	0.362356	0.0035804	0.0333908	0.0429754	0.000237111	0.593438	0.104461	0.00927986	0.000984	0.388886	0.00425654	0.0411117
rs6554649	5	1198831	0.0022029	1.90752e-06	0.911993	0.0996554	0.00276084	0.0263812	0.0671046	0.000445124	0.4532	0.136533	0.00802352	0.00189943	0.0448575	0.000887969	0.308072	0.511033	0.0402599	3.35765e-10
rs4485967	5	1177698	0.00193199	1.65533e-06	0.917995	0.0534274	0.000387934	0.405196	0.166746	0.00140188	0.183137	0.0179015	0.000222326	0.605192	0.0896966	0.00429289	0.0250175	0.178002	0.00224022	0.138422
rs10474906	5	1115283	0.00180208	1.4373e-06	0.923568	0.195502	0.0101593	2.04767e-05	0.0478324	0.000226163	0.59288	0.132011	0.0132709	6.49806e-05	0.0965467	0.00138376	0.203232	0.412665	0.0214737	4.48792e-06
rs6554658	5	1206811	0.00240934	1.32595e-06	0.92658	0.085539	0.00301154	0.020385	0.0196287	0.000219304	0.598542	0.094219	0.00573308	0.00866227	0.120166	0.0031274	0.055765	0.0144681	5.32426e-05	0.819316
rs62331084	5	1412490	0.00600779	9.36833e-07	0.938261	0.228589	8.92318e-05	0.689739	0.0587302	0.000313413	0.529082	0.323141	0.00419154	0.0247939	0.197547	7.6439e-05	0.764898	0.0721233	0.00373273	0.055798
rs6554859	5	1493493	0.00130585	9.23278e-07	0.938708	0.176913	0.0127602	1.80736e-06	0.057406	0.000225564	0.593369	0.243721	0.0114185	0.000211616	0.21915	0.00899308	0.00117968	0.0884631	0.00521822	0.0237355
rs11750211	5	1183445	0.00339802	8.79552e-07	0.940174	0.0382565	0.000354798	0.426013	0.0215907	0.000317819	0.5262	0.033739	0.00102965	0.265925	0.241178	0.00653218	0.0057004	0.000476656	1.04655e-07	0.99192
rs60684878	5	1398694	0.00672772	8.2847e-07	0.941934	0.00223422	4.69405e-06	0.927046	0.685758	0.000955232	0.271845	0.549812	0.0100712	0.000502707	0.887046	0.00266387	0.0774923	0.0233376	5.04005e-05	0.824124
rs11133793	5	1487548	0.00110379	7.19324e-07	0.945888	0.184041	0.0163625	6.44942e-08	0.057406	0.000225564	0.593369	0.331117	0.0177446	3.86842e-06	0.212637	0.00846645	0.00164763	0.118466	0.00952604	0.00224754
rs11564757	5	1443647	0.00708003	7.04739e-07	0.946438	0.133789	0.00398324	0.00764815	0.309202	0.00247885	0.0767096	0.341578	0.00194129	0.126623	0.0112685	7.40951e-06	0.925818	0.290993	0.000850181	0.361355
rs1032751	5	1488974	0.00128711	5.58929e-07	0.952293	0.19205	0.010071	2.22439e-05	0.0938735	0.00168831	0.144062	0.256282	0.018305	2.72286e-06	0.179626	0.00691628	0.00444599	0.241925	0.0208285	6.24409e-06
rs76284824	5	1152228	0.000726074	4.74231e-07	0.956052	0.0560749	0.00029342	0.46912	0.412901	0.00544117	0.0087281	0.0583313	0.00254058	0.0805499	0.0319367	0.000740728	0.351884	0.272893	0.00289713	0.0919905
rs28450197	5	1174335	0.00440049	4.54212e-07	0.956988	0.0731849	0.000329564	0.44296	0.0100329	2.69178e-05	0.853655	0.441048	0.00219752	0.104111	0.907946	0.000535471	0.428642	0.288481	0.0205075	7.35986e-06
rs4472296	5	1120934	0.001447	4.28292e-07	0.958233	0.036253	0.000665826	0.275498	0.267535	0.0122464	8.3405e-05	0.164013	0.00646202	0.00531992	0.170733	0.00662414	0.00537052	0.400616	0.0236407	1.48459e-06
rs4975604	5	1171290	0.00198182	3.81959e-07	0.960555	0.0938421	0.00405945	0.00708939	0.346875	0.00347646	0.0360604	0.0152533	0.000181449	0.64049	0.00339734	1.77066e-06	0.963696	0.505052	0.0113989	0.000830873
rs72717524	5	1472193	0.00301409	3.07792e-07	0.964588	0.471564	0.003365	0.0142259	0.00376162	1.20746e-05	0.901679	0.175658	0.0015102	0.177878	0.894471	0.00069352	0.367701	0.0817553	0.00668393	0.0104869
rs28363119	5	1405579	0.000727999	2.56518e-07	0.96767	0.329049	0.0115033	5.82475e-06	0.279062	0.0132225	4.34773e-05	0.183109	0.00856764	0.00133153	0.160711	0.000526896	0.432363	0.23637	0.0108473	0.00111249
rs7380149	5	1146314	0.000519645	2.11285e-07	0.970657	0.0120035	0.000131929	0.627384	0.0574398	0.000470044	0.440824	0.00197563	2.72404e-06	0.954369	0.0674124	0.000462613	0.461912	0.0714709	0.00305491	0.0835831
rs11564773	5	1396698	0.0025954	1.94009e-07	0.971882	0.4569	0.0149171	2.4488e-07	0.207789	0.00961515	0.000489944	0.124777	0.00454088	0.0194773	0.42178	0.00976159	0.000726162	0.16387	0.0066172	0.0108798
rs72717531	5	1489904	0.000703282	1.6397e-07	0.974149	0.399594	0.000665345	0.275671	0.120619	0.00103126	0.253573	0.190991	0.00130312	0.210737	NA	NA	NA	0.119176	0.00960675	0.00215263
rs2736108	5	1297373	0.0004787	1.6075e-07	0.974404	0.184378	0.0106588	1.28232e-05	0.626202	0.0459686	2.4869e-14	0.0384551	0.000399881	0.488125	0.0390293	0.000880077	0.310231	0.442291	0.0111854	0.000930134
rs72717518	5	1470577	0.00213532	1.52103e-07	0.975102	0.466281	0.0030836	0.0189371	0.00452444	1.78436e-05	0.880622	0.175658	0.0015102	0.177878	0.894471	0.00069352	0.367701	0.0793769	0.00625321	0.0133046
rs56358072	5	1485852	0.00103231	1.03965e-07	0.979415	0.121451	0.0125372	2.22371e-06	0.0505292	0.000173878	0.639206	0.349292	0.0199697	9.61565e-07	0.19947	0.00729548	0.00348244	0.11857	0.0110788	0.000984117
rs13154484	5	1154800	0.000321409	9.28446e-08	0.980546	0.0632295	0.00260155	0.0311193	0.21581	0.00462286	0.0156365	0.0540752	0.00289815	0.0619806	0.128659	0.00168508	0.160284	0.000342256	6.89179e-09	0.997926
rs79601171	5	1133066	0.000426584	6.78291e-08	0.983372	0.102204	0.00903161	5.91257e-05	0.133967	0.00050528	0.424191	0.0805161	3.78305e-05	0.831138	0.00279422	2.65975e-07	0.985926	0.995708	0.0168117	4.92843e-05
rs9986259	5	1149570	0.000268112	6.36364e-08	0.983894	0.0409733	0.000168932	0.582811	0.454549	0.00665156	0.00373661	0.0674371	0.00342246	0.0425348	0.0185924	0.000257903	0.58279	0.248594	0.00236938	0.127557
rs72717521	5	1471194	0.000734233	1.75643e-08	0.991538	0.487622	0.00277806	0.0259159	0.00452444	1.78436e-05	0.880622	0.1884	0.00175006	0.146955	0.894471	0.00069352	0.367701	0.0793769	0.00625321	0.0133046
* NA: LD was not calculated because these SNPs are monomorphic in that particular population.
P values are reported without correction for multiple comparisons
