# Supplementary material for: Genetic regulation of TERT splicing affects cancer risk by altering cellular longevity and replicative potential
Source: Nat Commun. 2025 Feb 16;16:1676. doi: 10.1038/s41467-025-56947-y (PMC11830802; doi:10.1038/s41467-025-56947-y)
Supplement: Supplementary file 8 — Supplementary Data 6 [file 41467_2025_56947_MOESM8_ESM.xlsx]

## Sheet: Supplementary Data 6
Supplementary Data 6. Distribution of VNTR6-1 alleles in relation to haplotypes of rs56345976 and rs33961405
Long-read WGS assemblies
	rs56345976	rs33961405	n	%	designation	copies, mean	copies, SD	copies, range
Haplotype 1	A	A	181	40.04	Short	25.5	0.26	25.5 - 26.5
Haplotype 2	G	G	146	32.3	Short	25.5	2	24.0 - 40.5
Haplotype 3	G	A	49	10.84	Short	27	0.78	25.0 - 32.0
Haplotype 4	A	G	76	16.81	Long	39.1	7.68	25.5 - 66.5
Total			452	100		27.82	6.08	24.0 - 66.5
Targeted PacBio sequencing
			CEU, n=60						YRI, n=60
	rs56345976	rs33961405	n	%	designation	copies, mean	copies, SD	copies, range	n	%	designation	copies, mean	copies, SD	copies, range
Haplotype 1	A	A	47	39.1667	Short	25.5	0	25.5	0	0	Short	0	0	0
Haplotype 2	G	G	42	35	Short	25.81	1.42	24.0 - 27.0	71	59.1667	Short	25.96	2.32	24.0 - 34.0
Haplotype 3	G	A	11	9.16667	Short	27	0	27	25	20.8333	Short	27	0	27
Haplotype 4	A	G	20	16.6667	Long	40.5	0	40.5	24	20	Long	43.75	8.78	40.5 - 66.5
Total			120	100		25.8	1	24.0-27.0	120	100	Any Short	27	2	24.0 - 34.0
1000G superpopulations
			All samples, n= 3201			AFR, n= 893			EUR, n= 632			SAS, n= 601			EAS, n= 585			AMR, n= 490
	rs56345976	rs33961405	n	%	designation	n	%	designation	n	%	designation	n	%	designation	n	%	designation	n	%	designation
Haplotype 1	A	A	986	15.4014	Short	37	2.07167	Short	466	36.8671	Short	209	17.3877	Short	100	8.54701	Short	174	17.7551	Short
Haplotype 2	G	G	2642	41.2684	Short	1024	57.3348	Short	366	28.9557	Short	402	33.4443	Short	462	39.4872	Short	388	39.5918	Short
Haplotype 3	G	A	1445	22.5711	Short	365	20.4367	Short	153	12.1044	Short	294	24.4592	Short	372	31.7949	Short	261	26.6327	Short
Haplotype 4	A	G	1329	20.7591	Long	360	20.1568	Long	279	22.0728	Long	297	24.7088	Long	236	20.1709	Long	157	16.0204	Long
Total			6402	100		1786	100		1264	100		1202	100		1170	100		980	100
