# Supplementary material for: Genetic regulation of TERT splicing affects cancer risk by altering cellular longevity and replicative potential
Source: Nat Commun. 2025 Feb 16;16:1676. doi: 10.1038/s41467-025-56947-y (PMC11830802; doi:10.1038/s41467-025-56947-y)
Supplement: Supplementary file 9 — Supplementary Data 7 [file 41467_2025_56947_MOESM9_ESM.xlsx]

## Sheet: Supplementary Data 7
Supplementary Data 7. Association of rs10069690 and rs2242652 with TERT expression in GTEx and TCGA
GTEx	TERT expression, TPM							eQTL analysis						GTEx portal
Tissue	N subjects	n samples	min	max	mean	median	sd	CHR	POS_hg38	REF	ALT	Gene	SNP	p.value	beta
Adipose Tissue	797	1204	0	0.369	0.007	0	0.021	5	1279675	C	T	TERT	rs10069690	NA	NA
Adrenal Gland	258	258	0	0.064	0.004	0	0.009	5	1279675	C	T	TERT	rs10069690	NA	NA
Bladder	21	21	0	0.06	0.011	0	0.018	5	1279675	C	T	TERT	rs10069690	NA	NA
Blood	767	929	0	7.306	0.176	0.058	0.464	5	1279675	C	T	TERT	rs10069690	NA	NA
Blood Vessel	786	1335	0	0.562	0.006	0	0.021	5	1279675	C	T	TERT	rs10069690	NA	NA
Brain	382	2642	0	2.467	0.187	0.047	0.311	5	1279675	C	T	TERT	rs10069690	NA	NA
Breast	459	459	0	1.426	0.032	0	0.11	5	1279675	C	T	TERT	rs10069690	NA	NA
Cervix Uteri	14	19	0	0.436	0.033	0	0.099	5	1279675	C	T	TERT	rs10069690	NA	NA
Colon	555	779	0	5.212	0.354	0.048	0.53	5	1279675	C	T	TERT	rs10069690	NA	NA
Esophagus	710	1445	0	1.997	0.088	0.011	0.17	5	1279675	C	T	TERT	rs10069690	NA	NA
Fallopian Tube	9	9	0	0.052	0.028	0.03	0.014	5	1279675	C	T	TERT	rs10069690	NA	NA
Heart	561	861	0	0.115	0.003	0	0.008	5	1279675	C	T	TERT	rs10069690	NA	NA
Kidney	88	89	0	0.236	0.014	0	0.038	5	1279675	C	T	TERT	rs10069690	NA	NA
Liver	226	226	0	0.098	0.007	0	0.014	5	1279675	C	T	TERT	rs10069690	NA	NA
Lung	578	578	0	0.602	0.038	0.019	0.064	5	1279675	C	T	TERT	rs10069690	NA	NA
Muscle	803	803	0	0.304	0.003	0	0.013	5	1279675	C	T	TERT	rs10069690	NA	NA
Nerve	619	619	0	0.159	0.008	0	0.016	5	1279675	C	T	TERT	rs10069690	NA	NA
Ovary	180	180	0	0.154	0.009	0	0.023	5	1279675	C	T	TERT	rs10069690	NA	NA
Pancreas	328	328	0	0.054	0.004	0	0.008	5	1279675	C	T	TERT	rs10069690	NA	NA
Pituitary	283	283	0	0.317	0.024	0.011	0.04	5	1279675	C	T	TERT	rs10069690	NA	NA
Prostate	245	245	0	0.52	0.036	0.014	0.061	5	1279675	C	T	TERT	rs10069690	NA	NA
Salivary Gland	162	162	0	0.417	0.075	0.063	0.058	5	1279675	C	T	TERT	rs10069690	NA	NA
Skin	912	1809	0	1.57	0.092	0.05	0.127	5	1279675	C	T	TERT	rs10069690	NA	NA
Small Intestine	187	187	0	3.967	0.797	0.73	0.611	5	1279675	C	T	TERT	rs10069690	NA	NA
Spleen	241	241	0	6.702	0.741	0.437	0.907	5	1279675	C	T	TERT	rs10069690	NA	NA
Stomach	359	359	0	2.305	0.235	0.149	0.317	5	1279675	C	T	TERT	rs10069690	NA	NA
Testis	361	361	0.485	6.016	2.837	2.723	0.889	5	1279675	C	T	TERT	rs10069690	NA	NA
Thyroid	653	653	0	1.468	0.031	0	0.132	5	1279675	C	T	TERT	rs10069690	NA	NA
Uterus	142	142	0	0.85	0.018	0	0.078	5	1279675	C	T	TERT	rs10069690	NA	NA
Vagina	156	156	0	0.425	0.045	0.023	0.064	5	1279675	C	T	TERT	rs10069690	NA	NA
Adipose Tissue	797	1204	0	0.369	0.007	0	0.021	5	1279913	G	A	TERT	rs2242652	NA	NA
Adrenal Gland	258	258	0	0.064	0.004	0	0.009	5	1279913	G	A	TERT	rs2242652	NA	NA
Bladder	21	21	0	0.06	0.011	0	0.018	5	1279913	G	A	TERT	rs2242652	NA	NA
Blood	767	929	0	7.306	0.176	0.058	0.464	5	1279913	G	A	TERT	rs2242652	NA	NA
Blood Vessel	786	1335	0	0.562	0.006	0	0.021	5	1279913	G	A	TERT	rs2242652	NA	NA
Brain	382	2642	0	2.467	0.187	0.047	0.311	5	1279913	G	A	TERT	rs2242652	NA	NA
Breast	459	459	0	1.426	0.032	0	0.11	5	1279913	G	A	TERT	rs2242652	NA	NA
Cervix Uteri	14	19	0	0.436	0.033	0	0.099	5	1279913	G	A	TERT	rs2242652	NA	NA
Colon	555	779	0	5.212	0.354	0.048	0.53	5	1279913	G	A	TERT	rs2242652	NA	NA
Esophagus	710	1445	0	1.997	0.088	0.011	0.17	5	1279913	G	A	TERT	rs2242652	NA	NA
Fallopian Tube	9	9	0	0.052	0.028	0.03	0.014	5	1279913	G	A	TERT	rs2242652	NA	NA
Heart	561	861	0	0.115	0.003	0	0.008	5	1279913	G	A	TERT	rs2242652	NA	NA
Kidney	88	89	0	0.236	0.014	0	0.038	5	1279913	G	A	TERT	rs2242652	NA	NA
Liver	226	226	0	0.098	0.007	0	0.014	5	1279913	G	A	TERT	rs2242652	NA	NA
Lung	578	578	0	0.602	0.038	0.019	0.064	5	1279913	G	A	TERT	rs2242652	NA	NA
Muscle	803	803	0	0.304	0.003	0	0.013	5	1279913	G	A	TERT	rs2242652	NA	NA
Nerve	619	619	0	0.159	0.008	0	0.016	5	1279913	G	A	TERT	rs2242652	NA	NA
Ovary	180	180	0	0.154	0.009	0	0.023	5	1279913	G	A	TERT	rs2242652	NA	NA
Pancreas	328	328	0	0.054	0.004	0	0.008	5	1279913	G	A	TERT	rs2242652	NA	NA
Pituitary	283	283	0	0.317	0.024	0.011	0.04	5	1279913	G	A	TERT	rs2242652	NA	NA
Prostate	245	245	0	0.52	0.036	0.014	0.061	5	1279913	G	A	TERT	rs2242652	NA	NA
Salivary Gland	162	162	0	0.417	0.075	0.063	0.058	5	1279913	G	A	TERT	rs2242652	NA	NA
Skin	912	1809	0	1.57	0.092	0.05	0.127	5	1279913	G	A	TERT	rs2242652	NA	NA
Small Intestine	187	187	0	3.967	0.797	0.73	0.611	5	1279913	G	A	TERT	rs2242652	NA	NA
Spleen	241	241	0	6.702	0.741	0.437	0.907	5	1279913	G	A	TERT	rs2242652	NA	NA
Stomach	359	359	0	2.305	0.235	0.149	0.317	5	1279913	G	A	TERT	rs2242652	NA	NA
Testis	361	361	0.485	6.016	2.837	2.723	0.889	5	1279913	G	A	TERT	rs2242652	NA	NA
Thyroid	653	653	0	1.468	0.031	0	0.132	5	1279913	G	A	TERT	rs2242652	NA	NA
Uterus	142	142	0	0.85	0.018	0	0.078	5	1279913	G	A	TERT	rs2242652	NA	NA
Vagina	156	156	0	0.425	0.045	0.023	0.064	5	1279913	G	A	TERT	rs2242652	NA	NA
TCGA	TERT expression, TPM							eQTL analysis											Base model				Adjusted model
Cancer type	N subjects	n samples	min	max	mean	median	sd	CHR	POS_hg38	REF	ALT	Gene	SNP	MAF	R2.impute	RefRef	RefAlt	AltAlt	n_samples	p.value	beta	StdEr	n_samples_adj	p.value_adj	beta_adj	StdEr_adj	covarInModel
ACC	75	75	0.01	18.59	1.33	0.15	3.69	5	1279675	C	T	TERT	rs10069690	0.247253	0.8346	39	28	8	75	0.3072	32.4106	31.5207	75	0.2286	38.4413	31.6533	age and sex
BLCA	404	404	0.01	33.18	1	0.42	2.33	5	1279675	C	T	TERT	rs10069690	0.321168	0.83273	257	121	26	404	0.9736	0.3584	10.8056	404	0.8927	1.4938	11.0665	age and sex
BRCA	1066	1066	0.01	10.87	0.23	0.09	0.64	5	1279675	C	T	TERT	rs10069690	0.24543	0.87586	518	434	114	1066	0.6435	0.57	1.2312	1066	0.6688	0.5267	1.2311	age and sex
CESC	299	299	0.01	25.19	0.83	0.42	1.78	5	1279675	C	T	TERT	rs10069690	0.272277	0.8452	161	116	22	299	0.8305	1.9219	8.9703	299	0.8676	1.498	8.9771	age
CHOL	36	36	0.01	6.76	0.44	0.07	1.23	5	1279675	C	T	TERT	rs10069690	0.337838	0.94047	23	8	5	36	0.6887	5.738	14.2032	36	0.4039	11.9219	14.095	age and sex
COAD	437	437	0.01	7.99	0.67	0.4	0.89	5	1279675	C	T	TERT	rs10069690	0.248908	0.86812	215	179	43	437	0.8724	0.4184	2.6033	437	0.9216	0.2573	2.6115	age and sex
DLBC	46	46	0.06	11.03	1.52	0.65	2.1	5	1279675	C	T	TERT	rs10069690	0.308511	0.78463	27	15	4	46	0.7735	11.7949	40.7359	46	0.731	16.0584	46.3924	age and sex
ESCA	159	159	0.01	16.34	0.84	0.33	1.65	5	1279675	C	T	TERT	rs10069690	0.29235	0.78613	90	57	12	159	0.533	-3.5083	5.6147	159	0.5263	-3.5814	5.6393	age and sex
GBM	149	149	0.01	15.52	0.61	0.28	1.49	5	1279675	C	T	TERT	rs10069690	0.215501	0.86158	66	63	20	149	0.7601	-1.8468	6.037	149	0.6447	-2.8531	6.1743	age and sex
HNSC	436	436	0.01	8.57	0.29	0.16	0.54	5	1279675	C	T	TERT	rs10069690	0.256238	0.86457	224	177	35	436	0.01032	-3.3847	1.3138	436	0.006553	-3.598	1.317	age and sex
KICH	66	66	0.01	38.25	2.97	0.04	9.09	5	1279675	C	T	TERT	rs10069690	0.164179	0.85973	20	38	8	66	0.02321	121.288	52.1492	66	0.02793	119.682	53.1657	age and sex
KIRC	442	442	0.01	8.56	0.28	0.03	0.96	5	1279675	C	T	TERT	rs10069690	0.270089	0.87131	238	161	43	442	0.909	-0.3531	3.086	442	0.9733	-0.103	3.0823	age and sex
KIRP	255	255	0.01	28.19	0.53	0.05	2.73	5	1279675	C	T	TERT	rs10069690	0.212803	0.89477	111	112	32	255	0.5286	3.6165	5.7308	255	0.6198	2.8763	5.7908	age and sex
LAML	173	173	0.01	11.79	1.28	0.65	1.92	5	1279675	C	T	TERT	rs10069690	0.228856	0.92506	78	79	16	173	0.3822	5.0662	5.7831	173	0.3564	5.3664	5.8025	age and sex
LGG	511	511	0.01	9.02	0.29	0.15	0.59	5	1279675	C	T	TERT	rs10069690	0.267578	0.83354	272	203	36	511	0.9942	-0.0061	0.8434	511	0.8111	0.1972	0.8248	age and sex
LIHC	346	346	0.01	39.13	2.01	0.2	5.59	5	1279675	C	T	TERT	rs10069690	0.313492	0.75922	215	111	20	346	0.4819	32.7563	46.53	346	0.4925	32.1447	46.7895	age and sex
LUAD	481	481	0.01	24.62	0.46	0.15	1.41	5	1279675	C	T	TERT	rs10069690	0.27193	0.84492	261	190	30	481	0.4782	-3.2806	4.6221	481	0.4249	-3.6903	4.6206	age and sex
LUSC	486	486	0.01	21.97	0.62	0.23	1.48	5	1279675	C	T	TERT	rs10069690	0.287276	0.85265	284	163	39	486	0.1394	-7.4084	5.0035	486	0.1858	-6.7068	5.0623	age and sex
MESO	86	86	0.01	2.93	0.2	0.1	0.36	5	1279675	C	T	TERT	rs10069690	0.235632	0.81266	39	40	7	86	0.3167	3.1894	3.1663	86	0.3461	3.0552	3.2238	age and sex
OV	299	299	0.01	8.94	0.44	0.2	0.79	5	1279675	C	T	TERT	rs10069690	0.263021	0.8877	156	111	32	299	0.5697	-1.4888	2.6163	299	0.5736	-1.4766	2.6208	age
PAAD	170	170	0.01	4.1	0.22	0.07	0.5	5	1279675	C	T	TERT	rs10069690	0.277778	0.855	95	61	14	170	0.7081	-0.8995	2.3987	170	0.7648	-0.7273	2.4268	age and sex
PCPG	177	177	0.01	5.15	0.26	0.02	0.93	5	1279675	C	T	TERT	rs10069690	0.210674	0.88626	73	84	20	177	0.4795	-1.5898	2.2432	177	0.5862	-1.2218	2.2401	age and sex
PRAD	495	495	0.01	1.84	0.11	0.06	0.15	5	1279675	C	T	TERT	rs10069690	0.263581	0.86866	260	188	47	495	0.8362	0.0747	0.3614	495	0.7486	0.1157	0.3607	age
READ	133	133	0.02	2.58	0.6	0.35	0.57	5	1279675	C	T	TERT	rs10069690	0.239726	0.87176	63	61	9	133	0.4925	3.029	4.4009	133	0.7193	1.5768	4.3783	age and sex
SARC	255	255	0.01	89.08	1.86	0.05	9.87	5	1279675	C	T	TERT	rs10069690	0.263566	0.8468	133	92	30	255	0.6038	-12.6026	24.2577	255	0.5927	-13.0564	24.3771	age and sex
SKCM	313	313	0.01	34.48	0.72	0.28	2.08	5	1279675	C	T	TERT	rs10069690	0.291932	0.85885	186	112	15	313	0.5187	-4.7427	7.3405	313	0.5082	-4.8544	7.3278	age and sex
STAD	384	384	0.01	110.01	1.25	0.36	6.37	5	1279675	C	T	TERT	rs10069690	0.292325	0.80078	229	129	26	384	0.2202	18.2957	14.8982	384	0.2488	17.2594	14.9432	age and sex
TGCT	79	79	0.01	8.25	1.56	0.99	1.58	5	1279675	C	T	TERT	rs10069690	0.300752	0.83301	44	34	1	79	0.4917	-14.5087	20.9995	79	0.5196	-14.2225	21.9822	age
THCA	500	500	0.01	5.66	0.12	0.03	0.47	5	1279675	C	T	TERT	rs10069690	0.263366	0.84014	262	188	50	500	0.3308	-0.7619	0.7826	500	0.2994	-0.8118	0.7814	age and sex
THYM	118	118	0.08	34.9	5.95	5.71	4.44	5	1279675	C	T	TERT	rs10069690	0.258065	0.78893	59	48	11	118	0.8603	-6.7361	38.1908	118	0.8118	-9.0842	38.0626	age and sex
UCEC	526	526	0.01	6.33	0.7	0.35	1.01	5	1279675	C	T	TERT	rs10069690	0.26422	0.88388	280	185	61	526	0.4578	1.8627	2.5069	526	0.4979	1.6985	2.5043	age
UCS	56	56	0.04	8.19	0.87	0.4	1.32	5	1279675	C	T	TERT	rs10069690	0.289474	0.87925	31	19	6	56	0.1532	19.9397	13.7627	56	0.1567	20.0047	13.9251	age
UVM	79	79	0.01	0.19	0.05	0.03	0.05	5	1279675	C	T	TERT	rs10069690	0.302469	0.86201	47	28	4	79	0.4611	-0.3447	0.4654	79	0.486	-0.3278	0.4682	age and sex
ACC	75	75	0.01	18.59	1.33	0.15	3.69	5	1279913	G	A	TERT	rs2242652	0.0384615	0.81608	47	23	5	75	0.5366	21.5378	34.6923	75	0.5008	23.471	34.6843	age and sex
BLCA	404	404	0.01	33.18	1	0.42	2.33	5	1279913	G	A	TERT	rs2242652	0.013382	0.82033	297	98	9	404	0.8653	2.246	13.2283	404	0.8347	2.7857	13.3406	age and sex
BRCA	1066	1066	0.01	10.87	0.23	0.09	0.64	5	1279913	G	A	TERT	rs2242652	0.0201097	0.87032	710	315	41	1066	0.2046	-1.878	1.4797	1066	0.207	-1.8661	1.4781	age and sex
CESC	299	299	0.01	25.19	0.83	0.42	1.78	5	1279913	G	A	TERT	rs2242652	0.0148515	0.84054	210	82	7	299	0.6013	5.7356	10.9643	299	0.6509	4.9762	10.987	age
CHOL	36	36	0.01	6.76	0.44	0.07	1.23	5	1279913	G	A	TERT	rs2242652	0.0540541	0.91957	28	6	2	36	0.5465	-11.2231	18.425	36	0.7944	-4.8438	18.4307	age and sex
COAD	437	437	0.01	7.99	0.67	0.4	0.89	5	1279913	G	A	TERT	rs2242652	0.018559	0.8548	295	127	15	437	0.8096	0.7575	3.1425	437	0.8762	0.4924	3.1581	age and sex
DLBC	46	46	0.06	11.03	1.52	0.65	2.1	5	1279913	G	A	TERT	rs2242652	0.0531915	0.77694	30	13	3	46	0.9188	4.4556	43.4706	46	0.8966	6.189	47.3204	age and sex
ESCA	159	159	0.01	16.34	0.84	0.33	1.65	5	1279913	G	A	TERT	rs2242652	0.0245902	0.76583	109	43	7	159	0.6908	-2.5142	6.3082	159	0.6682	-2.7185	6.331	age and sex
GBM	149	149	0.01	15.52	0.61	0.28	1.49	5	1279913	G	A	TERT	rs2242652	0.0293006	0.87115	87	52	10	149	0.3329	-6.5508	6.7438	149	0.2586	-7.8281	6.9027	age and sex
HNSC	436	436	0.01	8.57	0.29	0.16	0.54	5	1279913	G	A	TERT	rs2242652	0.0191939	0.85619	293	128	15	436	0.3959	-1.3082	1.5394	436	0.3811	-1.3491	1.5388	age and sex
KICH	66	66	0.01	38.25	2.97	0.04	9.09	5	1279913	G	A	TERT	rs2242652	0.0298507	0.83602	35	29	2	66	0.007698	158.602	57.6325	66	0.01095	153.272	58.4265	age and sex
KIRC	442	442	0.01	8.56	0.28	0.03	0.96	5	1279913	G	A	TERT	rs2242652	0.0223214	0.8546	312	113	17	442	0.4695	2.7124	3.7468	442	0.4761	2.6741	3.7492	age and sex
KIRP	255	255	0.01	28.19	0.53	0.05	2.73	5	1279913	G	A	TERT	rs2242652	0.0138408	0.88087	171	78	6	255	0.04399	14.9611	7.3909	255	0.05826	14.2212	7.4752	age and sex
LAML	173	173	0.01	11.79	1.28	0.65	1.92	5	1279913	G	A	TERT	rs2242652	0.0223881	0.92407	107	62	4	173	0.6852	2.8277	6.9639	173	0.7113	2.5893	6.9854	age and sex
LGG	511	511	0.01	9.02	0.29	0.15	0.59	5	1279913	G	A	TERT	rs2242652	0.0166016	0.82641	336	160	15	511	0.7645	-0.2918	0.9735	511	0.7529	0.302	0.9586	age and sex
LIHC	346	346	0.01	39.13	2.01	0.2	5.59	5	1279913	G	A	TERT	rs2242652	0.0185185	0.74244	254	82	10	346	0.5593	31.734	54.2914	346	0.5686	31.1517	54.584	age and sex
LUAD	481	481	0.01	24.62	0.46	0.15	1.41	5	1279913	G	A	TERT	rs2242652	0.0136452	0.83574	338	133	10	481	0.6765	-2.323	5.5643	481	0.6746	-2.3353	5.5588	age and sex
LUSC	486	486	0.01	21.97	0.62	0.23	1.48	5	1279913	G	A	TERT	rs2242652	0.0248509	0.83757	342	123	21	486	0.3809	-5.0518	5.7599	486	0.4341	-4.5431	5.8028	age and sex
MESO	86	86	0.01	2.93	0.2	0.1	0.36	5	1279913	G	A	TERT	rs2242652	0.045977	0.83442	50	30	6	86	0.5188	2.077	3.206	86	0.5823	1.847	3.3447	age and sex
OV	299	299	0.01	8.94	0.44	0.2	0.79	5	1279913	G	A	TERT	rs2242652	0.0225694	0.87403	200	85	14	299	0.5926	-1.6519	3.0842	299	0.5972	-1.6342	3.0896	age
PAAD	170	170	0.01	4.1	0.22	0.07	0.5	5	1279913	G	A	TERT	rs2242652	0.025	0.84261	108	55	7	170	0.7593	-0.8329	2.7145	170	0.8104	-0.659	2.742	age and sex
PCPG	177	177	0.01	5.15	0.26	0.02	0.93	5	1279913	G	A	TERT	rs2242652	0.0196629	0.88103	100	72	5	177	0.8258	-0.5917	2.6842	177	0.9007	-0.3331	2.6666	age and sex
PRAD	495	495	0.01	1.84	0.11	0.06	0.15	5	1279913	G	A	TERT	rs2242652	0.0221328	0.8672	340	135	20	495	0.05875	0.8089	0.427	495	0.06263	0.7944	0.4257	age
READ	133	133	0.02	2.58	0.6	0.35	0.57	5	1279913	G	A	TERT	rs2242652	0.0239726	0.85459	84	44	5	133	0.9658	0.2068	4.8097	133	0.9295	0.42	4.7352	age and sex
SARC	255	255	0.01	89.08	1.86	0.05	9.87	5	1279913	G	A	TERT	rs2242652	0.0271318	0.84618	170	74	11	255	0.9992	-0.0308	29.5563	255	0.9897	-0.3835	29.6964	age and sex
SKCM	313	313	0.01	34.48	0.72	0.28	2.08	5	1279913	G	A	TERT	rs2242652	0.0191083	0.85882	223	83	7	313	0.8013	-2.1325	8.4675	313	0.7404	-2.8058	8.4594	age and sex
STAD	384	384	0.01	110.01	1.25	0.36	6.37	5	1279913	G	A	TERT	rs2242652	0.0158014	0.79518	264	113	7	384	0.2017	23.2687	18.1935	384	0.2446	21.2827	18.2635	age and sex
TGCT	79	79	0.01	8.25	1.56	0.99	1.58	5	1279913	G	A	TERT	rs2242652	0.0112782	0.82872	51	27	1	79	0.584	-11.9081	21.6545	79	0.6193	-11.4114	22.8708	age
THCA	500	500	0.01	5.66	0.12	0.03	0.47	5	1279913	G	A	TERT	rs2242652	0.0207921	0.83504	326	155	19	500	0.338	-0.8942	0.9324	500	0.3421	-0.8851	0.9308	age and sex
THYM	118	118	0.08	34.9	5.95	5.71	4.44	5	1279913	G	A	TERT	rs2242652	0.0241935	0.80032	69	45	4	118	0.8473	8.5846	44.4879	118	0.8891	6.1989	44.3457	age and sex
UCEC	526	526	0.01	6.33	0.7	0.35	1.01	5	1279913	G	A	TERT	rs2242652	0.0119266	0.86699	381	135	10	526	0.581	-1.9247	3.4851	526	0.5564	-2.0479	3.4791	age
UCS	56	56	0.04	8.19	0.87	0.4	1.32	5	1279913	G	A	TERT	rs2242652	0.0350877	0.86674	38	16	2	56	0.4004	-14.6246	17.2529	56	0.4031	-14.6993	17.44	age
UVM	79	79	0.01	0.19	0.05	0.03	0.05	5	1279913	G	A	TERT	rs2242652	0.0246914	0.86682	54	23	2	79	0.6907	-0.2098	0.5253	79	0.7359	-0.1807	0.5339	age and sex
Tissues with samples > individulas have several similar tissue types combined (e.g. all brain areas, sun-exposed and exposed skin, etc) resulting in more than one sample per person
P values are reported without correction for multiple comparisons
Source:
GTEx	https://gtexportal.org/home/downloads/adult-gtex/bulk_tissue_expression/GTEx_Analysis_2017-06-05_v8_RNASeQCv1.1.9_gene_tpm.gct.gz
TCGA	https://gdc.cancer.gov/about-data/publications/pancanatlas/EBPlusPlusAdjustPANCAN_IlluminaHiSeq_RNASeqV2.geneExp.tsv
eQTL analysis
GTEx	Results from GTEx portal
TCGA, base model	TERT ~ SNP
TCGA, adjusted model	TERT ~ SNP + sex + age
