# Supplementary material for: Genetic regulation of TERT splicing affects cancer risk by altering cellular longevity and replicative potential
Source: Nat Commun. 2025 Feb 16;16:1676. doi: 10.1038/s41467-025-56947-y (PMC11830802; doi:10.1038/s41467-025-56947-y)
Supplement: Supplementary file 10 — Supplementary Data 8 [file 41467_2025_56947_MOESM10_ESM.xlsx]

## Sheet: Supplementary Data 8
Supplementary Data 8. TERT expression patterns in 78 BL tumors in relation to rs10069690, rs2242652, VNTR6-1, and haplotypes of VNTR6-1-rs10069690
SNP/marker	Genotype/Haplotype	n	mean, TPM	median, TPM	min, TPM	max, TPM	sd, TPM
overall	all	78	59.76	48.72	9.11	260.76	44.12
rs10069690	CC	23	77.31	55.71	29.46	260.76	58.58
rs10069690	CT	33	54.1	48.12	11.61	184.64	39.13
rs10069690	TT	22	49.91	45.29	9.11	122.75	26.84
rs2242652	GG	59	59.47	49.16	9.11	260.76	43.71
rs2242652	AG	19	60.67	45.03	21.18	184.64	46.6
rs2242652	AA	0	NA	NA	NA	NA	NA
VNTR6-1	Short/Short	47	67.81	53.68	9.11	260.76	49.62
VNTR6-1	Short/Long	28	47.24	42.64	11.61	184.64	32.32
VNTR6-1	Long/Long	3	50.49	56.37	28.84	66.27	19.39
Variant	geno_0	geno_1	geno_2	n_0	n_1	n_2	TERT test	p-value	p-permutation	beta	StdEr
rs10069690	CC	CT	TT	23	33	22	Total TERT, TPM	0.03514	0.0357	-13.9588	6.5043
rs2242652	GG	AG	AA	59	19	0	Total TERT, TPM	0.8297	0.686	2.5394	11.7666
VNTR6-1	Short/Short	Short/Long	Long/Long	47	28	3	Total TERT, TPM	0.05327	0.048	-16.9767	8.6433
rs10069690 conditioned for VNTR6-1	CC	CT	TT	23	33	22	Total TERT, TPM	0.08415	0.0633	-11.604	6.6272
VNTR6-1 conditioned for rs10069690	Short/Short	Short/Long	Long/Long	47	28	3	Total TERT, TPM	0.1302	0.458	-13.4137	8.7646
VNTR6-1_rs10069690	Composite_Hap2	Composite_Hap1	Composite_Hap0	19	33	26	Total TERT, TPM	0.01191	0.003	-16.0425	6.2213
rs10069690	CC	CT	TT	23	33	22	ratio_INS1	0.0001493	0	-0.0187	0.0047
rs2242652	GG	AG	AA	59	19	0	ratio_INS1	0.05817	0.863	-0.017	0.0088
VNTR6-1	Short/Short	Short/Long	Long/Long	47	28	3	ratio_INS1	0.005066	0.004	-0.0186	0.0065
VNTR6-1_rs10069690	Composite_Hap2	Composite_Hap1	Composite_Hap0	19	33	26	ratio_INS1	6.155e-05	0	-0.019	0.0045
rs10069690	CC	CT	TT	23	33	22	ratio_INS1b	3.071e-09	0	0.0345	0.0051
rs2242652	GG	AG	AA	59	19	0	ratio_INS1b	0.0001099	0	0.0422	0.0103
VNTR6-1	Short/Short	Short/Long	Long/Long	47	28	3	ratio_INS1b	0.01476	0.0088	0.0207	0.0083
VNTR6-1_rs10069690	Composite_Hap2	Composite_Hap1	Composite_Hap0	19	33	26	ratio_INS1b	1.975e-07	0	0.0301	0.0053
rs10069690	CC	CT	TT	23	33	22	ratio_exon 4-5	1.652e-05	0	-0.0558	0.0121
rs2242652	GG	AG	AA	59	19	0	ratio_exon 4-5	0.0005576	0.0006	-0.0803	0.0223
VNTR6-1	Short/Short	Short/Long	Long/Long	47	28	3	ratio_exon 4-5	0.08022	0.0908	-0.0316	0.0178
VNTR6-1_rs10069690	Composite_Hap2	Composite_Hap1	Composite_Hap0	19	33	26	ratio_exon 4-5	0.0009227	0	-0.0427	0.0124
rs10069690	CC	CT	TT	23	33	22	ratio_unspliced	0.002775	0.0032	0.04	0.0129
rs2242652	GG	AG	AA	59	19	0	ratio_unspliced	0.02038	0.0214	0.0551	0.0232
VNTR6-1	Short/Short	Short/Long	Long/Long	47	28	3	ratio_unspliced	0.1014	0.111	0.0296	0.0178
VNTR6-1_rs10069690	Composite_Hap2	Composite_Hap1	Composite_Hap0	19	33	26	ratio_unspliced	0.0159	0.0136	0.0315	0.0128
rs10069690	CC	CT	TT	23	33	22	ratio_beta/FL	0.4227	0.295	-0.0983	0.1219
rs2242652	GG	AG	AA	59	19	0	ratio_beta/FL	0.3143	1	-0.2163	0.2135
VNTR6-1	Short/Short	Short/Long	Long/Long	47	28	3	ratio_beta/FL	0.1232	0.128	-0.2485	0.1594
VNTR6-1_rs10069690	Composite_Hap2	Composite_Hap1	Composite_Hap0	19	33	26	ratio_beta/FL	0.2567	0.146	-0.1345	0.1176
rs10069690	CC	CT	TT	23	33	22	alpha isoform	0.4352	0.375	0.005	0.0064
rs2242652	GG	AG	AA	59	19	0	alpha isoform	0.6057	0.482	-0.0059	0.0113
VNTR6-1	Short/Short	Short/Long	Long/Long	47	28	3	alpha isoform	0.1453	0.655	0.0124	0.0084
VNTR6-1_rs10069690	Composite_Hap2	Composite_Hap1	Composite_Hap0	19	33	26	alpha isoform	0.1781	0.183	0.0084	0.0062
rs10069690	CC	CT	TT	23	33	22	beta isoform	0.9023	0.961	0.0016	0.0128
rs2242652	GG	AG	AA	59	19	0	beta isoform	0.3215	0.133	-0.0223	0.0223
VNTR6-1	Short/Short	Short/Long	Long/Long	47	28	3	beta isoform	0.1889	0.221	-0.0222	0.0167
VNTR6-1_rs10069690	Composite_Hap2	Composite_Hap1	Composite_Hap0	19	33	26	beta isoform	0.8176	1	-0.0029	0.0124
rs10069690	CC	CT	TT	23	33	22	alpha-beta isoform	0.6885	0.615	0.004	0.0099
rs2242652	GG	AG	AA	59	19	0	alpha-beta isoform	0.4682	0.486	-0.0126	0.0173
VNTR6-1	Short/Short	Short/Long	Long/Long	47	28	3	alpha-beta isoform	0.2072	0.269	-0.0164	0.0129
VNTR6-1_rs10069690	Composite_Hap2	Composite_Hap1	Composite_Hap0	19	33	26	alpha-beta isoform	0.7637	0.902	-0.0029	0.0096
Model: TERT ~ variant + sex + age
Permutation p values are p-value based on permutations of the data
Composite VNTR6-1/rs10069690 marker
Composite_Hap0	Only VNTR6-1-Long and rs10069690-T alleles
Composite_Hap1	1 copy of VNTR6-1-Short/rs10069690-C haplotype
Composite_Hap2	2 copies VNTR6-1-Short/rs10069690-C haplotype
Effect of the haplotype between VNTR6-1 and rs10069690 on TERT expression
VNTR6-1	rs10069690	Frequency	Beta	95% CI low	95% CI up	p-value
Short	C	0.447	Ref	Ref	Ref	Ref
Short	T	0.335	-12.22	-27.1	-2.7	0.1
Long	C	0.059	-15.92	-50	-18.2	0.36
Long	T	0.158	-24.18	-45.6	-2.72	0.027
P values are reported without correction for multiple comparisons
