# Supplementary material for: Genetic regulation of TERT splicing affects cancer risk by altering cellular longevity and replicative potential
Source: Nat Commun. 2025 Feb 16;16:1676. doi: 10.1038/s41467-025-56947-y (PMC11830802; doi:10.1038/s41467-025-56947-y)
Supplement: Supplementary file 11 — Supplementary Data 9 [file 41467_2025_56947_MOESM11_ESM.xlsx]

## Sheet: Supplementary Data 9
Supplementary Data 9. xCELLigence real-time monitoring of cell growth in V6.1-KO and WT cells
UMUC3 (bladder cancer)
Experiment 1, time between 50 and 183 hours	Model 1 (basic model)							Model 2 (interaction model)										Model evaluation
Comparison groups	y-intercept	beta_Time	SE_Time	P.val_Time	beta_Modification	SE_Modification	P.val_Modification	y-intercept	beta_Time	SE_Time	P.val_Time	beta_Modification	SE_Modification	P.val_Modification	beta_Interaction	SE_Interaction	P.val_Interaction	model1_AIC	model2_AIC
WT + CS medium (Ref) vs. WT + Full medium *	-1.20268	0.000240515	1.45235e-06	<2.2E-308	0.412953	0.0949786	0.00144844	-0.712679	0.000170542	1.63843e-06	<2.2E-308	-0.567041	0.0963619	0.000154249	0.000139946	2.31709e-06	<2.2E-308	1391.11	-1493.72
V6.1-KO Clone 1 CS medium (Ref) vs. V6.1-KO Clone 1 Full medium	-0.185344	2.26786e-05	2.66711e-07	<2.2E-308	0.124972	0.0370338	0.00706735	-0.0557392	4.17072e-06	1.86846e-07	2.45167e-106	-0.134237	0.0370829	0.00469035	3.70158e-05	2.64241e-07	<2.2E-308	-20270.4	-29238.3
V6.1-KO Clone 2 CS medium (Ref) vs. V6.1-KO Clone 2 Full medium *	-0.221844	3.73852e-05	3.49032e-07	<2.2E-308	0.140322	0.0274297	0.00045352	-0.103997	2.05562e-05	3.93576e-07	<2.2E-308	-0.095373	0.0277074	0.00630864	3.36581e-05	5.566e-07	<2.2E-308	-16843	-19733.5
V6.1-KO Clone 3 CS medium (Ref) vs. V6.1-KO Clone 3 Full medium	-0.729889	0.000145574	1.12759e-06	<2.2E-308	0.332018	0.126891	0.0257491	-0.360366	9.28051e-05	1.29245e-06	<2.2E-308	-0.407027	0.127545	0.00963371	0.000105538	1.82779e-06	<2.2E-308	-1833.55	-4515.36
WT + CS medium (Ref) vs. V6.1-KO Clone 1 CS medium	-0.13016	8.73563e-05	1.2426e-06	<2.2E-308	-0.508098	0.064018	1.26213e-05	-0.712679	0.000170542	9.58834e-07	<2.2E-308	0.65694	0.0647234	1.3866e-06	-0.000166371	1.356e-06	<2.2E-308	-609.916	-8343.97
WT + CS medium (Ref) vs. V6.1-KO Clone 2 CS medium *	-0.187531	9.5549e-05	1.16227e-06	<2.2E-308	-0.441614	0.062146	3.27158e-05	-0.712679	0.000170542	9.69119e-07	<2.2E-308	0.608683	0.0628875	2.14204e-06	-0.000149986	1.37054e-06	<2.2E-308	-1463.89	-8208.46
WT + CS medium (Ref) vs. V6.1-KO Clone 3 CS medium	-0.440498	0.000131673	9.36741e-07	<2.2E-308	-0.19205	0.0966888	0.075086	-0.712679	0.000170542	1.1321e-06	<2.2E-308	0.352313	0.0973442	0.0046955	-7.77367e-05	1.60103e-06	<2.2E-308	-4207.68	-6213.16
WT + Full medium (Ref) vs. V6.1-KO Clone 1 Full medium	-0.336809	0.000175837	1.93423e-06	<2.2E-308	-0.796079	0.0793355	1.54039e-06	-1.27972	0.000310488	1.34164e-06	<2.2E-308	1.08974	0.0804465	9.27414e-08	-0.000269302	1.89737e-06	<2.2E-308	5045.11	-4049.65
WT + Full medium (Ref) vs. V6.1-KO Clone 2 Full medium *	-0.382423	0.000182351	1.87698e-06	<2.2E-308	-0.714244	0.0768843	3.10909e-06	-1.27972	0.000310488	1.37846e-06	<2.2E-308	1.08035	0.0780928	7.58844e-08	-0.000256274	1.94944e-06	<2.2E-308	4660.75	-3704.69
WT + Full medium (Ref) vs. V6.1-KO Clone 3 Full medium	-0.887064	0.000254416	1.42447e-06	<2.2E-308	-0.272984	0.125593	0.0548381	-1.27972	0.000310488	1.75306e-06	<2.2E-308	0.512327	0.126797	0.00235916	-0.000112145	2.4792e-06	<2.2E-308	1150.26	-623.584
Experiment 2, time between 50 and 183 hours	Model 1 (basic model)							Model 2 (interaction model)										Model evaluation
Comparison groups	y-intercept	beta_Time	SE_Time	P.val_Time	beta_Modification	SE_Modification	P.val_Modification	y-intercept	beta_Time	SE_Time	P.val_Time	beta_Modification	SE_Modification	P.val_Modification	beta_Interaction	SE_Interaction	P.val_Interaction	model1_AIC	model2_AIC
WT + CS medium (Ref) vs. WT + Full medium	-1.32295	0.000250874	1.68068e-06	<2.2E-308	0.536155	0.0762842	3.59067e-05	-0.659128	0.000156037	1.68091e-06	<2.2E-308	-0.791489	0.0780836	1.4037e-06	0.000189674	2.37717e-06	<2.2E-308	3214.79	-1199.16
V6.1-KO Clone 1 CS medium (Ref) vs. V6.1-KO Clone 1 Full medium	-0.129206	1.86852e-05	2.04988e-07	<2.2E-308	0.0697955	0.0295305	0.0397149	-0.0487064	7.18456e-06	2.06188e-07	1.19556e-243	-0.0912042	0.0296032	0.0116231	2.30012e-05	2.91594e-07	<2.2E-308	-23621.3	-27962.7
V6.1-KO Clone 2 CS medium (Ref) vs. V6.1-KO Clone 2 Full medium	-0.203699	3.4772e-05	3.90298e-07	<2.2E-308	0.177589	0.0386423	0.000986574	-0.0467443	1.23486e-05	3.83139e-07	2.93767e-211	-0.136321	0.038831	0.00562566	4.48468e-05	5.41841e-07	<2.2E-308	-15408.3	-20059.9
V6.1-KO Clone 3 CS medium (Ref) vs. V6.1-KO Clone 3 Full medium	-1.05352	0.000205627	1.51731e-06	<2.2E-308	0.580756	0.0980585	0.000146544	-0.429202	0.000116434	1.45143e-06	<2.2E-308	-0.667879	0.0991131	5.11406e-05	0.000178386	2.05263e-06	<2.2E-308	1917.69	-3063.8
WT + CS medium (Ref) vs. V6.1-KO Clone 1 CS medium	-0.138172	8.1611e-05	1.10799e-06	<2.2E-308	-0.43149	0.0553211	1.46923e-05	-0.659128	0.000156037	8.46125e-07	<2.2E-308	0.610422	0.0559558	7.12151e-07	-0.000148853	1.1966e-06	<2.2E-308	-2102.73	-9954.65
WT + CS medium (Ref) vs. V6.1-KO Clone 2 CS medium	-0.156245	8.4193e-05	1.08297e-06	<2.2E-308	-0.393382	0.0511918	1.67209e-05	-0.659128	0.000156037	8.51413e-07	<2.2E-308	0.612384	0.0518849	3.41368e-07	-0.000143689	1.20408e-06	<2.2E-308	-2395.63	-9877.12
WT + CS medium (Ref) vs. V6.1-KO Clone 3 CS medium	-0.520523	0.000136236	7.82549e-07	<2.2E-308	-0.0472842	0.0746771	0.540824	-0.659128	0.000156037	1.04967e-06	<2.2E-308	0.229926	0.0754023	0.0122659	-3.96036e-05	1.48446e-06	9.59793e-149	-6527.16	-7200.3
WT + Full medium (Ref) vs. V6.1-KO Clone 1 Full medium	-0.346339	0.000187949	2.23242e-06	<2.2E-308	-0.89785	0.060257	3.72751e-08	-1.45062	0.000345712	1.46698e-06	<2.2E-308	1.31071	0.0619867	1.2445e-09	-0.000315526	2.07463e-06	<2.2E-308	6827.04	-2939.61
WT + Full medium (Ref) vs. V6.1-KO Clone 2 Full medium	-0.440867	0.000201453	2.09546e-06	<2.2E-308	-0.751948	0.0684975	6.71757e-07	-1.45062	0.000345712	1.49912e-06	<2.2E-308	1.26755	0.0700918	5.72993e-09	-0.000288516	2.12007e-06	<2.2E-308	6023.23	-2660.41
WT + Full medium (Ref) vs. V6.1-KO Clone 3 Full medium	-1.27251	0.000320266	1.42004e-06	<2.2E-308	-0.00268418	0.0992878	0.978964	-1.45062	0.000345712	1.95711e-06	<2.2E-308	0.353536	0.101168	0.00577892	-5.08914e-05	2.76778e-06	1.30275e-73	1073.6	745.977
Experiment 3, time between 50 and 183 hours	Model 1 (basic model)							Model 2 (interaction model)										Model evaluation
Comparison groups	y-intercept	beta_Time	SE_Time	P.val_Time	beta_Modification	SE_Modification	P.val_Modification	y-intercept	beta_Time	SE_Time	P.val_Time	beta_Modification	SE_Modification	P.val_Modification	beta_Interaction	SE_Interaction	P.val_Interaction	model1_AIC	model2_AIC
WT + CS medium (Ref) vs. WT + Full medium	-1.41082	0.000271754	1.82262e-06	<2.2E-308	0.510313	0.0793462	7.52358e-05	-0.690328	0.000168863	1.82381e-06	<2.2E-308	-0.930662	0.0813819	4.58905e-07	0.000205781	2.57926e-06	<2.2E-308	4292.9	-122.808
V6.1-KO Clone 1 CS medium (Ref) vs. V6.1-KO Clone 1 Full medium	-0.0644804	3.03937e-06	8.33034e-08	6.74856e-265	0.0300515	0.0331224	0.385596	-0.0396307	-5.09349e-07	9.9666e-08	3.30545e-07	-0.019648	0.0331396	0.566423	7.09744e-06	1.40949e-07	<2.2E-308	-35124.3	-37258.6
V6.1-KO Clone 2 CS medium (Ref) vs. V6.1-KO Clone 2 Full medium	-0.188303	2.05154e-05	2.76419e-07	<2.2E-308	0.153649	0.0326207	0.000828689	-0.0563042	1.6651e-06	2.03588e-07	3.43084e-16	-0.110348	0.0326855	0.00704924	3.77007e-05	2.87917e-07	<2.2E-308	-19810.3	-28139.1
V6.1-KO Clone 3 CS medium (Ref) vs. V6.1-KO Clone 3 Full medium	-0.754817	0.000126303	1.44067e-06	<2.2E-308	0.414529	0.0941243	0.00132664	-0.176479	4.37122e-05	1.41895e-06	2.10017e-194	-0.742146	0.0951748	1.47255e-05	0.000165181	2.0067e-06	<2.2E-308	1294.42	-3323.63
WT + CS medium (Ref) vs. V6.1-KO Clone 1 CS medium	-0.0973162	8.41769e-05	1.18435e-06	<2.2E-308	-0.535326	0.0389408	8.05928e-08	-0.690328	0.000168863	7.46722e-07	<2.2E-308	0.650697	0.0396397	1.46577e-08	-0.000169372	1.05602e-06	<2.2E-308	-1228.27	-11541.6
WT + CS medium (Ref) vs. V6.1-KO Clone 2 CS medium	-0.104929	8.52641e-05	1.17207e-06	<2.2E-308	-0.536773	0.0400015	1.01469e-07	-0.690328	0.000168863	7.46373e-07	<2.2E-308	0.634024	0.0406817	2.41939e-08	-0.000167198	1.05553e-06	<2.2E-308	-1360.69	-11546.9
WT + CS medium (Ref) vs. V6.1-KO Clone 3 CS medium	-0.252146	0.000106288	9.529e-07	<2.2E-308	-0.362515	0.0524651	4.14538e-05	-0.690328	0.000168863	7.67354e-07	<2.2E-308	0.513849	0.0530166	2.11537e-06	-0.000125151	1.0852e-06	<2.2E-308	-3997.35	-11186.5
WT + Full medium (Ref) vs. V6.1-KO Clone 1 Full medium	-0.332341	0.000190616	2.58775e-06	<2.2E-308	-1.01559	0.0766585	1.14603e-07	-1.62099	0.000374645	1.66692e-06	<2.2E-308	1.56171	0.0784216	2.23806e-09	-0.000368057	2.35738e-06	<2.2E-308	8767.45	-1272.12
WT + Full medium (Ref) vs. V6.1-KO Clone 2 Full medium	-0.447103	0.000207005	2.41024e-06	<2.2E-308	-0.893437	0.0758935	3.49754e-07	-1.62099	0.000374645	1.6765e-06	<2.2E-308	1.45434	0.077694	4.09544e-09	-0.000335279	2.37093e-06	<2.2E-308	7859.88	-1199.17
WT + Full medium (Ref) vs. V6.1-KO Clone 3 Full medium	-1.04066	0.000291769	1.8578e-06	<2.2E-308	-0.458299	0.111367	0.00209306	-1.62099	0.000374645	2.17965e-06	<2.2E-308	0.702365	0.113448	0.000102646	-0.000165751	3.08249e-06	<2.2E-308	4545.16	2161.04
* The results of the WT and V6.1-KO clone 2 analyses from Experiment 1 were plotted in Figure 4a
Linear-Mixed Models on xCELLigence impedance data
Model 1 (basic model): cell.index ~ time + modification, random = ~ 1 | biological_replicate, method = "ML"
Model 2 (interaction model): cell.index ~ time * modification, random = ~ 1 | biological_replicate, method = "ML"
cell.index: impedance from xCELLigence; time: total minutes; modification: experimental group
ML: Maximizing log-likelihood; AIC: Akaike information criterion
P values are reported without correction for multiple comparisons
A549 (lung cancer)
Experiment 1, time between 72 and 250 hours	Model 1 (basic model)							Model 2 (interaction model)										Model evaluation
Comparison groups	y-intercept	beta_Time	SE_Time	P.val_Time	beta_Modification	SE_Modification	P.val_Modification	y-intercept	beta_Time	SE_Time	P.val_Time	beta_Modification	SE_Modification	P.val_Modification	beta_Interaction	SE_Interaction	P.val_Interaction	model1_AIC	model2_AIC
WT + CS medium (Ref) vs. WT + Full medium **	-1.42403	0.000149251	2.01964e-06	<2.2E-308	1.08473	0.0413622	4.80151e-09	0.0553298	-3.8459e-06	1.24617e-06	0.00203532	-1.87399	0.0447333	1.1615e-10	0.000306193	1.76235e-06	<2.2E-308	11046.9	-729.854
V6.1-KO clone 1 + CS medium (Ref) vs. V6.1-KO clone 1 + Full medium	-0.920887	9.77055e-05	1.37564e-06	<2.2E-308	0.722511	0.0785208	1.57425e-05	0.0563348	-3.42536e-06	9.50114e-07	0.000314034	-1.23193	0.0795924	3.02082e-07	0.000202262	1.34366e-06	<2.2E-308	5606.92	-4568.75
V6.1-KO clone 2 + CS medium (Ref) vs. V6.1-KO clone 2 + Full medium **	-0.594374	6.73883e-05	1.00436e-06	<2.2E-308	0.626474	0.0526751	2.29498e-06	0.129996	-7.57529e-06	6.58708e-07	2.43983e-30	-0.822264	0.0534423	3.16398e-07	0.000149927	9.31553e-07	<2.2E-308	1132.02	-9778.23
WT + CS medium (Ref) vs. V6.1-KO clone 1 + CS medium	0.0532981	-3.63563e-06	2.96603e-08	<2.2E-308	0.00506855	0.0462605	0.915453	0.0553298	-3.8459e-06	4.18002e-08	<2.2E-308	0.001005	0.0462672	0.983202	4.2053e-07	5.91144e-08	1.23908e-12	-48887.1	-48935.6
WT + CS medium (Ref) vs. V6.1-KO clone 2 + CS medium **	0.0733483	-5.71059e-06	4.46383e-08	<2.2E-308	0.0386287	0.0300103	0.234021	0.0553298	-3.8459e-06	5.48243e-08	<2.2E-308	0.0746657	0.0300218	0.037695	-3.7294e-06	7.75332e-08	<2.2E-308	-43091.1	-45092.8
WT + Full medium (Ref) vs. V6.1-KO clone 1 + Full medium	-1.31855	0.000250592	1.26657e-06	<2.2E-308	-0.357153	0.0757384	0.00151068	-1.81866	0.000302347	1.5665e-06	<2.2E-308	0.643063	0.0787107	3.75241e-05	-0.00010351	2.21536e-06	<2.2E-308	4433.21	2530.73
WT + Full medium (Ref) vs. V6.1-KO clone 2 + Full medium **	-1.04565	0.000222349	1.37605e-06	<2.2E-308	-0.41963	0.0598738	0.000111679	-1.81866	0.000302347	1.40848e-06	<2.2E-308	1.12639	0.0628955	9.6857e-08	-0.000159995	1.9919e-06	<2.2E-308	5605.69	1016.19
Experiment 2, time between 60 and 200 hours	Model 1 (basic model)							Model 2 (interaction model)										Model evaluation
Comparison groups	y-intercept	beta_Time	SE_Time	P.val_Time	beta_Modification	SE_Modification	P.val_Modification	y-intercept	beta_Time	SE_Time	P.val_Time	beta_Modification	SE_Modification	P.val_Modification	beta_Interaction	SE_Interaction	P.val_Interaction	model1_AIC	model2_AIC
WT + CS medium (Ref) vs. WT + Full medium	-0.628687	9.02069e-05	1.32968e-06	<2.2E-308	0.456415	0.0568406	4.25174e-05	0.0206467	7.38088e-06	1.02877e-06	8.21432e-13	-0.842253	0.0579788	4.93901e-07	0.000165652	1.45491e-06	<2.2E-308	-100.374	-6782.23
V6.1-KO clone 1 + CS medium (Ref) vs. V6.1-KO clone 1 + Full medium	-0.809054	0.000105537	1.4657e-06	<2.2E-308	0.58414	0.0323366	9.0523e-08	-0.0397033	7.40201e-06	9.04505e-07	3.39062e-16	-0.954562	0.0338587	2.70698e-09	0.00019627	1.27916e-06	<2.2E-308	967.459	-8219.91
V6.1-KO clone 2 + CS medium (Ref) vs. V6.1-KO clone 2 + Full medium	-0.490525	6.19842e-05	9.54286e-07	<2.2E-308	0.379814	0.0409405	1.48187e-05	0.00657311	-1.42329e-06	6.07582e-07	0.0191881	-0.614381	0.0414947	4.26185e-07	0.000126815	8.59251e-07	<2.2E-308	-3782.54	-12623.9
WT + CS medium (Ref) vs. V6.1-KO clone 1 + CS medium	0.0205639	7.39145e-06	5.60774e-08	<2.2E-308	-0.0601844	0.0115903	0.00082981	0.0206467	7.38088e-06	7.93123e-08	<2.2E-308	-0.0603501	0.0116246	0.00083092	2.11301e-08	1.12164e-07	0.850582	-35211	-35209.1
WT + CS medium (Ref) vs. V6.1-KO clone 2 + CS medium	0.0551579	2.9788e-06	8.18207e-08	2.21274e-260	-0.083096	0.0278772	0.0175795	0.0206467	7.38088e-06	7.99427e-08	<2.2E-308	-0.0140736	0.0278939	0.627481	-8.80417e-06	1.13056e-07	<2.2E-308	-31007.5	-35103.8
WT + Full medium (Ref) vs. V6.1-KO clone 1 + Full medium	-0.941706	0.000188352	9.88597e-07	<2.2E-308	0.067541	0.0643598	0.324647	-0.821606	0.000173033	1.36756e-06	<2.2E-308	-0.172659	0.0661273	0.0310815	3.06388e-05	1.93402e-06	2.57798e-55	-3382.11	-3625.73
WT + Full medium (Ref) vs. V6.1-KO clone 2 + Full medium	-0.634859	0.000149212	9.01622e-07	<2.2E-308	-0.159697	0.0642639	0.0378148	-0.821606	0.000173033	1.19212e-06	<2.2E-308	0.213798	0.0656146	0.0115552	-4.76413e-05	1.68591e-06	3.12167e-164	-4402.51	-5147
Experiment 3, time between 60 and 200 hours	Model 1 (basic model)							Model 2 (interaction model)										Model evaluation
Comparison groups	y-intercept	beta_Time	SE_Time	P.val_Time	beta_Modification	SE_Modification	P.val_Modification	y-intercept	beta_Time	SE_Time	P.val_Time	beta_Modification	SE_Modification	P.val_Modification	beta_Interaction	SE_Interaction	P.val_Interaction	model1_AIC	model2_AIC
WT + CS medium (Ref) vs. WT + Full medium	-2.1951	0.000340445	4.34057e-06	<2.2E-308	1.85562	0.235014	4.79858e-05	0.0894866	4.767e-05	2.64535e-06	1.30503e-70	-2.71356	0.236841	3.04804e-06	0.00058555	3.74109e-06	<2.2E-308	13273.8	3863.75
V6.1-KO clone 1 + CS medium (Ref) vs. V6.1-KO clone 1 + Full medium	-2.13294	0.000312321	4.41117e-06	<2.2E-308	1.788	0.16961	5.71647e-06	0.18358	1.54536e-05	2.71474e-06	1.31573e-08	-2.84505	0.17225	1.82213e-07	0.000593735	3.83922e-06	<2.2E-308	13447.6	4146.69
V6.1-KO clone 2 + CS medium (Ref) vs. V6.1-KO clone 2 + Full medium	-1.92107	0.000282182	4.1715e-06	<2.2E-308	2.05423	0.128931	2.41192e-07	0.403021	-1.5655e-05	1.74606e-06	4.12709e-19	-2.59395	0.130374	4.24409e-08	0.000595674	2.4693e-06	<2.2E-308	12817.6	-792.897
WT + CS medium (Ref) vs. V6.1-KO clone 1 + CS medium	0.215182	3.15618e-05	2.34146e-07	<2.2E-308	-0.157298	0.0486219	0.0119648	0.0894866	4.767e-05	1.29487e-07	<2.2E-308	0.0940938	0.0486473	0.0891404	-3.22164e-05	1.83123e-07	<2.2E-308	-19401.3	-29897.5
WT + CS medium (Ref) vs. V6.1-KO clone 2 + CS medium	0.336556	1.60075e-05	4.34453e-07	3.02668e-266	-0.180606	0.0466989	0.00475847	0.0894866	4.767e-05	1.36486e-07	<2.2E-308	0.313534	0.0467273	0.000151162	-6.3325e-05	1.9302e-07	<2.2E-308	-12491.2	-29309.9
WT + Full medium (Ref) vs. V6.1-KO clone 1 + Full medium	-2.53032	0.000621204	2.68329e-06	<2.2E-308	-0.224911	0.285718	0.453866	-2.62408	0.00063322	3.78826e-06	<2.2E-308	-0.0373888	0.288786	0.900183	-2.40313e-05	5.35741e-06	7.41576e-06	7900.53	7882.43
WT + Full medium (Ref) vs. V6.1-KO clone 2 + Full medium	-2.41651	0.000606619	2.2671e-06	<2.2E-308	0.0180089	0.263959	0.94728	-2.62408	0.00063322	3.1667e-06	<2.2E-308	0.433151	0.266285	0.142465	-5.32013e-05	4.47839e-06	3.67591e-32	6014.67	5877.2
** The results of the WT and V6.1-KO clone 2 analyses from Experiment 1 were plotted in Supplementary Figure 17a
Linear-Mixed Models on xCELLigence impedance data
Model 1 (basic model): cell.index ~ time + modification, random = ~ 1 | biological_replicate, method = "ML"
Model 2 (interaction model): cell.index ~ time * modification, random = ~ 1 | biological_replicate, method = "ML"
cell.index: impedance from xCELLigence; time: total minutes; modification: experimental group
ML: Maximizing log-likelihood; AIC: Akaike information criterion
P values are reported without correction for multiple comparisons
