# Supplementary material for: Genetic regulation of TERT splicing affects cancer risk by altering cellular longevity and replicative potential
Source: Nat Commun. 2025 Feb 16;16:1676. doi: 10.1038/s41467-025-56947-y (PMC11830802; doi:10.1038/s41467-025-56947-y)
Supplement: Supplementary file 12 — Supplementary Data 10 [file 41467_2025_56947_MOESM12_ESM.xlsx]

## Sheet: Supplementary Data 10
Supplementary Data 10. RNA-seq differential gene expression analysis comparing UMUC3-V6.1 KO with UMUC3 WT (reference)
geneName	chr	start	end	strand	baseMean	log2FoldChange	lfcSE	p-value	p-FDR	UMUC3_R1	UMUC3_R2	UMUC3_V6.1KO_R1	UMUC3_V6.1KO_R2	Biological Process, cell population proliferation	Biological Process, programmed cell death
CDC27P1	chr2	132262328	132263042	+	301.125	5.63906	0.339109	4.35e-63	2.62e-59	22.9546	10.47	803.787	919.747
CDC27P3	chr20	29746181	29748090	+	182.697	5.02193	0.377172	1.77e-41	3.56e-38	20.8678	10.47	489.695	543.536
ARHGAP10	chr4	147732063	148072776	+	346.316	4.99848	0.280524	5.91e-72	7.12e-68	30.2583	37.1211	1094.35	1122.24
LCOR	chr10	96832254	96995956	+	131.841	3.83027	0.469666	1.86e-17	9.23e-15	21.9112	12.3737	296.894	234.466
FP671120.8	chr21	8240736	8241047	+	17.891	3.54479	1.03732	3.7e-05	NA	3.13017	1.90364	42.5428	41.5645
CDC27	chr17	47117703	47189422	-	4282.89	3.43012	0.309628	9.74e-30	1.07e-26	850.363	918.508	8965.67	10818.5
RBM41	chrX	107064420	107118823	-	14.9549	3.20327	1.16509	0.000256188	NA	3.13017	0.951822	27.155	36.2357
RAPGEF4-AS1	chr2	172677141	172736206	-	46.9283	2.88789	0.655051	5.23e-07	3.39e-05	10.4339	10.47	77.8443	105.51
AC124312.5	chr15	25091786	25107469	-	9.80148	2.83631	1.91762	0.00322289	NA	3.13017	0	19.9137	35.17
AF127577.2	chr21	14971470	14992854	+	15.233	2.77882	1.24025	0.000798127	NA	6.26034	0.951822	35.3015	47.959
MIR1-1HG	chr20	62550453	62570764	+	7.65488	2.75023	2.40296	0.00533609	NA	0	1.90364	24.4395	18.1179
CENPJ	chr13	24882279	24922889	-	13.4007	2.4686	1.7447	0.00332081	NA	3.13017	0.951822	33.4911	19.1836
CCN4	chr8	133191039	133231690	+	514.354	2.31455	0.183926	1.36e-37	2.06e-34	235.806	242.715	1165.85	1268.25
ZNRF1	chr16	74999024	75110994	+	93.262	2.16404	0.4141	8.86e-09	9.13e-07	41.7356	36.1692	193.706	195.033
TENM2	chr5	167284799	168264157	+	71.4622	2.15325	0.549367	4.13e-06	0.000208158	19.8244	24.7474	135.775	98.0496
AF127577.6	chr21	15050189	15052379	+	81.4398	2.03006	0.40927	3.65e-08	3.29e-06	38.6054	43.7838	191.895	177.981
ZP3	chr7	76397518	76442071	+	25.1854	1.95959	1.05672	0.00171137	0.0303021	4.17356	11.4219	63.3616	39.433
TTC17	chr11	43358920	43494933	+	29.6118	1.94335	0.788759	0.000503679	0.0115826	13.5641	10.47	58.8358	65.0111
HSF4	chr16	67164681	67169945	+	21.04	1.88978	1.02999	0.00179214	NA	9.39051	3.80729	24.4395	56.4851
AP001062.3	chr21	44328944	44330221	-	40.4018	1.88358	0.668909	0.000193354	0.0054123	18.781	10.47	83.2753	55.4193
AF127577.1	chr21	14961309	14964233	+	180.849	1.88143	0.339637	1.64e-09	2.09e-07	106.426	95.1822	485.169	312.267
HIVEP2	chr6	142751469	142956698	-	63.3233	1.84824	0.481747	5.96e-06	0.000285284	29.2149	23.7956	104.999	119.365
TAF9B	chrX	78129748	78139650	-	2241.37	1.83037	0.122391	9.14e-52	2.76e-48	1149.82	988.943	3740.15	3946.49
TUBB3	chr16	89921392	89938761	+	78.7181	1.80776	0.554136	4.75e-05	0.00166981	31.3017	33.3138	131.249	147.074
MUC12	chr7	100969623	101018949	+	44.0391	1.80432	0.726322	0.000484281	0.0112514	1.04339	2.85547	13.5775	6.39454
MRM3	chr17	782353	792509	+	78.2998	1.77464	0.461779	6.67e-06	0.000309377	19.8244	30.4583	95.9476	101.247
AJ239322.1	chr2	131964731	131979873	-	35.7444	1.76163	0.649086	0.000265224	0.00695232	16.6942	19.9883	86.8959	73.5372
SNX33	chr15	75647912	75662301	+	49.6248	1.75476	0.541036	5.31e-05	0.00184673	21.9112	23.7956	84.1804	102.313
PPOX	chr1	161166056	161178013	+	35.3393	1.74526	0.721299	0.000572831	0.0126971	15.6508	7.61458	54.31	53.2878
DEPP1	chr10	44970981	44978809	-	86.5119	1.71598	0.523327	4.66e-05	0.00164524	26.0847	59.013	164.74	171.587
CRY2	chr11	45847118	45883248	+	13.7418	1.69039	1.81616	0.00516596	NA	3.13017	4.75911	28.0601	30.9069
AL162274.1	chr10	131980240	131981337	+	436.323	1.68969	0.203731	6.66e-18	4.02e-15	169.029	180.846	531.333	637.322
AL162274.2	chr10	131971202	131971533	+	58.3035	1.67936	0.537828	8.41e-05	0.00270535	16.6942	15.2292	57.0255	66.0769
ZNF114	chr19	48270081	48287608	+	43.3778	1.67696	0.643495	0.000356298	0.00876783	23.998	12.3737	87.8011	60.7481
DENND4B	chr1	153929501	153946718	-	46.1095	1.67302	0.721808	0.000726527	0.0155603	14.6075	20.9401	38.017	118.299
ITGA6	chr2	172427354	172506459	+	90.7937	1.63177	0.409212	3.41e-06	0.000175972	46.9525	35.2174	159.309	128.956
PDK1	chr2	172555373	172608669	+	92.2157	1.60363	0.467306	2.87e-05	0.00108035	36.5186	44.7356	133.965	153.469
AC009994.1	chr17	64572829	64573081	+	34.4785	1.60093	0.89847	0.00213335	0.0357276	13.5641	8.5664	53.4048	49.0248
CDK11A	chr1	1702379	1724357	-	18.1623	1.58925	1.25641	0.00449817	NA	3.13017	5.71093	26.2498	26.6439
ST8SIA1	chr12	22063773	22437041	-	53.2752	1.56334	0.721833	0.00108325	0.0213429	10.4339	27.6028	40.7325	116.167
AL136964.1	chr13	107870383	107873372	+	83.9222	1.56299	0.411235	7.33e-06	0.00033488	49.0393	39.9765	135.775	163.061
STIL	chr1	47250139	47314147	-	29.35	1.55784	1.38558	0.00432781	0.0599825	11.4773	8.5664	9.95683	104.444
FAM13A	chr4	88725955	89111398	-	41.7233	1.5428	0.696979	0.000960244	0.0193947	25.0414	10.47	68.7926	72.4714
STARD13-AS	chr13	33180401	33281584	+	2238.28	1.5126	0.127718	1.55e-33	1.87e-30	1415.88	1533.39	3955.58	4583.82
AC099845.1	chr18	39655645	39665494	+	49.9299	1.50619	0.558652	0.00030089	0.00768671	23.998	19.9883	69.6978	87.392
BNIP3P11	chr7	64678954	64687393	-	41.5432	1.49814	0.665717	0.000945784	0.0191668	12.5207	13.3255	43.448	54.3536
NDUFA6-DT	chr22	42090931	42137742	+	60.7899	1.47901	0.516792	0.000186627	0.00527013	35.4753	25.6992	92.3269	114.036
ATP5MC1P4	chr3	172828736	172829176	-	68.3347	1.47667	0.472862	8.69e-05	0.0027874	27.1281	25.6992	83.2753	90.5893
TEP1	chr14	20365667	20413501	-	38.0255	1.46848	0.872788	0.00254442	0.0409621	16.6942	17.1328	28.9653	115.102
KDM4C	chr9	6720863	7175648	+	41.5757	1.46769	0.649119	0.000906617	0.0185602	19.8244	18.0846	81.4649	54.3536
CFAP410	chr21	44328944	44339402	-	494.841	1.45582	0.199343	1.82e-14	6.1e-12	211.808	283.643	693.357	715.122
CU639417.5	chr21	6084364	6091407	-	254.987	1.45456	0.264726	2.33e-09	2.81e-07	149.205	117.074	332.196	443.355
AC108863.1	chr8	38970360	38973011	-	1503.97	1.45377	0.169586	6.65e-19	4.45e-16	787.759	801.434	2606.88	1854.42
AL162727.1	chr9	113619228	113622634	+	113.627	1.40692	0.348025	2.96e-06	0.000157115	71.9939	77.0976	208.188	228.072
TOPORSLP	chr9	104270228	104286955	+	36.2415	1.40492	0.709317	0.00169878	0.0302568	10.4339	15.2292	47.9738	49.0248
ZNF20	chr19	12092843	12140355	-	45.9105	1.40399	0.67505	0.00134246	0.0256129	21.9112	13.3255	53.4048	75.6687
AC063976.2	chr5	132199456	132203487	+	68.4792	1.39157	0.483601	0.000188023	0.00529716	35.4753	29.5065	98.6631	108.707
PRDM15	chr21	41798225	41879482	-	23.5999	1.38756	1.07476	0.00441362	0.0605608	13.5641	9.51822	34.3963	66.0769
HERC6	chr4	88378739	88443097	+	23.8204	1.36319	1.11096	0.00498848	0.0665388	7.30373	8.5664	28.0601	45.8275
FLRT3	chr20	14322985	14337614	-	21.3856	1.35092	1.09421	0.00478421	NA	6.26034	6.66276	25.3447	37.3015
GSE1	chr16	85169525	85676204	+	499.375	1.3498	0.18552	2.33e-14	7.6e-12	257.717	305.535	737.71	744.963
GAS8-AS1	chr16	90028908	90029901	-	71.1825	1.34906	0.454139	0.0001456	0.00425095	49.0393	46.6393	154.783	132.154
SLCO1A2	chr12	21264600	21419594	-	74.9532	1.34349	0.47255	0.00021126	0.00577636	43.8224	24.7474	100.473	110.839
AL139220.1	chr1	44087958	44088477	-	49.5323	1.34183	0.603219	0.00102642	0.0205251	29.2149	20.9401	66.9823	98.0496
TMEM44-AS1	chr3	194584004	194590260	+	147.93	1.31149	0.30751	1.19e-06	6.99e-05	82.4278	78.0494	211.809	222.743
AC244517.5	chr5	141046260	141096402	-	363.351	1.29813	0.212818	7.11e-11	1.26e-08	265.021	300.776	691.547	759.884
GPX3	chr5	151020438	151028992	+	390.303	1.29615	0.219262	2.22e-10	3.35e-08	167.986	167.521	378.359	481.722
MME-AS1	chr3	155158370	155183285	-	769.516	1.29422	0.156298	8.58e-18	4.5e-15	391.271	365.5	986.631	911.221
RBBP4	chr1	32651142	32686211	+	1277.96	1.2926	0.14827	1.99e-19	1.41e-16	712.635	769.072	1920.76	1788.34
DENND5B-AS1	chr12	31589923	31615666	+	3609.1	1.28723	0.127515	4.13e-25	3.83e-22	1886.45	2140.65	4509.54	5485.45
KIF24	chr9	34252381	34311371	-	322.037	1.2811	0.216143	2.05e-10	3.21e-08	183.637	163.713	432.669	451.881
R3HCC1	chr8	23270120	23296279	+	266.239	1.26411	0.246711	1.94e-08	1.84e-06	164.856	206.545	432.669	512.629
IFFO1	chr12	6538961	6556073	-	49.8916	1.26341	0.588142	0.00128263	0.0245882	28.1715	18.0846	67.8875	75.6687
CDK17	chr12	96278261	96400480	-	49.0403	1.23679	0.598597	0.00154427	0.0282992	25.0414	26.651	67.8875	91.655
PAFAH1B1P2	chr2	111383752	111384992	+	31.9778	1.21423	0.897882	0.00489812	0.0655575	12.5207	9.51822	34.3963	42.6302
FLVCR2	chr14	75578620	75663214	+	37.4451	1.21263	0.719389	0.00311954	0.047315	18.781	17.1328	65.172	52.222
CSPG4	chr15	75674322	75712848	-	111.877	1.20379	0.367394	5.92e-05	0.00199943	64.6902	73.2903	157.499	201.428
AL353583.1	chr10	24481180	24483034	-	103.102	1.20305	0.418071	0.000208664	0.00573137	60.5166	81.8567	172.887	208.888
LINC00565	chr13	113923052	113928991	-	65.2347	1.19535	0.494378	0.000720965	0.0155239	47.9959	40.9284	103.189	148.14
AC138028.2	chr16	88731180	88741425	+	228.255	1.18563	0.257361	2.71e-07	1.94e-05	126.25	157.051	338.532	349.568
MARCHF3	chr5	126867714	127030558	-	58.4147	1.17449	0.581775	0.00179487	0.031366	22.9546	27.6028	87.8011	60.7481
DPF3	chr14	72619296	72894116	-	115.766	1.17436	0.378116	0.000106962	0.00329859	51.1261	38.0729	114.051	114.036
AC069499.2	chr3	108574683	108575064	+	52.3782	1.17404	0.584666	0.00183921	0.0318754	21.9112	27.6028	83.2753	59.6823
AC011558.1	chr19	1038727	1039064	-	4081.36	1.16537	0.140366	7.84e-18	4.29e-15	2291.28	2764.09	5242.72	6335.92
NOSTRIN	chr2	168786539	168865514	+	256.124	1.15584	0.241477	1.16e-07	9.26e-06	155.465	155.147	372.023	362.357
QRFP	chr9	130892707	130896812	-	718.037	1.15332	0.180854	1.32e-11	2.8e-09	310.93	362.644	715.986	838.75
SMYD2	chr1	214281102	214337131	+	111.945	1.15319	0.354121	6.65e-05	0.00220341	75.1241	86.6158	216.335	189.705
AL353759.1	chr6	26160765	26172802	-	156.793	1.13651	0.307304	1.33e-05	0.000552291	90.7749	79.9531	221.766	188.639
ANKZF1	chr2	219229783	219236679	+	115.353	1.12636	0.39137	0.000220666	0.00600629	60.5166	68.5312	126.723	198.231
AC025580.2	chr15	45448427	45513767	+	46.7603	1.11695	0.679668	0.00355771	0.0521885	25.0414	14.2773	65.172	50.0905
AL353604.1	chr1	37154761	37325100	-	60.2106	1.11328	0.59174	0.00240011	0.0391089	30.2583	21.8919	56.1203	90.5893
CSNK1D	chr17	82239023	82273731	-	560.899	1.11004	0.176402	2.36e-11	4.67e-09	457.005	389.295	944.993	944.26
MYO9B	chr19	17075781	17214537	+	106.971	1.10544	0.384045	0.000225243	0.00611017	65.7336	56.1575	137.585	164.126
SFT2D3	chr2	127701497	127705242	+	345.322	1.10139	0.212059	1.51e-08	1.46e-06	211.808	233.196	514.134	489.182
AP001885.1	chr11	67195569	67197167	-	164.769	1.09388	0.318794	3.79e-05	0.00136751	110.599	98.9895	295.084	200.362
AC003102.1	chr17	44221401	44223710	+	114.471	1.09183	0.471027	0.000999704	0.0200907	51.1261	78.0494	171.982	164.126
AL133453.1	chr14	52640839	52641566	+	3530.29	1.08982	0.105763	5.46e-26	5.49e-23	2245.37	2094.01	4667.04	4685.06
P4HA2-AS1	chr5	132184876	132192808	+	267.432	1.08896	0.246077	6.77e-07	4.25e-05	149.205	158.954	390.127	309.069
BTBD2	chr19	1985438	2034881	-	237.073	1.07731	0.260795	2.48e-06	0.000134466	152.335	139.918	295.989	364.489
MARVELD3	chr16	71626161	71642114	+	108.813	1.07521	0.373636	0.000231968	0.00625101	67.8203	57.1093	143.016	160.929
TM4SF1-AS1	chr3	149377778	149386583	+	45.3734	1.07416	0.660807	0.0037405	0.0540803	31.3017	19.9883	61.5513	88.4578
TRDMT1	chr10	17137336	17202054	-	46.7226	1.06267	0.649771	0.00379722	0.054769	26.0847	19.0364	60.6461	69.2741
IMP3	chr15	75639085	75648706	-	556.886	1.0574	0.175595	1.34e-10	2.24e-08	375.62	364.548	750.383	845.145
SULF2	chr20	47656348	47786616	-	100.984	1.05366	0.373434	0.000279231	0.00725639	74.0807	64.7239	166.551	165.192
AP000866.2	chr11	124759129	124766119	+	55.0042	1.05138	0.589445	0.00305906	0.0465746	20.8678	31.4101	74.2236	72.4714
SPAG4	chr20	35615829	35621094	+	98.1208	1.04879	0.440711	0.00090062	0.0185003	51.1261	46.6393	113.146	131.088
SGCE	chr7	94524204	94656572	-	667.506	1.04862	0.159748	4.13e-12	9.75e-10	488.306	481.622	1020.12	1045.51
SNRK	chr3	43286512	43424764	+	45.0974	1.04756	0.740885	0.0050805	0.0672397	21.9112	21.8919	54.31	79.9317
AC005730.2	chr17	20008051	20009234	-	32.7707	1.04404	0.862382	0.00630098	0.0784839	12.5207	15.2292	47.0686	42.6302
LINC00702	chr10	4201141	4243912	-	869.607	1.04381	0.147051	1.02e-13	2.96e-11	698.028	670.083	1401.2	1487.8
KLHDC4	chr16	87696485	87765992	-	110.962	1.03942	0.392636	0.000461514	0.0108267	76.1674	70.4348	174.697	174.784
ZC3H18	chr16	88570403	88631964	+	210.159	1.01487	0.320623	9.95e-05	0.00308331	149.205	116.122	232.628	365.554
SRPX2	chrX	100644195	100675788	+	127.859	1.00307	0.336884	0.000186007	0.00527013	82.4278	85.664	201.852	174.784
GTF3C3	chr2	196763035	196799725	-	54.5945	1.00268	0.58774	0.00362845	0.0529043	27.1281	34.2656	87.8011	73.5372
AC099508.1	chr16	75108601	75110712	-	257.278	0.986922	0.248469	5.31e-06	0.000260099	188.854	221.775	434.48	438.026
LNC-LBCS	chr6	19323428	19839080	-	96.8762	0.982184	0.494866	0.00227151	0.0374179	39.6488	80.9049	161.12	139.614
AC145207.6	chr17	81878667	81879557	+	675.673	0.975285	0.169642	7.51e-10	1.01e-07	464.308	409.284	944.993	830.224
PRKCA-AS1	chr17	66398069	66416854	-	46.964	0.973511	0.660505	0.00522039	0.0683288	17.7376	27.6028	62.4565	62.8796
AC012513.2	chr2	216174896	216176032	-	34.0813	0.970212	0.900643	0.00754669	0.0892137	14.6075	11.4219	43.448	37.3015
ATP2C2	chr16	84368527	84464187	+	124.679	0.966225	0.39014	0.000781175	0.0165543	61.56	73.2903	127.628	181.179
COA1	chr7	43608456	43729717	-	1004.93	0.963593	0.150571	1.35e-11	2.8e-09	711.592	719.578	1389.43	1479.27
SPSB2	chr12	6870935	6889358	-	292.739	0.951408	0.238571	5.14e-06	0.000253965	177.376	160.858	311.377	386.869
PXYLP1	chr3	141228726	141367753	+	569.089	0.946325	0.172	3.17e-09	3.71e-07	436.137	449.26	831.848	938.931
LDLRAD2	chr1	21812265	21825225	+	1198.74	0.945821	0.159469	2.61e-10	3.79e-08	963.049	1084.13	1985.03	2085.68
EFCAB12	chr3	129401321	129428651	-	195.938	0.945355	0.284222	6.38e-05	0.00213693	125.207	106.604	272.455	217.414
IMPDH1P10	chr2	201137516	201140027	-	167.315	0.943459	0.316206	0.000195185	0.005448	105.382	82.8085	175.602	228.072
CCNYL6	chr19	21750747	21753438	+	38.3544	0.942014	0.815623	0.00746086	0.0884592	12.5207	17.1328	44.3531	42.6302
MIR137HG	chr1	97933474	98049863	-	757.693	0.941005	0.157897	2.2e-10	3.35e-08	633.338	601.552	1145.04	1300.22
ATP8B1	chr18	57646426	57803315	-	147.101	0.937189	0.458665	0.00214053	0.0357486	86.6013	69.483	194.611	170.521
HUWE1	chrX	53532096	53686728	-	99.7275	0.934376	0.514419	0.00326126	0.0492719	59.4732	44.7356	117.672	136.417
AC009090.4	chr16	57140896	57144586	-	262.422	0.929152	0.250998	1.67e-05	0.000674055	220.155	188.461	386.506	450.815
AL355990.1	chr1	110177643	110178719	-	45.5377	0.928179	0.654042	0.00584185	0.0742432	26.0847	27.6028	63.3616	79.9317
AC116913.1	chr15	66488658	66492109	-	388.098	0.926782	0.220214	2.09e-06	0.000114939	225.372	266.51	432.669	560.588
LYST	chr1	235661041	235883640	-	783.881	0.92478	0.204233	4.89e-07	3.21e-05	498.74	432.127	1112.45	747.095
LRRC37BP1	chr17	30629680	30637466	+	197.251	0.924275	0.290614	0.000109826	0.00336967	127.294	90.4231	219.05	234.466
MCTP1	chr5	94703741	95284575	-	159.024	0.915987	0.314031	0.000246491	0.00651794	108.513	84.7122	198.231	208.888
CDC42SE2	chr5	131245493	131398447	+	75.8667	0.914975	0.477727	0.00284762	0.044651	52.1695	35.2174	98.6631	104.444
AL157838.1	chr20	53552770	53575863	+	197.777	0.914846	0.273295	6.12e-05	0.00206126	127.294	115.17	236.248	262.176
AL049840.3	chr14	103694516	103695050	-	277.252	0.91413	0.238775	1.03e-05	0.000448806	169.029	204.642	388.316	367.686
ARAP1	chr11	72685069	72793599	-	64.9644	0.908863	0.62555	0.00572294	0.0731659	41.7356	29.5065	88.7063	98.0496
AC032044.2	chr17	1352070	1352255	+	29.7035	0.904977	1.08489	0.00880595	0.098866	16.6942	11.4219	45.2583	46.8933
KLC1	chr14	103561896	103714249	+	1046.46	0.902377	0.165735	4.7e-09	5.19e-07	627.077	617.733	1329.69	1076.41
HOXB-AS3	chr17	48549630	48606414	+	236.7	0.8975	0.284188	0.000119318	0.00363317	113.729	174.183	268.834	321.858
ANKS1B	chr12	98726457	99984654	-	392.652	0.892422	0.200353	7.51e-07	4.65e-05	258.761	251.281	510.514	483.853
NDRG4	chr16	58462846	58513628	+	156.911	0.89062	0.320004	0.00037768	0.00917845	131.467	105.652	215.43	280.294
KRR1	chr12	75490863	75511636	-	9593.07	0.8896	0.118338	5.38e-15	1.96e-12	7046.01	5839.43	12551	11748.9
SLCO4A1-AS1	chr20	62663019	62666724	-	301.673	0.889041	0.227026	7.53e-06	0.000342403	190.94	225.582	395.558	428.434
RBM5-AS1	chr3	50099603	50100988	-	336.044	0.886	0.216822	3.71e-06	0.000188843	200.331	211.305	400.989	407.119
ZNF276	chr16	89720400	89740925	+	509.583	0.879658	0.581286	0.00567423	0.0727871	289.019	315.053	751.288	735.372
MFSD4B	chr6	111259327	111445354	+	285.978	0.879025	0.246238	2.92e-05	0.00109371	183.637	197.979	419.092	336.779
LRRC37A	chr17	46292733	46337794	+	327.379	0.878251	0.22077	6.16e-06	0.000292395	201.374	197.979	376.549	401.79
THY1-AS1	chr11	119417951	119419114	+	470.156	0.876863	0.191885	4.39e-07	2.92e-05	286.932	343.608	629.996	584.034
AL133227.1	chr20	46364551	46397994	+	248.054	0.875595	0.249771	3.72e-05	0.00135084	125.207	140.87	261.593	264.308
CCAR2	chr8	22604632	22621514	+	1245.76	0.870751	0.133457	5.04e-12	1.15e-09	952.615	907.087	1684.51	1810.72
FAM210B	chr20	56358974	56368663	+	63.2441	0.868908	0.589947	0.00599538	0.0755613	41.7356	22.8437	92.3269	69.2741
AC018557.1	chr16	66720897	66731785	+	4283.78	0.868838	0.104259	7.46e-18	4.28e-15	3058.18	2907.82	5655.48	5406.58
MYH10	chr17	8474207	8630761	-	186.981	0.868662	0.325454	0.000542862	0.0121488	87.6447	134.207	250.731	208.888
LINC00319	chr21	43446601	43453902	+	282.766	0.868147	0.255587	5.54e-05	0.00189957	147.118	210.353	334.911	373.015
AC021016.2	chr2	218398743	218399219	-	134.413	0.866757	0.33324	0.000654692	0.0142496	77.2108	85.664	168.361	171.587
AC020763.3	chr16	70713987	70716890	+	114.482	0.864957	0.378756	0.00143288	0.0267456	83.4712	57.1093	153.878	144.943
AC244517.11	chr5	141136683	141245380	-	94.4564	0.863134	0.446963	0.00298073	0.0458179	52.1695	59.013	95.0424	154.535
SLC19A1	chr21	45493572	45573365	-	763.168	0.862684	0.208332	3.06e-06	0.000161369	710.548	736.71	1316.11	1465.41
MAP3K9	chr14	70722526	70809534	-	99.0158	0.854721	0.417368	0.00245378	0.0397329	46.9525	70.4348	129.439	124.693
AC016026.2	chr22	17800722	17802035	+	81.4279	0.846133	0.456463	0.00355254	0.0521885	41.7356	59.013	115.861	109.773
CCDC80	chr3	112596797	112649530	-	122.495	0.8431	0.400223	0.00217978	0.036104	79.2976	77.0976	150.258	184.376
AC121761.1	chr12	75483454	75489820	-	600.378	0.839526	0.191194	1.05e-06	6.24e-05	511.261	525.406	864.434	1082.81
CEMIP	chr15	80779343	80951776	+	56.4865	0.837615	0.638868	0.007522	0.0890966	34.4319	22.8437	60.6461	83.129
ZNF432	chr19	52031378	52095738	-	123.887	0.837196	0.370736	0.00158952	0.0289523	76.1674	77.0976	135.775	180.113
NEB	chr2	151485336	151734487	-	120.477	0.833681	0.362623	0.00146867	0.027245	63.6468	72.3385	134.87	147.074
INTS8	chr8	94813311	94881746	+	1681.45	0.832153	0.137842	1.59e-10	2.6e-08	1264.59	1111.73	2338.95	1996.16
AC006305.1	chr18	56003613	56191262	-	35.697	0.82241	1.061	0.00995612	0.107669	12.5207	24.7474	52.4996	61.8139
LETM2	chr8	38386207	38409527	+	258.358	0.820826	0.270539	0.000198727	0.00549599	206.591	197.027	356.635	424.171
VIL1	chr2	218419121	218453295	+	1554.79	0.817574	0.136988	2.49e-10	3.7e-08	1066.34	962.292	1909	1755.3
IRF7	chr11	612553	615983	-	135.115	0.81046	0.368333	0.00189816	0.0326505	91.8183	102.797	171.076	229.138
AL662797.1	chr6	30723105	30723877	-	65382.2	0.808736	0.101234	1.6e-16	7.41e-14	42691.3	46517.5	76214.1	82259.3
ZSCAN31	chr6	28324693	28356271	-	73.2725	0.807817	0.539305	0.00651171	0.0800389	36.5186	60.9166	126.723	98.0496
KRT18P12	chr1	214532195	214533467	+	44.9207	0.803825	0.725158	0.00939105	0.103602	21.9112	27.6028	57.0255	69.2741
CERNA2	chr10	84167228	84172093	-	191.286	0.803113	0.288522	0.000438753	0.0103939	102.252	128.496	213.619	233.401
C12orf73	chr12	103940763	103965708	-	729.68	0.802371	0.154025	1.96e-08	1.84e-06	585.342	616.781	1099.78	1066.82
WDR5B	chr3	122411846	122416062	-	185.57	0.800684	0.278624	0.000337981	0.00840284	126.25	138.014	246.205	262.176
ENOSF1	chr18	670318	712662	-	9157.73	0.799043	0.0971328	1.91e-17	9.23e-15	6289.55	6276.32	11241.3	10944.2
CRACR2B	chr11	826144	831991	+	162.882	0.797436	0.322004	0.00101384	0.020307	95.9919	123.737	190.085	246.19
HOXB-AS4	chr17	48628675	48634932	+	151.501	0.795352	0.329334	0.00118676	0.0229326	86.6013	113.267	176.507	221.677
GALM	chr2	38666081	38741237	+	43.7559	0.795165	0.736908	0.00976306	0.106248	21.9112	19.9883	50.6893	60.7481
STK24	chr13	98445185	98577940	-	2795.1	0.792348	0.123521	1.57e-11	3.2e-09	2321.54	2461.41	3884.97	4578.49
ZNF544	chr19	58228594	58277495	+	669.673	0.789693	0.198779	6.96e-06	0.000319944	422.573	426.416	804.693	743.898
ADCY7	chr16	50246137	50318135	+	504.496	0.788293	0.204085	1.08e-05	0.000465267	318.234	441.646	668.918	721.517
LAMA5	chr20	62307955	62367312	-	124.44	0.787786	0.359268	0.00202546	0.0342538	81.3844	65.6757	155.689	138.548
AL357033.4	chr20	62648961	62650767	-	269.345	0.783712	0.25607	0.000196259	0.00545958	127.294	140.87	226.292	277.097
MDC1-AS1	chr6	30703067	30713184	+	1240.09	0.776801	0.137067	1.6e-09	2.05e-07	789.846	894.713	1488.09	1478.2
DCLRE1C	chr10	14897359	14954432	-	946.575	0.776207	0.160209	1.35e-07	1.07e-05	563.43	695.782	1058.14	1179.79
SCYL3	chr1	169849631	169894267	-	295.744	0.775307	0.243168	0.000131229	0.00392776	236.849	178.943	416.376	351.7
FOXD1-AS1	chr5	73446357	73446984	+	2324.86	0.772489	0.124607	6.42e-11	1.16e-08	1789.41	1611.44	3154.5	2781.62
RPL13AP25	chr13	54440704	54441315	-	229.513	0.770671	0.279888	0.000504301	0.0115826	225.372	147.532	352.11	348.502
SYNGR2	chr17	78168581	78173527	+	164.6	0.769069	0.334894	0.00166316	0.0298429	78.2542	121.833	181.033	211.02
AL136988.1	chr1	230280312	230281893	-	2020.05	0.768624	0.121504	2.86e-11	5.39e-09	1454.49	1632.38	2672.05	2702.76
AL354864.1	chr1	35739389	35743576	+	116.575	0.768222	0.406645	0.00388706	0.0557892	56.343	79.9531	163.835	116.167
AC019257.9	chr8	1957921	1963131	-	1264.35	0.767337	0.138505	3.37e-09	3.89e-07	1028.78	988.943	1631.11	1899.18
THBS3	chr1	155195588	155209051	-	109.982	0.766282	0.37978	0.00304707	0.0465083	80.341	73.2903	151.163	157.732
KIF7	chr15	89608789	89655467	-	121.541	0.76579	0.376252	0.0029524	0.0457198	74.0807	67.5794	166.551	117.233
AKT1S1	chr19	49869033	49878459	-	122.086	0.762062	0.373782	0.0029537	0.0457198	67.8203	84.7122	175.602	131.088
AL136131.3	chr6	43770429	43770616	-	203.547	0.758162	0.264541	0.000371654	0.00906111	165.899	166.569	296.894	320.793
CALD1	chr7	134744252	134970729	+	795.042	0.757891	0.169293	8.12e-07	4.99e-05	615.6	514.936	1011.07	977.298
LINC02817	chr1	221330080	221336489	-	53.6816	0.753248	0.618252	0.00969149	0.105565	32.3451	24.7474	66.9823	68.2084
AC022167.1	chr16	8853312	8854347	+	228.597	0.750475	0.257728	0.000330967	0.00827967	186.767	184.654	314.093	369.817
ZNF154	chr19	57697367	57709194	-	179.329	0.747378	0.288752	0.000835112	0.0174218	108.513	109.46	194.611	211.02
AC015849.3	chr17	35816717	35830293	-	64.9139	0.746864	0.538265	0.0083734	0.0953413	43.8224	34.2656	83.2753	92.7208
AL049840.2	chr14	103682362	103684015	-	644.271	0.745678	0.190297	9.68e-06	0.000426179	415.269	533.02	749.478	925.076
PMFBP1	chr16	72112157	72176878	-	351.532	0.743259	0.208213	3.73e-05	0.00135084	231.633	245.57	432.669	415.645
RIOX2	chr3	97941818	97972457	-	1434.61	0.742917	0.133225	2.62e-09	3.09e-07	1006.87	885.195	1616.63	1635.94
AC092115.2	chr16	69709874	69710583	+	515.859	0.742385	0.17852	3.48e-06	0.000178739	345.362	379.777	632.711	636.256
ITFG2	chr12	2812622	2859791	+	5178.24	0.739306	0.102091	5.78e-14	1.83e-11	3375.37	3474.15	5614.75	5992.75
AC007731.1	chr22	20450122	20451824	+	45.2332	0.738083	0.721564	0.0111495	0.116399	28.1715	28.5547	63.3616	79.9317
AP002893.1	chr11	57476493	57477534	-	308.376	0.737646	0.239866	0.000205489	0.00565704	226.416	284.595	422.713	498.774
AC083870.1	chr7	134816543	134998153	-	177.857	0.730359	0.289451	0.00103597	0.020656	167.986	158.002	308.662	294.149
MAP3K14-AS1	chr17	45247916	45269824	+	1274.14	0.72991	0.144049	4.84e-08	4.25e-06	798.193	921.364	1451.89	1487.8
CCDC134	chr22	41800679	41832164	+	110.891	0.725035	0.391426	0.00454228	0.061818	64.6902	59.013	106.81	137.483
RNF217-AS1	chr6	124644434	124963165	-	197.212	0.724821	0.301718	0.00141826	0.0265549	133.554	133.255	275.17	221.677
AC091132.3	chr17	45531577	45533838	+	81.1594	0.724535	0.453519	0.00683763	0.0827793	47.9959	50.4466	110.43	94.8523
AC006277.1	chr19	2949035	2950644	+	106.438	0.723358	0.385525	0.00438171	0.060427	65.7336	59.9648	117.672	130.022
AC092301.1	chr19	45830164	45831108	+	66.7146	0.721215	0.543159	0.00946352	0.103926	41.7356	44.7356	101.379	89.5235
ESR2	chr14	64084232	64338112	-	130.882	0.717737	0.337273	0.00271582	0.0429755	113.729	102.797	217.24	192.902
LCORL	chr4	17841199	18021876	-	1790.11	0.712934	0.125772	1.79e-09	2.21e-07	1111.21	1037.49	1893.61	1709.47
AC009107.2	chr16	58129519	58163246	+	10218.1	0.711892	0.101921	4.1e-13	1.08e-10	8065.4	7744.98	12351	13924.1
MC1R	chr16	89912119	89920973	+	86.2577	0.711712	0.493203	0.0085383	0.0967999	62.6034	74.2421	131.249	159.863
AC009630.2	chr8	41540381	41545044	-	1318.45	0.708146	0.133724	1.38e-08	1.37e-06	894.185	987.991	1573.18	1587.98
AL583722.1	chr14	104769349	104770271	+	3010.62	0.707976	0.134455	1.78e-08	1.72e-06	2242.24	2498.53	3634.24	4321.64
AC087521.2	chr11	43827517	43880726	-	221.833	0.706245	0.279531	0.0010744	0.0212032	185.723	132.303	264.309	308.004
ARAP1-AS2	chr11	72700474	72705607	+	300.819	0.704964	0.245489	0.000412165	0.00990018	197.201	237.956	343.963	429.5
PRPS1P2	chr9	125150653	125151589	+	109.5	0.704091	0.388754	0.00515446	0.0676306	62.6034	53.302	120.387	108.707
AL133477.2	chr9	96419722	96421129	-	57.1638	0.702468	0.587907	0.0110692	0.116062	40.6922	29.5065	81.4649	74.6029
LINC01011	chr6	2987967	2991173	+	71.635	0.702404	0.507529	0.00938675	0.103602	37.562	56.1575	96.8528	104.444
UBXN6	chr19	4444999	4457794	-	514.635	0.702396	0.201277	5.35e-05	0.00185289	482.046	353.126	676.159	764.147
MIR670HG	chr11	43569306	43570395	+	80.3718	0.70184	0.463891	0.00808724	0.0932275	54.2563	43.7838	105.904	98.0496
AP000763.4	chr11	73395559	73396436	-	455.958	0.70116	0.197473	4.3e-05	0.00153264	332.841	285.547	496.031	566.982
AC007182.1	chr14	75574888	75579588	-	130.406	0.699812	0.404328	0.00602005	0.0757722	34.4319	57.1093	89.6114	92.7208
AC004623.1	chr19	1372238	1374364	-	205.426	0.698089	0.296451	0.00169265	0.0302371	130.424	151.34	244.395	271.768
AC087623.1	chr8	38421889	38426096	+	48.4151	0.695506	0.697662	0.0124572	0.126225	28.1715	27.6028	56.1203	77.8002
SCRN3	chr2	174395730	174429575	+	193.825	0.692305	0.291326	0.00163238	0.0295544	126.25	155.147	248.921	258.979
TAF10	chr11	6606294	6612539	-	4593.75	0.691863	0.1086	2.45e-11	4.76e-09	3267.9	3580.76	5488.02	5781.73
AL138789.1	chr1	68479129	68483539	+	331.682	0.691352	0.221527	0.000196958	0.00545958	237.893	205.594	407.325	359.16
URAHP	chr16	90039761	90047773	-	252.307	0.691031	0.242811	0.000460793	0.0108267	213.895	214.16	362.972	389.001
TSPAN18	chr11	44726465	44932423	+	65.979	0.690922	0.599629	0.0116603	0.120686	52.1695	40.9284	103.189	107.641
SLC7A6OS	chr16	68284503	68310946	-	2818.66	0.690128	0.115362	2.57e-10	3.78e-08	2191.12	2156.83	3376.27	3795.16
ANKRD36BP1	chr1	168245565	168247343	-	1787.77	0.689181	0.129532	1.33e-08	1.33e-06	1443.01	1223.09	2208.61	2196.52
LRRC37A2	chr17	46511511	46555650	+	1796.5	0.688171	0.126147	7.34e-09	7.83e-07	1235.37	1225.95	1897.23	2160.29
AC145207.3	chr17	81843165	81843958	+	4755.86	0.686934	0.104779	8.07e-12	1.74e-09	3442.14	3748.28	5924.31	5837.15
MKNK1	chr1	46557407	46616843	-	90.8947	0.686066	0.431564	0.00760776	0.0897597	58.4298	69.483	142.111	112.97
ZNF337-AS1	chr20	25624045	25689032	+	3696.98	0.684084	0.110847	9.03e-11	1.55e-08	2952.79	2958.26	4565.66	5114.56
IER3-AS1	chr6	30742929	30743592	+	1630.11	0.683148	0.17262	8.99e-06	0.000398746	1185.29	1229.75	2328.09	1725.46
AC011603.2	chr12	49127782	49188484	+	199010	0.682481	0.0876143	9.33e-16	3.75e-13	148145	151267	245468	240835
CDHR5	chr11	616577	626078	-	192.229	0.682404	0.333187	0.00346824	0.051566	132.51	142.773	224.481	284.557
NCAPD2	chr12	6493356	6531955	+	828.95	0.681101	0.153727	1.18e-06	6.96e-05	524.825	543.49	845.425	928.274
ADCY3	chr2	24819169	24919839	-	1725.23	0.677622	0.131846	3.59e-08	3.26e-06	1078.86	1169.79	1768.69	1926.89
IL10RB-DT	chr21	33263873	33266260	-	1457.32	0.677096	0.13576	7.83e-08	6.6e-06	1072.6	1100.31	1861.93	1711.6
CDIP1	chr16	4510669	4538828	-	181.918	0.676298	0.286677	0.00177264	0.0310869	125.207	144.677	242.585	240.861
LRRC41	chr1	46261196	46303608	-	1089.65	0.675353	0.136505	9.92e-08	8.03e-06	741.85	731.951	1193.91	1227.75
AC124248.2	chr15	90811528	90815544	-	135.104	0.674962	0.346499	0.00433331	0.0599898	78.2542	77.0976	142.111	147.074
SMPD3	chr16	68358327	68448508	-	147.586	0.667736	0.331719	0.00388261	0.0557892	117.903	87.5676	198.231	176.916
OBI1-AS1	chr13	77919689	78617328	+	2578.49	0.666373	0.122379	7.16e-09	7.71e-07	1986.61	2113.05	3074.85	3584.14
AC133644.1	chr2	87477495	87478034	-	332.74	0.665381	0.237842	0.000565287	0.0125529	291.106	331.234	455.299	617.073
BNIP3P17	chr19	20221869	20222463	+	118.387	0.665172	0.415125	0.00788568	0.0916929	55.2997	45.6875	84.1804	112.97
BHLHE40	chr3	4979437	4985323	+	44.1566	0.663891	0.812173	0.013788	0.135529	28.1715	20.9401	65.172	58.6166
AC022031.2	chr18	55589904	55839184	+	286.745	0.657134	0.258086	0.0011633	0.0226146	212.852	208.449	387.411	342.108
AC008440.1	chr19	53874626	53876049	-	3331.83	0.656004	0.128137	4.34e-08	3.85e-06	2619.95	2601.33	4698.72	3735.48
LINC02062	chr5	98929171	98995013	+	81.0205	0.654753	0.512924	0.0118144	0.121863	39.6488	68.5312	107.715	120.43
ZNF562	chr19	9641807	9675100	-	313.672	0.654504	0.247418	0.000890015	0.018345	259.804	212.256	343.963	466.801
POLH-AS1	chr6	43588230	43591362	-	116.718	0.653875	0.422726	0.00877786	0.0987345	92.8617	63.7721	156.594	147.074
SEC14L2	chr22	30396941	30425303	+	239.191	0.65305	0.330441	0.00431843	0.0599213	169.029	168.473	215.43	397.527
PLAUR	chr19	43646095	43670547	-	108.412	0.652848	0.384281	0.00711708	0.0853059	77.2108	74.2421	161.12	125.759
GHRL	chr3	10285666	10292947	-	75.2282	0.650894	0.520094	0.0121578	0.124134	47.9959	39.9765	76.9391	110.839
C8orf86	chr8	38510834	38560939	-	98.608	0.646286	0.418408	0.00907379	0.101197	67.8203	57.1093	131.249	111.904
NLRP12	chr19	53793741	53824394	-	211.138	0.64608	0.271599	0.00183393	0.0318754	140.858	138.014	259.783	223.809
AC138028.4	chr16	88718615	88720459	+	1054.01	0.645861	0.159057	6.67e-06	0.000309377	753.327	867.11	1189.39	1448.36
AC073254.1	chr2	232580948	232611971	-	864.16	0.643362	0.151813	3.09e-06	0.000162215	629.164	655.806	976.674	1104.12
AP001531.1	chr18	8913999	8919414	+	149.801	0.642608	0.319341	0.00417527	0.0582028	101.209	103.749	171.982	197.165
AC092718.8	chr16	81022316	81096284	-	170.789	0.64116	0.302531	0.00336357	0.0501954	134.597	114.219	243.49	197.165
C12orf65	chr12	123233436	123257960	+	1179.69	0.639697	0.134585	2.83e-07	2e-05	890.011	856.64	1354.13	1445.17
AC087385.1	chr15	60390371	60390682	+	250.975	0.638761	0.263297	0.00165262	0.029786	214.938	201.786	304.136	413.513
AC125611.3	chr12	49265156	49273306	-	43950.1	0.637916	0.095664	6.63e-12	1.45e-09	32164.6	35214.6	51785.5	54108.4
ASB16	chr17	44170447	44179084	+	134.816	0.633558	0.337774	0.00560282	0.0720943	91.8183	80.9049	163.835	149.206
ZNF473	chr19	50025714	50053414	+	119.189	0.632947	0.399939	0.00890772	0.0996375	99.122	119.93	181.938	234.466
SLC26A10	chr12	57619527	57626151	+	855.837	0.632183	0.157526	8.33e-06	0.000371919	613.513	681.505	992.967	1094.53
AC090197.1	chr8	23336171	23366125	+	1430.48	0.632037	0.136827	5.54e-07	3.54e-05	1249.98	1458.19	2197.74	2126.18
LINC01529	chr19	35785697	35797902	-	124.353	0.629683	0.347363	0.00631103	0.0784839	81.3844	92.3268	162.025	154.535
AC091132.4	chr17	45545804	45563230	+	161.021	0.62678	0.322154	0.00498434	0.0665388	125.207	106.604	220.861	190.77
AC012184.4	chr16	70349085	70372166	-	98.9605	0.625434	0.423354	0.0104639	0.111362	85.558	63.7721	152.973	135.351
AC007620.2	chr3	179396961	179399191	+	4702.91	0.625377	0.102045	1.36e-10	2.25e-08	3753.07	3660.71	5981.34	5647.44
PKLR	chr1	155289293	155301438	-	214.445	0.622374	0.266497	0.00217374	0.0360536	176.333	164.665	278.791	301.609
YEATS2-AS1	chr3	183806457	183810783	-	762.61	0.621439	0.159195	1.34e-05	0.000555447	540.476	611.07	902.451	944.26
EXOSC9	chr4	121801318	121817021	+	598.07	0.619695	0.195295	0.000203614	0.00561824	448.658	429.272	764.865	662.9
SPTB	chr14	64746283	64879907	-	855.154	0.619528	0.172837	4.67e-05	0.00164524	619.773	726.24	969.433	1198.98
SIN3A	chr15	75369379	75455842	-	57.5408	0.619195	0.71385	0.0155246	0.147864	40.6922	33.3138	118.577	57.5508
AC008687.4	chr19	49017496	49020523	-	76.5545	0.618933	0.486017	0.0132414	0.132454	45.9091	41.8802	78.7495	99.1153
PRPF39	chr14	45084107	45116282	+	1720.98	0.618861	0.36235	0.00771432	0.0903977	1372.06	1030.82	2646.71	1735.05
AL138689.2	chr13	106491147	106521630	+	6986.9	0.618539	0.104833	4.38e-10	6.21e-08	5567.53	5536.75	8273.22	9137.79
RFX1	chr19	13961530	14007039	-	80.2861	0.615775	0.567467	0.0151036	0.144848	38.6054	55.2057	105.904	96.9838
AP000688.2	chr21	36104881	36109690	+	125.654	0.611011	0.37872	0.00911014	0.101424	98.0786	70.4348	132.154	179.047
ARHGEF26-AS1	chr3	154024401	154121347	-	222.104	0.609311	0.255823	0.00201986	0.0342538	173.203	168.473	276.076	297.346
CD37	chr19	49335171	49343335	+	667.419	0.608108	0.206198	0.000420751	0.0100863	655.249	520.647	1117.88	789.725
AC006146.1	chr14	73698103	73700351	-	199.455	0.607015	0.274522	0.00303939	0.046508	146.075	133.255	242.585	232.335
BAG2	chr6	57172326	57189833	+	1117.65	0.604656	0.146273	5.34e-06	0.000260701	832.625	910.894	1377.66	1367.37
AC084125.2	chr8	144495458	144505444	-	1325.15	0.604323	0.154897	1.41e-05	0.000579845	1110.17	1119.34	1517.96	2003.62
MFSD6	chr2	190408355	190509205	+	700.753	0.604109	0.170639	5.72e-05	0.00193889	574.908	461.634	836.373	809.975
ZFHX4	chr8	76681239	76867281	+	76.2812	0.602252	0.536612	0.0154385	0.147364	62.6034	35.2174	97.7579	101.247
CLIP1-AS1	chr12	122395542	122400857	+	444.549	0.602195	0.199839	0.000350559	0.00866197	367.273	344.56	623.659	525.418
AC016727.3	chr2	61527340	61529160	+	86.3397	0.601959	0.466381	0.0138365	0.135864	42.779	54.2539	108.62	83.129
AC010624.1	chr19	50050589	50066793	+	36.3878	0.600585	0.896664	0.0152904	0.146326	29.2149	19.9883	58.8358	69.2741
AC073052.1	chr2	224464682	224474500	+	874.499	0.599807	0.171658	6.86e-05	0.00226694	687.594	524.454	993.872	928.274
BRD3OS	chr9	134025481	134034666	+	2151.96	0.599333	0.11989	9.18e-08	7.48e-06	1775.85	1833.21	2681.1	2919.11
LINC02427	chr4	184503271	184537626	-	72.4767	0.599029	0.522078	0.0154142	0.147277	58.4298	35.2174	97.7579	95.918
AC104116.1	chr5	138347027	138349641	-	508.538	0.598498	0.196882	0.000319794	0.00805026	361.013	389.295	530.427	678.887
RAB11FIP1	chr8	37858618	37899497	-	75.4981	0.595623	0.510359	0.0153732	0.147002	71.9939	47.5911	125.818	116.167
PPP1R12B	chr1	202348699	202592706	+	90.2866	0.595494	0.437968	0.0131741	0.132048	59.4732	66.6276	100.473	141.746
AC097534.1	chr4	173322206	173329694	-	188.457	0.595057	0.282285	0.00396397	0.0561885	127.294	144.677	216.335	248.321
DNAAF1	chr16	84145287	84178767	+	215.113	0.594548	0.292223	0.00461292	0.0624973	149.205	190.364	260.688	320.793
TLK2	chr17	62458658	62615481	+	61.6355	0.593481	0.588187	0.0166867	0.155373	36.5186	51.3984	109.525	79.9317
AL136084.1	chr9	98847172	98872415	-	165.117	0.592697	0.296266	0.00503362	0.0669189	154.422	182.75	293.274	283.491
AL110504.1	chr14	99512501	99513576	+	578.206	0.591327	0.198811	0.000407689	0.00981221	453.875	460.682	643.573	823.829
AC079328.2	chr15	63070025	63071911	-	5345.88	0.590721	0.111466	1.96e-08	1.84e-06	4445.88	4074.75	6911.85	6177.12
CACTIN	chr19	3610645	3626815	-	201.243	0.590122	0.286461	0.00446951	0.0610344	178.42	130.4	277.886	242.992
SMNDC1	chr10	110290730	110304938	-	155.844	0.587794	0.331229	0.00770854	0.0903977	118.946	150.388	272.455	199.296
AP3M1	chr10	74120255	74150842	-	489.156	0.587667	0.19538	0.000371973	0.00906111	415.269	439.742	612.797	752.424
C5orf66	chr5	135033280	135358219	+	1936.33	0.58699	0.136089	2.54e-06	0.00013592	1531.7	1627.62	2231.23	2664.39
PKMYT1	chr16	2968024	2980479	-	1106.54	0.585416	0.142392	6.26e-06	0.00029309	845.146	911.846	1436.5	1287.43
AC004893.2	chr7	98989867	98993778	-	275.359	0.584417	0.235529	0.00169759	0.0302568	202.418	205.594	313.187	352.765
SIK2	chr11	111602449	111730855	+	934.535	0.582829	0.163334	5.48e-05	0.00188957	650.032	537.78	865.339	991.153
ZFHX3	chr16	72782885	73891871	-	760.239	0.581528	0.175275	0.000136165	0.00402422	592.645	557.768	944.088	863.262
SAP30L-AS1	chr5	154325568	154445850	-	427.259	0.579732	0.198031	0.000491061	0.0113651	313.017	326.475	549.436	467.867
AC008894.2	chr19	16123661	16139892	-	4116.06	0.577517	0.135535	3.32e-06	0.000171786	2821.33	3003.95	3893.12	5070.87
UBAP1	chr9	34179005	34252523	+	183.555	0.577329	0.300017	0.00608036	0.0762394	139.814	117.074	221.766	214.217
CCNK	chr14	99481169	99535044	+	881.855	0.576559	0.149495	1.84e-05	0.000736071	739.763	683.408	1115.16	1086.01
AC020978.5	chr16	68225969	68229145	-	1850.06	0.576282	0.137512	4.49e-06	0.000222615	1464.92	1550.52	2141.62	2498.13
AC009090.6	chr16	57177349	57181390	+	561.578	0.576192	0.173087	0.000133003	0.00396966	428.833	454.971	658.056	724.714
DAAM2	chr6	39792298	39904877	+	81.8763	0.576075	0.478629	0.0160692	0.151141	71.9939	51.3984	142.111	99.1153
AC124944.3	chr3	195900986	195903417	+	163.669	0.575479	0.301971	0.0063136	0.0784839	116.86	116.122	191.895	203.559
CR381670.2	chr21	8762386	8836565	-	704.405	0.575104	0.165166	7.75e-05	0.0025177	492.48	557.768	774.822	861.131
KANSL1L	chr2	210021421	210171409	-	650.205	0.574735	0.207192	0.00078843	0.0166496	489.35	450.212	887.968	607.481
FAM149B1	chr10	73168119	73244504	+	6004.91	0.57453	0.100285	1.76e-09	2.19e-07	4574.22	4451.67	6694.61	6973.24
ZNF263	chr16	3263800	3301401	+	731.613	0.574509	0.154306	3.16e-05	0.00117615	597.862	603.455	941.373	918.682
AC004158.1	chr16	72425948	72533892	+	149.257	0.57432	0.320212	0.00780252	0.0909891	112.686	121.833	192.8	212.085
AL132780.1	chr14	22929607	22956374	+	146.536	0.574143	0.318182	0.00766148	0.0902222	93.9051	96.134	156.594	168.389
AC108449.3	chr8	29067279	29068454	+	145.894	0.57388	0.326179	0.00830993	0.0947977	125.207	120.881	229.912	195.033
AC008764.2	chr19	16610411	16636531	+	130.587	0.572907	0.356667	0.0105648	0.112189	73.0373	92.3268	134.87	158.798
BTBD6	chr14	105248490	105251093	+	68.0741	0.571587	0.587342	0.0180634	0.163889	55.2997	28.5547	100.473	77.8002
TPGS1	chr19	507497	519654	+	265.761	0.569174	0.257308	0.00343427	0.051124	218.068	221.775	309.567	412.448
AP000648.4	chr11	90193614	90198120	+	1307.49	0.568335	0.131324	2.52e-06	0.000135558	1030.87	1023.21	1500.77	1637
PTOV1-AS1	chr19	49838639	49851676	-	1513.05	0.567864	0.15253	3.2e-05	0.00118665	1124.77	1261.16	1603.05	2072.9
MFSD12	chr19	3538261	3574290	-	361.838	0.567016	0.20537	0.000844627	0.0174992	272.325	281.739	449.868	426.302
AC006064.4	chr12	6537794	6538370	-	185838	0.566406	0.111496	6.65e-08	5.65e-06	134974	146491	197875	227726
AC012435.2	chr15	74478070	74490286	-	263.13	0.565841	0.24601	0.00282972	0.044486	195.114	201.786	300.515	344.239
SLC35E4	chr22	30635781	30669016	+	469.081	0.564963	0.200669	0.000725889	0.0155603	370.403	399.765	544.005	671.426
AC011466.1	chr19	48204071	48214751	+	97.67	0.564252	0.409453	0.0145095	0.14098	67.8203	63.7721	124.008	118.299
SOCAR	chr2	111491272	111570974	+	812.548	0.563054	0.156898	5.42e-05	0.00187375	710.548	795.723	1088.91	1229.88
PYROXD1	chr12	21437615	21471250	+	6160.02	0.562129	0.0992374	2.59e-09	3.09e-07	4706.73	4391.71	6890.12	6772.88
AC068385.1	chr11	45905941	45906461	-	398.383	0.560109	0.255143	0.003685	0.0534701	302.583	377.873	511.419	598.955
ATP6V1C2	chr2	10721100	10785110	+	16693.8	0.558814	0.102172	9.61e-09	9.74e-07	13638.1	12980	20986.3	18828.7
TREH	chr11	118657316	118679690	-	801.347	0.558673	0.170109	0.000163914	0.00471712	538.389	618.684	807.408	981.561
AC084024.3	chr8	38148741	38163772	+	944.145	0.558344	0.149106	3.04e-05	0.00113596	755.414	709.108	1186.67	1050.84
TRIM59	chr3	160432445	160485773	-	9779.49	0.556083	0.0979713	1.83e-09	2.23e-07	7441.46	6894.05	10807.7	10695.9
AC026461.3	chr16	56609501	56611375	-	63.7336	0.555784	0.627785	0.0192519	0.17044	25.0414	35.2174	81.4649	53.2878
LRRC19	chr9	26993136	27005672	-	68.1378	0.555644	0.541893	0.0189221	0.169045	55.2997	31.4101	86.8959	91.655
GSN-AS1	chr9	121280768	121285530	-	108.476	0.555357	0.381963	0.0137911	0.135529	75.1241	82.8085	151.163	132.154
CCDC97	chr19	41310172	41324873	+	276.497	0.555081	0.239806	0.00283851	0.0445661	205.548	236.052	321.334	389.001
FLNB-AS1	chr3	58162547	58170636	-	273.631	0.552952	0.261239	0.00449655	0.0613341	213.895	235.1	324.955	407.119
AC084782.1	chr15	56394321	56396785	-	64.4707	0.552337	0.516509	0.0189576	0.169068	43.8224	48.5429	87.8011	98.0496
DIS3L	chr15	66293217	66333898	+	716.189	0.55104	0.16045	9.93e-05	0.00308331	499.784	531.117	823.701	752.424
AL513303.1	chr10	3809835	3816169	+	69.7687	0.550796	0.507596	0.0189197	0.169045	52.1695	42.832	93.2321	94.8523
ZNF654	chr3	88059255	88144660	+	103.7	0.549743	0.440613	0.0173124	0.159353	57.3864	49.4948	119.482	80.9975
MIR4280HG	chr5	87048858	87138397	-	408.066	0.54858	0.19907	0.000906379	0.0185602	353.709	312.198	514.134	524.352
UBXN2B	chr8	58411359	58451501	+	194.926	0.547036	0.284243	0.0068059	0.0826663	127.294	149.436	248.921	208.888
AL357033.3	chr20	62651272	62652186	-	55.5002	0.545754	0.668052	0.0194705	0.171494	29.2149	18.0846	45.2583	63.9454
AP000769.1	chr11	65455258	65466720	+	77.3149	0.544475	0.451944	0.0182005	0.164885	54.2563	59.013	104.999	111.904
AC091564.2	chr11	6603642	6604420	-	204.323	0.542901	0.269958	0.00584316	0.0742432	138.771	156.099	247.11	234.466
AC092134.1	chr16	77741468	77743000	-	173.703	0.542363	0.3107	0.00949285	0.103964	139.814	143.725	202.757	276.031
BX842570.1	chrX	3819924	3823898	+	1769.32	0.541237	0.121945	1.72e-06	9.67e-05	1328.24	1338.26	1910.81	2067.57
AC009118.2	chr16	58392153	58392807	-	212.895	0.539867	0.265253	0.00560296	0.0720943	152.335	171.328	273.36	251.518
AP000879.1	chr11	70206291	70207390	-	2884.25	0.539497	0.111864	2.46e-07	1.78e-05	2118.08	2262.48	3317.43	3196.2
DDHD2	chr8	38225218	38275558	+	287.59	0.538353	0.246834	0.00412314	0.0577137	249.37	221.775	432.669	317.595
FAM166A	chr9	137243584	137247770	-	1326.24	0.53829	0.16513	0.000193457	0.0054123	978.7	968.003	1722.53	1233.08
RNF213	chr17	80260866	80398786	+	372.18	0.538256	0.253381	0.00463724	0.0626859	377.707	247.474	456.204	548.864
RN7SL718P	chr19	41190927	41191229	-	104.781	0.537416	0.450642	0.0187094	0.168356	91.8183	61.8684	145.732	143.877
MAGI2	chr7	78017055	79453667	-	110.624	0.537374	0.369219	0.0147427	0.142671	81.3844	86.6158	138.49	157.732
NR2C2	chr3	14947584	15053600	+	2088.85	0.536825	0.132289	9.25e-06	0.000408383	1638.12	1597.16	2170.59	2661.19
HNRNPU	chr1	244840638	244864560	-	6122.63	0.536649	0.109175	1.97e-07	1.5e-05	5160.61	4984.69	8041.5	6946.6
CLDN10	chr13	95433604	95579759	+	148.195	0.536582	0.351866	0.0134693	0.133971	100.165	126.592	182.844	212.085
AC010624.3	chr19	50043196	50051062	-	169.962	0.536154	0.318444	0.010762	0.113633	114.773	133.255	184.654	233.401
KDM4A	chr1	43650149	43705518	+	69.7594	0.535798	0.491765	0.0200984	0.175582	45.9091	52.3502	96.8528	92.7208
AC006484.1	chr10	57955295	57957178	+	25.7214	0.534312	1.95483	0.0105195	0.111856	20.8678	13.3255	52.4996	66.0769
ANO5	chr11	21799934	22283357	+	154.834	0.534209	0.434314	0.0184443	0.166468	154.422	58.0612	202.757	188.639
PLLP	chr16	57248547	57284672	-	5959.65	0.533835	0.13033	7.74e-06	0.00034947	5538.31	4511.64	7107.36	7864.21
AC093503.1	chr19	46609277	46610779	-	3261.19	0.532886	0.150101	6.95e-05	0.00228943	2523.96	2774.56	4628.11	3331.55
RRBP1	chr20	17613678	17682295	-	5586.25	0.532202	0.108193	1.7e-07	1.31e-05	4937.32	4679.16	7559.04	6624.74
IPPK	chr9	92613183	92670131	-	477.627	0.528976	0.202735	0.00143753	0.0267908	394.401	361.692	546.72	622.402
AC090616.6	chr17	32051030	32053208	+	268.583	0.528054	0.23926	0.00403795	0.0569469	159.639	172.28	262.498	263.242
AC015674.1	chr17	47682417	47682683	-	2496.56	0.526699	0.157903	0.000152959	0.00444429	1599.52	2123.52	2542.61	3055.52
PHKG2	chr16	30748293	30761176	+	111.459	0.525786	0.400634	0.0179767	0.163373	71.9939	86.6158	132.154	154.535
MFSD1P1	chr17	4301372	4302698	+	87.5236	0.525698	0.480239	0.0207561	0.178789	60.5166	60.9166	82.3701	153.469
LIMD1-AS1	chr3	45676369	45689200	-	6712.48	0.524841	0.112027	4.89e-07	3.21e-05	5057.31	4929.49	6751.63	7963.33
MME	chr3	155024124	155183704	+	84.2814	0.524016	0.618943	0.020983	0.180205	51.1261	37.1211	51.5945	140.68
AC090971.1	chr15	51908902	51909642	-	590.353	0.523871	0.242163	0.0045119	0.061474	449.701	344.56	780.253	471.064
AC022137.3	chr19	53434661	53473936	-	193.607	0.52386	0.289764	0.00920015	0.101776	130.424	177.039	235.343	267.505
ZBTB46	chr20	63743668	63832038	-	461.856	0.523629	0.184127	0.000763565	0.0162096	349.536	375.018	544.91	555.259
AC010336.1	chr19	7898804	7903542	-	1149.91	0.522792	0.140354	3.67e-05	0.00133611	982.873	1062.23	1435.59	1605.03
COL18A1	chr21	45405165	45513720	+	528.076	0.522335	0.201465	0.00156815	0.0286064	392.315	491.14	644.478	715.122
AC025580.1	chr15	45430652	45441808	-	300.81	0.521555	0.226037	0.0032687	0.0492719	189.897	212.256	304.136	323.99
AC092145.1	chr16	84594393	84596826	+	53.3418	0.521331	0.645284	0.0210102	0.180205	36.5186	27.6028	54.31	88.4578
HDLBP	chr2	241227264	241317061	-	740.784	0.521015	0.165042	0.000285965	0.00741541	512.304	448.308	672.538	771.607
AC008555.4	chr19	34849046	34860747	-	168.823	0.520809	0.302942	0.0108243	0.11409	116.86	138.966	193.706	229.138
NUTM2G	chr9	96928310	96940253	+	110.479	0.52006	0.373606	0.0170277	0.157817	91.8183	77.0976	153.878	141.746
PSMD4P1	chr21	36485983	36487411	-	26.0667	0.519495	1.58916	0.0111403	0.116399	10.4339	15.2292	38.017	50.0905
COX6B2	chr19	55349306	55354719	-	97.4885	0.519117	0.414056	0.0193745	0.170773	88.6881	64.7239	120.387	158.798
AC007998.4	chr18	35403996	35406528	-	653.909	0.518569	0.172558	0.000471581	0.01102	548.823	478.767	720.512	825.961
AC000065.1	chr7	92647906	92667083	+	182.392	0.517038	0.307161	0.0116145	0.120316	130.424	116.122	166.551	241.927
SLC2A1	chr1	42925353	42958893	-	89.4419	0.516927	0.423372	0.0201319	0.175582	68.8637	67.5794	126.723	123.628
AC137932.1	chr16	89296128	89298317	+	218.434	0.516588	0.263012	0.00706371	0.0849194	214.938	192.268	305.041	343.173
ARL17B	chr17	46274784	46361797	-	658.837	0.516183	0.17058	0.000446916	0.0105458	537.346	509.225	835.468	735.372
PAICSP1	chr9	37878116	37879493	+	83.2677	0.516007	0.47747	0.0217197	0.184564	60.5166	57.1093	83.2753	143.877
AC010913.1	chr2	73113018	73115907	+	128.45	0.515394	0.469063	0.0215841	0.18393	74.0807	115.17	118.577	241.927
BMS1P17	chr14	19301704	19316914	+	431.272	0.515142	0.207154	0.00215542	0.0358978	285.889	348.367	448.962	525.418
GBA2	chr9	35736866	35749228	-	565.575	0.514482	0.189379	0.00115465	0.0224923	362.056	449.26	570.255	661.835
AC026254.2	chr17	27333241	27352828	+	80.9324	0.514377	0.48921	0.0220905	0.186517	55.2997	59.013	81.4649	142.811
FAM161B	chr14	73931501	73950414	-	1833.65	0.513596	0.127578	1.24e-05	0.000519956	1334.5	1474.37	1949.73	2169.88
FANCA	chr16	89737549	89816657	-	301.763	0.51286	0.221038	0.00327702	0.0493312	241.023	274.125	394.652	402.856
SEMA6A	chr5	116443555	116574823	-	196.942	0.512296	0.26801	0.00795501	0.0922323	161.725	151.34	238.059	263.242
AP005329.2	chr18	3190397	3247277	+	624.219	0.511972	0.166018	0.000378312	0.00917845	495.61	533.972	734.995	802.514
AC017083.2	chr2	68179833	68180532	+	1367.07	0.511681	0.133789	2.59e-05	0.000990667	1172.77	1063.19	1601.24	1686.03
LIG3	chr17	34980512	35009743	+	1556.14	0.510762	0.126445	1.08e-05	0.000465267	1276.07	1239.27	1925.29	1756.37
AC092118.2	chr16	57759358	57760024	+	46.8295	0.510647	0.643781	0.0218166	0.184866	28.1715	37.1211	69.6978	76.7344
XKR8	chr1	27959588	27968093	+	46.8146	0.509973	0.697394	0.0208315	0.179163	29.2149	27.6028	53.4048	78.8659
AC027309.1	chr5	172690454	172697720	-	139.789	0.508181	0.335966	0.0155042	0.147786	103.296	130.4	188.275	204.625
AGPAT4	chr6	161129967	161274061	-	131.222	0.507265	0.343458	0.0162959	0.152559	105.382	115.17	214.524	159.863
USP8	chr15	50424380	50514421	+	303.184	0.506913	0.258335	0.00734831	0.0873863	245.197	230.341	311.377	442.289
PYGB	chr20	25248085	25298012	+	265.503	0.506774	0.260004	0.00758054	0.0895261	207.635	199.883	355.73	287.754
AC009630.1	chr8	41509593	41578421	-	3777.05	0.502561	0.104069	2.95e-07	2.06e-05	3369.11	3212.4	4846.26	4653.09
AC087164.1	chr17	18172625	18184753	-	607.487	0.502469	0.183119	0.00110796	0.0217232	487.263	417.85	738.616	614.941
AC063952.1	chr3	120349449	120423826	+	89.9416	0.501805	0.43945	0.0226598	0.189876	43.8224	56.1575	85.0856	101.247
OPA3	chr19	45527427	45602212	-	457.69	0.50109	0.18961	0.0014861	0.0274888	350.579	384.536	528.617	578.706
ACLY	chr17	41866917	41930542	-	69.7261	0.501043	0.519249	0.0237952	0.195718	44.8658	42.832	101.379	72.4714
AC005070.3	chr7	105102838	105105483	-	153.428	0.500434	0.305419	0.0133142	0.13301	108.513	108.508	167.456	188.639
MZF1	chr19	58561931	58573575	-	219.583	0.49884	0.288238	0.0115914	0.12027	165.899	130.4	205.473	273.899
LCTL	chr15	66547179	66565979	-	499.646	0.497966	0.18445	0.0012813	0.0245882	356.839	368.355	583.832	499.84
CHD1	chr5	98853985	98929007	-	51.6778	0.497676	0.748393	0.0201273	0.175582	35.4753	29.5065	46.1635	109.773
KAT5	chr11	65711996	65719604	+	530.074	0.496781	0.188155	0.00151116	0.0278192	351.622	325.523	455.299	558.456
AC037459.2	chr8	22613908	22616657	-	1538.01	0.496626	0.124149	1.41e-05	0.000579845	1267.72	1328.74	1842.01	1918.36
FAM214B	chr9	35104112	35116341	-	44.5242	0.496528	0.752189	0.0202125	0.175846	36.5186	27.6028	97.7579	54.3536
ZNF252P	chr8	144973589	145002895	-	1281.14	0.496345	0.157224	0.00031372	0.00793047	1159.21	946.111	1635.64	1460.09
AL139099.1	chr14	49620815	49623480	-	5731.35	0.496121	0.097639	8.19e-08	6.86e-06	4356.15	4332.69	6168.71	6297.55
SERPINH1P1	chr9	34318407	34319655	+	65.0804	0.495907	0.524379	0.0244148	0.199724	37.562	43.7838	93.2321	68.2084
LPP	chr3	188153284	188890671	+	391.93	0.49482	0.202573	0.0025907	0.0414305	306.757	331.234	501.462	461.472
AL137060.5	chr13	50081843	50081978	+	240.504	0.49446	0.285785	0.0119067	0.12271	136.684	155.147	283.317	183.31
AC009120.2	chr16	74305127	74335346	-	1768.78	0.494254	0.129751	3.33e-05	0.00122009	1405.45	1522.92	2002.23	2234.89
PPIL2	chr22	21666009	21700015	+	929.418	0.494031	0.141254	9.63e-05	0.00302495	861.84	871.869	1233.74	1294.89
EXOSC8	chr13	36998816	37009614	+	144.494	0.490888	0.42393	0.0234442	0.194155	140.858	84.7122	262.498	147.074
AP006587.6	chr11	49852096	49884421	+	127.562	0.490689	0.353318	0.0193683	0.170773	110.599	88.5195	155.689	183.31
RNF13	chr3	149812770	149962139	+	91.9049	0.490259	0.409896	0.022965	0.191767	60.5166	62.8203	119.482	102.313
LINC01943	chr2	87439523	87459044	-	2949	0.488712	0.110965	2.35e-06	0.000128546	2623.08	2771.71	3759.15	3978.47
POLDIP2	chr17	28346633	28357527	-	569.569	0.488392	0.177705	0.00103983	0.020656	409.009	429.272	673.444	571.245
LINC00649	chr21	33915534	33977691	+	515.78	0.488	0.181032	0.00135767	0.0257808	371.447	409.284	554.867	603.218
TCP1	chr6	159778498	159789703	-	2697.7	0.487914	0.130992	4.15e-05	0.0014856	1694.46	1724.7	2749.89	2191.19
HECTD1	chr14	31100112	31207804	-	76.7401	0.487768	0.507163	0.0250857	0.203693	53.2129	46.6393	84.1804	111.904
AC009237.17	chr2	95633850	95636106	+	39.8266	0.487744	0.771711	0.0199137	0.174625	33.3885	24.7474	66.9823	77.8002
YARS2	chr12	32727490	32755897	-	83.6813	0.486079	0.420807	0.0241368	0.197988	55.2997	68.5312	112.241	109.773
FAM155A	chr13	107163510	107867496	-	50.1128	0.485306	0.685254	0.0222162	0.1872	39.6488	22.8437	92.3269	53.2878
DANT2	chrX	115694880	115969130	-	89.4769	0.484942	0.405752	0.0236565	0.194976	80.341	62.8203	124.913	128.956
ZNF224	chr19	44094339	44109886	+	202.24	0.484726	0.263565	0.0102242	0.10978	146.075	138.966	224.481	222.743
PINLYP	chr19	43575801	43583964	+	43.1978	0.484208	0.737046	0.0208051	0.179064	33.3885	17.1328	57.9306	63.9454
TFAP2A-AS2	chr6	10404502	10407928	+	519.18	0.483941	0.187457	0.0018762	0.0323318	308.843	375.018	489.695	527.549
TAGLN	chr11	117199370	117207464	+	793.138	0.482502	0.167784	0.000809891	0.0170134	540.476	651.046	905.166	841.947
IRF3	chr19	49659569	49665875	-	169.757	0.482412	0.32852	0.0183482	0.165849	119.99	161.81	209.999	255.781
CFD	chr19	859664	863641	+	47.0008	0.481675	0.630819	0.0238449	0.195859	31.3017	29.5065	73.3185	60.7481
RNF24	chr20	3927309	4015558	-	791.007	0.479923	0.15332	0.000364413	0.00891298	686.55	720.529	1037.32	1007.14
CHKA	chr11	68052859	68121444	-	207.272	0.478916	0.313707	0.0172146	0.158928	180.506	135.159	194.611	318.661
SPDYE5	chr7	75493625	75504304	+	343.522	0.478443	0.226586	0.00612	0.0765508	235.806	274.125	439.006	337.845
FLRT1	chr11	64103188	64119173	+	110.083	0.47803	0.396667	0.0242539	0.198543	58.4298	73.2903	98.6631	133.22
PRICKLE2-AS1	chr3	64067964	64103131	+	3304.2	0.477058	0.111584	4.38e-06	0.000219645	2995.57	3097.23	4247.94	4423.95
AC022098.1	chr19	14137146	14171267	+	453.805	0.477047	0.190889	0.00240658	0.0391406	327.624	310.294	442.626	501.971
AC139019.1	chr8	130358787	130362461	+	365.135	0.476642	0.206795	0.00394333	0.0561153	249.37	280.788	378.359	415.645
AC027228.2	chr15	78589123	78591276	-	478.36	0.475732	0.189282	0.00232509	0.0381069	375.62	350.271	494.221	578.706
ARHGAP30	chr1	161046946	161069970	-	114.583	0.474329	0.34996	0.0217175	0.184564	87.6447	84.7122	151.163	137.483
KDM1A	chr1	23019443	23083689	+	548.865	0.473787	0.175413	0.00139916	0.0262648	454.918	479.718	637.237	731.109
ACBD5	chr10	27168135	27243046	-	636.992	0.473634	0.180276	0.00172573	0.0305037	471.612	508.273	642.668	797.186
AC066615.1	chr15	47133495	47134122	-	463.072	0.473023	0.201335	0.00358116	0.0524049	387.098	324.571	583.832	473.196
CLDN22	chr4	183318100	183320276	-	254.665	0.472681	0.309746	0.0177746	0.16208	220.155	117.074	308.662	235.532
AC060780.1	chr17	43148368	43171037	-	762.666	0.471453	0.182929	0.00200117	0.0340821	526.912	680.553	945.899	829.158
ETFRF1	chr12	25195216	25209645	+	567.676	0.470738	0.181674	0.00193044	0.0331113	507.087	413.091	712.366	634.125
CCDC85C	chr14	99500190	99604207	-	7004.21	0.470202	0.0974845	3.4e-07	2.34e-05	5283.73	5400.64	7702.06	7353.72
LINC00997	chr7	32760279	32762924	+	270.925	0.469294	0.232605	0.00769175	0.0903801	193.027	207.497	310.472	295.214
ABI2	chr2	203328280	203447728	+	5658.35	0.469047	0.101619	9.29e-07	5.54e-05	4323.81	4214.67	5834.7	6206.96
Y_RNA	chr1	7982881	7982983	-	290.096	0.467509	0.260425	0.011986	0.123316	191.984	256.992	380.17	318.661
CRYZP1	chr7	103088664	103089610	-	73.7121	0.465545	0.466328	0.0279683	0.218138	54.2563	40.9284	100.473	78.8659
ARL17A	chr17	46516702	46579691	-	375.853	0.465292	0.239308	0.00911787	0.101424	354.753	287.45	410.04	568.048
LRRC49	chr15	70853239	71053658	+	86.541	0.463409	0.533957	0.0276715	0.216523	46.9525	57.1093	141.206	69.2741
ANKDD1A	chr15	64911902	64958691	+	240.039	0.461846	0.265394	0.0135154	0.134241	143.988	158.954	229.912	239.795
CLU	chr8	27596917	27614700	-	202.552	0.460465	0.308071	0.0197546	0.173616	128.337	200.834	301.42	225.94
PRR7-AS1	chr5	177438503	177447699	-	65.6882	0.460357	0.482863	0.0286929	0.221467	41.7356	50.4466	93.2321	84.1947
SLC35E2B	chr1	1659529	1692795	-	136.701	0.459222	0.339169	0.02332	0.193792	104.339	95.1822	141.206	189.705
ECT2L	chr6	138795911	138904070	+	95.2776	0.459107	0.429417	0.0283613	0.220348	97.0352	52.3502	138.49	130.022
AC108463.2	chr2	111195963	111206494	+	104.124	0.458609	0.39123	0.0271823	0.213863	78.2542	79.9531	114.956	161.995
NRDE2	chr14	90267860	90331969	-	4671.83	0.457998	0.112185	1.08e-05	0.000465267	3419.19	3718.77	5278.93	4752.21
AC027237.1	chr15	69434466	69435120	-	86.7897	0.457266	0.420025	0.0285524	0.220978	79.2976	60.9166	107.715	144.943
LRRTM2	chr5	138868921	138875368	-	93.3934	0.45664	0.423702	0.0287257	0.221467	55.2997	72.3385	102.284	126.825
SSBP2	chr5	81413021	81751797	-	354.229	0.456419	0.217701	0.00689525	0.0833095	271.281	310.294	386.506	480.656
AL109811.1	chr1	11068471	11073097	+	147.989	0.456066	0.307051	0.0203644	0.176404	130.424	108.508	195.516	185.442
SCAT2	chr12	54262615	54279063	+	171.808	0.454146	0.286899	0.0179794	0.163373	127.294	127.544	200.042	200.362
B3GNTL1	chr17	82942155	83051810	-	429.144	0.454007	0.195135	0.00412124	0.0577137	342.232	374.066	491.505	558.456
PRH2	chr12	10929236	10934845	+	87.6099	0.453614	0.418231	0.0291145	0.223607	60.5166	74.2421	105.904	134.285
AK3P5	chr10	32944481	32944999	+	179.144	0.453313	0.30175	0.020178	0.175673	152.335	160.858	229.007	270.702
ZNF66	chr19	20776304	20809995	+	431.641	0.452946	0.203794	0.00529701	0.0690839	341.188	374.066	473.402	579.771
ADAMTS5	chr21	26917922	26967088	-	124.082	0.452797	0.345956	0.0252264	0.204422	81.3844	73.2903	119.482	137.483
ELOA-AS1	chr1	23706901	23778296	-	1508.3	0.452547	0.123955	6.36e-05	0.00213455	1132.08	1117.44	1549.64	1615.69
LHFPL5	chr6	35797206	35845397	+	9236.11	0.452068	0.0964628	7.39e-07	4.59e-05	7042.88	6923.55	9427.3	9993.59
STAG3	chr7	100177563	100221488	+	276.154	0.45187	0.257592	0.0138846	0.136114	180.506	236.052	359.351	279.228
H2BC15	chr6	27837760	27865798	+	3055.55	0.451741	0.13759	0.000243463	0.00648051	2365.36	2793.6	3298.43	4001.91
TEFM	chr17	30897336	30906238	-	427.219	0.451499	0.193748	0.00411545	0.0577137	301.54	261.751	407.325	413.513
AC092902.4	chr3	125766516	125852936	+	261.697	0.450825	0.239994	0.0110929	0.11612	198.244	203.69	310.472	295.214
EGILA	chr14	20693480	20707120	-	42.512	0.450808	0.648567	0.0247625	0.201475	20.8678	29.5065	53.4048	62.8796
AC072026.2	chr3	120811530	120908093	-	1254.08	0.449564	0.136933	0.000242661	0.00647347	1094.52	992.751	1498.05	1449.43
AC092053.3	chr3	39148281	39172952	+	732.322	0.448023	0.155463	0.000923763	0.0188154	787.759	760.506	1096.16	1108.39
AC005670.3	chr17	46983287	47100323	-	3679.87	0.447841	0.115911	2.8e-05	0.00106607	3195.9	3163.86	4110.36	4777.78
PAICS	chr4	56435741	56464578	+	104.667	0.447098	0.376196	0.0285007	0.22072	88.6881	72.3385	118.577	156.666
JAG1	chr20	10637684	10673999	-	58.6192	0.446403	0.648713	0.0245802	0.200805	45.9091	28.5547	84.1804	85.2605
AC020909.3	chr19	50480119	50483351	-	531.206	0.446359	0.178882	0.00275408	0.0435238	449.701	534.924	709.65	708.728
GNB3	chr12	6839954	6847393	+	170.225	0.445435	0.284548	0.0192673	0.170451	125.207	127.544	210.904	183.31
CENPP	chr9	92325953	92620529	+	951.239	0.44464	0.158105	0.00114005	0.0222439	790.889	692.927	992.967	1115.85
AL359916.1	chr20	2107900	2109991	-	106.089	0.444103	0.35576	0.0278091	0.217459	89.7315	93.2786	140.301	163.061
AL162724.2	chr9	124259250	124261156	-	54.0737	0.443502	0.539123	0.0293565	0.225179	36.5186	30.4583	63.3616	71.4057
AL078459.1	chr1	85276388	85448124	+	1714.06	0.443258	0.124298	9.17e-05	0.00291093	1406.49	1445.82	1979.6	2008.95
POLG	chr15	89305198	89334861	-	348.932	0.442955	0.221113	0.00915701	0.101485	238.936	290.306	353.92	428.434
AC129507.1	chr17	331205	333488	+	28.1066	0.442821	0.884064	0.0159464	0.151046	18.781	16.181	54.31	49.0248
AC020659.1	chr15	41892777	41899528	+	975.338	0.441463	0.142396	0.000470195	0.011009	652.119	684.36	922.364	959.18
MRPL51	chr12	6491886	6493841	-	433.027	0.441022	0.198447	0.0055968	0.0720943	276.498	342.656	441.721	459.341
AC104232.3	chr8	64798804	64862370	+	83.6484	0.440857	0.415345	0.0312252	0.234296	63.6468	59.013	110.43	108.707
TXNDC17	chr17	6640985	6644541	+	356.869	0.44056	0.205587	0.0067891	0.0826064	268.151	300.776	421.807	409.25
AC092661.1	chr4	117648832	117657312	-	211.141	0.439554	0.25871	0.0161299	0.151357	172.159	162.762	276.076	232.335
FAM217A	chr6	4049434	4087344	-	35.7298	0.439434	0.788506	0.0189311	0.169045	18.781	17.1328	44.3531	55.4193
KRT8P47	chr1	44103306	44104703	-	261.657	0.438858	0.279616	0.0197477	0.173616	253.544	247.474	341.248	433.763
SETD6	chr16	58515479	58523842	+	4894.36	0.43836	0.100917	3.79e-06	0.000191781	3952.36	3983.38	5612.03	5339.44
SIAH1	chr16	48356364	48448402	-	554.873	0.437464	0.174978	0.00282093	0.0444057	557.17	499.707	703.314	808.909
LINC01609	chr8	111093263	111236203	-	567.979	0.436538	0.170689	0.0025387	0.0409551	468.482	445.453	669.823	629.862
AC010653.2	chr16	71859680	71860676	+	185.936	0.435626	0.27182	0.0191438	0.169983	156.508	150.388	240.774	231.269
SNX18P3	chr9	38566260	38568211	-	193.543	0.435482	0.271319	0.0190971	0.169777	126.25	153.243	217.24	211.02
AC005329.2	chr19	1376773	1377520	-	196.128	0.435407	0.27889	0.0203813	0.176424	147.118	180.846	261.593	245.124
AC010271.1	chr19	40443436	40444087	+	49.0324	0.434929	0.604089	0.0273828	0.214962	26.0847	31.4101	70.603	56.4851
AL731769.2	chr10	133565797	133629507	+	271.235	0.434542	0.234629	0.0125806	0.12737	212.852	213.208	288.748	345.305
HOXB3	chr17	48548870	48604912	-	380.65	0.434078	0.211615	0.00832225	0.0948485	272.325	312.198	463.445	392.198
AC018362.2	chr15	42567031	42569994	-	172.691	0.433193	0.354653	0.0301141	0.227894	106.426	93.2786	216.335	114.036
XRCC3	chr14	103697609	103715504	-	525.488	0.43315	0.198878	0.00637725	0.0790347	368.317	455.923	658.961	536.075
CTSH	chr15	78921058	78949574	-	195.241	0.432858	0.27544	0.0202754	0.176012	163.812	149.436	209.999	269.636
SH2D3A	chr19	6752160	6767463	-	168.361	0.432035	0.290048	0.0229064	0.19141	118.946	138.966	209.999	189.705
LINC01503	chr9	129332300	129359541	+	157.307	0.431355	0.301016	0.024612	0.200928	119.99	127.544	171.076	219.546
AC139887.2	chr4	760202	781859	-	960.986	0.431099	0.154907	0.00132558	0.0253309	699.071	750.036	919.649	1120.11
RTKN	chr2	74425835	74442422	-	40.0818	0.430276	0.707336	0.0221127	0.186517	16.6942	27.6028	50.6893	61.8139
DDX18P1	chr14	69083398	69085389	+	41.541	0.429756	0.620827	0.0265984	0.211185	22.9546	29.5065	62.4565	57.5508
AC245100.7	chr1	148458814	148459871	+	174.821	0.428433	0.308322	0.026371	0.209751	99.122	91.3749	171.076	128.956
MLX	chr17	42567072	42573239	+	1098.78	0.427712	0.153204	0.00130751	0.0250254	828.451	937.545	1170.38	1309.81
ACTA2-AS1	chr10	88932390	88940820	+	133.167	0.427313	0.316014	0.0276269	0.216315	142.944	126.592	219.05	211.02
KCNQ1OT1	chr11	2608328	2699994	-	3481.41	0.426743	0.106848	1.79e-05	0.00071981	2932.97	2825.96	4085.92	3815.41
AC006441.3	chr17	38918801	38921769	-	985.41	0.426711	0.138568	0.000536865	0.0120775	825.321	848.074	1168.57	1159.54
AC097468.3	chr2	219065308	219070022	+	85.7613	0.426124	0.409594	0.0340695	0.247927	59.4732	71.3867	102.284	128.956
RNF32	chr7	156640281	156677130	+	446.349	0.426039	0.202148	0.00776198	0.0907798	330.755	362.644	445.342	556.325
PCBP1-AS1	chr2	69962263	70103220	-	12747	0.425966	0.0928348	1.29e-06	7.47e-05	10028	10220.7	14111.5	13515.9
RCC1L	chr7	75027122	75074228	-	209.757	0.425793	0.273011	0.0213922	0.182561	142.944	143.725	190.99	247.255
AC020978.9	chr16	68290087	68292790	-	228.956	0.424749	0.25783	0.0188776	0.169045	147.118	180.846	263.403	230.203
AP000974.1	chr11	85852557	85854943	-	432.14	0.424722	0.210398	0.00945625	0.103926	358.926	325.523	442.626	550.996
EMG1	chr12	6970913	6997428	+	2021.71	0.424145	0.132379	0.000357957	0.00879072	1804.02	1796.09	2257.48	2731.53
TSSK4	chr14	24205696	24208362	+	222.795	0.423971	0.293971	0.0252797	0.204544	170.073	154.195	194.611	310.135
TUBGCP4	chr15	43369221	43409771	+	1212.01	0.423788	0.150946	0.00126988	0.0244213	823.234	981.329	1161.33	1364.17
LRP2BP	chr4	185363879	185395899	-	367.73	0.423762	0.208001	0.00914352	0.101428	303.626	256.992	428.144	383.672
VCL	chr10	73995193	74121363	+	1007.94	0.423178	0.143798	0.000838822	0.0174463	887.925	816.663	1115.16	1256.53
AL354733.3	chr9	83972233	83975777	+	329.389	0.423007	0.222615	0.012184	0.124293	268.151	310.294	373.834	472.13
ESRG	chr3	54632122	54639857	-	490.466	0.422948	0.203908	0.00854164	0.0967999	359.969	361.692	588.358	452.946
AC005339.1	chr19	4654964	4655524	-	426.199	0.422925	0.20073	0.00790015	0.0917726	322.407	375.018	456.204	550.996
AC006547.3	chr22	20064552	20065705	-	92.2069	0.422598	0.404525	0.0346672	0.251212	61.56	67.5794	99.5683	126.825
SGO1-AS1	chr3	20174244	21145967	+	539.207	0.422294	0.186695	0.00554984	0.0716488	387.098	447.356	632.711	557.39
SPTY2D1OS	chr11	18588781	18610255	+	334.468	0.422134	0.217336	0.0116001	0.12027	266.064	261.751	418.187	348.502
DMD	chrX	31097677	33339441	-	198.061	0.421238	0.280465	0.0237548	0.195519	190.94	170.376	232.628	321.858
AC108058.1	chr2	105363038	105378839	+	476.771	0.421225	0.17851	0.00439791	0.0604675	484.133	489.237	668.013	710.859
DIS3	chr13	72752169	72782096	-	1476.96	0.421107	0.130092	0.000333291	0.00832054	1299.02	1302.09	1909	1680.7
YPEL4	chr11	57645087	57649944	-	547.387	0.418924	0.191553	0.00670316	0.0816432	356.839	371.211	447.152	592.56
AC046143.1	chr3	194632923	194645401	+	43.8528	0.418416	0.653158	0.0248253	0.20185	13.5641	30.4583	50.6893	56.4851
ANXA9	chr1	150982249	150995634	+	87.992	0.418066	0.394654	0.0354851	0.25545	70.9505	85.664	123.103	146.009
TUBA1C	chr12	49188736	49274600	+	502.15	0.417242	0.195182	0.00766192	0.0902222	526.912	434.983	724.133	647.98
AL590867.1	chr6	153231320	153347488	+	442.533	0.417197	0.189145	0.0064906	0.0800242	359.969	360.741	547.625	477.459
AC087854.1	chr8	22481588	22553444	-	684.097	0.417016	0.174774	0.00420245	0.058514	607.253	556.816	899.735	739.635
PCCB	chr3	136250340	136337896	+	2251.83	0.414913	0.113667	7.45e-05	0.00242756	1854.1	1837.02	2522.7	2514.12
HNRNPA2B1	chr7	26171151	26201529	-	2675.14	0.414846	0.11539	9.21e-05	0.00291611	2128.52	2243.44	2823.21	3150.37
FMO1	chr1	171248471	171285978	+	203.006	0.414312	0.330185	0.0324373	0.239662	174.246	126.592	315.903	165.192
LRRC7	chr1	69567922	70151945	+	212.449	0.414172	0.305965	0.0295875	0.225863	118.946	215.112	240.774	283.491
AL034417.4	chr1	7991134	8005312	+	123.443	0.413998	0.331673	0.0326597	0.240568	92.8617	79.9531	130.344	147.074
SYNC	chr1	32679906	32703596	-	7468.13	0.413539	0.110044	4.79e-05	0.00167745	5984.88	5608.14	8442.48	7348.39
ENTPD5	chr14	73958010	74019399	-	190.476	0.413219	0.28601	0.0269998	0.212787	123.12	168.473	237.154	212.085
GATC	chr12	120446444	120463749	+	6149.65	0.411902	0.119163	0.000155483	0.00450676	5028.1	4744.83	7258.53	6081.2
CYSLTR1	chrX	78271468	78327691	-	390.946	0.411222	0.194367	0.00820189	0.0939206	315.104	296.017	450.773	416.711
AC097480.2	chr4	28580991	28600845	-	109.036	0.411212	0.380793	0.0365231	0.259667	98.0786	63.7721	115.861	159.863
MT-ND4L	chrM	10470	10766	+	1039.48	0.409911	0.150291	0.00170694	0.0303021	791.933	915.653	1119.69	1246.93
PRNCR1	chr8	127079874	127092600	+	2583.79	0.40952	0.124818	0.000269802	0.00702651	1989.74	2153.02	2707.35	2967.06
TBC1D8	chr2	101007228	101252866	-	315.39	0.408221	0.212406	0.0128791	0.130063	233.719	254.137	353.015	347.436
EXPH5	chr11	108505435	108593768	-	115.653	0.407622	0.35194	0.0360915	0.257842	86.6013	90.4231	118.577	171.587
ZNF573	chr19	37735833	37817300	-	245.089	0.407313	0.243626	0.0198935	0.174611	185.723	204.642	317.713	256.847
ATP9B	chr18	79069285	79378287	+	706.803	0.406491	0.172924	0.00480393	0.0646493	674.03	511.129	837.279	819.566
BMS1P22	chr22	15805263	15820884	-	576.318	0.406071	0.178763	0.00586367	0.0744254	465.352	422.609	573.875	674.624
ARG2	chr14	67619920	67651708	+	2818.18	0.406054	0.123464	0.000312585	0.00791838	2237.03	2256.77	3233.25	2879.67
AC068587.4	chr8	12467693	12665588	-	1278.57	0.405919	0.129608	0.000506558	0.0116123	1028.78	1103.16	1456.41	1455.82
MASTL	chr10	27154824	27187953	+	208.549	0.405689	0.267845	0.0253093	0.204544	147.118	159.906	199.137	264.308
CMTM4	chr16	66614750	66696743	-	144.199	0.404951	0.305395	0.0320619	0.238496	129.38	121.833	199.137	192.902
AC010275.1	chr5	111277517	111302567	-	51.5349	0.404548	0.523973	0.0335138	0.244766	44.8658	28.5547	72.4133	78.8659
SRRM2	chr16	2752626	2772538	+	369.102	0.403702	0.213532	0.0135891	0.134312	340.145	253.185	422.713	426.302
AC027319.1	chr19	4838332	4838907	+	893.863	0.402604	0.144061	0.00144744	0.0268924	726.199	769.072	997.493	1056.16
AL354714.1	chr1	160932465	160949922	+	129.659	0.402454	0.321737	0.0348472	0.252213	94.9485	88.5195	154.783	135.351
CCPG1	chr15	55340032	55408510	-	294.68	0.402244	0.242376	0.0207242	0.178789	221.199	216.064	264.309	378.343
AC006213.6	chr19	43891233	43895411	+	255.1	0.402126	0.228388	0.0175081	0.16066	217.025	209.401	309.567	306.938
CLN3	chr16	28474111	28495575	-	173.4	0.402016	0.274953	0.0278466	0.217611	136.684	138.014	219.05	197.165
B3GNT9	chr16	67148104	67150998	-	240.461	0.401121	0.285575	0.0299454	0.227238	201.374	207.497	238.964	383.672
RTCA-AS1	chr1	100251528	100266179	-	1084.3	0.400725	0.140487	0.00122466	0.0236272	928.617	877.58	1225.59	1244.8
AC025162.1	chr12	55966838	55967474	-	955.466	0.398858	0.162525	0.00396553	0.0561885	752.284	823.326	1037.32	1141.42
PCGF3	chr4	705748	770640	+	502.284	0.398656	0.177246	0.00639178	0.0791294	372.49	352.174	492.41	519.023
AP005901.5	chr18	15184016	15189760	-	1738.93	0.398453	0.120518	0.000294546	0.00758063	1503.52	1426.78	2039.34	1921.56
PFN1P2	chr1	120432204	120434052	-	1330.11	0.398088	0.142432	0.00149751	0.0276101	932.79	1007.98	1339.65	1313.01
AC006148.1	chr7	124032126	124489572	+	131.398	0.398008	0.309754	0.0347072	0.251351	113.729	103.749	163.835	176.916
NSD3	chr8	38269704	38382272	-	142.757	0.397717	0.33136	0.0371758	0.263094	119.99	116.122	158.404	218.48
MIPOL1	chr14	37197913	37552361	+	796.464	0.397364	0.157571	0.0032344	0.048934	644.815	639.625	929.606	840.882
ATP13A3	chr3	194402672	194498364	-	85.5379	0.395199	0.527339	0.0336873	0.245736	63.6468	45.6875	91.4218	134.285
TUT1	chr11	62575045	62591637	-	119.486	0.395191	0.347263	0.0394116	0.273275	80.341	85.664	160.214	108.707
AL035252.4	chr20	25226448	25226735	-	657.824	0.395178	0.189004	0.00948881	0.103964	513.348	609.166	667.107	910.156
PKD2L2	chr5	137887968	137942747	+	505.434	0.394617	0.199706	0.0120033	0.123389	416.312	419.754	508.703	675.689
AC119751.4	chr4	49579833	49580189	+	73.2643	0.394593	0.428005	0.0404785	0.277438	44.8658	58.0612	104.094	82.0632
HERC2P5	chr16	32741314	32776196	+	220.647	0.393824	0.243457	0.0232475	0.193457	179.463	178.943	252.541	271.768
AC022210.1	chr2	84926019	84966685	+	138.932	0.393737	0.314922	0.0366534	0.26044	109.556	112.315	160.214	187.573
SPDYE16	chr7	76531319	76541459	-	789.839	0.393549	0.153436	0.00290827	0.0454248	565.517	593.937	755.814	836.619
TEX9	chr15	56244009	56445997	+	562.449	0.393045	0.224135	0.0185809	0.167325	485.176	358.837	734.995	475.327
EIF1B-AS1	chr3	40061110	40309698	-	1027.1	0.391706	0.144761	0.00197591	0.0337042	885.838	801.434	1214.73	1083.87
DIAPH3-AS2	chr13	60144648	60153678	+	23.7907	0.390916	0.820402	0.0122199	0.124449	9.39051	12.3737	46.1635	29.8412
CCDC65	chr12	48904110	48931840	+	353.715	0.390732	0.210027	0.0154477	0.147364	267.108	296.969	362.066	441.223
EME1	chr17	50373220	50381483	+	1029.58	0.390706	0.141846	0.00173035	0.0305037	748.11	791.916	1078.05	1016.73
AC024896.1	chr12	26971586	26979582	+	1737.9	0.39015	0.130487	0.000840631	0.0174463	1691.33	1560.04	2334.42	2059.04
LYPD1	chr2	132643286	132671579	-	1321.06	0.389999	0.141231	0.00169252	0.0302371	970.352	1101.26	1322.45	1495.26
STXBP5L	chr3	120908072	121424761	+	83.4773	0.389954	0.392327	0.0419749	0.282961	67.8203	61.8684	108.62	112.97
AC087393.2	chr17	20999747	21000323	+	1179.12	0.389581	0.140662	0.00165505	0.029786	916.096	951.822	1166.76	1371.63
FKBP4	chr12	2794970	2805423	+	152.146	0.388826	0.330095	0.0399402	0.275357	111.643	101.845	157.499	182.244
RASA1	chr5	87267883	87391931	+	182.705	0.388358	0.26851	0.0306899	0.231287	136.684	159.906	213.619	230.203
SPDYE6	chr7	102345746	102356444	-	604.455	0.388214	0.167184	0.00560826	0.0720943	437.18	392.151	558.487	585.1
MYADM	chr19	53864763	53876435	+	73.9065	0.387722	0.423556	0.0419761	0.282961	59.4732	49.4948	109.525	85.2605
PRKG1-AS1	chr10	52230398	52314507	-	1049.71	0.387703	0.136792	0.00139809	0.0262648	903.575	832.844	1189.39	1160.61
FOXH1	chr8	144473412	144475849	-	1794.86	0.385447	0.130204	0.000909737	0.0185925	1574.48	1764.68	2120.8	2385.16
AP002748.4	chr11	66473490	66480233	-	55.8897	0.385416	0.492464	0.0377604	0.266266	27.1281	45.6875	67.8875	78.8659
GDA	chr9	72114595	72257193	+	36.9027	0.385118	0.589714	0.0284188	0.220413	23.998	19.0364	55.2151	47.959
AC137932.3	chr16	89268104	89273044	+	531.898	0.38453	0.187275	0.0107013	0.11319	425.703	534.924	639.047	699.136
KLHL35	chr11	75422394	75433203	-	100.971	0.383748	0.438388	0.0421411	0.283258	36.5186	55.2057	110.43	57.5508
AC090099.1	chr11	18140186	18189495	-	206.902	0.383721	0.266747	0.0317222	0.236993	186.767	136.111	228.102	250.453
C1orf56	chr1	151047751	151051986	+	762.034	0.383475	0.152303	0.00351957	0.0520587	690.724	618.684	907.882	871.788
CA12	chr15	63321378	63381846	-	156.753	0.38302	0.363354	0.0437846	0.290647	186.767	121.833	327.67	179.047
AL109628.2	chr14	39147833	39151363	+	2236.22	0.382914	0.116937	0.000337228	0.00840144	1751.85	1730.41	2260.2	2395.82
AP000542.3	chr22	15282557	15288670	-	708.21	0.3826	0.156611	0.00424487	0.0590365	624.99	629.154	801.977	909.09
HIF1A-AS3	chr14	61707564	61751099	-	849.562	0.382421	0.152881	0.0036758	0.053401	689.681	741.47	916.028	1032.72
AP001273.1	chr11	93726654	93729805	-	573.053	0.382145	0.167461	0.00613871	0.0767052	447.614	405.476	594.694	578.706
PRKAA1	chr5	40759379	40798374	-	174.94	0.381694	0.279564	0.0351491	0.253789	143.988	127.544	228.102	179.047
KCNS2	chr8	98426958	98432853	+	124.072	0.380851	0.341403	0.0432456	0.288895	82.4278	90.4231	111.335	167.324
AC008993.2	chr19	69167	69972	+	471.54	0.380727	0.187161	0.011362	0.11831	387.098	407.38	509.609	594.692
AC005696.2	chr17	2683305	2685088	-	1311.91	0.380592	0.133999	0.00139046	0.0261971	1089.3	1080.32	1539.69	1379.09
SLC11A1	chr2	218382029	218396894	+	73.0749	0.380232	0.426713	0.0432022	0.288895	51.1261	37.1211	74.2236	83.129
CEP95	chr17	64506865	64542461	+	342.696	0.379322	0.206797	0.0173677	0.159619	287.976	276.98	367.497	426.302
REV1	chr2	99400475	99490035	-	554.79	0.378849	0.184766	0.0110939	0.11612	434.05	445.453	529.522	689.544
NCMAP-DT	chr1	24538802	24556024	-	390.789	0.378814	0.201518	0.0158189	0.149956	352.666	417.85	569.349	511.563
AC018904.1	chr15	58587507	58591676	+	112.532	0.378617	0.332611	0.0434687	0.289475	73.0373	76.1458	114.051	122.562
AC011446.1	chr19	13139617	13141147	-	1046.64	0.378564	0.152793	0.00395814	0.0561885	786.716	741.47	1151.37	920.813
LINC00472	chr6	71343427	71420745	-	154.447	0.378452	0.299777	0.039819	0.274993	100.165	90.4231	165.645	126.825
AL162311.3	chr14	35819224	35826765	-	842.859	0.378274	0.147099	0.00307733	0.0467925	719.939	696.734	937.752	979.43
SAMD12	chr8	118189455	118622112	-	570.243	0.378009	0.180268	0.0100445	0.108527	490.393	448.308	577.496	716.188
USP48	chr1	21678298	21783606	-	89.253	0.377767	0.385023	0.0453662	0.29617	76.1674	77.0976	119.482	140.68
NECAP1	chr12	8076939	8097881	+	642.559	0.377562	0.15837	0.00509679	0.0672397	539.432	536.828	733.185	730.043
AL589743.3	chr14	19124807	19175530	-	243.592	0.377218	0.240136	0.0274184	0.21498	219.112	184.654	302.325	280.294
UBE2V1P13	chr1	214612960	214613398	-	27.4743	0.376832	0.696058	0.017542	0.160731	11.4773	14.2773	40.7325	40.4987
MTND4P15	chr9	92110865	92111897	+	42.7476	0.376776	0.535642	0.0338986	0.246979	38.6054	27.6028	81.4649	61.8139
AL139147.1	chr1	66665864	66677027	-	136.338	0.376685	0.307444	0.0415401	0.281399	114.773	102.797	178.318	156.666
AL603839.1	chr1	40514461	40515057	-	82.2197	0.376633	0.398259	0.0454975	0.296476	44.8658	65.6757	101.379	89.5235
LINC01232	chr13	99486962	99499306	-	650.102	0.376478	0.160717	0.00569699	0.0730014	512.304	535.876	692.452	734.306
AL034548.2	chr20	311731	313237	+	108.127	0.375672	0.34122	0.0452038	0.29559	111.643	112.315	196.421	160.929
UFSP2	chr4	185399537	185425979	-	131.356	0.37563	0.349447	0.0457069	0.296781	99.122	89.4713	179.223	125.759
UGDH-AS1	chr4	39528019	39594707	+	1602.4	0.375284	0.125833	0.000920832	0.0187875	1411.71	1244.98	1774.13	1770.22
DSTN	chr20	17570075	17609919	+	110.747	0.374838	0.34714	0.0455361	0.296476	111.643	81.8567	156.594	156.666
SCN11A	chr3	38845764	39052157	-	131.22	0.374599	0.31515	0.0431531	0.288757	126.25	92.3268	174.697	166.258
AC244517.2	chr5	141100242	141174391	-	38.8663	0.374309	0.562535	0.0309074	0.23249	30.2583	40.9284	87.8011	77.8002
OR5AS1	chr11	56027654	56038191	+	273.157	0.374274	0.233101	0.0263711	0.209751	238.936	202.738	345.773	285.623
PAPLN	chr14	73237497	73274640	+	160.237	0.373587	0.317359	0.0438213	0.290647	106.426	171.328	193.706	241.927
AL031600.1	chr16	1451760	1452653	+	47.125	0.373577	0.507917	0.037106	0.262882	23.998	27.6028	55.2151	54.3536
AC114271.1	chr19	10333436	10336248	+	701.817	0.373552	0.162925	0.00650435	0.0800389	329.711	365.5	471.592	474.261
HYI	chr1	43451003	43453989	-	695.669	0.373339	0.156667	0.00519	0.0680229	581.168	631.058	792.926	850.473
OIP5-AS1	chr15	41283990	41309737	+	569.95	0.372801	0.173052	0.00907642	0.101197	393.358	454.019	564.824	595.758
HSPA12B	chr20	3732685	3753111	+	170.793	0.372676	0.289356	0.0401518	0.276071	152.335	151.34	210.904	248.321
HAS3	chr16	69105653	69118719	+	617.92	0.372591	0.169057	0.00809853	0.0932684	482.046	576.804	737.71	707.662
AC020915.2	chr19	58257270	58278808	-	304.197	0.372002	0.211777	0.0207522	0.178789	251.457	249.377	333.101	370.883
AK3	chr9	4709556	4742043	-	218.498	0.370927	0.243084	0.0303921	0.229616	175.289	195.124	274.265	258.979
AC087473.1	chr15	38139595	38226897	-	1339.11	0.370746	0.128797	0.00134845	0.0256866	1179.03	1071.75	1504.39	1490.99
NEXN-AS1	chr1	77881348	77889539	-	192.433	0.370375	0.256667	0.0341603	0.248285	150.248	142.773	215.43	211.02
CEP104	chr1	3812086	3857396	-	114.559	0.370365	0.371984	0.0473582	0.302621	89.7315	92.3268	105.904	199.296
ADAMTSL4	chr1	150549369	150560937	+	93.393	0.37032	0.353684	0.0474468	0.302979	84.5146	81.8567	141.206	130.022
HCG18	chr6	30286690	30327382	-	160.251	0.369371	0.282319	0.040204	0.276071	135.641	123.737	207.283	183.31
DGKH	chr13	42040036	42256578	+	231.888	0.369208	0.247014	0.0320237	0.238359	178.42	196.075	241.679	301.609
SDR39U1	chr14	24439766	24442905	-	1342.53	0.368731	0.139845	0.00268065	0.0424748	1055.91	1173.6	1398.48	1587.98
LINC02742	chr11	28702607	29064322	+	102.637	0.368659	0.360856	0.0481421	0.306008	65.7336	80.9049	104.094	137.483
AC023946.1	chr11	11352426	11353307	+	2886.87	0.368338	0.122288	0.000871726	0.0179988	2663.77	2880.21	3455.92	3902.8
MPP5	chr14	67240713	67336061	+	646.674	0.368202	0.160092	0.00655115	0.0802782	589.515	569.19	782.064	784.396
TM6SF1	chr15	83107572	83144854	+	257.012	0.368197	0.224444	0.0258375	0.207561	224.329	232.245	335.817	310.135
VGLL4	chr3	11556069	11771350	-	670.579	0.367907	0.193388	0.0160662	0.151141	498.74	669.131	757.624	858.999
LINC02334	chr13	37934298	38066444	+	96.4625	0.367752	0.351732	0.0481677	0.306009	79.2976	66.6276	118.577	118.299
C22orf23	chr22	37943050	37953669	-	2040.75	0.367568	0.115746	0.000489867	0.0113593	1814.45	1840.82	2335.33	2503.46
BRAF	chr7	140719327	140924929	-	159.492	0.367524	0.284799	0.0413473	0.280408	134.597	145.629	195.516	225.94
AC004974.1	chr14	71586269	71590354	-	2503.47	0.36721	0.123752	0.00100479	0.0201593	1951.14	2096.86	2486.49	2888.2
AC008764.3	chr19	16551773	16552328	+	490.472	0.367017	0.192698	0.0163567	0.153009	293.193	365.5	440.816	468.933
WDPCP	chr2	63119559	63827843	-	1116.25	0.36672	0.131919	0.001851	0.0320219	944.268	948.967	1273.57	1243.74
WTAP	chr6	159725585	159756319	+	2016.74	0.366226	0.115013	0.000496201	0.0114401	1655.86	1654.27	2128.05	2245.55
PPP3CB-AS1	chr10	73495525	73520070	+	441.449	0.366212	0.192168	0.0160121	0.151102	392.315	390.247	570.255	507.3
RAD9A	chr11	67317871	67398410	+	1340.79	0.365611	0.133547	0.00217323	0.0360536	1067.39	1107.92	1442.83	1449.43
AC109460.2	chr16	28952816	28966883	-	602.092	0.365406	0.188345	0.0149872	0.144022	479.959	492.092	571.16	768.41
ZEB1-AS1	chr10	31206278	31320447	-	139.712	0.365358	0.345906	0.0486529	0.306986	117.903	63.7721	143.016	149.206
AL139423.1	chr1	10639241	10654333	+	1335.03	0.364914	0.162268	0.00769782	0.0903801	1111.21	1256.41	1412.06	1790.47
STARD10	chr11	72754729	72793681	-	71.9687	0.364456	0.42048	0.0470143	0.301221	58.4298	47.5911	85.0856	104.444
EFCAB10	chr7	105565120	105600875	-	274.48	0.364065	0.234698	0.0304472	0.229889	169.029	217.967	282.412	270.702
C2CD3	chr11	74012718	74171210	-	1108.37	0.363806	0.153029	0.00552555	0.0714117	851.406	961.34	1088.91	1348.18
AC007743.1	chr2	56173534	56185870	-	3137.64	0.363627	0.110686	0.000354255	0.00873539	2545.87	2806.92	3457.73	3590.53
FAM168A	chr11	73400487	73598189	-	351.921	0.363413	0.201503	0.0198968	0.174611	302.583	312.198	399.178	454.012
AL451165.2	chr6	34696317	34697470	+	244.673	0.363103	0.277352	0.0416713	0.281971	182.593	200.834	271.55	298.412
FRMD5	chr15	43870761	44195271	-	109.681	0.362954	0.352989	0.0497766	0.310505	62.6034	70.4348	88.7063	126.825
TRMT2A	chr22	20111875	20117392	-	49.8401	0.362951	0.493523	0.0389935	0.27194	45.9091	26.651	68.7926	80.9975
PSEN2	chr1	226870184	226927726	+	273.49	0.362253	0.274558	0.0414842	0.281179	243.11	172.28	376.549	237.664
RASGRF2	chr5	80960363	81230162	+	103.153	0.361515	0.351331	0.0504269	0.312139	78.2542	82.8085	144.827	117.233
FAR2	chr12	29149103	29340980	+	484.103	0.361228	0.188258	0.0160396	0.151102	437.18	345.511	549.436	524.352
PRKRA	chr2	178431292	178451512	-	1528.48	0.36114	0.126732	0.00148865	0.0274888	1459.7	1423.93	1962.4	1851.22
LIMD2	chr17	63695888	63701172	-	395.861	0.360893	0.209779	0.0234383	0.194155	272.325	337.897	379.265	473.196
NPTN	chr15	73560014	73634134	-	62.9127	0.36033	0.459356	0.043579	0.289837	45.9091	45.6875	69.6978	108.707
EPC1	chr10	32267751	32378798	-	46.4413	0.360323	0.547963	0.0312225	0.234296	29.2149	26.651	51.5945	76.7344
MTRF1L	chr6	152987362	153002709	-	883.354	0.359683	0.152862	0.00599436	0.0755613	799.237	761.458	1033.7	1057.23
AC022167.2	chr16	8848105	8860456	+	362.926	0.358624	0.214584	0.0260021	0.208328	298.409	331.234	491.505	387.935
PTRH2	chr17	59674636	59707626	-	271.357	0.358447	0.234364	0.032432	0.239662	257.717	197.979	349.394	297.346
AC006064.2	chr12	6578622	6584739	+	558.229	0.358038	0.176977	0.0133717	0.133363	419.443	414.043	616.418	513.694
AC011346.1	chr5	148088125	148383907	-	3358.11	0.357892	0.110912	0.000445224	0.0105265	3006.01	2707.93	3854.2	3635.29
CLCC1	chr1	108927361	108963504	-	2965.94	0.357469	0.110146	0.00032896	0.00824656	2551.09	2448.09	3427.86	3152.51
BCL2L12	chr19	49665142	49673916	+	370.656	0.357422	0.207484	0.0238428	0.195859	306.757	257.944	428.144	353.831
AC131649.2	chr16	10445309	10449747	-	279.919	0.357224	0.229577	0.0314051	0.235061	243.11	201.786	346.679	280.294
LINC01445	chr7	54330670	54455093	+	167.089	0.356396	0.271143	0.043227	0.288895	127.294	146.581	195.516	208.888
PSMA3-AS1	chr14	58265365	58298134	-	351.645	0.356359	0.201792	0.0216541	0.184266	296.323	297.92	440.816	380.475
FAM169A	chr5	74777574	74866966	-	146.491	0.356227	0.302093	0.0488625	0.307498	133.554	93.2786	182.844	163.061
OR4F17	chr19	107104	117102	+	312.705	0.355968	0.214551	0.0267298	0.211465	267.108	239.859	321.334	384.738
AL357140.1	chr1	9848318	9850154	+	290.24	0.355534	0.226682	0.0311577	0.234081	297.366	328.379	447.152	434.828
AL138828.1	chr6	135991936	136225751	-	501.44	0.355101	0.174627	0.013024	0.131185	439.267	428.32	595.599	577.64
VWA2	chr10	114239254	114294489	+	446.028	0.355031	0.186129	0.017044	0.157847	341.188	388.343	473.402	522.22
AL157932.1	chr13	42043727	42044247	-	52.4669	0.354647	0.456736	0.0447224	0.294036	30.2583	34.2656	61.5513	62.8796
TTTY10	chrY	20464916	20575519	-	2540.62	0.354329	0.113747	0.000645237	0.0140947	2166.08	2316.74	2828.64	3047
CYFIP1	chr15	22867052	22981063	-	1888.43	0.353886	0.115703	0.000784015	0.0165854	1771.68	1698.05	2239.38	2308.43
LINC00836	chr10	25651712	25732935	+	130.298	0.353779	0.309204	0.0508182	0.313756	87.6447	97.0859	157.499	125.759
AL355310.2	chr1	109628417	109630305	-	173.766	0.353382	0.267039	0.0435525	0.289821	146.075	136.111	194.611	217.414
AL357141.1	chr6	116033901	116046753	+	993.43	0.35267	0.153762	0.00718987	0.0860074	857.666	765.265	1153.18	1010.34
CALML4	chr15	68190705	68206110	-	728.446	0.352636	0.159033	0.00867991	0.0980927	619.773	638.673	897.925	784.396
AC124068.1	chr15	89201091	89201768	-	951.263	0.352549	0.146307	0.00652726	0.0801483	843.059	862.351	1080.77	1171.27
SH3GL1P1	chr17	32039974	32042828	+	53.0398	0.352431	0.479125	0.0417508	0.28235	21.9112	37.1211	66.0771	55.4193
RNF123	chr3	49689538	49721529	+	206.566	0.352286	0.267272	0.0441645	0.29198	171.116	133.255	242.585	201.428
PAQR5	chr15	69298912	69407780	+	153.099	0.351962	0.290166	0.0489949	0.307859	117.903	158.002	208.188	206.757
AC083798.2	chr3	122416207	122443180	+	3232.04	0.351748	0.11192	0.000608672	0.013393	2623.08	2534.7	3159.03	3578.81
MKRN2	chr3	12557057	12586208	+	4369.45	0.351413	0.11492	0.000814223	0.0170746	3497.44	3575.04	4259.71	4987.74
EML5	chr14	88612431	88792752	-	1820.03	0.351055	0.125592	0.00183988	0.0318754	1655.86	1557.18	2262.01	1955.66
RNF216P1	chr7	4973988	5040675	+	28.9196	0.350844	0.625264	0.0189265	0.169045	14.6075	16.181	42.5428	49.0248
PRG4	chr1	186296279	186314567	+	259.213	0.350135	0.265065	0.044667	0.293993	198.244	176.087	326.765	217.414
AC009139.2	chr16	77201474	77249957	-	237.515	0.349742	0.246018	0.039722	0.27448	186.767	256.992	303.231	332.516
NEPRO	chr3	113002444	113019861	-	1554.5	0.349545	0.127032	0.0022386	0.0369262	1317.8	1298.29	1613.01	1817.11
AC008771.1	chr5	80411231	80488095	-	937.786	0.349355	0.138532	0.00403509	0.0569469	833.668	794.772	1086.2	1062.56
AL161457.2	chr9	68393881	68406500	-	320.725	0.349217	0.230917	0.0350568	0.253274	241.023	239.859	293.274	384.738
ST3GAL2	chr16	70375977	70439237	-	328.996	0.348873	0.201679	0.0241885	0.198245	283.802	278.884	372.928	400.724
PDLIM2	chr8	22578279	22598025	+	80.3545	0.348832	0.391496	0.0530537	0.322603	70.9505	46.6393	96.8528	104.444
RPS27L	chr15	63125872	63158021	-	190.819	0.348737	0.30668	0.0525634	0.320268	128.337	162.762	171.982	272.834
ACSM3	chr16	20610243	20797581	+	120.063	0.348383	0.359426	0.0549944	0.329093	106.426	74.2421	189.18	107.641
AP000787.1	chr11	95150539	95234391	+	447.591	0.348362	0.204465	0.0258611	0.207612	352.666	357.885	505.083	473.196
HSBP1L1	chr18	79964582	79970822	+	188.599	0.348278	0.266229	0.0457451	0.296781	190.94	140.87	236.248	248.321
AC092171.2	chr7	5475804	5479811	+	657.158	0.347729	0.16259	0.0107294	0.113387	542.563	561.575	680.685	795.054
IGSF10	chr3	151425384	151458709	-	273.994	0.347707	0.267256	0.0462587	0.298559	213.895	176.087	308.662	257.913
AC097448.1	chr2	151796688	151798688	+	1958.27	0.347552	0.123863	0.0017999	0.0314083	1894.8	1648.56	2252.05	2387.29
AL353763.2	chr9	41012231	41014133	+	144.336	0.347134	0.331522	0.0552014	0.329677	135.641	74.2421	189.18	140.68
ZSWIM4	chr19	13795460	13832230	+	113.949	0.347005	0.314798	0.0543111	0.326942	100.165	98.9895	145.732	163.061
DNAJC27-AS1	chr2	24971390	25039716	+	56.1158	0.346942	0.478335	0.0419047	0.282915	23.998	52.3502	76.034	78.8659
ABCC9	chr12	21797401	21942529	-	949.316	0.346765	0.149073	0.00685752	0.0829367	861.84	766.217	1123.31	1033.78
ASB14	chr3	57268342	57292685	-	164.327	0.345916	0.289758	0.0515827	0.316532	158.595	117.074	220.861	188.639
KIAA1614	chr1	180912897	180951614	+	340.14	0.345658	0.302039	0.0535211	0.324953	263.978	187.509	296.894	389.001
FAM215B	chr17	46558830	46562795	-	407.807	0.345496	0.192453	0.0222456	0.187317	382.924	369.307	461.635	562.719
ARAP1-AS1	chr11	72685075	72693808	+	790.444	0.345136	0.17605	0.0160314	0.151102	598.906	658.661	763.96	929.339
CCDC26	chr8	128634199	129683770	-	202.504	0.344711	0.257504	0.0451198	0.295521	149.205	161.81	241.679	206.757
AC113191.1	chr8	43125995	43126397	-	244.793	0.344538	0.243302	0.0412524	0.280215	223.285	185.605	324.955	255.781
PARP8	chr5	50665899	50846519	+	59.8613	0.344176	0.458415	0.0452621	0.29581	28.1715	49.4948	67.8875	86.3262
LINC00887	chr3	194296191	194322871	-	246.87	0.344073	0.236549	0.0392716	0.27299	194.07	205.594	250.731	314.398
FAXDC2	chr5	154818492	154859252	-	529.481	0.34404	0.176789	0.0165655	0.154553	410.052	429.272	603.746	526.484
MED9	chr17	17476994	17493221	+	121.36	0.343431	0.337258	0.0568442	0.333866	102.252	90.4231	128.534	180.113
MMS22L	chr6	97142161	97283217	-	202.269	0.343246	0.266346	0.0481288	0.306008	169.029	151.34	193.706	273.899
AL669831.7	chr1	860226	868202	+	113.882	0.342971	0.351131	0.0571212	0.334841	81.3844	99.9413	136.68	157.732
AP001107.2	chr11	66276779	66277492	-	2164.73	0.342604	0.127467	0.00255469	0.0410727	1751.85	1791.33	2138.91	2497.07
NUDT4	chr12	93377883	93408146	+	629.48	0.342337	0.167031	0.0134771	0.133971	590.559	493.996	729.564	717.254
NRG4	chr15	75935969	76059795	-	96.0339	0.342265	0.354841	0.0572192	0.335089	93.9051	61.8684	128.534	125.759
H3C14	chr1	149839538	149841193	-	244.92	0.342084	0.260708	0.0484029	0.306374	161.725	229.389	258.878	305.872
PRKCZ-AS1	chr1	2181794	2184389	-	35.1999	0.341979	0.568592	0.0251794	0.204178	19.8244	26.651	49.7841	74.6029
AL513318.1	chr9	87008440	87042419	-	916.59	0.341936	0.1456	0.00665771	0.0812537	716.809	766.217	993.872	961.312
MICA	chr6	31399784	31415315	+	194.007	0.341812	0.265406	0.0486778	0.306986	137.727	165.617	194.611	245.124
DSTNP1	chr21	46653558	46654022	-	109.334	0.341511	0.333866	0.0575913	0.335801	92.8617	74.2421	120.387	142.811
CICP14	chr7	128655962	128658791	-	1222.42	0.341372	0.137279	0.00462983	0.0626559	1026.7	1077.46	1279	1483.53
LINC00504	chr4	14470465	14888169	-	1411.26	0.340994	0.143509	0.00621814	0.0776174	1177.99	1197.39	1672.75	1451.56
MEA1	chr6	43011143	43016868	-	3289.59	0.340884	0.113363	0.00099881	0.0200907	2675.25	2774.56	3325.58	3744
SCO2	chr22	50523568	50526461	-	75.1858	0.340558	0.377394	0.0570315	0.334477	57.3864	52.3502	87.8011	99.1153
AC007262.2	chr14	81012099	81170429	-	799.223	0.34033	0.149502	0.00798809	0.0924462	715.765	671.035	868.054	961.312
MARCKSL1	chr1	32333839	32336233	-	80.6664	0.339297	0.36508	0.0579218	0.336461	62.6034	58.0612	91.4218	105.51
RHD	chr1	25272393	25330445	+	85.1359	0.338687	0.373594	0.0577517	0.336248	47.9959	60.9166	105.904	78.8659
LINC01684	chr21	24306939	24547942	+	147.296	0.338363	0.351764	0.0589892	0.339793	104.339	109.46	238.964	104.444
AP003064.1	chr11	62391516	62393372	-	286.214	0.338169	0.220312	0.0361731	0.258092	276.498	232.245	324.049	381.541
AL080276.2	chr6	152983331	152991322	+	1795.92	0.338129	0.124351	0.0024505	0.0397329	1510.83	1354.44	1841.11	1885.32
MT-CYB	chrM	14747	15887	+	7726.35	0.337912	0.0983461	0.000232249	0.00625101	6740.3	6320.1	8580.07	8223.37
KCTD20	chr6	36442767	36491143	+	126.816	0.337809	0.338501	0.0592659	0.340174	109.556	99.9413	123.103	209.954
AJ003147.2	chr16	3188204	3224779	+	33.356	0.337734	0.538413	0.0296987	0.226352	19.8244	16.181	39.8273	50.0905
AL049646.1	chr20	18289343	18359300	-	90.0276	0.337406	0.36873	0.0584062	0.337938	57.3864	83.7604	104.094	132.154
CSPG4P12	chr15	85191438	85213905	+	817.254	0.33737	0.144147	0.00697867	0.08406	717.852	730.999	957.666	943.194
OLMALINC	chr10	100373099	100454043	+	6080.52	0.33652	0.105006	0.00053187	0.0120099	5303.55	5049.42	6534.39	6805.92
SNHG14	chr15	24978583	25420336	+	933.598	0.336248	0.144782	0.00730659	0.0871407	808.627	780.494	1050.9	1035.91
ABCB11	chr2	168915498	169031324	-	216.43	0.335969	0.24515	0.0460214	0.297388	186.767	162.762	227.197	268.571
EMSLR	chr7	101308270	101314800	+	415.584	0.335433	0.185242	0.0228657	0.191267	350.579	388.343	505.083	489.182
SEC22B4P	chr1	146321214	146401647	-	84.0143	0.335274	0.365299	0.0594013	0.340428	53.2129	76.1458	100.473	112.97
SEPTIN11	chr4	76949751	77040384	+	74.348	0.335214	0.469051	0.0432825	0.288982	51.1261	46.6393	123.103	76.7344
TBCE	chr1	235367360	235452443	+	3382.1	0.33513	0.109483	0.000850322	0.0175869	3014.35	2819.3	3579.03	3947.56
AL049840.4	chr14	103694560	103695170	+	62.9073	0.335111	0.427404	0.0514777	0.316209	37.562	50.4466	78.7495	87.392
HELLPAR	chr12	102197585	102402596	+	32868.6	0.335051	0.0976489	0.000269368	0.00702651	27890.9	29387.5	34954.8	38442.9
FBXO11	chr2	47789316	47906498	-	396.332	0.334887	0.205535	0.0317963	0.237173	341.188	298.872	496.031	377.278
AC103957.1	chr8	8414204	8424648	-	126.313	0.334877	0.307598	0.0592724	0.340174	86.6013	102.797	128.534	158.798
XACT	chrX	113616300	114059289	-	22911.2	0.334631	0.0932177	0.000131273	0.00392776	19656.4	19561.9	24359.8	25939.4
SRRD	chr22	26483877	26494658	+	575.848	0.334539	0.179657	0.0207584	0.178789	454.918	467.345	621.849	614.941
AC138207.7	chr17	30978610	30980250	-	1366.18	0.333875	0.135651	0.0051454	0.0676088	1180.07	1106.02	1391.24	1590.11
AL359632.1	chr9	125426169	125438509	+	2140.25	0.333737	0.130315	0.00392484	0.0560731	1850.97	2081.64	2367.01	2749.65
MBD6	chr12	57520710	57530148	+	143.011	0.333708	0.306298	0.0596974	0.341152	132.51	98.0377	173.792	174.784
NCK1-DT	chr3	136835345	136862618	-	336.373	0.332764	0.201828	0.0307435	0.231546	267.108	275.077	364.782	373.015
FBXO25	chr8	406428	477967	+	400.243	0.332373	0.221216	0.0393757	0.273275	414.226	330.282	509.609	520.089
GDAP1L1	chr20	44247099	44280947	+	41.6207	0.332353	0.502353	0.0363162	0.258806	23.998	35.2174	60.6461	74.6029
AC003681.1	chr22	29978950	30028236	-	5135.88	0.331848	0.106246	0.000718399	0.0154963	4144.34	4525.91	5325.09	5821.16
AC092718.2	chr16	81016792	81035759	-	120.645	0.331258	0.312599	0.0616176	0.346703	87.6447	98.0377	151.163	134.285
LINC00884	chr3	194487140	194521156	+	3910.93	0.330825	0.112895	0.00136561	0.0258095	3116.61	3365.64	3929.33	4417.56
AL807752.2	chr9	137057663	137062461	+	55.4761	0.330714	0.433722	0.050846	0.313767	37.562	40.9284	79.6546	70.3399
MFAP4	chr17	19383442	19387190	-	117.987	0.330649	0.35837	0.0613752	0.346089	93.9051	63.7721	120.387	138.548
SPATA21	chr1	16387117	16437424	-	3262.61	0.329741	0.124224	0.00308814	0.0468977	2630.39	2836.43	3340.06	3733.34
COG1	chr17	73192632	73208507	+	2147.01	0.329569	0.116477	0.00183872	0.0318754	1786.28	1805.61	2224.9	2405.41
GCSAM	chr3	112120839	112133270	-	236.855	0.329445	0.241715	0.0483841	0.306374	173.203	214.16	244.395	301.609
MAST2	chr1	45786987	46036122	+	127.21	0.329145	0.318919	0.0628292	0.351226	108.513	93.2786	153.878	157.732
TPPP	chr5	659862	693352	-	207.569	0.329048	0.284049	0.0590783	0.339869	157.552	149.436	164.74	287.754
GCC2	chr2	108449191	108509415	+	1033.89	0.329008	0.150448	0.0103829	0.110991	869.144	973.714	1093.44	1324.73
FSIP2	chr2	185738804	185833290	+	1885.84	0.328823	0.115599	0.00176185	0.0309685	1665.25	1675.21	2195.03	2105.93
AFAP1	chr4	7758714	7939926	-	71.7911	0.328602	0.38504	0.0596754	0.341152	59.4732	52.3502	83.2753	109.773
CTDSP2	chr12	57819927	57846729	-	104.084	0.328397	0.349653	0.0630341	0.351719	88.6881	59.013	101.379	136.417
NAPB	chr20	23374519	23421519	-	179.275	0.327711	0.267231	0.0567395	0.333765	152.335	141.822	195.516	230.203
CFLAR	chr2	201116154	201176687	+	969.69	0.327693	0.137183	0.0064091	0.0792625	801.323	802.386	1015.6	1068.95
PAQR7	chr1	25861484	25875708	-	49.1234	0.32757	0.442373	0.0490547	0.308074	32.3451	26.651	56.1203	61.8139
AL671710.1	chr22	49902228	49904576	+	570.464	0.327477	0.190674	0.0283824	0.22037	471.612	517.791	565.729	766.279
PER2	chr2	238244044	238290102	-	94.5005	0.327073	0.431253	0.0512983	0.31559	67.8203	56.1575	63.3616	174.784
AC103955.1	chr8	135977329	135980588	-	163.692	0.326924	0.268408	0.0574134	0.335169	121.033	136.111	198.231	173.718
AL161665.1	chr14	32149176	32158008	-	4462	0.326732	0.120373	0.00261929	0.0417218	4153.73	3541.73	5283.45	4626.45
AL450306.1	chr10	77782866	77793176	+	4278.72	0.326593	0.101462	0.000529296	0.0119993	3924.19	3751.13	4991.99	4815.09
MMACHC	chr1	45500300	45513382	+	11532.8	0.326456	0.103228	0.000650231	0.0141781	8910.55	10143.6	12532.9	11835.2
AC093909.6	chr4	188740507	188741281	-	1313.97	0.325722	0.126139	0.00385149	0.0554192	1053.82	1045.1	1324.26	1385.48
AC015563.2	chr18	32287437	32290340	+	132.725	0.325655	0.299402	0.0632564	0.35247	88.6881	109.46	133.965	165.192
PKIA-AS1	chr8	78268637	78558503	-	95.3699	0.325382	0.352453	0.0641574	0.355846	68.8637	44.7356	88.7063	94.8523
GALNT16	chr14	69259277	69357033	+	157.603	0.325176	0.282695	0.0613723	0.346089	113.729	160.858	213.619	189.705
AC105020.2	chr15	75636139	75639239	+	156.052	0.32493	0.274368	0.0599968	0.341729	119.99	116.122	178.318	164.126
B3GAT2	chr6	70856679	70957060	-	3974.41	0.324649	0.107504	0.00103647	0.020656	3468.23	3238.1	4262.43	4316.31
C11orf94	chr11	45906513	45907272	-	69.1776	0.324616	0.379018	0.0614277	0.346119	77.2108	62.8203	107.715	132.154
BNIP3L	chr8	26383054	26505636	+	405.13	0.324594	0.203843	0.0357898	0.256571	342.232	289.354	384.696	474.261
TMEM94	chr17	75441159	75500452	+	145.593	0.324305	0.30457	0.0643298	0.356375	93.9051	122.785	132.154	195.033
RHOXF1-AS1	chrX	120036236	120146854	+	54.4465	0.323943	0.416398	0.055101	0.329385	43.8224	34.2656	75.1288	69.2741
CC2D2A	chr4	15469865	15601552	+	192.057	0.323571	0.252215	0.0550867	0.329385	140.858	170.376	222.671	219.546
SNX22	chr15	64151715	64157481	+	27646.7	0.323547	0.095955	0.000315238	0.00795219	23583.7	25087.2	29999.9	31956.7
FARP1	chr13	98142562	98455176	+	9225.1	0.323499	0.0947111	0.000269503	0.00702651	8233.39	8411.25	10329.8	10847.3
TBC1D8B	chrX	106802673	106876150	+	1476.21	0.323367	0.12394	0.00358677	0.0524234	1267.72	1287.82	1651.02	1639.13
ST7L	chr1	112523514	112620825	-	465.767	0.322506	0.181406	0.0261887	0.208852	365.186	414.043	502.367	537.141
STARD5	chr15	81309053	81324183	-	694.41	0.322387	0.176232	0.0237317	0.195462	611.426	608.214	927.795	688.478
RAD51-AS1	chr15	40686183	40695107	-	162.074	0.322381	0.28077	0.0624347	0.34993	152.335	122.785	181.938	220.612
IPO9-AS1	chr1	201688259	201829559	-	340.76	0.321831	0.202582	0.0369389	0.261851	291.106	297.92	434.48	360.226
LINC02885	chr22	34756676	35002862	-	292.576	0.321385	0.219065	0.0442901	0.29247	273.368	247.474	317.713	396.461
AL035252.2	chr20	25139652	25149372	-	37.0687	0.321355	0.508077	0.0324178	0.239662	16.6942	17.1328	30.7756	52.222
CACTIN-AS1	chr19	3607247	3613930	+	450.073	0.320904	0.194991	0.0330614	0.242786	333.885	411.187	451.678	549.93
LENG8-AS1	chr19	54444807	54449045	-	110.395	0.320158	0.309611	0.0669976	0.364556	95.9919	82.8085	137.585	134.285
LINC01309	chr13	103420825	103428298	+	218.14	0.319974	0.275485	0.0626771	0.350538	226.416	170.376	228.102	348.502
ENPP7P12	chr8	12205759	12206389	-	50.7906	0.319654	0.421537	0.0544249	0.327146	41.7356	34.2656	66.9823	75.6687
AP4E1	chr15	50908672	51005895	+	43.2581	0.319513	0.448527	0.0478793	0.305304	26.0847	26.651	54.31	53.2878
AL021155.4	chr1	11907940	11914298	+	63.546	0.319457	0.418303	0.0548782	0.32883	56.343	29.5065	66.0771	92.7208
SDC1	chr2	20200797	20225433	-	59.3164	0.319036	0.486047	0.0378193	0.266526	21.9112	52.3502	82.3701	87.392
AFMID	chr17	78187317	78207701	+	213.954	0.318439	0.234318	0.0522221	0.319156	189.897	208.449	277.886	274.965
PSMD10P1	chr20	50913731	50914411	+	56.6901	0.317488	0.408001	0.0580409	0.336956	41.7356	34.2656	68.7926	70.3399
AC124303.1	chr15	25255579	25257027	+	84.2034	0.317437	0.341143	0.0676796	0.366778	67.8203	73.2903	114.051	110.839
AC022400.1	chr10	73813518	73814737	+	84.7826	0.317369	0.361018	0.0661911	0.361965	60.5166	73.2903	91.4218	131.088
GTF2IRD1P1	chr7	66809993	66844882	-	2525.16	0.31682	0.113072	0.0021271	0.0356725	2258.94	2150.17	2720.93	2900.99
AC004707.1	chr17	50396438	50397888	+	758.907	0.31675	0.156554	0.0164523	0.153784	527.955	619.636	743.141	754.555
NMNAT3	chr3	139560180	139678017	-	2839.71	0.316518	0.121155	0.00369882	0.0536062	2413.36	2381.46	3302.05	2831.71
AC008914.1	chr5	55936143	55941727	+	1450.93	0.315818	0.124588	0.0045848	0.0622562	1108.08	1062.23	1351.41	1431.31
RNF14P3	chr7	98998538	98999930	-	44.6687	0.315225	0.452043	0.0465801	0.299713	37.562	24.7474	76.034	52.222
UQCC1	chr20	35302566	35412031	-	57.4578	0.315151	0.415177	0.0564511	0.333507	35.4753	44.7356	74.2236	77.8002
ZNF540	chr19	37551406	37614179	+	38.7999	0.314892	0.472131	0.0406997	0.278207	28.1715	23.7956	47.0686	69.2741
RPAP2	chr1	92299059	92402056	+	1353.29	0.31478	0.1259	0.00509085	0.0672397	1186.33	1167.89	1547.83	1465.41
ELF3-AS1	chr1	201995696	202010463	-	377.232	0.314463	0.191637	0.0350403	0.253274	329.711	330.282	410.945	469.998
FHOD1	chr16	67229387	67247481	-	111.262	0.314236	0.317342	0.0704915	0.373857	83.4712	107.556	143.921	150.272
GSK3A	chr19	42226225	42242625	-	326.945	0.313939	0.212114	0.0455313	0.296476	311.974	266.51	438.1	344.239
ZNF805	chr19	57240632	57262728	+	298.234	0.313891	0.205564	0.0424229	0.284819	259.804	239.859	337.627	334.647
B9D2	chr19	41354417	41364165	-	91.7175	0.313871	0.355669	0.068418	0.368461	51.1261	89.4713	129.439	104.444
ZNF546	chr19	39984134	40021038	+	163.846	0.313741	0.287866	0.0686489	0.369045	133.554	162.762	172.887	266.439
TMX2	chr11	57712593	57740973	+	1339.59	0.31333	0.127052	0.00562349	0.0722131	1101.82	1167.89	1497.14	1408.93
HOXB2	chr17	48540894	48544989	-	212.41	0.313136	0.247133	0.0593954	0.340428	179.463	148.484	218.145	244.058
AL365229.1	chr20	61267525	61271827	-	153.223	0.312906	0.298562	0.0702536	0.373667	136.684	137.062	155.689	255.781
AP003392.1	chr11	119003742	119004893	-	131.353	0.312795	0.290703	0.0696331	0.372179	86.6013	96.134	125.818	142.811
AC130324.3	chr17	30899110	30899651	+	219.895	0.312772	0.235438	0.0561204	0.332367	166.942	157.051	222.671	227.006
AF131216.1	chr8	11315859	11325429	-	224.55	0.312668	0.254483	0.062598	0.350421	241.023	157.051	300.515	260.044
CLDN18	chr3	137998735	138033655	+	92.5298	0.312653	0.33671	0.0706005	0.373857	67.8203	75.194	123.103	104.444
AC091607.2	chr3	156143570	156540627	+	1989.27	0.312421	0.12139	0.00409606	0.0575645	1519.18	1684.73	2046.58	2048.38
CFHR2	chr1	196943738	196959622	+	74.3601	0.311906	0.372051	0.0663278	0.362219	73.0373	45.6875	91.4218	109.773
C12orf50	chr12	87980035	88034037	-	1843.29	0.311777	0.133015	0.00745976	0.0884592	1528.57	1715.18	1926.19	2245.55
KPNB1	chr17	47649476	47685505	+	213.847	0.311752	0.242924	0.0595833	0.340823	191.984	152.292	251.636	228.072
PPP1R13B	chr14	103733195	103847575	-	770.953	0.3109	0.157258	0.0183005	0.165667	643.771	677.697	800.167	918.682
ERCC4	chr16	13920154	13952348	+	111.066	0.310885	0.317132	0.0721924	0.378566	86.6013	99.9413	119.482	167.324
LGALS8	chr1	236518000	236552981	+	2633.57	0.310851	0.113496	0.00262619	0.0417633	1894.8	2088.3	2512.74	2549.29
ENO2	chr12	6913745	6923698	+	58.7794	0.310726	0.420913	0.0551251	0.329385	45.9091	41.8802	58.8358	109.773
ZNF215	chr11	6926404	7001004	+	117.677	0.310696	0.304751	0.0719123	0.378093	103.296	83.7604	128.534	153.469
AC012615.2	chr19	1815249	1815873	+	218.237	0.310609	0.242032	0.0598432	0.341486	146.075	166.569	201.852	235.532
AC022966.1	chr17	78855478	78855844	+	1535.65	0.310494	0.132891	0.00800413	0.0924462	1395.01	1598.11	1821.19	2017.48
CHRNB1	chr17	7445061	7457710	+	174.301	0.310422	0.255751	0.0643413	0.356375	132.51	142.773	188.275	201.428
AL606534.1	chr1	243135898	243140588	+	138.248	0.310096	0.287337	0.07094	0.374844	110.599	102.797	178.318	136.417
AC019205.1	chr6	73263212	73301789	+	389.316	0.309869	0.207664	0.0458025	0.296781	246.24	330.282	384.696	394.33
AC103591.4	chr1	78022565	78024861	-	82.2163	0.309091	0.353942	0.0703355	0.37378	80.341	57.1093	113.146	112.97
BX664615.2	chr9	39816599	39874562	-	159.792	0.309084	0.302134	0.0726301	0.379123	146.075	107.556	141.206	239.795
SRPK2	chr7	105110704	105399308	-	120.424	0.308569	0.313924	0.0734716	0.381533	104.339	78.0494	137.585	139.614
IFT80	chr3	160256986	160399880	-	324.548	0.308376	0.207658	0.0468213	0.300309	234.763	225.582	295.989	323.99
MYRF	chr11	61752636	61788518	+	295.212	0.308266	0.21258	0.0491655	0.308609	242.066	242.715	296.894	359.16
IDI2	chr10	1018910	1025859	-	415.326	0.308225	0.189295	0.0371796	0.263094	325.538	383.584	440.816	498.774
AC092069.1	chr19	12944118	12944487	-	1783.02	0.308015	0.137924	0.0104458	0.111362	1432.57	1422.97	2055.63	1607.16
MIGA1	chr1	77779624	77879539	+	257.696	0.307928	0.227158	0.0560483	0.332219	223.285	216.064	276.981	325.056
APOLD1	chr12	12725917	12829975	+	30.7872	0.307624	0.588351	0.00806923	0.0931089	10.4339	11.4219	33.4911	67.1426
AC069234.2	chr12	120697124	120699541	-	2781.39	0.307465	0.111787	0.00261125	0.0416487	2432.14	2528.04	3221.49	3059.79
AC096536.3	chr1	54874672	54883664	+	51.5821	0.307032	0.428434	0.053286	0.323689	22.9546	18.0846	45.2583	36.2357
SLC7A6	chr16	68264516	68301823	+	1909.14	0.306906	0.136495	0.0101536	0.109412	1531.7	1794.18	1940.68	2323.35
CLTC	chr17	59619689	59696956	+	573.786	0.306785	0.190632	0.0392799	0.27299	481.003	485.429	722.323	556.325
BEND3	chr6	107065182	107115515	-	53.0695	0.306451	0.415692	0.0567736	0.333765	47.9959	36.1692	87.8011	73.5372
ADAMTSL2	chr9	133532164	133575519	+	51.4469	0.306419	0.416088	0.0570288	0.334477	31.3017	42.832	82.3701	57.5508
AC073349.2	chr7	64835280	64836882	-	110.591	0.306069	0.316174	0.0750254	0.385934	74.0807	61.8684	116.766	90.5893
AC027682.2	chr16	67542123	67542963	-	121.52	0.305905	0.302	0.0752737	0.386399	82.4278	108.508	129.439	156.666
AL049828.1	chr14	39432599	40390547	+	331.657	0.30551	0.202002	0.045615	0.296662	299.453	255.088	391.032	348.502
AL159978.1	chr13	26685640	26698804	-	1534.73	0.305472	0.12569	0.00645687	0.0796898	1309.45	1304.95	1574.99	1751.04
DPYSL2	chr8	26514031	26658178	+	115.326	0.305463	0.360236	0.0704636	0.373857	95.9919	50.4466	114.956	127.891
POTEM	chr14	18967434	19003752	+	444.37	0.305229	0.176067	0.0314049	0.235061	382.924	377.873	484.264	512.629
FBXL3	chr13	76992598	77027195	-	1202.96	0.305141	0.132046	0.00876137	0.0987293	1200.94	1098.4	1408.44	1527.23
ZHX3	chr20	41178448	41317672	-	348.65	0.305116	0.228518	0.05856	0.338503	335.971	298.872	339.437	531.812
ZNF687	chr1	151281618	151292176	+	272.081	0.304963	0.238806	0.0626336	0.350457	181.55	257.944	271.55	339.976
RAVER2	chr1	64745095	64833232	+	127.206	0.304857	0.294217	0.0751617	0.385988	108.513	100.893	148.447	160.929
FTO	chr16	53701692	54158512	+	497.473	0.304822	0.182603	0.0352302	0.254098	465.352	374.066	534.048	571.245
DOP1A	chr6	83067666	83171350	+	649.492	0.304759	0.15544	0.02002	0.175055	521.695	545.394	675.254	704.465
AC009120.3	chr16	74313337	74315634	+	65.288	0.304681	0.3718	0.0684929	0.368672	44.8658	49.4948	79.6546	82.0632
KLHDC2	chr14	49768130	49786385	+	1068.59	0.304603	0.139724	0.0120654	0.123829	954.702	811.904	1158.61	1103.06
CDK6	chr7	92604921	92836573	-	46.3512	0.304515	0.439702	0.0492454	0.308789	29.2149	18.0846	49.7841	49.0248
PAXBP1-AS1	chr21	32728097	32747065	+	721.402	0.30446	0.15838	0.0216196	0.184103	638.555	649.143	754.003	915.484
LINC01409	chr1	778747	810065	+	199.207	0.304443	0.248913	0.0655733	0.359729	171.116	149.436	200.042	249.387
ITGB1	chr10	32887273	33005792	-	860.098	0.304353	0.169913	0.0281254	0.218999	972.439	716.722	1186.67	1014.6
AL136295.2	chr14	24139445	24140444	+	46.9646	0.304175	0.433481	0.0513516	0.315756	23.998	24.7474	38.017	59.6823
AC105020.6	chr15	75639760	75640976	+	250.454	0.304037	0.307439	0.0758942	0.387276	178.42	204.642	193.706	385.804
AL136419.3	chr14	24007185	24027782	+	618.834	0.303878	0.176336	0.0325469	0.239884	566.561	479.718	733.185	636.256
SERHL	chr22	42500568	42512560	+	1282.89	0.303774	0.133868	0.00988728	0.107117	1019.39	1117.44	1287.15	1440.9
PRPF3	chr1	150321479	150353233	+	40.1662	0.303307	0.448658	0.046067	0.297523	22.9546	31.4101	47.9738	70.3399
AC068448.1	chr15	32182551	32186475	+	906.058	0.303175	0.140999	0.0131723	0.132048	784.629	775.735	994.778	1002.88
AC107871.1	chr15	68184032	68229718	-	160.247	0.303051	0.266204	0.0720257	0.378227	123.12	136.111	185.559	183.31
AL157997.1	chr14	66248811	66278875	+	189.919	0.302993	0.258387	0.0702588	0.373667	140.858	145.629	229.007	176.916
CREB1	chr2	207529737	207605988	+	416.699	0.302937	0.187614	0.0391707	0.272702	318.234	303.631	373.834	447.618
AC138028.1	chr16	88742767	88745748	+	41.2937	0.302725	0.449151	0.0457593	0.296781	28.1715	26.651	52.4996	66.0769
AC138150.1	chr17	45150400	45161510	-	302.015	0.302569	0.239088	0.0644983	0.356554	215.982	225.582	353.92	256.847
KCTD21-AS1	chr11	78139771	78175323	+	325.812	0.302518	0.235456	0.0631197	0.352027	221.199	324.571	317.713	436.96
SNAP25	chr20	10218830	10307418	+	42.3948	0.302209	0.439562	0.0487779	0.307437	30.2583	27.6028	55.2151	66.0769
AC116317.1	chr4	6292369	6308636	-	118.69	0.302159	0.303284	0.0772972	0.391289	69.9071	70.4348	109.525	102.313
MAVS	chr20	3846799	3876123	+	187.931	0.302121	0.248687	0.0681047	0.367924	179.463	188.461	257.972	255.781
AL356481.2	chr9	128595893	128596633	+	177.23	0.301911	0.252799	0.0695055	0.371827	146.075	167.521	226.292	212.085
ALDH3B1	chr11	68008578	68029282	+	288.483	0.301654	0.209632	0.0520323	0.318446	271.281	261.751	336.722	380.475
TSR2	chrX	54440404	54448032	+	783.758	0.301642	0.146064	0.0160821	0.151145	695.941	702.445	872.58	920.813
PAQR4	chr16	2969270	2973484	+	370.296	0.301086	0.218023	0.0565688	0.333712	249.37	287.45	318.618	408.185
LINC02043	chr3	186810880	186825521	-	378.413	0.300905	0.201904	0.0483766	0.306374	290.062	335.993	372.023	464.67
AC092683.2	chr2	97421075	97434847	+	41.8204	0.30084	0.431876	0.0517561	0.31695	30.2583	28.5547	60.6461	57.5508
DENND4C	chr9	19230435	19373545	+	310.795	0.300748	0.220806	0.0581843	0.337377	323.451	268.414	422.713	379.409
AC010973.2	chr7	151074742	151076530	-	952.024	0.300489	0.148765	0.0185146	0.166853	694.898	728.144	998.398	824.895
AC008403.2	chr19	48465348	48469693	-	615.836	0.299839	0.16283	0.026266	0.20933	548.823	546.346	733.185	684.215
AL807752.3	chr9	137063535	137064581	+	807.867	0.299523	0.163479	0.0267465	0.211465	616.643	687.216	748.572	941.063
ASB3	chr2	53532672	53860160	-	799.844	0.299433	0.145567	0.016573	0.154553	741.85	681.505	927.795	893.104
AC098484.4	chr1	42658687	42682160	-	297.304	0.299409	0.21023	0.0538221	0.325648	259.804	248.426	308.662	373.015
FP700111.1	chr1	144641371	144919902	+	50.5551	0.299359	0.416616	0.0566247	0.333712	37.562	30.4583	49.7841	83.129
LINC00624	chr1	147258885	147517875	-	142.82	0.299142	0.271103	0.0758219	0.387129	127.294	115.17	165.645	180.113
AC099535.2	chr3	27369568	27387960	+	37.2157	0.298181	0.444102	0.0467647	0.300309	27.1281	21.8919	57.0255	47.959
AC010976.1	chr2	127455394	127514623	+	122.682	0.298162	0.29742	0.0796794	0.396032	84.5146	98.9895	139.396	133.22
ZNF433-AS1	chr19	11987617	12046275	+	106.63	0.297473	0.32019	0.0795479	0.395912	81.3844	80.9049	130.344	121.496
ZNF814	chr19	57848731	57889074	-	5888.99	0.29729	0.109323	0.00298044	0.0458179	4760.99	5241.68	5882.67	6687.62
PBK	chr8	27809624	27838082	-	37.0824	0.297224	0.448508	0.0451588	0.29559	23.998	22.8437	44.3531	58.6166
FAM122C	chrX	134796395	134854835	+	511.468	0.296996	0.180189	0.0382275	0.268305	422.573	446.405	502.367	635.191
C21orf62	chr21	32790673	32813743	-	327.932	0.296951	0.207105	0.0535878	0.325195	297.366	255.088	331.291	408.185
AC244669.1	chr1	120267334	120341871	-	29.7713	0.296857	0.490769	0.02872	0.221467	10.4339	15.2292	39.8273	29.8412
PLCD4	chr2	218607855	218637184	+	330.817	0.296709	0.199566	0.0499941	0.311057	259.804	251.281	328.575	348.502
DFFB	chr1	3857267	3885429	+	91.1439	0.296206	0.332664	0.0791825	0.395834	67.8203	59.013	92.3269	108.707
TUBA4A	chr2	219249710	219278170	-	24.7935	0.296185	0.526314	0.0162562	0.152424	12.5207	11.4219	58.8358	22.3809
AC243562.3	chr15	84422618	84425882	+	255.133	0.296131	0.234365	0.0671943	0.365297	199.287	187.509	227.197	304.806
REP15	chr12	27696447	27697596	+	185.801	0.295936	0.255297	0.0744785	0.384211	127.294	146.581	169.266	216.348
AC007679.1	chr2	205989585	206000858	+	128.481	0.295586	0.286712	0.0807174	0.398424	118.946	94.2304	148.447	161.995
PLPP5	chr8	38263130	38269243	-	158.339	0.295297	0.284983	0.0807883	0.398424	196.157	117.074	241.679	214.217
PRSS40A	chr2	130570829	130584161	+	59.5151	0.295272	0.381963	0.0685834	0.368858	42.779	44.7356	91.4218	62.8796
BHLHE40-AS1	chr3	4896809	4980414	-	83.4549	0.295097	0.354532	0.0755106	0.386956	90.7749	51.3984	104.094	130.022
CTNS	chr17	3636459	3663103	+	1373.07	0.29506	0.125065	0.00815129	0.0937865	1060.08	1026.06	1348.7	1284.24
RUNX2	chr6	45328157	45664349	+	22.0029	0.294542	0.555744	0.00768986	0.0903801	15.6508	3.80729	52.4996	39.433
AL355916.1	chr14	61570405	61658696	+	1043.57	0.294406	0.138838	0.0146559	0.142173	989.133	883.291	1183.05	1196.84
RTEL1-TNFRSF6B	chr20	63659300	63698684	+	313.711	0.29437	0.21672	0.0608669	0.344426	270.238	272.221	340.342	389.001
GNPNAT1	chr14	52775193	52791668	-	133.131	0.293892	0.279144	0.0808991	0.398644	104.339	110.411	145.732	164.126
ZNF394	chr7	99473877	99504857	-	514.143	0.293209	0.168632	0.0331768	0.243406	431.963	424.513	558.487	547.799
PLOD3	chr7	101205977	101218420	-	140.483	0.292543	0.273522	0.0811251	0.399594	117.903	107.556	159.309	163.061
SCUBE3	chr6	35213956	35253079	+	180.004	0.292273	0.24511	0.0744676	0.384211	156.508	155.147	212.714	218.48
XIAP	chrX	123859724	123913976	+	193.771	0.291951	0.25863	0.0784268	0.394194	185.723	134.207	197.326	252.584
SDHC	chr1	161314381	161363206	+	85.59	0.291909	0.34009	0.0799522	0.396571	55.2997	53.302	74.2236	101.247
AC008735.2	chr19	55661901	55674715	-	229.499	0.291587	0.232489	0.0702834	0.373667	165.899	177.039	243.49	224.875
AC078909.1	chr15	37099339	37100173	+	121.645	0.291319	0.316754	0.0833661	0.405989	54.2563	76.1458	119.482	83.129
FAM95B1	chr9	40321299	40329221	+	127.528	0.29094	0.282895	0.0835856	0.406565	107.469	95.1822	139.396	154.535
VRK2	chr2	57907629	58159920	+	541.825	0.290884	0.17512	0.0387367	0.270932	486.22	449.26	647.194	563.785
ZNF750	chr17	82829434	82840022	-	28.7902	0.29018	0.472808	0.0321444	0.238958	12.5207	18.0846	35.3015	46.8933
ZDHHC3	chr3	44915257	44976185	-	48.6799	0.290098	0.401234	0.0625644	0.350396	28.1715	35.2174	55.2151	63.9454
SDCBP2-AS1	chr20	1325405	1378735	+	225.698	0.289843	0.257372	0.0798292	0.39645	193.027	211.305	220.861	348.502
AL022151.1	chrX	96127747	96372889	-	352.602	0.28963	0.193853	0.0513988	0.315885	297.366	293.161	402.799	373.015
SYNE2	chr14	63761899	64226433	+	279.184	0.289608	0.241474	0.0751139	0.385951	250.414	185.605	266.119	335.713
ZNF490	chr19	12576100	12640098	-	119.275	0.289546	0.336609	0.08171	0.401164	115.816	66.6276	117.672	173.718
BLOC1S6	chr15	45587214	45615945	+	2548.33	0.289366	0.107484	0.00347607	0.0516188	2262.07	2188.24	2763.47	2789.08
AL157938.2	chr9	131132852	131167505	-	127.758	0.288443	0.297148	0.0859158	0.4136	98.0786	91.3749	117.672	163.061
MYH11	chr16	15703135	15857028	-	362.921	0.288356	0.201801	0.0573171	0.335169	342.232	279.836	432.669	387.935
PRC1-AS1	chr15	90966340	90988625	+	1848.87	0.288342	0.131339	0.0120812	0.123874	1447.18	1679.97	1882.75	2070.76
L1TD1	chr1	62194849	62212328	+	61.6631	0.288175	0.371638	0.0731221	0.380867	46.9525	41.8802	72.4133	83.129
AC109642.1	chr2	30343222	30348298	-	64.9954	0.287872	0.35785	0.0772794	0.391289	50.0827	46.6393	75.1288	87.392
IRF1	chr5	132481609	132490777	-	94.6687	0.287508	0.325028	0.0837501	0.406873	87.6447	63.7721	121.292	115.102
RUSC1-AS1	chr1	155316863	155324176	-	2452.45	0.287376	0.117246	0.00664743	0.0812537	1794.63	2049.27	2414.08	2399.02
ELMOD3	chr2	85354394	85391752	+	277.761	0.287305	0.212875	0.0644203	0.356485	268.151	243.666	316.808	366.62
LINC02503	chr4	103961616	104037543	+	851.141	0.28723	0.149064	0.023528	0.194582	777.325	714.818	991.157	905.893
GINS3	chr16	58295080	58406147	+	52.9172	0.287097	0.38997	0.0668756	0.364221	34.4319	36.1692	59.741	72.4714
SNED1	chr2	240998618	241095568	+	376.505	0.286626	0.223034	0.0698829	0.372397	248.327	395.006	429.954	439.092
AL590807.1	chr13	80697177	81017737	-	1613.23	0.286391	0.133908	0.0147128	0.14261	1419.01	1387.76	1898.13	1639.13
AC008946.1	chr19	8008729	8016025	+	120.619	0.286053	0.294142	0.0877132	0.417712	110.599	92.3268	130.344	169.455
GPLD1	chr6	24424565	24495205	-	219.695	0.286032	0.236885	0.0765079	0.389254	170.073	193.22	225.386	272.834
PIK3CD	chr1	9651731	9729114	+	104.727	0.285905	0.349082	0.0808425	0.398528	61.56	101.845	179.223	90.5893
AC124944.1	chr3	195937243	195938739	+	27.5899	0.285852	0.471523	0.0303454	0.229407	11.4773	15.2292	32.586	41.5645
AC016074.2	chr8	125648327	126008930	+	248.63	0.285813	0.230391	0.0743446	0.384106	228.502	197.027	329.48	247.255
POLR2A	chr17	7484366	7514616	+	92.6037	0.285691	0.341256	0.0821745	0.402789	67.8203	47.5911	71.5081	117.233
NKIRAS1	chr3	23889951	23946591	-	3862.79	0.285046	0.126714	0.0113432	0.118216	3382.67	3046.78	4352.94	3713.09
MAPT	chr17	45894551	46028334	+	125.151	0.28484	0.287029	0.0881914	0.418699	123.12	104.7	143.921	189.705
CENPO	chr2	24793136	24822376	+	1882.63	0.284226	0.132075	0.0143828	0.1402	1543.17	1630.47	1780.46	2213.58
AC005726.4	chr17	28607963	28609730	+	232.81	0.283925	0.222666	0.0721841	0.378566	171.116	179.894	231.723	239.795
SERPINB9	chr6	2887270	2903309	-	49.3344	0.283867	0.407404	0.0595437	0.340823	23.998	43.7838	56.1203	77.8002
AL133230.1	chr20	50570975	50578041	-	254.42	0.283828	0.215599	0.0687082	0.369199	200.331	195.124	256.162	271.768
AC012184.1	chr16	70379457	70399502	+	206.291	0.283745	0.251531	0.0834183	0.406079	158.595	191.316	265.214	220.612
ASB18	chr2	236194872	236264409	-	33.9379	0.283705	0.474487	0.0278781	0.217717	6.26034	31.4101	57.0255	53.2878
OVCH1	chr12	29412474	29497686	-	106.676	0.282919	0.349306	0.0816295	0.401096	99.122	63.7721	138.49	127.891
AMN	chr14	102922663	102933596	+	1869.46	0.282645	0.123858	0.0105701	0.112189	1478.48	1719.94	1978.69	2028.13
KLHL12	chr1	202891116	202928636	-	44.0955	0.282135	0.404454	0.0608701	0.344426	33.3885	33.3138	70.603	60.7481
NUMA1	chr11	72002864	72080693	-	943.379	0.281878	0.142736	0.0261482	0.208666	805.497	853.785	969.433	1111.58
DPP9-AS1	chr19	4679282	4685948	+	371.81	0.28182	0.185923	0.0523253	0.319577	329.711	316.005	418.187	420.974
PDHA1	chrX	19343893	19361718	+	307.228	0.281547	0.203379	0.0637495	0.354236	293.193	266.51	342.153	397.527
ING1	chr13	110712736	110723339	+	278.713	0.281343	0.216146	0.071202	0.375898	256.674	273.173	336.722	370.883
PSMB7	chr9	124353465	124415444	-	649.412	0.28065	0.170519	0.0422905	0.284089	642.728	620.588	716.892	904.827
POTEC	chr18	14507339	14543585	-	587.444	0.280455	0.165617	0.038852	0.271424	518.565	483.526	593.789	690.61
AC016727.1	chr2	61471188	61484130	+	467.233	0.280402	0.220303	0.0741216	0.383848	410.052	317.909	595.599	376.212
SPDYE2	chr7	102551232	102562308	+	382.165	0.28021	0.199297	0.0622555	0.349152	246.24	289.354	331.291	374.08
ASB8	chr12	48147789	48181213	-	160.891	0.280003	0.263512	0.0895519	0.421968	124.163	161.81	186.464	216.348
TMEM41A	chr3	185476496	185499057	-	91.5367	0.279018	0.318656	0.0905272	0.424044	82.4278	63.7721	98.6631	127.891
AKT1	chr14	104769349	104795751	-	141.632	0.278893	0.29647	0.092714	0.427852	132.51	73.2903	143.921	160.929
PACSIN2	chr22	42835412	43015149	-	34.3453	0.278259	0.434701	0.044379	0.292897	19.8244	20.9401	44.3531	53.2878
KF459542.1	chr11	47577725	47578277	+	172.443	0.278236	0.249891	0.087646	0.417712	126.25	141.822	178.318	193.968
CRLF3	chr17	30769388	30824692	-	148.865	0.278014	0.291539	0.0937413	0.430525	112.686	115.17	171.982	163.061
PIGCP1	chr11	33075566	33076460	-	970.063	0.277905	0.155136	0.0329435	0.242068	755.414	809.049	966.717	1017.8
AC008507.2	chr19	30028741	30029916	-	51.0238	0.277412	0.400987	0.0619345	0.347675	31.3017	34.2656	88.7063	41.5645
AC013489.3	chr15	88477871	88478387	-	700.205	0.277362	0.150383	0.0293988	0.225312	605.166	578.708	734.09	762.016
TRIM56	chr7	101085481	101097967	+	1415.89	0.277131	0.123915	0.0121555	0.124134	1131.03	1207.86	1463.65	1452.63
TCL6	chr14	95650498	95679833	+	91.6115	0.276987	0.31508	0.0924174	0.427453	71.9939	62.8203	97.7579	108.707
FAAP20	chr1	2184461	2212720	-	296.743	0.276898	0.214006	0.0741401	0.383848	279.628	332.186	357.541	456.144
AIDA	chr1	222668013	222713210	-	227.658	0.276897	0.241376	0.0860968	0.413773	137.727	131.351	183.749	184.376
RLIMP2	chr1	113125321	113126883	-	329.808	0.276309	0.201622	0.0670677	0.364773	291.106	271.269	330.386	408.185
DCAF10	chr9	37800554	37867666	+	177.969	0.276269	0.263625	0.0925529	0.427587	196.157	134.207	209.999	252.584
AC092111.1	chr12	8217758	8221115	+	133.306	0.276244	0.277222	0.0945409	0.431355	108.513	111.363	154.783	158.798
ARRDC3-AS1	chr5	91380349	91612566	+	147.583	0.2761	0.279594	0.0948489	0.431448	102.252	160.858	177.413	203.559
LPP-AS2	chr3	188151206	188154057	-	53.4854	0.275905	0.379029	0.072538	0.379123	49.0393	39.0247	94.1373	66.0769
ACOT13	chr6	24667035	24705065	+	597.463	0.275899	0.176201	0.0499177	0.311056	485.176	494.948	679.78	578.706
AF111169.1	chr14	76778952	76782249	+	126.142	0.275562	0.292076	0.0956666	0.433502	91.8183	105.652	126.723	164.126
PAQR9-AS1	chr3	142960650	143001559	+	83.504	0.27552	0.330565	0.0902445	0.422918	63.6468	66.6276	105.904	103.378
TRIM22	chr11	5689697	5737089	+	111.416	0.275509	0.306883	0.0945847	0.431355	80.341	92.3268	118.577	141.746
MSH3	chr5	80654652	80876815	+	96.494	0.275321	0.319611	0.0934237	0.430292	89.7315	54.2539	108.62	112.97
TMEM45A	chr3	100492619	100577444	+	10251.6	0.275214	0.0998515	0.00291855	0.0454676	8642.4	9303.11	10744.3	11380.1
AC100830.3	chr15	64695041	64695594	+	42.0626	0.274933	0.398469	0.0620199	0.347993	26.0847	24.7474	50.6893	50.0905
PODNL1	chr19	13931187	13953392	-	38.4492	0.274646	0.433164	0.0434765	0.289475	14.6075	22.8437	34.3963	52.222
DCAF1	chr3	51395867	51500002	-	849.471	0.274583	0.149224	0.0299896	0.22743	748.11	760.506	879.821	1024.19
CLEC2D	chr12	9664969	9699553	+	165.76	0.274501	0.251003	0.0911982	0.425404	130.424	142.773	184.654	191.836
AC098595.1	chr4	30718805	30721970	-	497.14	0.274447	0.176534	0.0509474	0.314013	367.273	390.247	494.221	479.59
BASP1	chr5	17065598	17276843	+	967.884	0.273811	0.166128	0.0437802	0.290647	694.898	700.541	1043.66	732.174
CFLAR-AS1	chr2	201140278	201157823	-	209.251	0.27381	0.239761	0.0885269	0.418728	156.508	182.75	215.43	247.255
STX17-AS1	chr9	99397024	99906605	-	773.404	0.273685	0.144282	0.0269097	0.212215	686.55	673.89	842.71	865.394
RABGEF1	chr7	66682164	66811464	+	571.139	0.273498	0.161964	0.0407525	0.278379	474.742	514.936	606.461	650.111
AC245060.6	chr22	22264601	22273020	+	256.14	0.273382	0.214257	0.0777374	0.391996	223.285	232.245	286.938	316.53
EIF4ENIF1	chr22	31436977	31496108	-	129.63	0.273284	0.274619	0.0966506	0.435071	107.469	101.845	137.585	161.995
P4HA3	chr11	74235801	74311640	-	42.822	0.27316	0.408514	0.0567992	0.333765	26.0847	28.5547	46.1635	67.1426
MXD3	chr5	177301461	177312757	-	5631.35	0.272916	0.101034	0.00352376	0.0520587	4059.83	4301.28	5090.65	5201.96
AL603839.2	chr1	40515754	40517174	-	109.871	0.272859	0.29178	0.0979625	0.437111	88.6881	86.6158	141.206	118.299
PHC1	chr12	8913896	8941467	+	9057.27	0.272309	0.0955963	0.00232598	0.0381069	7277.64	7598.4	8895.07	9364.8
AL136295.22	chr14	24188914	24193106	+	2307.62	0.271961	0.125808	0.0142222	0.138856	1950.1	2214.89	2424.03	2764.57
MYO1C	chr17	1464186	1492686	-	183.477	0.271824	0.308424	0.0966477	0.435071	187.81	86.6158	195.516	217.414
IFT172	chr2	27444377	27489805	-	260.827	0.271764	0.211195	0.0772303	0.391289	252.5	235.1	342.153	301.609
LINC01206	chr3	181952343	182035644	+	361.023	0.271749	0.1862	0.0607041	0.344133	315.104	307.439	389.221	413.513
AL359813.1	chr6	43370026	43425283	+	64.3265	0.271649	0.349444	0.0859238	0.4136	50.0827	50.4466	84.1804	84.1947
KIAA1328	chr18	36829106	37232172	+	477.136	0.271316	0.171865	0.0501081	0.311541	439.267	401.669	507.798	566.982
STARD4-AS1	chr5	111510396	111739726	+	3234.8	0.271302	0.119392	0.0114606	0.119131	3360.76	2893.54	3609.8	4134.07
TNFAIP8L1	chr19	4639516	4655568	+	205.695	0.270634	0.244208	0.0931889	0.429538	131.467	153.243	221.766	167.324
GAS5	chr1	173858559	173868882	-	306.315	0.270086	0.196991	0.0697654	0.372325	276.498	283.643	364.782	364.489
HRH1	chr3	11137093	11263557	+	35.1871	0.269801	0.414029	0.0525488	0.320268	18.781	25.6992	54.31	42.6302
ZNF585A	chr19	37106734	37172741	-	104.675	0.269657	0.298247	0.0999861	0.442272	83.4712	83.7604	140.301	110.839
ZNF451-AS1	chr6	57114894	57174236	-	350.209	0.269497	0.195191	0.0698149	0.372325	263.978	299.824	354.825	377.278
CERS6-AS1	chr2	168771951	168786961	-	5492.12	0.2691	0.102139	0.00394641	0.0561153	4935.23	4723.89	5636.47	6252.79
KPNA5	chr6	116681187	116741867	+	1787.35	0.268651	0.123704	0.0148438	0.143419	1487.87	1681.87	1876.41	2052.65
NSUN5P2	chr7	72947581	72954790	-	3472.57	0.26856	0.114191	0.0103124	0.110396	2603.26	2952.55	3595.32	3245.23
PSMD6	chr3	64010550	64024010	-	380.686	0.26845	0.194227	0.0695507	0.371903	375.62	345.511	467.971	467.867
AC009511.2	chr12	27779821	27781067	-	307.931	0.268092	0.225976	0.0883255	0.418699	274.411	280.788	293.274	451.881
OR10H1	chr19	15804549	15815664	-	221.252	0.26804	0.240448	0.094333	0.431294	212.852	164.665	268.834	244.058
MTND5P11	chr5	134924648	134926459	-	99.9521	0.267737	0.318974	0.0976491	0.436417	86.6013	76.1458	159.309	91.655
DLST	chr14	74881891	74903743	+	173.017	0.267659	0.248776	0.097441	0.436133	126.25	153.243	195.516	190.77
RPGRIP1	chr14	21287939	21351301	+	28.4756	0.267575	0.433591	0.0392133	0.272841	12.5207	18.0846	35.3015	43.696
KCTD19	chr16	67289428	67326760	-	53.4741	0.267572	0.418952	0.048312	0.306374	18.781	50.4466	83.2753	76.7344
TUBB1	chr20	59019429	59026654	+	172.335	0.267388	0.269695	0.101642	0.445674	116.86	134.207	190.99	164.126
AC007485.2	chr17	54956760	54958426	-	62.6745	0.26729	0.35194	0.0864307	0.414551	50.0827	41.8802	85.0856	71.4057
AC139795.2	chr5	177611240	177619754	+	302.853	0.266349	0.197342	0.0740646	0.383786	287.976	322.668	396.463	396.461
U2AF1L4	chr19	35742464	35745445	-	45.11	0.266314	0.388152	0.0669263	0.364333	32.3451	26.651	52.4996	62.8796
AC105206.2	chr8	22254576	22275162	-	113.334	0.2661	0.288373	0.103248	0.449912	98.0786	99.9413	139.396	148.14
AK4	chr1	65147549	65232145	+	53.0423	0.265815	0.411924	0.0524076	0.319803	14.6075	56.1575	96.8528	57.5508
MIR1302-9HG	chr9	27657	30891	+	866.147	0.265731	0.14787	0.0344447	0.249847	716.809	745.277	878.011	953.852
AC027277.1	chr16	10529440	10532082	+	435.843	0.265488	0.175634	0.0580994	0.337133	369.36	402.621	510.514	474.261
ITGB3BP	chr1	63440770	63593721	-	259.648	0.265467	0.215242	0.0859863	0.413643	217.025	237.004	300.515	300.543
AL591135.1	chr6	80064286	80070199	-	24.5065	0.265462	0.464042	0.0191653	0.170048	5.21695	11.4219	21.724	37.3015
LINC01249	chr2	4628216	4656498	-	66.1328	0.265439	0.340244	0.0918789	0.42622	52.1695	45.6875	73.3185	89.5235
GPSM2	chr1	108875350	108934545	+	4410.78	0.265343	0.100313	0.00441598	0.0605608	3921.06	4154.7	4901.47	4978.15
PHACTR2P1	chr10	119793589	119816642	-	29.704	0.265243	0.424902	0.0431219	0.288709	19.8244	14.2773	37.1118	45.8275
AL359258.2	chr1	108199926	108201491	+	214.268	0.265218	0.227167	0.0920438	0.426543	198.244	182.75	234.438	273.899
TRIO	chr5	14143342	14532128	+	197.297	0.265086	0.308541	0.101564	0.445492	108.513	206.545	190.085	290.951
CNTD1	chr17	42798800	42811587	+	1999.95	0.264927	0.125679	0.0175927	0.160942	1656.9	1539.1	2098.18	1852.28
SF3B2	chr11	66050729	66069308	+	214.722	0.264488	0.228305	0.093179	0.429538	158.595	158.954	209.093	218.48
AL392086.3	chr10	6824275	7118469	-	11316.1	0.26431	0.102255	0.00514292	0.0676088	9831.86	10265.4	11578.9	13020.3
CDCA3	chr12	6844793	6851292	-	59.7502	0.263895	0.362843	0.0818947	0.401908	35.4753	55.2057	97.7579	62.8796
ULBP3	chr6	150061053	150069121	-	92.822	0.263795	0.301748	0.103801	0.450877	82.4278	80.9049	120.387	124.693
AC007695.1	chr12	106867177	106871505	-	101.178	0.263735	0.341114	0.0922021	0.426948	94.9485	78.0494	133.059	151.337
SLC51A	chr3	196211487	196243178	+	194.426	0.263528	0.23459	0.0967855	0.4353	174.246	158.954	209.999	239.795
ITGB2-AS1	chr21	44921051	44929678	+	207.55	0.263223	0.23716	0.0982564	0.43751	181.55	140.87	230.817	205.691
LINC00452	chr13	113888306	113923512	+	47.8457	0.263111	0.374086	0.0753998	0.386698	33.3885	26.651	59.741	53.2878
AL160412.1	chr20	61432868	61437630	-	76.8906	0.263028	0.320424	0.0999269	0.442172	70.9505	57.1093	98.6631	102.313
AL512770.1	chr10	12244751	12247845	-	184.866	0.262585	0.243124	0.101163	0.445306	163.812	133.255	218.145	185.442
TMEM168	chr7	112762377	112790423	-	32.156	0.262567	0.438658	0.0321636	0.238958	13.5641	31.4101	37.1118	90.5893
GPR155	chr2	174431571	174487094	-	121.757	0.262397	0.277087	0.107002	0.458179	112.686	89.4713	139.396	149.206
AC008985.1	chr19	47661657	47663895	-	223.705	0.262268	0.227229	0.0950461	0.431826	206.591	176.087	255.257	254.716
CICP27	chr1	131025	134836	+	872.831	0.262141	0.142019	0.0318053	0.237173	739.763	715.77	853.572	957.049
PLA2G6	chr22	38111495	38214778	-	201.669	0.262135	0.243532	0.101508	0.44541	162.769	211.305	239.869	270.702
SHISA9	chr16	12901598	13240416	+	2560.3	0.262061	0.10676	0.00743852	0.0883682	2271.46	2327.21	2831.36	2797.61
GEMIN7-AS1	chr19	45076510	45092635	-	1095.63	0.262004	0.132777	0.0247102	0.201244	872.274	948.015	1097.06	1157.41
AL139317.4	chr14	52871458	52872217	+	32.4653	0.261973	0.41614	0.0474646	0.302979	15.6508	26.651	57.0255	43.696
GAS6-AS1	chr13	113815630	113845744	+	191.289	0.261878	0.23038	0.0968907	0.435356	196.157	191.316	257.067	260.044
PLCE1-AS1	chr10	94278681	94287478	-	53.5338	0.261531	0.367483	0.0796427	0.396013	46.9525	34.2656	85.9908	60.7481
ACRV1	chr11	125671522	125680874	-	81.8365	0.261524	0.319099	0.101327	0.445306	54.2563	52.3502	90.5166	74.6029
AC124290.1	chr8	35862123	36191194	+	71.6451	0.261495	0.345736	0.0910828	0.425359	36.5186	66.6276	94.1373	79.9317
AC018695.9	chr16	85699820	85711186	+	31.6875	0.261492	0.413872	0.0486297	0.306986	19.8244	25.6992	61.5513	43.696
AC104971.1	chr18	58670009	58671877	-	172.869	0.261413	0.265994	0.106894	0.457879	102.252	89.4713	138.49	130.022
MIR133A1HG	chr18	21825487	21831539	-	45.473	0.261037	0.38503	0.0683146	0.368398	40.6922	27.6028	62.4565	71.4057
MAX	chr14	65006174	65102695	-	670.833	0.260809	0.160117	0.0484751	0.30667	629.164	513.032	699.693	736.437
AC110285.6	chr17	81395609	81397144	-	42.7481	0.260794	0.403483	0.0556345	0.331607	16.6942	32.362	57.9306	51.1563
AC011611.5	chr12	76057538	76058115	+	55.4831	0.260744	0.350978	0.0884972	0.418728	40.6922	49.4948	75.1288	78.8659
DPH1	chr17	2030137	2043898	+	356.827	0.260573	0.185362	0.0705637	0.373857	375.62	347.415	481.548	444.42
RBM15B	chr3	51391285	51397908	+	600.344	0.260567	0.16767	0.0556896	0.331607	561.344	543.49	642.668	752.424
RNU6ATAC38P	chr20	45778698	45778823	+	32.9214	0.260409	0.421271	0.0426422	0.285973	13.5641	22.8437	38.017	53.2878
AC027290.2	chr12	122870059	122888720	-	655.752	0.260166	0.201092	0.0824236	0.403682	526.912	575.852	534.048	899.498
CCT6P3	chr7	65038354	65074713	+	262.522	0.259959	0.214042	0.0907001	0.424558	222.242	214.16	284.222	288.82
ABCC10	chr6	43427366	43450427	+	539.946	0.25995	0.16547	0.0542318	0.326637	463.265	485.429	555.772	641.585
AC010643.1	chr19	49368558	49388091	-	65.1588	0.259715	0.355275	0.0866108	0.414755	57.3864	45.6875	105.904	72.4714
DSG2-AS1	chr18	31542146	31556948	-	72.1651	0.259683	0.328643	0.0990247	0.439805	78.2542	85.664	124.008	140.68
AC010536.1	chr16	87693537	87696147	-	16.3261	0.259466	0.47463	0.00887587	NA	5.21695	5.71093	30.7756	25.5781
AF117829.1	chr8	89585872	89757812	-	3853.75	0.259285	0.100278	0.00480232	0.0646493	3361.8	3460.83	4167.38	4164.97
DDX11	chr12	31073860	31104799	+	59.9667	0.258998	0.349946	0.0894568	0.421685	54.2563	37.1211	87.8011	67.1426
AL136304.1	chr6	43033897	43034405	-	52.0653	0.258705	0.35886	0.084593	0.409483	34.4319	32.362	56.1203	61.8139
AIMP2	chr7	6009255	6023834	+	86.0847	0.258615	0.315486	0.103997	0.451076	64.6902	51.3984	78.7495	100.181
TMEM212	chr3	171843349	171938715	+	501	0.258365	0.170379	0.060049	0.341729	437.18	405.476	569.349	495.577
GRTP1	chr13	113324163	113364148	-	134.531	0.258271	0.270988	0.111073	0.467638	125.207	103.749	154.783	167.324
NIT1	chr1	161118086	161125445	+	308.361	0.258192	0.216239	0.0939742	0.430525	195.114	282.691	303.231	328.253
AL512408.1	chr1	26692132	26694131	-	77.9978	0.258023	0.325118	0.101385	0.445306	65.7336	49.4948	77.8443	103.378
PTGR2	chr14	73851844	73886827	+	189.382	0.258008	0.247797	0.107153	0.458378	149.205	173.232	206.378	234.466
CENPU	chr4	184694085	184734130	-	163.75	0.257736	0.256309	0.109058	0.462574	137.727	137.062	187.369	193.968
AC092143.2	chr16	89919827	89922662	-	147.851	0.257664	0.252565	0.108848	0.462176	142.944	162.762	207.283	213.151
MSH6	chr2	47695530	47810063	+	2695.44	0.257497	0.110275	0.0104628	0.111362	2467.62	2250.11	2872.09	2890.33
AC027601.4	chr17	81262920	81265401	+	34.8935	0.257232	0.40505	0.052344	0.319577	25.0414	15.2292	35.3015	54.3536
CEP350	chr1	179954773	180114875	+	30.1505	0.257219	0.42205	0.0396531	0.27428	21.9112	19.0364	62.4565	40.4987
CNTNAP1	chr17	42682531	42699993	+	80.7105	0.25714	0.341219	0.0943593	0.431294	70.9505	57.1093	74.2236	139.614
AC009088.2	chr16	31182511	31183285	-	372.169	0.25703	0.187562	0.0758334	0.387129	358.926	348.367	436.29	467.867
TSBP1-AS1	chr6	32254640	32407763	+	2070.25	0.256956	0.113995	0.0124112	0.125866	1824.89	1916.97	2211.32	2371.31
EIF2AK4	chr15	39934115	40035591	+	104.93	0.256937	0.297217	0.110196	0.46476	83.4712	83.7604	106.81	142.811
GBX2	chr2	236165236	236168386	-	171.074	0.256865	0.280543	0.111001	0.467638	61.56	112.315	112.241	139.614
AC145676.1	chr7	227554	229557	-	28.0281	0.256837	0.421642	0.039407	0.273275	18.781	12.3737	31.6808	49.0248
AL353784.1	chr10	54486230	54656051	+	30.5192	0.256832	0.409445	0.0489796	0.307859	17.7376	21.8919	38.017	55.4193
AC023818.1	chr16	48343755	48346058	-	94.7938	0.256786	0.295211	0.109996	0.4644	76.1674	82.8085	115.861	120.43
AC123768.4	chr15	32624106	32641615	-	1595.98	0.256705	0.120342	0.0172542	0.159061	1217.64	1159.32	1452.79	1462.22
ADPGK	chr15	72751369	72785846	-	35.2644	0.256621	0.401635	0.0547383	0.328344	22.9546	23.7956	43.448	61.8139
ALG13	chrX	111665811	111760649	+	35.3692	0.256361	0.404704	0.0524573	0.319945	13.5641	26.651	40.7325	51.1563
FXR2	chr17	7591230	7614897	-	94.2075	0.2561	0.340907	0.0947738	0.431448	59.4732	70.4348	69.6978	148.14
C16orf70	chr16	67109941	67148544	+	100.43	0.255972	0.293217	0.111493	0.468451	82.4278	105.652	151.163	126.825
AC006557.6	chr18	14010054	14010917	+	635.161	0.255716	0.168082	0.0605066	0.343498	499.784	597.744	733.185	650.111
AC092139.1	chr16	81463892	81464859	-	28.355	0.255577	0.419654	0.0400808	0.276011	17.7376	15.2292	37.1118	47.959
PHBP9	chr10	100248271	100249095	+	55.7215	0.255556	0.353095	0.0883883	0.418699	30.2583	38.0729	57.9306	59.6823
REV3L	chr6	111299028	111483715	-	370.306	0.255478	0.211736	0.0942653	0.431203	353.709	289.354	410.04	430.565
SEC24C	chr10	73744372	73772161	+	50.855	0.255431	0.358354	0.0852554	0.411698	36.5186	33.3138	58.8358	65.0111
METTL5	chr2	169810081	169824931	-	464.476	0.255386	0.245503	0.109431	0.463258	374.577	319.812	624.565	316.53
PEX26	chr22	18077920	18131138	+	588.859	0.255368	0.162846	0.0558747	0.332219	512.304	526.358	677.969	625.599
MED4-AS1	chr13	48077137	48079991	+	162.518	0.255215	0.247257	0.109991	0.4644	143.988	145.629	215.43	180.113
AC007383.2	chr2	206115547	206122323	+	608.658	0.255139	0.162802	0.0560481	0.332219	568.647	522.55	622.754	747.095
AC068631.1	chr3	186579476	186772986	-	145.314	0.255043	0.259952	0.112537	0.471006	137.727	109.46	169.266	173.718
AC079336.5	chr17	32495536	32500910	+	193.892	0.255006	0.246561	0.109679	0.463605	171.116	132.303	176.507	237.664
RNF207	chr1	6205475	6221299	+	132.968	0.254357	0.271221	0.114107	0.475103	133.554	95.1822	157.499	165.192
COX11	chr17	54951902	54968703	-	1604.74	0.254333	0.118806	0.0171513	0.158719	1380.4	1413.46	1765.07	1652.99
AL392172.1	chr1	222743356	222773149	-	45.8457	0.254324	0.366248	0.0803085	0.39752	29.2149	35.2174	54.31	63.9454
CLK3	chr15	74598500	74645414	+	691.48	0.254185	0.169089	0.0628647	0.351262	596.819	581.563	652.625	832.355
AC022413.2	chr5	180833928	180835726	-	372.584	0.254137	0.188954	0.079911	0.396571	327.624	333.138	420.902	424.171
MAPK6P3	chr13	42068932	42071093	-	51.9416	0.254103	0.358428	0.0854898	0.412499	34.4319	41.8802	77.8443	55.4193
LINC00491	chr5	102604220	102671765	-	49.8338	0.254077	0.355843	0.0878647	0.417959	37.562	38.0729	64.2668	70.3399
UBXN11	chr1	26281328	26318363	-	2365.73	0.253753	0.122617	0.0204178	0.176613	1778.98	2103.53	2471.1	2287.11
LMLN	chr3	197960200	198043720	+	58.3451	0.25374	0.343835	0.0945774	0.431355	47.9959	49.4948	88.7063	74.6029
C12orf76	chr12	110027028	110073634	-	126.467	0.253573	0.289097	0.113769	0.474188	118.946	91.3749	125.818	180.113
SEPSECS-AS1	chr4	25160641	25201440	+	381.239	0.253279	0.184616	0.0774503	0.391571	337.015	315.053	435.385	394.33
H2BC20P	chr1	149844498	149850937	-	463.308	0.253273	0.184263	0.0792277	0.395834	446.571	440.694	482.454	644.782
SERHL2	chr22	42553617	42574382	+	259.509	0.253179	0.20776	0.0947351	0.431448	208.678	223.678	280.601	280.294
GALNT10	chr5	154190730	154420984	+	177.305	0.253146	0.283041	0.114904	0.477268	121.033	180.846	152.973	284.557
C9orf131	chr9	35041095	35045986	+	114.275	0.252786	0.293846	0.115994	0.478991	90.7749	85.664	148.447	109.773
ACOT9	chrX	23701055	23766475	-	143.593	0.252504	0.262493	0.115688	0.478547	104.339	130.4	177.413	151.337
AC011472.3	chr19	11322156	11324195	+	741.118	0.252376	0.15008	0.0463117	0.298559	610.383	638.673	746.762	804.646
RPL22P12	chr2	110633947	110634333	+	46.7713	0.252245	0.375645	0.0727888	0.379622	33.3885	29.5065	42.5428	80.9975
OPHN1	chrX	68042344	68433913	-	1797.46	0.252229	0.117673	0.0172138	0.158928	1461.79	1503.88	1732.49	1892.78
NOXRED1	chr14	77394021	77423517	-	36.4117	0.251622	0.393052	0.0594996	0.340823	16.6942	33.3138	60.6461	47.959
ATG14	chr14	55366391	55411830	-	179.515	0.251346	0.24063	0.112364	0.470772	157.552	142.773	203.662	199.296
RAB28P5	chrX	136847384	136848034	+	60.6507	0.251292	0.345805	0.0939113	0.430525	36.5186	32.362	65.172	52.222
AL645504.1	chr1	201723294	201737506	-	27.794	0.251182	0.419775	0.0360597	0.257842	19.8244	10.47	38.9221	43.696
LONP2	chr16	48244300	48363122	+	1145.53	0.250456	0.14605	0.0439405	0.291001	1127.9	1121.25	1233.74	1549.61
CSPG4P10	chr15	82459472	82477258	+	567.205	0.250408	0.183805	0.0799244	0.396571	451.788	584.419	644.478	673.558
MGLL	chr3	127689062	128052190	-	201.36	0.250377	0.23839	0.112729	0.471463	139.814	184.654	198.231	239.795
CASR	chr3	122183668	122291629	+	1067.02	0.250261	0.140828	0.0389241	0.27177	934.877	930.882	1049.09	1253.33
AC005261.5	chr19	57293083	57294469	-	1272.14	0.250162	0.144383	0.0426025	0.285866	1252.07	1073.66	1476.33	1396.14
AL031670.1	chr20	3921279	3923400	-	128.64	0.24988	0.283564	0.118219	0.484037	113.729	115.17	181.033	148.14
APC2	chr19	1446302	1473244	+	554.807	0.24979	0.166744	0.0650264	0.358195	475.786	529.213	611.892	649.045
AC010642.2	chr19	58309727	58327248	-	1835.7	0.249686	0.121202	0.0209655	0.180187	1555.69	1686.63	1909.9	2051.58
ALDOC	chr17	28573115	28576948	-	27.3527	0.249654	0.411281	0.0420878	0.2832	11.4773	15.2292	37.1118	31.9727
AP4S1	chr14	31025106	31130996	+	676.052	0.249436	0.16112	0.0598974	0.341486	523.782	624.395	695.168	739.635
TCF7	chr5	134114681	134151865	+	309.678	0.249427	0.205464	0.0994807	0.440845	287.976	272.221	314.998	411.382
AC016245.2	chr17	80824170	80826900	-	41.8018	0.24889	0.36831	0.0778775	0.391996	26.0847	31.4101	55.2151	54.3536
AL928654.2	chr14	105467793	105470617	-	1569.46	0.248728	0.122328	0.0226145	0.189747	1395.01	1557.18	1777.75	1825.64
CTRL	chr16	67927640	67932365	-	80.2186	0.248417	0.310056	0.112802	0.471463	71.9939	73.2903	102.284	121.496
GLYCTK-AS1	chr3	52288580	52299067	-	85.7385	0.248403	0.305574	0.114265	0.475434	75.1241	59.013	112.241	91.655
NDUFA9	chr12	4649095	4694317	+	1451.66	0.248248	0.135952	0.0356075	0.255731	1188.42	1190.73	1323.35	1599.7
SCAND1	chr20	35953617	35959472	-	313.855	0.248177	0.19612	0.0927167	0.427852	259.804	268.414	314.998	361.291
AC104841.1	chr2	241326334	241327039	-	47.4132	0.248051	0.368505	0.0777673	0.391996	37.562	27.6028	62.4565	60.7481
GSG1	chr12	13083532	13103683	-	87.8827	0.247979	0.30655	0.114453	0.476051	60.5166	67.5794	103.189	92.7208
NUTM2B-AS1	chr10	79661394	79826594	-	326.292	0.247045	0.209371	0.103102	0.449815	283.802	296.017	429.954	320.793
AC022007.1	chr3	10004048	10011209	-	605.706	0.246925	0.159912	0.0612485	0.345861	493.523	423.561	568.444	574.443
OR2L2	chr1	248030070	248042305	+	71.7999	0.246819	0.323701	0.106279	0.456956	62.6034	44.7356	87.8011	83.129
AC009078.3	chr16	75245994	75250077	-	16.4372	0.24671	0.446069	0.0119526	NA	7.30373	8.5664	38.017	34.1042
BISPR	chr19	17405686	17419324	+	42.977	0.246439	0.388224	0.0602391	0.342462	14.6075	39.9765	44.3531	74.6029
CCL20	chr2	227805739	227817564	+	92.8506	0.246183	0.306651	0.115781	0.478688	95.9919	95.1822	157.499	132.154
PALLD	chr4	168497052	168928457	+	70.1724	0.246081	0.392286	0.05636	0.333295	65.7336	18.0846	104.094	83.129
RARB	chr3	25174332	25597932	+	41.4244	0.245859	0.373324	0.0743785	0.384106	30.2583	30.4583	57.0255	63.9454
GPM6B	chrX	13770939	13938638	-	76.9133	0.245832	0.328351	0.105992	0.456956	39.6488	59.9648	89.6114	73.5372
ARHGEF40	chr14	21070273	21090248	+	185.224	0.245799	0.244622	0.11988	0.487961	132.51	156.099	167.456	223.809
MPHOSPH8	chr13	19633659	19673441	+	149.43	0.245784	0.269718	0.12234	0.492219	139.814	96.134	143.921	187.573
IFNLR1	chr1	24154168	24187959	-	296.822	0.245471	0.219188	0.110146	0.46476	228.502	300.776	293.274	400.724
AC105233.4	chr8	8059572	8199973	+	374.355	0.245251	0.18254	0.0849665	0.410814	353.709	328.379	449.868	412.448
PTPMT1	chr11	47565430	47573461	+	1015.72	0.245216	0.138095	0.040468	0.277438	849.319	912.798	1023.74	1139.29
OXSM	chr3	25782917	25794534	+	17.2253	0.245051	0.436853	0.0160652	NA	7.30373	6.66276	27.155	34.1042
AC037459.3	chr8	22565997	22567171	-	48.2296	0.244923	0.351089	0.0911573	0.425404	36.5186	32.362	62.4565	60.7481
AL117209.1	chr14	102933574	102937177	+	602.529	0.244815	0.175805	0.0790165	0.395798	508.131	546.346	578.401	749.227
PINK1	chr1	20633458	20651511	+	318.056	0.24479	0.194901	0.0954999	0.433072	297.366	290.306	346.679	404.987
LINC00910	chr17	43338741	43389199	-	141.373	0.244701	0.2699	0.123899	0.494427	101.209	134.207	140.301	191.836
AC040162.1	chr16	67929614	67936017	-	239.345	0.244698	0.214256	0.110185	0.46476	238.936	244.618	290.558	337.845
ESRP2	chr16	68229033	68238102	-	115.9	0.244599	0.284654	0.122618	0.492842	107.469	90.4231	124.913	161.995
AC005544.2	chr17	67032409	67033290	-	18.5464	0.244507	0.4383	0.0152546	NA	7.30373	14.2773	41.6376	46.8933
AL356737.1	chr13	92658994	92659227	-	582.288	0.244021	0.181896	0.0872178	0.416559	472.656	621.54	623.659	758.818
BBS2	chr16	56466836	56520087	-	75.1861	0.243953	0.328009	0.106739	0.457865	73.0373	46.6393	115.861	78.8659
AL355075.6	chr14	20317949	20319707	+	140.757	0.243677	0.255293	0.12559	0.497548	112.686	136.111	171.982	169.455
PPM1F-AS1	chr22	21938269	21977632	+	1681.96	0.243267	0.132311	0.0356089	0.255731	1430.49	1328.74	1555.98	1817.11
GNRHR2	chr1	145919013	145925341	+	1115.72	0.243227	0.128948	0.0319914	0.238266	1071.56	1011.79	1247.32	1293.83
TERF2	chr16	69355567	69408571	-	58.4921	0.243216	0.366638	0.0788919	0.395378	20.8678	61.8684	82.3701	75.6687
AC112172.2	chr5	29239922	29265940	-	72.0738	0.242976	0.33697	0.101249	0.445306	59.4732	36.1692	69.6978	90.5893
ST20-AS1	chr15	79922771	79926993	+	209.061	0.242733	0.245484	0.124057	0.4948	213.895	162.762	306.851	201.428
RAG1	chr11	36510709	36593156	+	17.9518	0.242385	0.440921	0.0108092	NA	12.5207	5.71093	47.0686	37.3015
AKT3	chr1	243488233	243851079	-	359.51	0.242329	0.19211	0.096514	0.435071	278.585	323.62	407.325	359.16
AC117461.1	chr3	79411714	79470827	+	65.245	0.242286	0.337661	0.101229	0.445306	47.9959	54.2539	107.715	63.9454
SLFNL1	chr1	41015597	41023237	-	315.247	0.241662	0.198945	0.103907	0.451011	261.891	312.198	355.73	379.409
AC022400.7	chr10	73769264	73772862	-	6125.26	0.241612	0.104841	0.0122955	0.125113	4959.23	5441.57	6022.07	6514.97
ZCWPW1	chr7	100400826	100428992	-	217.568	0.241594	0.2444	0.126008	0.497886	191.984	138.014	254.352	189.705
AC008687.2	chr19	49060613	49061132	+	38.0613	0.241475	0.387022	0.0588261	0.339097	19.8244	28.5547	61.5513	46.8933
OSTCP1	chr6	158841117	158857632	-	172.685	0.241301	0.256489	0.127583	0.500944	171.116	138.014	239.869	184.376
AC145207.2	chr17	81867721	81868552	+	4238	0.241272	0.127198	0.0317747	0.237173	3268.94	3920.56	4031.61	4722.37
CNOT7	chr8	17224966	17246878	-	1085.44	0.2407	0.135807	0.0410331	0.279062	1244.76	1068.9	1388.52	1436.64
AC092447.5	chr7	56528253	56538676	-	80.2396	0.240694	0.308341	0.118739	0.485341	66.7769	57.1093	81.4649	111.904
GNRH1	chr8	25419258	25424654	-	53.1584	0.240688	0.359939	0.0830916	0.405471	43.8224	19.0364	51.5945	67.1426
DEGS2	chr14	100143957	100159645	-	478.373	0.240382	0.166042	0.0745582	0.384211	464.308	461.634	547.625	604.284
AC241585.2	chr1	145214851	145215938	+	340.328	0.240323	0.22277	0.118967	0.485613	260.847	189.413	350.299	237.664
AC012615.6	chr19	1822089	1824542	+	214.291	0.240145	0.246396	0.126226	0.497886	142.944	214.16	242.585	241.927
AC125257.2	chr17	41867581	41867736	+	393.976	0.239998	0.178482	0.0873171	0.416648	320.321	333.138	397.368	425.237
KATNAL1	chr13	30202630	30307551	-	17.317	0.239994	0.439222	0.00925274	NA	8.34712	3.80729	17.1982	46.8933
ASS1P12	chr9	32945996	32947222	+	59.7313	0.239878	0.34789	0.0938905	0.430525	20.8678	27.6028	34.3963	53.2878
SPDYE3	chr7	100307702	100322196	+	2226.95	0.239646	0.124379	0.0318645	0.237468	1825.93	1970.27	2092.74	2509.86
SLC9A4	chr2	102473226	102533972	+	241.695	0.239553	0.214423	0.115606	0.478485	224.329	204.642	251.636	303.74
AL662884.5	chr6	32108406	32112849	+	167.742	0.239407	0.240319	0.126167	0.497886	136.684	167.521	204.568	203.559
AC007846.1	chr17	5772234	5930696	+	21.6143	0.239111	0.415597	0.0269226	NA	15.6508	7.61458	39.8273	33.0384
LINC01814	chr2	8461703	8592903	-	844.017	0.2391	0.151835	0.0606276	0.343861	704.288	824.278	879.821	1006.07
AC090984.1	chr15	77484275	77485606	-	1043.68	0.239001	0.135187	0.0418859	0.282915	969.309	884.243	1076.24	1185.12
GAS6	chr13	113820549	113864076	-	22.9754	0.238692	0.412075	0.0299276	0.227238	13.5641	12.3737	28.0601	53.2878
AGK	chr7	141551278	141655244	+	375.893	0.238568	0.186992	0.0969062	0.435356	305.713	323.62	391.937	403.922
AC009053.3	chr16	74422120	74441937	+	62.0586	0.238392	0.346049	0.0959667	0.433883	47.9959	44.7356	92.3269	71.4057
OGN	chr9	92383268	92404696	-	38.2512	0.238201	0.370578	0.0729524	0.380311	15.6508	28.5547	47.0686	41.5645
MAPRE3-AS1	chr2	26984776	27014612	-	101.048	0.237759	0.303198	0.123144	0.493311	94.9485	66.6276	91.4218	154.535
ANKRD37	chr4	185396021	185400628	+	476.924	0.23775	0.172417	0.0842811	0.408301	404.835	386.44	458.014	529.681
AL021877.1	chr22	34589085	34591278	-	51.1041	0.237608	0.343934	0.097197	0.435709	45.9091	30.4583	67.8875	63.9454
AL049840.5	chr14	103696353	103697163	+	58.4055	0.237402	0.330605	0.108011	0.460699	37.562	52.3502	77.8443	71.4057
MPDU1	chr17	7583529	7592789	+	186.924	0.237206	0.236661	0.128401	0.503334	143.988	153.243	171.982	223.809
AC068491.1	chr2	111265283	111279880	+	39.4918	0.237095	0.371572	0.0712049	0.375898	17.7376	19.0364	38.9221	37.3015
HNRNPA1P29	chr13	93394977	93395855	-	30.0293	0.237048	0.387821	0.0538444	0.325648	14.6075	24.7474	56.1203	38.3672
C11orf71	chr11	114391443	114400511	-	57.6008	0.236888	0.336208	0.10369	0.450557	39.6488	36.1692	76.034	54.3536
FBXO15	chr18	74073353	74147843	-	125.82	0.236821	0.265092	0.132901	0.511249	108.513	91.3749	125.818	151.337
AC092881.1	chr12	70321542	70324274	-	258.868	0.236726	0.207717	0.115211	0.477888	274.411	228.437	305.041	341.042
ZFP14	chr19	36334453	36379201	-	53.0947	0.236686	0.34239	0.0986346	0.438546	38.6054	26.651	57.0255	56.4851
SNX29	chr16	11976734	12574287	+	137.36	0.236542	0.260809	0.133597	0.512322	114.773	131.351	169.266	170.521
LINC01588	chr14	49927571	50105043	-	223.624	0.236323	0.222181	0.124172	0.4948	165.899	201.786	255.257	224.875
AC005481.1	chr7	157614023	157618765	+	100.061	0.236214	0.296659	0.127028	0.499415	79.2976	61.8684	100.473	109.773
MPV17L	chr16	15395754	15413271	+	849.098	0.236181	0.152044	0.0642481	0.356186	718.896	825.23	1006.54	890.972
STPG2-AS1	chr4	97366681	97491899	+	129.591	0.236096	0.263506	0.134083	0.513099	100.165	99.9413	133.059	144.943
TNFRSF12A	chr16	3018445	3022383	+	94.8732	0.235968	0.283926	0.131481	0.509107	81.3844	78.0494	112.241	120.43
AL121845.1	chr20	63744689	63745958	+	60.6461	0.235951	0.328338	0.109682	0.463605	39.6488	58.0612	84.1804	77.8002
SIGLEC10	chr19	51410020	51417803	-	41.8487	0.235785	0.357013	0.0852917	0.411708	34.4319	28.5547	54.31	65.0111
ACOT2	chr14	73567620	73575658	+	381.387	0.235756	0.185445	0.0998031	0.441786	316.147	331.234	378.359	436.96
ZBED3-AS1	chr5	77086688	77166909	+	1426.72	0.235603	0.121904	0.0299287	0.227238	1263.54	1330.65	1526.11	1612.49
TMED6	chr16	69343250	69351786	-	70.6093	0.235375	0.31017	0.121179	0.49019	53.2129	54.2539	81.4649	87.392
RHOBTB2	chr8	22987417	23020199	+	272.043	0.235195	0.236065	0.130834	0.50856	279.628	250.329	271.55	432.697
ATL1	chr14	50532509	50634017	+	455.364	0.234856	0.204936	0.116096	0.479086	385.011	351.222	566.634	375.146
CALM2P2	chr10	70163685	70164124	+	76.8854	0.234844	0.306493	0.123884	0.494427	57.3864	65.6757	80.5598	108.707
PEAK1	chr15	77100656	77420144	-	245.831	0.234785	0.21349	0.121656	0.490935	239.98	209.401	263.403	318.661
SAR1AP2	chr10	126272818	126273411	+	43.6022	0.234771	0.355898	0.0862353	0.413984	27.1281	38.0729	55.2151	66.0769
CEP68	chr2	65056366	65087004	+	205.57	0.234644	0.234409	0.131343	0.508815	182.593	189.413	238.964	254.716
GPX2	chr14	64939152	64942905	-	72.937	0.234623	0.313033	0.120087	0.487961	47.9959	54.2539	68.7926	90.5893
AC106791.1	chr5	137809780	137889394	-	987.314	0.234423	0.152246	0.0660212	0.361528	862.883	886.146	1188.48	957.049
SLC13A4	chr7	135681237	135729258	-	139.331	0.234175	0.262668	0.136182	0.516995	129.38	96.134	158.404	151.337
DKK3	chr11	11956207	12009769	-	1880.89	0.23416	0.112656	0.021027	0.180205	1809.24	1724.7	2114.47	2142.17
CNNM3	chr2	96816245	96835382	+	218.095	0.234145	0.24838	0.135525	0.516158	163.812	203.69	314.093	183.31
ABCB5	chr7	20615207	20777038	+	22.6808	0.234122	0.400176	0.0367761	0.261158	10.4339	10.47	35.3015	26.6439
ST7-AS1	chr7	116952446	116954334	-	172.645	0.233475	0.247333	0.136235	0.516995	116.86	96.134	143.016	142.811
CCDC200	chr17	43216941	43305397	-	130.292	0.233365	0.259096	0.137399	0.519198	109.556	100.893	157.499	131.088
AC106760.1	chr5	10652211	10655925	-	205.197	0.233183	0.23763	0.133962	0.512961	142.944	128.496	157.499	204.625
AL033519.5	chr6	35650997	35652856	+	154.709	0.232958	0.249527	0.137034	0.518263	127.294	133.255	153.878	199.296
SEC31A	chr4	82818509	82901166	-	92.4105	0.232894	0.286901	0.134347	0.513295	80.341	80.9049	107.715	126.825
AC009084.3	chr16	66944660	66945096	-	367.524	0.232536	0.195978	0.112626	0.471215	292.149	342.656	355.73	448.683
LINC00294	chr11	33076149	33079454	+	210.733	0.232479	0.23076	0.133192	0.511799	182.593	201.786	224.481	284.557
ANKS6	chr9	98731329	98796965	-	28.4507	0.232459	0.389154	0.0480194	0.305873	12.5207	25.6992	44.3531	54.3536
MT-ND4	chrM	10760	12137	+	12743.8	0.232099	0.102192	0.0137388	0.135345	11394.9	11900.6	14835.7	13029.9
AC004039.1	chr5	132688681	132723725	+	87.6401	0.232062	0.316861	0.119322	0.486406	86.6013	38.0729	100.473	96.9838
TTC39C	chr18	23992773	24135610	+	84.7506	0.23203	0.293034	0.132269	0.51053	69.9071	71.3867	107.715	101.247
SPDYE17	chr7	77022319	77032361	-	177.28	0.23194	0.235823	0.13532	0.515552	162.769	134.207	183.749	211.02
SMARCA5-AS1	chr4	143513472	143514635	-	1067.2	0.231822	0.151113	0.0676472	0.366767	845.146	963.244	1011.98	1204.3
C1QBPP2	chr11	66761575	66762399	-	45.6547	0.231774	0.345832	0.0957562	0.433582	36.5186	31.4101	56.1203	68.2084
EFCAB6-AS1	chr22	43516107	43560063	+	145.566	0.231676	0.263941	0.139292	0.523461	138.771	111.363	193.706	151.337
VPS35L	chr16	19555240	19706793	+	764.681	0.231613	0.150516	0.0665667	0.362867	634.381	736.71	794.736	887.775
AL136295.7	chr14	24201612	24202811	-	204.892	0.231417	0.221289	0.130504	0.508061	173.203	158.002	217.24	215.283
CAPN12	chr19	38730187	38769904	-	4591.3	0.23132	0.101754	0.0138571	0.135955	3975.31	4355.54	4984.75	4972.82
KMT2E	chr7	105014190	105115019	+	830.536	0.230951	0.142928	0.0587438	0.339078	796.106	728.144	983.01	871.788
SNX21	chr20	45833799	45843276	+	378.192	0.230746	0.17857	0.099661	0.441319	318.234	314.101	399.178	390.067
MKS1	chr17	58205441	58219605	-	447.516	0.230414	0.175548	0.0965751	0.435071	405.879	344.56	494.221	436.96
LINC00343	chr13	105702699	105797539	+	289.546	0.230193	0.20197	0.120458	0.488575	254.587	260.799	295.989	360.226
TEX2	chr17	64147227	64263260	-	257.589	0.229993	0.209004	0.125687	0.497548	155.465	160.858	205.473	200.362
AC087203.3	chr8	12412827	12414373	+	88.3286	0.229917	0.315579	0.121731	0.490935	49.0393	85.664	82.3701	131.088
FRMD4A	chr10	13643706	14462142	-	208.06	0.229884	0.279135	0.138682	0.522408	180.506	87.5676	241.679	139.614
ZNF665	chr19	53159213	53193386	-	286.154	0.229806	0.200708	0.120063	0.487961	254.587	260.799	296.894	359.16
AP003096.1	chr11	68612899	68616711	-	144.656	0.229786	0.248241	0.141068	0.527216	133.554	127.544	175.602	177.981
ORC4	chr2	147930396	148021604	-	1901.33	0.229761	0.116496	0.0297652	0.226464	1647.51	1705.67	2057.44	1963.12
PLAC4	chr21	41175231	41186788	-	267.268	0.229715	0.205823	0.123888	0.494427	185.723	211.305	243.49	264.308
HNRNPA1P49	chr6	166334568	166335471	+	113.615	0.229704	0.273788	0.140129	0.525072	104.339	111.363	128.534	176.916
AL133444.1	chr14	54684753	54687931	-	65.707	0.229561	0.333944	0.10616	0.456956	56.343	27.6028	58.8358	84.1947
AL139317.3	chr14	52775237	52777740	+	5128.08	0.229515	0.100341	0.0136615	0.134804	4447.97	4046.2	5144.96	4979.21
CAMSAP3	chr19	7595863	7618304	+	46.0095	0.229465	0.403181	0.0271293	0.213668	13.5641	4.75911	47.0686	13.8548
RPS10P5	chr20	839447	839977	-	66.254	0.229433	0.315994	0.121871	0.491014	46.9525	63.7721	98.6631	77.8002
GTPBP8	chr3	112990984	113015060	+	113.088	0.229392	0.275932	0.140271	0.525114	102.252	86.6158	115.861	152.403
MYLK3	chr16	46702282	46790407	-	141.472	0.229254	0.267013	0.142209	0.52791	119.99	120.881	137.585	198.231
ECHDC2	chr1	52895910	52927212	-	1372.31	0.229133	0.135755	0.0515511	0.316499	1108.08	1377.29	1520.68	1493.12
AC012485.1	chr2	238231684	238255633	+	41.7215	0.229039	0.361688	0.0777858	0.391996	30.2583	31.4101	47.9738	75.6687
HNRNPD	chr4	82352498	82374503	-	191.024	0.228878	0.258181	0.142709	0.528937	198.244	114.219	214.524	214.217
MCC	chr5	113022099	113488823	-	224.539	0.22881	0.226315	0.136218	0.516995	200.331	164.665	209.999	268.571
FMO5	chr1	147175351	147243050	-	370.676	0.2286	0.186719	0.110339	0.465199	338.058	282.691	410.945	366.62
AC018754.1	chr5	87412342	87499340	+	544.552	0.228594	0.160226	0.082356	0.403514	444.484	459.73	530.427	581.903
AC087292.1	chr17	4163910	4164713	+	871.932	0.228471	0.156678	0.0766934	0.389869	761.674	744.325	791.115	1058.3
LINC01278	chrX	63222993	63561095	-	69.0246	0.228433	0.307714	0.127845	0.501483	50.0827	58.0612	88.7063	78.8659
SP2-AS1	chr17	47897330	47941410	-	126.349	0.228375	0.275656	0.141444	0.527216	129.38	112.315	153.878	189.705
AC010255.1	chr5	122114598	122154856	-	44.3893	0.22809	0.354339	0.0864676	0.414563	36.5186	19.0364	61.5513	46.8933
AL360020.1	chr9	94116023	94145693	-	4233.54	0.22803	0.107677	0.0190438	0.169594	3694.64	3668.32	4718.63	4097.83
EP400P1	chr12	132084283	132131639	+	54.4273	0.227887	0.338607	0.102942	0.449572	36.5186	30.4583	75.1288	43.696
AC024560.5	chr3	197665316	197674863	+	3912.71	0.226549	0.109792	0.0231547	0.19295	3355.54	3449.4	3772.73	4363.21
AP001453.1	chr11	64229214	64234352	-	497.985	0.226533	0.173539	0.100302	0.44302	371.447	416.898	538.574	438.026
PAK3	chrX	110944285	111227361	+	30.1749	0.226415	0.377566	0.0553799	0.330253	19.8244	14.2773	27.155	55.4193
AC010834.1	chr8	93733216	93734022	+	617.423	0.226254	0.160367	0.0856219	0.412641	526.912	616.781	655.34	749.227
AC107021.1	chr3	146064042	146105204	+	65.1302	0.226196	0.314486	0.124496	0.495582	38.6054	47.5911	72.4133	66.0769
AL139353.2	chr14	31420286	31452883	+	1586.04	0.22617	0.117994	0.0328267	0.241356	1495.18	1403.94	1739.73	1732.92
AC016831.6	chr7	130791264	131110161	-	47.2293	0.225884	0.34612	0.0943926	0.431294	43.8224	21.8919	57.0255	63.9454
AL160159.1	chr13	93309669	93311063	-	24.3242	0.225801	0.381425	0.0499681	0.311056	14.6075	15.2292	33.4911	41.5645
CLN5	chr13	76990660	77019143	+	1193.06	0.225527	0.127923	0.0454774	0.296476	1030.87	1083.17	1327.88	1217.09
GSS	chr20	34928432	34956027	-	89.9537	0.225523	0.285397	0.142286	0.52791	73.0373	71.3867	103.189	105.51
AC118344.2	chr19	40355842	40360606	+	311.773	0.225427	0.19866	0.126436	0.498385	253.544	316.005	334.911	387.935
NCOR1	chr17	16029157	16218185	-	424.297	0.225362	0.180596	0.109544	0.463468	340.145	365.5	433.575	444.42
BRWD1	chr21	39184176	39321559	-	54.6054	0.225358	0.333036	0.10829	0.461074	38.6054	23.7956	51.5945	55.4193
OR1A1	chr17	3207539	3218896	+	243.875	0.225202	0.208629	0.132714	0.511249	213.895	224.63	284.222	277.097
AL023875.1	chrX	42285130	42285925	+	833.902	0.22448	0.151021	0.0771707	0.391289	642.728	793.82	911.502	839.816
NNT	chr5	43602692	43707405	+	477.667	0.224323	0.165191	0.0940804	0.430847	437.18	432.127	561.203	506.234
SAR1B	chr5	134601149	134649271	-	592.458	0.224306	0.172863	0.102488	0.448164	496.654	525.406	560.298	705.531
AC009630.3	chr8	41609692	41621502	-	1137.04	0.224275	0.137841	0.0595623	0.340823	1058	1145.04	1223.78	1441.97
AC004832.4	chr22	30421206	30421536	-	30.9808	0.224253	0.378352	0.0520532	0.318446	15.6508	8.5664	33.4911	28.7754
AC020928.2	chr19	36773712	36775908	-	121.084	0.22423	0.266924	0.148444	0.538211	81.3844	104.7	118.577	141.746
HIC1	chr17	2054154	2063241	+	1753.68	0.224186	0.130189	0.0496651	0.310291	1353.28	1637.13	1713.48	1888.52
AC006197.2	chr12	41951493	42024329	-	31.7225	0.224159	0.363563	0.0724212	0.379123	23.998	21.8919	49.7841	46.8933
AC004542.2	chr22	30976515	30978848	-	877.837	0.224068	0.155565	0.0840252	0.407389	832.625	785.253	848.141	1126.5
CARS2	chr13	110641412	110713603	-	422.707	0.224006	0.183506	0.114203	0.475339	394.401	412.139	492.41	511.563
AC131971.1	chr11	2989863	2991344	+	142.596	0.223998	0.257223	0.149484	0.539988	106.426	121.833	130.344	183.31
DLSTP1	chr1	75743423	75744776	-	96.3966	0.223785	0.28285	0.143474	0.530026	75.1241	94.2304	112.241	131.088
GAB2	chr11	78215293	78418348	-	205.701	0.223668	0.221889	0.14223	0.52791	188.854	167.521	248.016	213.151
LINC02754	chr11	67886477	67906350	+	86.5563	0.2235	0.292998	0.140067	0.525072	60.5166	74.2421	115.861	83.129
AC005726.2	chr17	28633206	28635950	+	1714.4	0.223312	0.13258	0.053794	0.325648	1210.33	1439.16	1552.36	1638.07
AC007319.1	chr2	187003220	187556288	+	314.748	0.223188	0.219228	0.141583	0.527216	332.841	234.148	377.454	354.897
RNF213-AS1	chr17	80351828	80415168	-	495.993	0.223046	0.166493	0.0972738	0.435709	475.786	433.079	533.143	584.034
AC114341.2	chr18	79959579	79963178	-	139.612	0.223038	0.25407	0.150713	0.542964	93.9051	126.592	152.068	148.14
IL18BP	chr11	71998613	72005715	+	3186.51	0.223014	0.112094	0.0296278	0.225966	2767.07	3070.58	3312.91	3641.69
AC132872.4	chr17	82249067	82251844	+	545.976	0.222893	0.17221	0.102508	0.448164	474.742	523.502	585.642	649.045
SPTLC3	chr20	13008972	13169103	+	103.865	0.222732	0.275463	0.148088	0.538006	92.8617	76.1458	127.628	109.773
NAALAD2	chr11	90131515	90192894	+	93.6055	0.22232	0.281822	0.146138	0.534952	78.2542	82.8085	133.059	100.181
ZACN	chr17	76071961	76083666	+	4068.02	0.222316	0.112275	0.0290132	0.222971	3412.93	3673.08	3912.13	4540.12
RFT1	chr3	53088483	53130453	-	125.101	0.222273	0.254679	0.151884	0.545553	115.816	106.604	144.827	156.666
AC139713.1	chr4	143555082	143555583	-	71.6944	0.222246	0.299048	0.137869	0.520158	62.6034	59.013	96.8528	86.3262
AC007569.1	chr12	108628668	108642349	+	72.9355	0.222178	0.316106	0.125074	0.496588	57.3864	61.8684	110.43	80.9975
TATDN2P2	chr6	158609706	158621636	-	287.965	0.222124	0.202857	0.133342	0.511966	253.544	206.545	301.42	280.294
PLXNA1	chr3	126988594	127037392	+	48.0715	0.222085	0.388088	0.0364872	0.259667	32.3451	22.8437	145.732	14.9206
INTU	chr4	127623271	127726737	+	361.89	0.221548	0.191262	0.124753	0.495805	349.536	290.306	357.541	444.42
AC018557.2	chr16	66738238	66739722	+	29.6218	0.221476	0.369809	0.0611721	0.34581	12.5207	15.2292	31.6808	36.2357
TM4SF19	chr3	196319342	196338503	-	38.5871	0.221414	0.360437	0.0749694	0.385822	22.9546	26.651	74.2236	30.9069
SUPT7L	chr2	27650809	27663840	-	313.15	0.221207	0.199935	0.132648	0.511176	244.153	293.161	303.231	376.212
ANGPT2	chr8	6499632	6563409	-	87.8647	0.221144	0.288872	0.144596	0.531729	76.1674	74.2421	131.249	90.5893
EXOSC2	chr9	130693721	130704894	+	202.049	0.221023	0.227037	0.14872	0.538842	194.07	164.665	238.964	227.006
CYP2R1	chr11	14877440	14892231	-	73.0017	0.221006	0.309842	0.13081	0.50856	56.343	63.7721	68.7926	122.562
AKAP5	chr14	64465499	64474503	+	154.656	0.221006	0.241739	0.152423	0.54635	124.163	109.46	147.542	161.995
AC109992.1	chr3	142450102	142452149	+	113.003	0.220916	0.264619	0.152719	0.546437	95.9919	98.9895	122.197	149.206
AC005776.2	chr19	15346068	15348417	-	58.1409	0.22089	0.320223	0.122061	0.491424	30.2583	39.9765	57.9306	57.5508
AC027288.3	chr12	79341205	79503396	-	272.147	0.220686	0.196894	0.130945	0.50856	245.197	238.907	295.084	314.398
NT5DC4	chr2	112721486	112742879	+	61.1633	0.220662	0.346641	0.0914753	0.42597	21.9112	39.0247	62.4565	54.3536
AC245100.4	chr1	148402516	148432545	+	80.1925	0.220654	0.294514	0.141795	0.527544	45.9091	56.1575	76.034	75.6687
PIK3R3	chr1	46040140	46133036	-	217.791	0.220495	0.213504	0.142872	0.528937	190.94	204.642	246.205	262.176
LINC01138	chr1	148290889	148519604	-	169.991	0.220402	0.257111	0.154012	0.548978	46.9525	72.3385	72.4133	90.5893
AC010733.1	chr2	60925909	60931610	+	1115.44	0.220224	0.130449	0.0613937	0.346089	956.788	992.751	1204.78	1121.18
KCNC3	chr19	50311937	50333515	-	27.3116	0.220151	0.37247	0.0558043	0.332127	22.9546	11.4219	43.448	38.3672
AL591503.1	chrX	47297852	47298721	+	213.874	0.220074	0.221056	0.147255	0.536112	197.201	183.702	219.05	272.834
AC138305.3	chr16	63397707	63397946	+	569.031	0.220042	0.173601	0.109456	0.463258	535.259	530.165	732.279	580.837
RPP38	chr10	15097180	15139818	+	61.049	0.219992	0.316408	0.125587	0.497548	52.1695	43.7838	73.3185	82.0632
SLC5A9	chr1	48222685	48248644	+	19.5553	0.21991	0.404815	0.0123231	NA	3.13017	9.51822	29.8705	37.3015
ITGB1BP1	chr2	9403475	9423528	-	4002.2	0.219904	0.108284	0.0261296	0.208666	3639.34	3190.51	3994.5	4118.08
PRDX3P1	chr22	38722743	38723505	-	28.3639	0.219847	0.368295	0.0616898	0.346948	15.6508	14.2773	37.1118	31.9727
AC123595.2	chr5	91280272	91281643	+	27.6959	0.21964	0.371069	0.0574269	0.335169	10.4339	19.9883	38.017	36.2357
PLD4	chr14	104924713	104937761	+	1712.01	0.219624	0.126737	0.0480664	0.305933	1610.99	1896.03	2000.42	2209.31
LRBA	chr4	150264435	151015727	-	196.766	0.219448	0.247028	0.155405	0.550835	172.159	181.798	275.17	199.296
LINC01608	chr8	110899996	111040372	-	2304.24	0.219422	0.109325	0.0315413	0.235934	1990.79	2098.77	2379.68	2460.83
AC106795.2	chr5	177950335	177963960	+	76.5025	0.21941	0.296365	0.141664	0.527216	60.5166	63.7721	80.5598	106.576
AC074117.1	chr2	27356246	27367622	+	1710.72	0.219053	0.129731	0.0545105	0.327383	1459.7	1543.86	1625.68	1976.98
AC009237.8	chr2	95536117	95536495	-	56.8735	0.218958	0.326036	0.116498	0.480249	54.2563	40.9284	58.8358	102.313
MYH7B	chr20	34955810	35002437	+	233.352	0.218717	0.211125	0.14442	0.531244	202.418	219.871	272.455	267.505
AC130324.2	chr17	30834325	30863028	-	102.944	0.218603	0.28094	0.150865	0.543026	71.9939	62.8203	114.956	77.8002
LINC00987	chr12	9240003	9257960	+	2083.83	0.218575	0.125322	0.0488259	0.307437	1778.98	1888.42	2412.27	1972.71
MAP3K5	chr6	136557046	136792477	-	30.2359	0.218511	0.406227	0.00948839	0.103964	11.4773	9.51822	103.189	5.32878
AL354836.1	chr20	62305432	62306325	-	189.569	0.21842	0.232432	0.154239	0.549104	150.248	138.966	203.662	175.85
AC012313.3	chr19	58346854	58362751	-	49.8673	0.218363	0.33398	0.107915	0.460451	25.0414	29.5065	49.7841	49.0248
AL161645.2	chr10	133541809	133542575	+	140.202	0.218314	0.25274	0.157258	0.554816	122.077	93.2786	155.689	135.351
AC080079.2	chr4	165647636	165757667	-	83.4707	0.218107	0.302805	0.138059	0.52029	86.6013	56.1575	97.7579	120.43
CSGALNACT1	chr8	19404161	19758029	-	164.505	0.217952	0.242468	0.156487	0.553349	154.422	123.737	162.025	207.822
VLDLR	chr9	2621787	2660056	+	146.504	0.217903	0.251426	0.157724	0.555118	151.292	102.797	177.413	163.061
KATNAL2	chr18	46917492	47102243	+	60.3539	0.217778	0.320186	0.122946	0.493174	52.1695	41.8802	82.3701	72.4714
DONSON	chr21	33559542	33588706	-	132.58	0.217525	0.25897	0.157341	0.554816	131.467	92.3268	160.214	147.074
SATL1	chrX	85092284	85243911	-	269.195	0.217404	0.204091	0.131181	0.50856	241.023	229.389	322.239	277.097
PCYT2	chr17	81900958	81911432	-	114.594	0.217282	0.29294	0.145765	0.534072	70.9505	113.267	93.2321	182.244
SNRK-AS1	chr3	43346923	43352152	-	427.776	0.217243	0.176703	0.117502	0.482903	402.748	382.633	435.385	533.944
LRRC8C-DT	chr1	89581291	89632916	-	508.382	0.217193	0.17115	0.111413	0.468451	412.139	436.886	463.445	579.771
TMEM139	chr7	143279957	143288048	+	134.311	0.217029	0.263785	0.157684	0.555118	92.8617	110.411	113.146	168.389
AP000350.2	chr22	23926900	23929574	+	63.5678	0.216889	0.308847	0.133363	0.511966	47.9959	39.9765	65.172	74.6029
AC139256.1	chr16	15094411	15109197	+	949.489	0.216861	0.158822	0.0972573	0.435709	870.187	1019.4	1074.43	1225.62
TUBA1A	chr12	49184795	49189080	-	61.4226	0.216765	0.317917	0.125686	0.497548	65.7336	43.7838	80.5598	99.1153
ICAM3	chr19	10333776	10339661	-	88.5271	0.216405	0.287195	0.150785	0.542985	52.1695	51.3984	69.6978	82.0632
VPS4A	chr16	69311350	69326939	+	4072.96	0.216258	0.10006	0.0199418	0.174625	3902.28	3868.21	4641.69	4531.59
LINC00571	chr13	38050817	38350259	-	64.9933	0.216241	0.308843	0.134567	0.51381	47.9959	68.5312	79.6546	106.576
FERP1	chrX	123603139	123603931	+	639.409	0.216117	0.162871	0.103272	0.449912	508.131	599.648	613.703	738.569
AC004466.1	chr12	47784923	47786002	+	117.791	0.215974	0.263094	0.158854	0.556819	98.0786	97.0859	121.292	148.14
AL442003.1	chr10	49981420	49988899	-	338.168	0.215862	0.185776	0.129655	0.506275	306.757	309.342	372.023	392.198
EZH1	chr17	42700275	42745049	-	53.8972	0.215813	0.328111	0.114894	0.477268	26.0847	49.4948	68.7926	63.9454
PNMA2	chr8	26504701	26514092	-	148.709	0.215794	0.271785	0.157502	0.554831	136.684	93.2786	169.266	155.6
ATP8B2	chr1	154325525	154351304	+	32.4582	0.215768	0.387092	0.0280835	0.218895	19.8244	16.181	105.904	13.8548
APTR	chr7	77657659	77696267	-	55.7062	0.215695	0.320893	0.122777	0.493141	45.9091	35.2174	66.0771	69.2741
LINC02558	chr22	31970823	32037995	+	120.196	0.215621	0.266617	0.161093	0.560917	111.643	93.2786	138.49	147.074
ADAMTS4	chr1	161184302	161199054	-	212.337	0.215307	0.226535	0.157504	0.554831	210.765	174.183	251.636	246.19
AP002490.1	chr11	72014291	72020910	+	11999.9	0.215241	0.114434	0.0372848	0.263529	10250.3	11716	11875.8	14212.9
TLN1	chr9	35696948	35732195	-	308.773	0.215168	0.213668	0.151425	0.544553	286.932	212.256	266.119	371.949
NUDT17	chr1	145845630	145848954	+	593.261	0.215031	0.155265	0.0950018	0.431814	513.348	580.612	667.107	661.835
U3	chr1	116278606	116278821	+	64.506	0.21482	0.30797	0.136267	0.516995	40.6922	43.7838	74.2236	58.6166
NEDD4	chr15	55826922	55993746	-	1089.88	0.214635	0.130971	0.0629501	0.351473	940.094	960.389	1186.67	1082.81
AL713998.1	chr6	67878316	67889339	-	678.922	0.214455	0.168155	0.112519	0.471006	598.906	644.384	825.511	693.807
AC080038.3	chr17	62679403	62681354	-	127.879	0.214256	0.254497	0.163023	0.564173	125.207	98.0377	148.447	154.535
MFN1	chr3	179347709	179394936	+	1294.16	0.214245	0.141344	0.0764221	0.38911	1205.12	1216.43	1317.02	1596.5
AC016821.1	chr10	69510166	69544257	+	1378.71	0.214185	0.120434	0.0468806	0.300524	1247.89	1226.9	1509.82	1431.31
AC027627.1	chr4	177343004	177357032	-	34.326	0.213628	0.347468	0.0876935	0.417712	25.0414	18.0846	42.5428	43.696
AP001107.4	chr11	66259567	66261834	-	138.843	0.213625	0.25512	0.163748	0.565104	99.122	116.122	132.154	160.929
AC022929.2	chr15	38851306	38853432	-	1390.35	0.213561	0.122989	0.0493355	0.308872	1286.5	1216.43	1479.04	1502.72
RAB23	chr6	57186992	57222307	-	718.753	0.213469	0.151259	0.0917177	0.42622	730.373	646.287	838.184	823.829
SV2B	chr15	91099950	91302565	+	79.083	0.213434	0.29635	0.146604	0.535223	55.2997	58.0612	71.5081	99.1153
LPAR6	chr13	48389567	48444704	-	48.5144	0.212757	0.327312	0.115802	0.478688	31.3017	42.832	51.5945	75.6687
AL122035.2	chr14	64440369	64442238	-	269.294	0.212699	0.201018	0.147639	0.537186	221.199	247.474	277.886	312.267
LINC02822	chr12	90576402	90889917	+	311.089	0.212692	0.196607	0.147241	0.536112	272.325	256.992	296.894	363.423
IFT20	chr17	28328325	28335489	-	555.792	0.21255	0.157224	0.101448	0.445306	464.308	436.886	553.056	538.207
TMED1	chr19	10832067	10836318	-	177.874	0.212546	0.246313	0.165481	0.568481	133.554	156.099	149.352	239.795
AC084824.1	chr12	32726383	32727387	-	21.1618	0.212447	0.375343	0.0401494	NA	11.4773	10.47	25.3447	41.5645
AC109587.1	chr3	69013941	69056622	+	431.475	0.212434	0.186712	0.135652	0.516158	414.226	354.078	409.135	543.536
AC006504.1	chr19	27757184	27760849	-	109.165	0.212393	0.266218	0.163482	0.564753	97.0352	89.4713	138.49	118.299
AC025423.4	chr12	68841288	68843237	-	1400.02	0.212376	0.126875	0.0578338	0.336292	1208.25	1151.7	1467.27	1342.85
FAM153CP	chr5	178006348	178086529	+	166.379	0.21226	0.23132	0.163893	0.565121	141.901	145.629	184.654	189.705
AC010595.1	chr5	85663232	85664684	+	47.9249	0.212241	0.323666	0.120503	0.488575	43.8224	33.3138	72.4133	57.5508
PDE5A	chr4	119494397	119628804	-	143.574	0.21223	0.261121	0.166942	0.570573	122.077	110.411	200.042	117.233
AC026803.2	chr19	48963975	48965158	+	34.847	0.212175	0.356642	0.07204	0.378227	15.6508	26.651	46.1635	43.696
TRIM17	chr1	228407935	228416861	-	108.012	0.211762	0.27587	0.157353	0.554816	81.3844	64.7239	84.1804	123.628
SLITRK5	chr13	87672615	87696272	+	523.848	0.211678	0.172103	0.121845	0.491014	563.43	530.165	754.003	582.969
PROCA1	chr17	28703197	28711854	-	70.9485	0.211669	0.307229	0.137861	0.520158	60.5166	33.3138	73.3185	74.6029
NRIP1	chr21	14961235	15065936	-	21.0157	0.211636	0.375874	0.0389224	NA	13.5641	8.5664	39.8273	28.7754
SLC25A1P5	chr19	27805423	27806205	-	142.671	0.211439	0.242839	0.167212	0.570849	123.12	145.629	176.507	181.179
AC015813.5	chr17	58006674	58008187	+	3956.3	0.211207	0.106938	0.030862	0.232293	3247.03	3610.26	4125.75	3968.88
LDLRAD4	chr18	13217498	13652755	+	147.679	0.211092	0.240182	0.169605	0.573888	115.816	132.303	171.076	157.732
NREP	chr5	111662621	111997464	-	78.2398	0.211032	0.29874	0.146474	0.535208	80.341	51.3984	85.0856	116.167
PIDD1	chr11	799179	809753	-	158.352	0.210768	0.239223	0.167849	0.571701	106.426	119.93	143.921	156.666
RBPMS	chr8	30384511	30572256	+	222.745	0.210742	0.216684	0.160026	0.558817	228.502	191.316	238.059	300.543
SSH3	chr11	67303478	67312607	+	27.8314	0.210723	0.39556	0.00913049	0.101428	4.17356	11.4219	58.8358	28.7754
AL391834.2	chr9	19375451	19375996	+	206.719	0.210639	0.218055	0.161429	0.561414	229.546	189.413	280.601	254.716
IFT22	chr7	101310914	101321823	-	92.5891	0.210599	0.274043	0.163015	0.564173	79.2976	74.2421	102.284	115.102
AC022497.1	chr3	138482065	138485755	+	99.933	0.210378	0.272201	0.164166	0.565738	87.6447	80.9049	137.585	100.181
AC010329.1	chr19	20746923	20755250	-	158.24	0.210354	0.238946	0.168596	0.572226	127.294	138.014	161.12	188.639
CDKN2C	chr1	50960745	50974634	+	139.632	0.209987	0.264749	0.166897	0.570573	141.901	77.0976	149.352	153.469
AC025580.3	chr15	45378700	45380123	+	131.988	0.209982	0.246512	0.169626	0.573888	111.643	127.544	154.783	165.192
DCAF6	chr1	167935783	168075843	+	585.088	0.209907	0.158106	0.106716	0.457865	491.437	500.658	576.591	625.599
OR14J1	chr6	29301701	29313017	+	410.575	0.20937	0.171984	0.125257	0.496987	344.319	360.741	416.376	445.486
LNPK	chr2	175923882	176002839	-	39.7416	0.209341	0.343059	0.0925181	0.427587	35.4753	19.0364	54.31	52.222
AC004672.1	chr12	1380060	1391502	-	36.976	0.20926	0.339833	0.0969907	0.435411	21.9112	26.651	40.7325	53.2878
SPCS1	chr3	52704955	52711148	+	1634.96	0.209122	0.119246	0.0502501	0.311805	1660.03	1474.37	1887.27	1821.38
AC006059.1	chr3	42601963	42654388	-	254.897	0.209111	0.217784	0.164715	0.566839	246.24	176.087	302.325	237.664
SLC8A3	chr14	70044215	70189070	-	18.3534	0.208988	0.37751	0.0311636	NA	12.5207	9.51822	44.3531	26.6439
ADGRA2	chr8	37784191	37844896	+	597.312	0.20861	0.152256	0.101161	0.445306	532.129	541.587	671.633	620.27
TOR3A	chr1	179082070	179098023	+	175.299	0.207532	0.233545	0.172233	0.578007	166.942	174.183	218.145	229.138
SH3RF3-AS1	chr2	109127327	109128930	-	297.756	0.207419	0.205998	0.160217	0.559159	281.715	227.486	282.412	359.16
AC020915.1	chr19	58266635	58267685	+	34.9507	0.207416	0.349497	0.0793676	0.395834	15.6508	16.181	46.1635	22.3809
AP003393.1	chr11	119608423	119659284	+	72.0508	0.207361	0.292904	0.154618	0.549862	55.2997	63.7721	77.8443	100.181
MMP24	chr20	35226690	35276998	+	1462.58	0.207332	0.128019	0.0753458	0.386604	1161.29	1351.59	1448.27	1520.83
AC008494.3	chr5	115262505	115263448	+	89.5929	0.207045	0.28496	0.161236	0.561255	51.1261	77.0976	101.379	85.2605
SLC31A2	chr9	113150976	113164140	+	98.2427	0.207029	0.28393	0.161344	0.561414	78.2542	91.3749	96.8528	150.272
ADCY5	chr3	123282296	123449090	-	25.7207	0.206948	0.376599	0.0289307	0.222478	14.6075	15.2292	15.3878	86.3262
AC005531.1	chr7	139502453	139503812	+	106.864	0.206921	0.267268	0.170043	0.574658	78.2542	80.9049	97.7579	123.628
AC107081.1	chr2	61868432	61886082	+	3017.74	0.206748	0.129923	0.0698901	0.372397	2702.38	2351	3367.22	2629.22
NEIL1	chr15	75346955	75357115	+	379.032	0.206708	0.177786	0.136663	0.517715	326.581	359.789	400.989	441.223
AL353588.1	chr6	44273194	44378957	+	60.8611	0.206674	0.305853	0.142926	0.528937	35.4753	47.5911	63.3616	67.1426
AC011500.3	chr19	39532412	39534422	+	99.7723	0.20661	0.278278	0.165565	0.568608	80.341	104.7	105.904	160.929
AC009065.7	chr16	2211997	2212863	+	49.7672	0.2064	0.335208	0.102087	0.447138	45.9091	19.0364	50.6893	73.5372
MT-CO1	chrM	5904	7445	+	3700.1	0.206365	0.105664	0.0334105	0.244308	3653.95	3268.56	3951.05	4180.96
FAM133B	chr7	92560758	92590393	-	81.0018	0.206365	0.285605	0.161052	0.560917	79.2976	59.9648	95.0424	109.773
MTCYBP18	chr5	134923303	134924049	-	38.7594	0.206139	0.333488	0.105393	0.455495	32.3451	23.7956	57.9306	44.7618
SELENOM	chr22	31104772	31120069	-	36.94	0.206097	0.350526	0.0757618	0.387129	20.8678	16.181	28.0601	53.2878
CIDEB	chr14	24305096	24311430	-	2100.1	0.206037	0.129639	0.0699304	0.372448	1634.99	1695.2	2205.89	1746.77
LINC01287	chr7	153355365	153413985	-	129.44	0.206034	0.247757	0.175789	0.579929	98.0786	98.0377	130.344	131.088
RIN2	chr20	19757606	20002459	+	78.6002	0.205915	0.28455	0.162632	0.56351	70.9505	75.194	98.6631	116.167
AC099550.1	chr4	15358141	15420032	-	299.981	0.205834	0.193229	0.153828	0.548612	296.323	244.618	332.196	337.845
MBP	chr18	76978827	77133683	-	109.719	0.205754	0.274367	0.16823	0.572216	109.556	98.0377	111.335	183.31
AC108488.3	chr2	3568505	3575100	-	574.323	0.205655	0.162209	0.119631	0.487315	483.089	527.31	554.867	668.229
PIAS1	chr15	68054309	68198603	+	705.193	0.205623	0.152737	0.106154	0.456956	672.986	768.121	825.511	908.024
PNPO	chr17	47941506	47949308	+	192.096	0.205618	0.225606	0.17347	0.578475	161.725	177.991	207.283	230.203
RFTN2	chr2	197568224	197676045	-	72.0255	0.205375	0.301054	0.148836	0.538939	50.0827	48.5429	90.5166	61.8139
AC005786.3	chr19	3544199	3557569	+	471.736	0.205341	0.169884	0.130047	0.506967	418.399	426.416	462.54	565.916
LINC02548	chr11	13784017	13848002	+	38.7186	0.205281	0.338815	0.0963087	0.43494	30.2583	27.6028	57.9306	55.4193
AC012349.1	chr8	56445807	56556513	+	226.383	0.205106	0.21955	0.171491	0.576695	200.331	177.039	278.791	200.362
LINC02359	chr12	126094112	126177632	+	40.0941	0.204942	0.330962	0.109111	0.462574	25.0414	36.1692	48.879	63.9454
APOL1	chr22	36253071	36267530	+	51.5797	0.204787	0.317181	0.130051	0.506967	47.9959	47.5911	80.5598	80.9975
GATA2	chr3	128479427	128493201	-	119.122	0.204667	0.259795	0.176024	0.580186	91.8183	87.5676	126.723	120.43
PMCH	chr12	102196459	102197833	-	68.0834	0.204625	0.311307	0.137536	0.519551	40.6922	54.2539	81.4649	72.4714
AL645939.1	chr6	29722981	29723971	-	29.0702	0.204593	0.348746	0.077881	0.391996	19.8244	18.0846	42.5428	42.6302
CFAP54	chr12	96489571	96875555	+	373.922	0.204561	0.186179	0.148291	0.538168	334.928	349.319	474.307	367.686
ZNHIT3	chr17	36486629	36499310	+	207.052	0.204487	0.215283	0.170643	0.575852	187.81	213.208	264.309	245.124
DHODH	chr16	72008588	72027664	+	111.012	0.20418	0.261401	0.176119	0.580186	94.9485	110.411	122.197	160.929
NKTR	chr3	42600655	42648735	+	139.009	0.204082	0.274835	0.17032	0.57527	82.4278	99.9413	170.171	88.4578
SEZ6	chr17	28954901	29006440	-	83.403	0.203925	0.290887	0.159602	0.55847	59.4732	66.6276	76.034	112.97
SNX8	chr7	2251770	2354318	-	36.739	0.203891	0.349051	0.0764473	0.38911	29.2149	19.9883	27.155	80.9975
TM7SF3	chr12	26971579	27014434	-	95.2847	0.203729	0.296482	0.154646	0.549862	90.7749	64.7239	163.835	73.5372
NGEF	chr2	232878701	233013256	-	15.1074	0.20362	0.378489	0.0192628	NA	6.26034	5.71093	25.3447	27.7097
SUN2	chr22	38734725	38794143	-	250.253	0.203615	0.20728	0.168302	0.572216	236.849	213.208	279.696	287.754
AC078795.1	chr3	169777192	169780334	-	1269.32	0.203451	0.130535	0.0751224	0.385951	1046.52	1090.79	1169.47	1365.23
RAB21	chr12	71754863	71800286	+	114.939	0.203294	0.282598	0.167068	0.570844	103.296	86.6158	169.266	107.641
NSUN5P1	chr7	75410322	75416787	+	956.785	0.20328	0.132827	0.0794799	0.395857	845.146	892.809	1046.37	1015.67
SMURF1	chr7	99027440	99144108	-	87.2213	0.203267	0.279425	0.168612	0.572226	79.2976	72.3385	95.9476	121.496
PSMA3	chr14	58244843	58272012	+	212.892	0.203104	0.230776	0.179293	0.584694	177.376	176.087	231.723	227.006
KCNJ16	chr17	70053429	70135608	+	68.9736	0.203088	0.296828	0.15457	0.549862	41.7356	48.5429	75.1288	62.8796
TMX2P1	chr9	37885683	37886390	+	1467.4	0.202775	0.11856	0.0571525	0.334861	1381.45	1311.61	1555.08	1616.75
MGC4859	chr7	10449820	10779944	-	5027.36	0.202773	0.0973216	0.0257756	0.20734	4158.95	4385.04	4975.7	5004.79
ACAT2	chr6	159762045	159779112	+	644.102	0.202709	0.181957	0.149062	0.539387	541.519	476.863	712.366	532.878
AL591501.1	chrX	33726337	34346527	+	258.438	0.202611	0.216119	0.175303	0.578976	220.155	213.208	306.851	242.992
FRMD6-AS1	chr14	51649516	51651744	-	84.3573	0.202447	0.298762	0.15309	0.546952	41.7356	85.664	93.2321	103.378
SYTL3	chr6	158650014	158764876	+	16.4202	0.202401	0.377826	0.0179271	NA	8.34712	2.85547	17.1982	34.1042
C11orf72	chr11	67602880	67606706	-	288.819	0.202295	0.201962	0.167384	0.571274	206.591	275.077	305.946	296.28
AC004825.3	chr14	70945640	70959029	-	214.041	0.202138	0.209379	0.172335	0.578031	183.637	188.461	226.292	240.861
FARP2	chr2	241356285	241494841	+	148.591	0.202004	0.2377	0.183643	0.591761	110.599	129.448	162.93	152.403
HULC	chr6	8435568	9294133	+	60.0982	0.201959	0.299166	0.152846	0.546572	47.9959	53.302	72.4133	85.2605
AL512283.2	chr6	122562172	122621014	-	98.2314	0.201607	0.273405	0.175037	0.578976	65.7336	86.6158	117.672	95.918
UBOX5-AS1	chr20	3106913	3150867	+	59.8104	0.201558	0.305875	0.145938	0.534383	50.0827	55.2057	91.4218	75.6687
AL355816.2	chr1	111184415	111185061	-	623.098	0.201272	0.155581	0.117696	0.483222	613.513	556.816	752.193	653.308
VAC14-AS1	chr16	70755035	70773251	+	188.777	0.20126	0.227288	0.182112	0.589552	138.771	188.461	198.231	224.875
QPCTL	chr19	45692403	45703989	+	60.2057	0.201157	0.300915	0.15095	0.543167	43.8224	49.4948	66.0771	78.8659
TPM3	chr1	154155304	154194648	-	208.393	0.201086	0.231392	0.182865	0.590675	204.504	136.111	248.921	191.836
CENPN	chr16	81006498	81033114	+	72.5585	0.200738	0.295601	0.157975	0.555394	45.9091	67.5794	101.379	71.4057
ARHGAP45	chr19	1065923	1086628	+	183.178	0.200705	0.225555	0.182126	0.589552	148.161	148.484	190.085	190.77
AC107959.1	chr8	22984596	23019335	-	498.056	0.200535	0.174709	0.144392	0.531244	381.881	422.609	464.35	515.826
BRSK2	chr11	1389899	1462689	+	46.9439	0.20032	0.319432	0.126941	0.499373	27.1281	43.7838	66.0771	57.5508
CEP57	chr11	95789965	95832693	+	379.84	0.200138	0.193534	0.164721	0.566839	416.312	314.101	399.178	504.103
GALNT11	chr7	152025674	152122340	+	109.624	0.200132	0.260523	0.18242	0.590028	95.9919	76.1458	111.335	123.628
AL035411.3	chr1	58546168	58563897	+	265.911	0.200043	0.200797	0.171332	0.576589	230.589	232.245	313.187	262.176
RPL18AP7	chr3	38526802	38527325	-	78.4887	0.19993	0.285143	0.16843	0.572216	64.6902	52.3502	74.2236	99.1153
AC005324.4	chr17	15651590	15654489	+	32.2157	0.199867	0.339957	0.0896906	0.422292	15.6508	25.6992	49.7841	35.17
COL1A1	chr17	50184101	50201632	-	50.8966	0.199867	0.310781	0.139636	0.523844	41.7356	31.4101	64.2668	56.4851
AC092445.1	chr4	106525401	106938640	+	3216.27	0.199785	0.121491	0.0648951	0.357962	3087.39	2676.52	3694.89	3086.43
AC046130.1	chr12	34022281	34046417	-	481.136	0.199615	0.163849	0.130084	0.506967	422.573	459.73	505.083	561.653
SEH1L	chr18	12947133	12987536	+	105.831	0.199611	0.280753	0.172	0.577547	81.3844	64.7239	116.766	93.7865
LINC01873	chr2	66383306	66392450	+	468.101	0.199572	0.182371	0.159473	0.55847	365.186	451.164	433.575	564.851
H1-5	chr6	27866792	27867588	-	1032.64	0.199413	0.140628	0.0978117	0.436821	853.493	940.4	1152.28	979.43
AP000812.4	chr11	72080331	72110782	+	2359.76	0.199228	0.119518	0.0624523	0.34993	2126.43	2256.77	2788.82	2362.78
EI24	chr11	125569280	125584684	+	46.8412	0.199071	0.317837	0.129364	0.505304	31.3017	39.9765	50.6893	70.3399
CLIP1	chr12	122271432	122422632	-	285.785	0.198837	0.192336	0.16642	0.569734	253.544	233.196	285.127	315.464
LRCH3	chr3	197791226	197888436	+	238.461	0.198825	0.222023	0.1846	0.593765	177.376	233.196	219.955	305.872
AC091185.2	chr8	25276945	25277476	-	29.0268	0.198795	0.344339	0.0794097	0.395834	13.5641	19.0364	27.155	44.7618
AC092718.6	chr16	81069854	81076598	+	17.5315	0.198708	0.364834	0.0351073	NA	9.39051	10.47	29.8705	39.433
PPP1R10	chr6	30600413	30618612	-	118.617	0.198401	0.25771	0.186038	0.595742	98.0786	99.9413	134.87	135.351
AL590822.2	chr1	2141084	2145279	-	86.3343	0.197887	0.276207	0.177434	0.582336	85.558	73.2903	124.008	103.378
AC002543.1	chr7	116873454	116876376	-	58.0547	0.19788	0.316113	0.131951	0.509955	53.2129	26.651	77.8443	56.4851
LINC01415	chr18	55776727	55781722	-	32.3236	0.197741	0.336622	0.0947012	0.431448	22.9546	21.8919	51.5945	39.433
SPRTN	chr1	231337104	231355023	+	234.011	0.19774	0.221874	0.186889	0.596702	176.333	216.064	257.972	244.058
PI15	chr8	74824534	74855029	+	46.1149	0.197623	0.320124	0.126085	0.497886	50.0827	30.4583	78.7495	62.8796
RN7SL605P	chr11	57528085	57528365	-	161.53	0.197564	0.239254	0.190062	0.60011	133.554	138.966	152.068	207.822
AC009087.1	chr16	72084857	72087443	+	58.9801	0.197393	0.309007	0.143148	0.529147	28.1715	59.013	74.2236	68.2084
ZNF497	chr19	58354357	58362848	-	212.127	0.197355	0.224138	0.187741	0.597304	214.938	191.316	221.766	300.543
AC011815.3	chr18	35257040	35257512	+	31.9429	0.197263	0.342023	0.0825611	0.404191	18.781	22.8437	32.586	58.6166
TMED5	chr1	93149742	93180516	-	134.009	0.197213	0.242058	0.190922	0.600766	110.599	118.026	163.835	137.483
SEC13	chr3	10293131	10321112	-	209.342	0.196854	0.217236	0.186174	0.595817	155.465	181.798	235.343	191.836
FBXL14	chr12	1565993	1594581	-	291.371	0.19677	0.196721	0.174162	0.578844	243.11	243.666	329.48	272.834
SEC23B	chr20	18507520	18561415	+	28.4726	0.196747	0.34638	0.0730872	0.380849	11.4773	22.8437	46.1635	34.1042
ZNF602P	chr6	28115628	28116551	+	79.6641	0.1966	0.28138	0.174825	0.578976	56.343	53.302	76.034	84.1947
AC005944.1	chr19	3052910	3053724	+	4186.9	0.196435	0.119236	0.0654973	0.359475	3794.81	3843.46	4969.36	3991.26
CLDN14	chr21	36460621	36576569	-	18.9731	0.195942	0.361096	0.0373752	NA	9.39051	10.47	36.2066	29.8412
AC078778.1	chr12	54276631	54345083	+	42.409	0.195916	0.319396	0.12671	0.498976	26.0847	39.0247	61.5513	51.1563
CHFR	chr12	132822187	132956304	-	103.692	0.195902	0.270891	0.183496	0.591761	78.2542	73.2903	104.094	108.707
BORCS7	chr10	102854259	102864961	+	162.876	0.195829	0.230958	0.192415	0.60235	139.814	146.581	162.93	207.822
AC104446.2	chr3	52732547	52733867	+	20.9468	0.19562	0.353433	0.054091	NA	9.39051	12.3737	28.9653	30.9069
AC008735.4	chr19	55612490	55613097	-	87.9828	0.195611	0.283043	0.174475	0.578976	42.779	56.1575	57.9306	87.392
AGER	chr6	32180968	32184322	-	55.6451	0.195592	0.329768	0.106128	0.456956	44.8658	16.181	36.2066	82.0632
AL671883.2	chr6	31356647	31357637	+	441.777	0.195459	0.178462	0.158709	0.556796	341.188	375.97	420.902	451.881
AC087883.2	chr12	60150187	60269686	-	38.5741	0.195399	0.327564	0.111047	0.467638	36.5186	17.1328	51.5945	49.0248
AC104134.1	chr2	88538720	88575610	+	380.815	0.195315	0.184665	0.165944	0.569415	333.885	308.39	397.368	386.869
C19orf44	chr19	16496394	16521352	+	1638.89	0.19514	0.132007	0.0901296	0.422903	1294.85	1377.29	1446.46	1706.28
RYKP1	chr17	4222091	4223828	+	28.8275	0.194886	0.337362	0.0897817	0.422302	18.781	16.181	33.4911	40.4987
ZNF91	chr19	23304991	23395471	-	39.8847	0.19477	0.325918	0.114965	0.477356	31.3017	16.181	43.448	43.696
AC001226.2	chr13	76992078	77129589	+	852.597	0.194587	0.140383	0.104708	0.45272	734.546	758.602	826.417	942.128
AL592148.3	chr1	222658867	222661512	-	51.6195	0.193891	0.304832	0.150177	0.541679	35.4753	39.0247	53.4048	65.0111
ARPC5	chr1	183620846	183635783	-	215.639	0.193788	0.210023	0.189112	0.598508	190.94	206.545	256.162	240.861
U2AF2	chr19	55654146	55674716	+	245.855	0.193434	0.20228	0.185131	0.594172	209.721	182.75	252.541	233.401
POU5F1	chr6	31164337	31180731	-	181.495	0.193369	0.235001	0.196922	0.61025	159.639	130.4	155.689	220.612
DOCK3	chr3	50674927	51384198	+	78.4224	0.193252	0.285743	0.174371	0.578976	78.2542	50.4466	95.9476	93.7865
TLE3	chr15	70047790	70098176	-	38.4589	0.193111	0.319467	0.125609	0.497548	28.1715	25.6992	50.6893	44.7618
GALNT2	chr1	230057990	230282122	+	33.3009	0.193014	0.328236	0.108367	0.461076	26.0847	30.4583	47.0686	62.8796
LAT2	chr7	74199652	74229834	+	203.746	0.192924	0.210611	0.190355	0.600455	185.723	189.413	222.671	248.321
PGM3	chr6	83161150	83193936	-	221.199	0.192894	0.212254	0.192886	0.602615	186.767	177.991	202.757	255.781
ZNF669	chr1	247099962	247104372	-	87.3571	0.192839	0.270335	0.187681	0.59727	66.7769	68.5312	87.8011	103.378
AC016995.1	chr2	38408719	38412627	+	63.2631	0.192795	0.292273	0.16754	0.571483	47.9959	45.6875	65.172	75.6687
DDX27	chr20	49219295	49244077	+	262.648	0.192793	0.204801	0.187885	0.597326	207.635	241.763	249.826	311.201
NUAK2	chr1	205302063	205321745	-	87.6719	0.19277	0.267438	0.189972	0.60011	76.1674	73.2903	102.284	106.576
LRRC37A4P	chr17	45506741	45551537	-	475.411	0.192765	0.162597	0.144884	0.532301	450.744	430.224	522.281	532.878
CDH23	chr10	71396920	71815947	+	95.8373	0.192673	0.270986	0.187663	0.59727	86.6013	68.5312	92.3269	125.759
RPL35AP32	chr15	66446455	66446777	-	14.7925	0.192497	0.362942	0.0258966	NA	7.30373	7.61458	24.4395	34.1042
AL162426.1	chr9	127690098	127690840	-	24.1776	0.192394	0.346498	0.0649865	0.358195	9.39051	18.0846	27.155	42.6302
MED14OS	chrX	40735400	40738701	+	51.0269	0.192384	0.307181	0.147626	0.537186	30.2583	37.1211	59.741	50.0905
CNN2	chr19	1026586	1039068	+	92.8399	0.192369	0.27334	0.186597	0.596498	89.7315	59.9648	98.6631	111.904
RASD1	chr17	17494437	17496395	-	40.0207	0.192355	0.321477	0.117342	0.482576	30.2583	24.7474	41.6376	57.5508
AL139398.1	chrX	70427450	70435350	-	21.7877	0.19222	0.356511	0.0396013	NA	17.7376	4.75911	29.8705	42.6302
ERICD	chr8	140636281	140638283	+	35.6247	0.192154	0.322267	0.12019	0.487961	37.562	28.5547	57.0255	65.0111
METTL17	chr14	20989973	20997035	+	74.4598	0.192146	0.287931	0.173461	0.578475	46.9525	70.4348	91.4218	82.0632
ALDH6A1	chr14	74056847	74084492	-	355.727	0.192145	0.191075	0.178346	0.583418	304.67	345.511	340.342	458.275
MYBL2	chr20	43667019	43716495	+	41.7726	0.192119	0.314566	0.134862	0.514443	30.2583	28.5547	53.4048	47.959
RNF157-AS1	chr17	76138432	76154650	+	393.559	0.192068	0.173526	0.160126	0.559004	395.445	346.463	429.954	464.67
BEND7	chr10	13438484	13528974	-	81.9662	0.19202	0.282744	0.178898	0.583961	63.6468	68.5312	71.5081	122.562
EMILIN3	chr20	41359962	41366818	-	365.393	0.191853	0.180616	0.16881	0.572577	345.362	373.114	419.092	454.012
GNAT2	chr1	109603254	109619929	-	105.604	0.191728	0.258953	0.196202	0.609115	74.0807	93.2786	109.525	119.365
PRR26	chr10	649948	669581	+	116.938	0.191443	0.251419	0.199509	0.613392	100.165	105.652	154.783	120.43
AC013486.1	chr15	74040190	74043332	-	198.708	0.191433	0.217991	0.197256	0.610761	158.595	173.232	196.421	224.875
AC016027.1	chr22	18076527	18078884	-	227.223	0.191285	0.249699	0.199826	0.613392	159.639	188.461	162.025	304.806
AL450322.2	chr10	3748966	3763712	+	27.6902	0.191221	0.336234	0.0884413	0.418699	19.8244	17.1328	37.1118	44.7618
ZNF397	chr18	35241030	35267133	+	229.433	0.191205	0.214932	0.198154	0.611554	200.331	195.124	290.558	205.691
AC007919.2	chr3	172680714	172681224	+	22.4168	0.191187	0.347309	0.0604884	0.343498	9.39051	11.4219	31.6808	22.3809
SMIM15-AS1	chr5	61162070	61232040	+	281.905	0.191165	0.203049	0.190582	0.600455	209.721	260.799	325.86	257.913
TMC4	chr19	54160108	54173250	-	81.4445	0.191011	0.276388	0.185686	0.595162	56.343	61.8684	81.4649	88.4578
LINC00506	chr3	87089129	87158363	+	5967.64	0.190958	0.0966413	0.0322077	0.239124	5173.13	5492.01	6094.48	6280.5
TRIM39	chr6	30326479	30343729	+	279.864	0.190647	0.206664	0.194139	0.605359	232.676	217.967	303.231	256.847
CAVIN1	chr17	42402449	42423256	-	364.136	0.190624	0.177381	0.167768	0.571701	306.757	329.33	390.127	380.475
AL356776.2	chr6	79077841	79081371	+	203.016	0.190559	0.227334	0.202695	0.615825	129.38	159.906	193.706	176.916
AL928654.3	chr14	105487199	105492267	+	28.6821	0.190511	0.335901	0.0884135	0.418699	16.6942	20.9401	38.9221	42.6302
SNX18P1Y	chrY	11178306	11178816	+	80.0852	0.190236	0.288571	0.173895	0.578475	73.0373	36.1692	84.1804	78.8659
SBF2	chr11	9778667	10294219	-	634.876	0.190233	0.147829	0.1253	0.496996	627.077	656.757	737.71	785.462
UCK2	chr1	165827614	165911618	+	32.3266	0.190204	0.330162	0.101422	0.445306	27.1281	14.2773	45.2583	38.3672
AC104041.1	chr15	81633426	82013579	-	42.5233	0.190156	0.315993	0.131589	0.509107	27.1281	40.9284	63.3616	56.4851
DENND6A	chr3	57625454	57693077	-	176.453	0.190146	0.221867	0.201484	0.614941	158.595	156.099	184.654	214.217
PDE8B	chr5	77210449	77428256	+	81.5999	0.190095	0.288007	0.175222	0.578976	94.9485	56.1575	132.154	94.8523
MTMR7	chr8	17296794	17413528	-	626.229	0.190087	0.174762	0.165765	0.568971	690.724	518.743	814.649	642.651
DGKB	chr7	14145049	14974777	-	67.6258	0.19007	0.28426	0.179182	0.58457	56.343	53.302	74.2236	87.392
CEP250-AS1	chr20	35476203	35490982	-	79.2763	0.190031	0.289303	0.173866	0.578475	50.0827	59.013	107.715	57.5508
AC025682.1	chr17	47603860	47649420	-	177.964	0.189956	0.221258	0.199949	0.613392	161.725	161.81	214.524	193.968
TMOD3	chr15	51829628	51947295	+	128.337	0.189814	0.297261	0.162726	0.563673	61.56	135.159	99.5683	209.954
FAM182B	chr20	25762384	25868225	-	19.4973	0.189783	0.35209	0.0452033	NA	5.21695	8.5664	19.9137	25.5781
AL137186.2	chr10	5934270	5945900	-	476.364	0.18977	0.166622	0.156022	0.552476	430.92	454.971	506.893	558.456
CHMP1B-AS1	chr18	11851414	11852751	-	818.488	0.189532	0.1495	0.130937	0.50856	815.931	757.65	1031.89	831.29
KLB	chr4	39406930	39451533	+	161.662	0.189503	0.231294	0.204558	0.619118	118.946	114.219	135.775	166.258
LINC02367	chr12	9347056	9400387	+	80.8191	0.189479	0.28754	0.175263	0.578976	51.1261	64.7239	95.9476	78.8659
ELL3	chr15	43772605	43777315	-	150.585	0.189432	0.230353	0.205976	0.621162	129.38	127.544	158.404	172.652
L3MBTL2-AS1	chr22	41207592	41228500	-	323.037	0.189311	0.191001	0.184682	0.593765	271.281	285.547	344.868	337.845
AC022819.1	chr15	99157231	99161140	-	59.8313	0.18931	0.295085	0.166426	0.569734	46.9525	44.7356	65.172	75.6687
AC000068.1	chr22	19447893	19450105	+	33.7072	0.189276	0.331004	0.0982349	0.43751	26.0847	13.3255	43.448	36.2357
Z94277.1	chrX	42723209	42755892	-	168.84	0.189213	0.228344	0.205277	0.620084	146.075	128.496	165.645	188.639
AC079880.1	chr4	67718996	67724262	-	180.57	0.189188	0.218453	0.202847	0.615825	150.248	158.002	187.369	201.428
AP003783.1	chr11	70886090	70896305	+	28.9468	0.189146	0.331597	0.0969007	0.435356	15.6508	18.0846	36.2066	34.1042
AC092802.1	chr1	95161676	95233982	-	760.899	0.189135	0.145791	0.125061	0.496588	672.986	677.697	811.029	786.528
BAZ2B	chr2	159318979	159616569	-	168.957	0.189031	0.224802	0.204663	0.61928	169.029	149.436	211.809	195.033
TACR1	chr2	75046463	75199520	-	61.6006	0.188995	0.292199	0.170145	0.574843	54.2563	48.5429	66.9823	89.5235
AC091814.1	chr12	9867027	9869808	+	21.395	0.188854	0.352146	0.0447585	NA	21.9112	9.51822	61.5513	34.1042
AC090844.3	chr17	40012226	40014705	-	19.3005	0.188641	0.350078	0.047866	NA	8.34712	5.71093	25.3447	20.2494
CHD9	chr16	53055033	53329150	+	35.0977	0.188568	0.340848	0.0726056	0.379123	9.39051	29.5065	32.586	61.8139
AC211476.2	chr7	72924418	72925125	-	28.2281	0.188553	0.336526	0.0835573	0.406565	14.6075	14.2773	28.9653	37.3015
AL391421.1	chr10	77866875	77869610	+	39.8333	0.188355	0.314726	0.133625	0.512322	29.2149	29.5065	45.2583	59.6823
AC012443.2	chr2	152635268	152641275	-	694.088	0.188332	0.145684	0.126416	0.498385	655.249	671.035	741.331	827.027
ZBTB8A	chr1	32539427	32605941	+	149.863	0.188282	0.229514	0.207164	0.622202	137.727	129.448	178.318	164.126
AL450345.2	chr6	164791288	164827683	-	48.8497	0.188279	0.31474	0.132921	0.511249	41.7356	39.0247	72.4133	68.2084
OR2M3	chr1	248197265	248212925	+	175.969	0.188103	0.221044	0.205586	0.620595	158.595	144.677	202.757	181.179
LINC01821	chr2	194344190	194576578	+	86.2316	0.187907	0.267791	0.19689	0.61025	79.2976	76.1458	120.387	95.918
VSIG2	chr11	124747474	124752255	-	55.434	0.187809	0.300853	0.159098	0.557515	36.5186	48.5429	77.8443	57.5508
ZNF662	chr3	42906142	42919334	+	69.8641	0.187529	0.284913	0.183328	0.591761	50.0827	60.9166	73.3185	90.5893
SRP54	chr14	34981957	35029686	+	59.9941	0.187483	0.297446	0.164002	0.565332	49.0393	30.4583	62.4565	62.8796
AC087482.1	chr15	66984103	67065268	-	174.705	0.187447	0.223249	0.207538	0.622202	176.333	177.991	207.283	242.992
POLE4	chr2	74958643	74970128	+	38.3976	0.187428	0.332808	0.0918327	0.42622	23.998	35.2174	35.3015	90.5893
AC087392.5	chr17	795306	795794	+	22.6012	0.187346	0.345845	0.0566519	0.333712	10.4339	13.3255	25.3447	40.4987
AC012459.1	chr2	200390666	200478018	-	1140.65	0.187308	0.138998	0.11544	0.478341	1029.83	1153.61	1218.35	1352.44
AC099063.4	chr1	89198714	89207040	+	239.562	0.187097	0.202198	0.198678	0.612386	213.895	221.775	261.593	278.162
RPARP-AS1	chr10	102449816	102461106	+	496.306	0.186962	0.17969	0.178157	0.583418	368.317	472.104	448.962	569.114
AP002770.1	chr11	73760563	73761070	+	511.258	0.186822	0.177537	0.176202	0.580186	387.098	484.478	516.85	536.075
TP53BP1	chr15	43403061	43510728	-	1428.91	0.186804	0.130214	0.101157	0.445306	1126.86	1085.08	1175.81	1414.26
MORC4	chrX	106813871	107000212	-	1088.79	0.1866	0.126137	0.0937305	0.430525	950.528	976.57	1121.5	1130.77
GOLGA2P5	chr12	100156357	100173659	-	96.6218	0.186577	0.264025	0.201495	0.614941	75.1241	98.9895	120.387	120.43
ECM2	chr9	92493554	92536655	-	20.6253	0.186576	0.343112	0.0627534	NA	10.4339	11.4219	34.3963	24.5124
TAB3-AS2	chrX	30854321	30854707	+	195.226	0.18652	0.216987	0.207333	0.622202	160.682	183.702	196.421	237.664
TRAF3	chr14	102777449	102911500	+	57.9927	0.186461	0.298217	0.163813	0.565121	43.8224	39.9765	76.034	57.5508
AC067931.2	chr8	140591684	140593201	+	45.789	0.186327	0.308903	0.145481	0.533517	30.2583	43.7838	75.1288	50.0905
WDR24	chr16	684622	690444	-	66.8906	0.186308	0.296999	0.166136	0.569449	56.343	32.362	58.8358	77.8002
ATF7IP	chr12	14365632	14502935	+	89.2355	0.186227	0.30716	0.148605	0.538588	93.9051	33.3138	59.741	152.403
FUZ	chr19	49806866	49817376	-	400.464	0.186186	0.172074	0.172783	0.578151	351.622	351.222	435.385	409.25
CTU2	chr16	88706483	88715396	+	38.4948	0.186176	0.324722	0.111559	0.468451	26.0847	13.3255	47.0686	26.6439
FAM241A	chr4	112145454	112195256	+	8140.76	0.186111	0.0975253	0.0399036	0.275357	7246.34	7844.92	8423.48	9007.77
HAP1	chr17	41717742	41734644	-	168.927	0.186109	0.230781	0.212703	0.630012	141.901	153.243	174.697	204.625
LINC02552	chr11	104445868	104609498	-	88.9299	0.186107	0.269355	0.199319	0.613392	87.6447	60.9166	109.525	98.0496
UBXN8	chr8	30729131	30767006	+	84.8655	0.186059	0.270798	0.196862	0.61025	84.5146	69.483	107.715	108.707
TGFB3	chr14	75958097	75983011	-	47.5211	0.186011	0.309465	0.144216	0.531244	28.1715	39.0247	65.172	49.0248
AL157938.3	chr9	131189910	131194205	-	100.319	0.185994	0.262053	0.203644	0.617436	77.2108	89.4713	114.051	115.102
MXRA7	chr17	76672551	76711016	-	182.132	0.185918	0.250195	0.209845	0.626161	149.205	142.773	259.783	130.022
WNK4	chr17	42780610	42797066	+	59.5376	0.185899	0.292364	0.173229	0.578453	36.5186	53.302	70.603	66.0769
RIMKLB	chr12	8681600	8783095	+	76.2937	0.185867	0.28563	0.182009	0.589488	79.2976	44.7356	99.5683	83.129
PIGN	chr18	61905255	62187118	-	1377.03	0.185782	0.119322	0.0807871	0.398424	1214.51	1215.48	1380.38	1449.43
B9D1	chr17	19334308	19378193	-	2923.94	0.185592	0.112267	0.0681016	0.367924	2385.19	2513.76	2860.32	2824.25
GOLGA6L7	chr15	28841833	28848675	-	26.9558	0.185538	0.334793	0.0837889	0.406897	13.5641	12.3737	30.7756	28.7754
C12orf45	chr12	104986316	105074197	+	2149.32	0.185532	0.113193	0.0699793	0.372543	1852.02	1999.78	2154.3	2316.95
HIP1	chr7	75533298	75738962	-	69.3277	0.185432	0.290821	0.174943	0.578976	57.3864	52.3502	85.9908	83.129
AC005696.4	chr17	2720801	2723947	-	350.995	0.185356	0.185006	0.187664	0.59727	301.54	320.764	339.437	417.776
PTCHD3P1	chr10	29421476	29422012	-	215.067	0.185325	0.212141	0.207639	0.622295	187.81	191.316	257.067	217.414
AC009097.4	chr16	71723180	71724230	+	19.8212	0.185295	0.346833	0.0495863	NA	7.30373	12.3737	38.9221	20.2494
LINC00311	chr16	85282958	85285963	+	29.2206	0.185292	0.328987	0.0987598	0.438941	21.9112	13.3255	37.1118	36.2357
ZNF789	chr7	99472890	99503650	+	129.05	0.185191	0.252209	0.209563	0.625726	102.252	113.267	121.292	168.389
ZNF500	chr16	4748239	4767624	-	52.0066	0.185157	0.307747	0.147137	0.536007	39.6488	37.1211	44.3531	86.3262
CNOT8	chr5	154857553	154876792	+	59.1675	0.185092	0.305426	0.152068	0.545724	25.0414	62.8203	68.7926	75.6687
GPRC5A	chr12	12891559	12917937	+	50.6419	0.184967	0.315245	0.132423	0.510799	25.0414	48.5429	91.4218	39.433
AL445931.1	chr9	134054290	134058805	+	72.0227	0.184947	0.278447	0.191317	0.600994	54.2563	66.6276	82.3701	93.7865
AC103691.1	chr15	64950916	64951435	-	35.4707	0.184843	0.321001	0.118278	0.484111	26.0847	19.0364	46.1635	38.3672
USP44	chr12	95516560	95551476	-	36.383	0.184801	0.322571	0.114555	0.476312	25.0414	24.7474	40.7325	55.4193
RUFY1	chr5	179550554	179610012	+	125.06	0.184753	0.251939	0.210868	0.627814	89.7315	133.255	136.68	161.995
CCDC78	chr16	722582	726954	-	59.1223	0.184741	0.301597	0.158602	0.556584	36.5186	43.7838	57.9306	71.4057
AC008591.1	chr5	129500361	129905917	-	30.3606	0.184659	0.337012	0.0762263	0.388313	32.3451	8.5664	54.31	42.6302
AL512791.1	chr14	90402523	90405235	-	40.3469	0.184646	0.312967	0.136345	0.516995	31.3017	32.362	46.1635	66.0769
CDCA7L	chr7	21900899	21945903	-	39.7139	0.18461	0.309989	0.142959	0.528937	32.3451	32.362	50.6893	61.8139
CLDN20	chr6	155264013	155276548	+	53.4955	0.184381	0.296364	0.168203	0.572216	37.562	56.1575	76.034	71.4057
CD109	chr6	73695785	73828316	+	82.2711	0.184341	0.292389	0.173874	0.578475	65.7336	67.5794	83.2753	121.496
PDP2	chr16	66878589	66895754	+	200.495	0.184207	0.213696	0.209244	0.62545	160.682	182.75	233.533	196.099
AC005837.1	chr17	76671942	76673658	+	33.7627	0.18409	0.318872	0.122932	0.493174	25.0414	21.8919	40.7325	45.8275
PRORP	chr14	35121846	35277622	+	115.705	0.183995	0.261084	0.207947	0.622808	75.1241	99.9413	130.344	109.773
AC090994.1	chr8	116289622	116298954	+	373.854	0.183976	0.178851	0.182679	0.590394	308.843	325.523	346.679	419.908
IQCJ-SCHIP1	chr3	158962235	159897366	+	96.6005	0.18368	0.269732	0.20134	0.614935	66.7769	103.749	119.482	122.562
AC018628.2	chr17	62035944	62040352	+	28.5757	0.183658	0.332712	0.0861733	0.413975	18.781	12.3737	43.448	25.5781
KNOP1	chr16	19701937	19718235	-	95.1099	0.183584	0.28834	0.180554	0.587141	87.6447	58.0612	114.956	104.444
AC090114.2	chr7	128524016	128531069	-	90.6412	0.183522	0.26392	0.20708	0.622202	64.6902	79.0012	94.1373	105.51
AD000671.3	chr19	35747057	35753415	-	167.017	0.183462	0.230759	0.216267	0.635003	134.597	155.147	162.025	209.954
AC021092.1	chr19	44103007	44113183	-	1199.02	0.183401	0.12476	0.0959399	0.433883	1118.51	1139.33	1278.09	1353.51
CIPC	chr14	77098126	77117287	+	51.7942	0.182998	0.295738	0.169523	0.573888	43.8224	42.832	59.741	75.6687
CLASP1	chr2	121337776	121649476	-	22.0667	0.182896	0.336613	0.0742522	0.384106	15.6508	14.2773	41.6376	30.9069
AC010336.4	chr19	7912648	7913518	-	100.436	0.18261	0.25468	0.213743	0.631851	86.6013	91.3749	126.723	112.97
PTPRG-AS1	chr3	62221249	62369406	-	381.772	0.182568	0.174051	0.173229	0.578453	349.536	334.09	381.98	441.223
MRPL3	chr3	131462212	131502983	-	94.522	0.182543	0.265702	0.206642	0.622202	76.1674	78.0494	113.146	100.181
PCDH9	chr13	66302834	67230445	-	85.8587	0.182493	0.273198	0.19997	0.613392	62.6034	58.0612	99.5683	71.4057
FER	chr5	108747841	109196841	+	58.0071	0.182488	0.291773	0.176118	0.580186	49.0393	38.0729	57.0255	76.7344
PLA2G12AP1	chr1	52368677	52369244	+	28.1789	0.182399	0.333658	0.0812232	0.399914	18.781	11.4219	22.6292	47.959
POTEI	chr2	130459455	130509707	-	219.946	0.182383	0.214082	0.215802	0.634743	183.637	194.172	197.326	273.899
AC004884.2	chr7	105304277	105306642	+	13.5638	0.182224	0.354994	0.0197367	NA	5.21695	2.85547	17.1982	23.4466
AP000892.4	chr11	117204967	117210292	+	1157.11	0.18219	0.156714	0.157986	0.555394	904.619	1009.88	926.89	1341.79
AC009095.1	chr16	67614381	67616146	-	32.922	0.182107	0.324852	0.106592	0.457647	18.781	30.4583	42.5428	59.6823
AL357140.4	chr1	9900614	9908034	+	32.362	0.182064	0.319512	0.120087	0.487961	20.8678	21.8919	45.2583	36.2357
AL138724.1	chr6	17706257	17707344	+	1150.58	0.181977	0.156437	0.158283	0.555951	860.797	1041.29	961.286	1293.83
AC002094.2	chr17	28361601	28362859	-	549.895	0.181974	0.164295	0.169523	0.573888	444.484	407.38	455.299	560.588
AC006504.5	chr19	27793431	27984984	+	167.16	0.181837	0.229901	0.220225	0.640743	128.337	139.918	144.827	199.296
AC093690.1	chr2	28307063	28310560	-	144.036	0.181829	0.236654	0.220063	0.64057	125.207	140.87	162.025	182.244
ARHGAP44	chr17	12789498	12991643	+	74.0437	0.18182	0.282205	0.190328	0.600455	52.1695	39.0247	77.8443	54.3536
CMTM7	chr3	32391698	32483067	+	374.233	0.181751	0.172301	0.181162	0.588326	307.8	314.101	373.834	369.817
ODF2L	chr1	86346824	86396342	-	705.317	0.181749	0.151682	0.149902	0.541011	585.342	636.769	772.107	670.361
WDFY3-AS2	chr4	84965534	85011277	+	166.235	0.181496	0.243028	0.219662	0.640397	99.122	142.773	142.111	175.85
AC110614.1	chr2	75799974	76208703	+	266.874	0.181496	0.196464	0.207724	0.622295	224.329	252.233	300.515	283.491
AC092118.1	chr16	57798186	57816946	+	29.2407	0.181167	0.325531	0.103589	0.450369	18.781	30.4583	48.879	53.2878
AC009237.14	chr2	95525109	95526702	-	25.3576	0.18112	0.327879	0.0969478	0.43538	18.781	19.0364	41.6376	38.3672
RASGRP4	chr19	38409051	38426305	-	65.4172	0.181042	0.287417	0.183433	0.591761	36.5186	60.9166	72.4133	76.7344
UFM1	chr13	38349849	38363619	+	62.492	0.180887	0.29621	0.169972	0.574579	75.1241	33.3138	95.0424	74.6029
AP001468.1	chr21	46185079	46188941	+	31.3472	0.18086	0.319532	0.119206	0.48627	22.9546	20.9401	42.5428	43.696
ABHD17AP3	chr1	214605470	214608840	-	59.6037	0.180751	0.290847	0.179	0.584136	37.562	50.4466	59.741	76.7344
AC008993.1	chr19	68403	69178	+	579.818	0.180705	0.174136	0.184804	0.593784	547.78	493.996	533.143	715.122
LINC00665	chr19	36259540	36331770	-	270.802	0.1806	0.200233	0.212691	0.630012	229.546	251.281	332.196	257.913
VIM-AS1	chr10	17214239	17229985	-	47164.2	0.180531	0.128122	0.10887	0.462176	40540.9	46566	43843.5	57564.7
AC010226.1	chr5	115602057	115623897	+	935.919	0.180489	0.177273	0.188746	0.598134	907.749	765.265	1193.91	813.172
MEIOC	chr17	44656404	44690308	+	128.079	0.180385	0.247522	0.220426	0.640743	124.163	95.1822	152.973	136.417
RYR3	chr15	33310962	33866121	+	70.5663	0.180362	0.279524	0.195234	0.607415	61.56	49.4948	79.6546	82.0632
AL022322.1	chr22	38090127	38091559	+	142.685	0.180288	0.232583	0.2233	0.644808	121.033	142.773	159.309	180.113
AC068733.3	chr11	6319140	6360454	+	1406.58	0.180218	0.166155	0.178276	0.583418	1425.27	1546.71	1486.28	2051.58
AC125494.1	chr12	6663260	6672069	+	4598.85	0.180208	0.106305	0.0639603	0.354916	4089.04	4219.43	4524.02	5061.28
MT-ND5	chrM	12337	14148	+	35341.4	0.180194	0.108938	0.0645132	0.356554	32942.9	32593.2	41460.2	34400.5
AC093484.4	chr17	16440479	16440952	-	113.391	0.180184	0.254503	0.217382	0.636676	57.3864	61.8684	72.4133	88.4578
TAPBP	chr6	33299694	33314387	-	305.761	0.180026	0.184505	0.202071	0.615501	289.019	307.439	374.739	345.305
AC245052.4	chr19	54119511	54125343	-	507.659	0.179998	0.157953	0.164571	0.566646	406.922	413.091	484.264	485.985
AC023424.2	chr4	152448275	152513788	+	52.706	0.179932	0.304882	0.153435	0.547696	45.9091	23.7956	61.5513	56.4851
GNB4	chr3	179396088	179451476	-	218.56	0.179909	0.212957	0.220438	0.640743	197.201	189.413	274.265	206.757
MLLT6	chr17	38705273	38729795	+	132.151	0.179835	0.249965	0.220524	0.640743	101.209	133.255	152.973	159.863
HNRNPRP1	chr10	21624592	21626286	-	32.3658	0.179768	0.320227	0.116476	0.480249	16.6942	29.5065	47.0686	42.6302
LINC00705	chr10	4655427	4682722	+	51.5498	0.179728	0.2937	0.174846	0.578976	39.6488	37.1211	55.2151	66.0769
PI4KAP2	chr22	21473000	21517533	-	52.423	0.179611	0.301351	0.160757	0.560397	50.0827	27.6028	74.2236	53.2878
ERAP1	chr5	96760810	96808100	-	1472.35	0.179599	0.132762	0.120167	0.487961	1564.04	1436.3	1880.03	1616.75
SIN3B	chr19	16829398	16880353	+	106.557	0.179523	0.248693	0.219874	0.640446	100.165	89.4713	130.344	122.562
ETFDH	chr4	158672125	158709623	+	1018.45	0.179482	0.132144	0.120251	0.488046	919.226	898.52	1030.98	1088.14
GNE	chr9	36214441	36277042	-	271.315	0.179414	0.197469	0.212217	0.629653	254.587	228.437	295.989	295.214
SUCLG2-AS1	chr3	67654669	67947713	+	124.587	0.179319	0.243454	0.222767	0.643846	112.686	101.845	153.878	125.759
CXCR5	chr11	118883892	118897787	+	3810.49	0.179268	0.125712	0.106338	0.456956	3146.86	3524.6	3485.79	4267.29
AP003396.1	chr11	119336249	119337309	-	1215.36	0.179204	0.143411	0.141346	0.527216	935.921	1078.41	1097.06	1265.05
MORN3	chr12	121648742	121672631	-	120.895	0.179176	0.251301	0.22177	0.642389	117.903	102.797	115.861	177.981
HSD17B13	chr4	87303789	87322886	-	49.3101	0.178899	0.298385	0.166704	0.570247	41.7356	31.4101	54.31	63.9454
AARS2	chr6	44298731	44313347	-	85.2881	0.178875	0.263236	0.214065	0.631996	71.9939	67.5794	100.473	91.655
AC044849.1	chr8	30082758	30083467	+	179.368	0.178728	0.231137	0.226698	0.649601	198.244	152.292	184.654	264.308
RAB8A	chr19	16111889	16134234	+	61.6483	0.178573	0.323306	0.106046	0.456956	14.6075	58.0612	68.7926	79.9317
AC093591.2	chr4	127840198	127844040	-	77.811	0.178522	0.276349	0.201294	0.614935	59.4732	47.5911	84.1804	70.3399
CTD-2297D10.2	chr5	5132101	5140119	-	102.322	0.178395	0.259173	0.21797	0.637467	81.3844	88.5195	105.904	125.759
AP000593.4	chr11	72261731	72290688	+	731.728	0.178344	0.143757	0.144016	0.53099	639.598	712.915	784.779	800.383
AC024075.3	chr19	16630743	16643942	+	203.679	0.178217	0.212932	0.224108	0.646019	170.073	138.966	181.033	204.625
AC010378.1	chr5	139503242	139511374	+	331.238	0.178141	0.185973	0.205183	0.620084	282.759	308.39	318.618	398.593
NRIP2	chr12	2825348	2835544	-	342.962	0.177978	0.181253	0.200627	0.614279	328.668	304.583	344.868	417.776
ANKRD20A7P	chr9	42830337	42950827	+	192.972	0.177955	0.219942	0.227413	0.650919	151.292	214.16	234.438	225.94
HOXB-AS2	chr17	48557262	48560333	+	27.665	0.177686	0.332275	0.0767945	0.390218	19.8244	10.47	19.9137	54.3536
AC007342.4	chr16	53373479	53385019	+	175.049	0.177551	0.228052	0.229752	0.653076	143.988	135.159	200.947	154.535
AP001885.3	chr11	67252336	67261545	-	315.507	0.177511	0.189862	0.211148	0.628273	318.234	307.439	330.386	428.434
CMTR1	chr6	37433219	37482827	+	73.4639	0.177484	0.290616	0.181953	0.589464	44.8658	67.5794	60.6461	114.036
AC008894.3	chr19	16074293	16077395	-	1355.13	0.177479	0.124471	0.107218	0.458378	1168.6	1304	1397.58	1470.74
TMEM231	chr16	75536741	75556268	-	40.3217	0.177357	0.308898	0.143963	0.53099	26.0847	36.1692	51.5945	57.5508
ABHD17A	chr19	1876810	1885496	-	215.966	0.177304	0.213256	0.226387	0.64902	173.203	210.353	215.43	264.308
LINC01322	chr3	165206929	165846519	+	254.479	0.177189	0.193315	0.213993	0.631996	256.674	241.763	315.903	288.82
AL360270.1	chr1	110943467	110952848	+	512.69	0.177137	0.17042	0.189438	0.599067	509.174	418.802	499.652	606.415
DENND4A	chr15	65658046	65792293	-	53.89	0.177084	0.314081	0.13121	0.50856	21.9112	59.013	110.43	42.6302
KLHL28	chr14	44924324	45042322	-	95.8232	0.176868	0.25854	0.221016	0.641322	69.9071	87.5676	113.146	99.1153
AC004835.1	chrX	119291529	119335610	+	75.691	0.176668	0.279205	0.200087	0.613594	49.0393	74.2421	81.4649	100.181
OMG	chr17	31272013	31297539	-	67.9959	0.17664	0.280787	0.197289	0.610761	49.0393	45.6875	60.6461	79.9317
PPT2-EGFL8	chr6	32153845	32171978	+	1848.5	0.176606	0.123518	0.106864	0.457879	1485.79	1600.01	1940.68	1632.74
AL158064.1	chr13	79941531	80074640	-	193.255	0.176471	0.216387	0.228495	0.651943	147.118	179.894	188.275	221.677
GPR137	chr11	64270062	64289500	+	242.578	0.17646	0.199898	0.221043	0.641322	202.418	186.557	225.386	251.518
LRRK1	chr15	100919327	101078257	+	2165.01	0.176236	0.109873	0.0778706	0.391996	1979.31	2127.32	2400.5	2328.68
NKAIN3	chr8	62248591	63014000	+	712.34	0.176115	0.14338	0.148208	0.538168	620.817	617.733	714.176	733.24
ST3GAL3	chr1	43705824	43931165	+	173.983	0.176105	0.218813	0.231163	0.655081	147.118	164.665	209.999	180.113
WWP1	chr8	86342547	86478420	+	104.815	0.175992	0.253161	0.226089	0.648626	80.341	95.1822	103.189	132.154
SLC4A2	chr7	151057210	151076526	+	143.71	0.175838	0.248189	0.228949	0.652949	116.86	98.0377	178.318	106.576
MSANTD2	chr11	124766498	124800706	-	17.4092	0.175818	0.337129	0.056752	NA	8.34712	10.47	24.4395	33.0384
DDX52	chr17	37609739	37643446	-	51.9409	0.175779	0.29474	0.175729	0.579896	50.0827	33.3138	72.4133	58.6166
SEMA3F-AS1	chr3	50116022	50156085	-	261.393	0.175652	0.207466	0.227797	0.651197	195.114	277.932	309.567	274.965
SLC50A1	chr1	155135344	155138857	+	108.657	0.175598	0.250435	0.228286	0.651674	79.2976	95.1822	104.094	127.891
AC012615.3	chr19	1852382	1853622	+	633.956	0.175575	0.156601	0.172803	0.578151	586.385	553.961	599.22	744.963
ZCCHC14	chr16	87406246	87493024	-	64.4987	0.175543	0.281304	0.197987	0.611353	54.2563	43.7838	68.7926	76.7344
AC010326.3	chr19	57867038	57868172	-	301.333	0.175541	0.195183	0.220093	0.64057	254.587	224.63	329.48	251.518
ZC3H12A	chr1	37474580	37484377	+	29.5057	0.175529	0.321264	0.10844	0.461224	22.9546	17.1328	45.2583	37.3015
C19orf25	chr19	1461143	1479219	-	61.8561	0.17549	0.285346	0.191906	0.601976	59.4732	40.9284	76.034	73.5372
AK8	chr9	132725578	132878777	-	32.0712	0.175415	0.314804	0.128787	0.504355	23.998	24.7474	46.1635	46.8933
BCS1L	chr2	218658764	218663443	+	84.8518	0.175355	0.275376	0.206338	0.621696	53.2129	73.2903	68.7926	114.036
NPB	chr17	81900745	81902905	+	266.036	0.175336	0.19753	0.222653	0.643671	218.068	260.799	267.929	319.727
POLR2B	chr4	56977722	57031158	+	26.7718	0.175034	0.324686	0.096427	0.434986	12.5207	13.3255	30.7756	25.5781
AC004943.2	chr16	72665123	72822781	+	685.359	0.174767	0.144182	0.152939	0.546572	632.294	635.817	759.434	720.451
LRRC37A17P	chr17	46978481	47054569	+	554.919	0.174613	0.164745	0.187856	0.597326	501.87	547.298	541.289	702.333
C6orf136	chr6	30647039	30653210	+	63.3469	0.17459	0.278904	0.202592	0.615825	59.4732	46.6393	76.034	77.8002
C5orf63	chr5	127042558	127073492	-	15.9357	0.174553	0.342583	0.0353732	NA	9.39051	7.61458	48.879	19.1836
AC243585.2	chr17	37609739	37613841	+	124.664	0.174444	0.237007	0.23525	0.659991	106.426	118.026	141.206	149.206
SNF8	chr17	48929316	48944842	-	867.92	0.174436	0.146954	0.159238	0.55784	722.026	864.255	856.287	1001.81
AP001992.2	chr11	74931724	74936937	+	64.4742	0.174109	0.280212	0.201234	0.61492	45.9091	51.3984	61.5513	79.9317
ASB6	chr9	129634604	129642169	-	569.063	0.17406	0.151456	0.167624	0.571611	465.352	480.67	552.151	557.39
NQO2-AS1	chr6	2989335	2999604	-	50.6583	0.17391	0.295655	0.174453	0.578976	38.6054	33.3138	71.5081	43.696
AC004490.1	chr19	2212029	2215565	-	97.0901	0.17386	0.270807	0.214089	0.631996	69.9071	73.2903	107.715	94.8523
PDE4DIP	chr1	148808181	149048286	+	165.871	0.173684	0.238888	0.236169	0.6618	82.4278	112.315	105.904	147.074
SMCR5	chr17	17776686	17779529	-	40.0941	0.173469	0.304534	0.154036	0.548978	22.9546	32.362	50.6893	44.7618
AC090236.1	chr18	58398663	58400082	-	620.315	0.173451	0.181004	0.211504	0.628639	316.147	407.38	359.351	509.431
Z95152.1	chr6	36091991	36092646	-	31.0404	0.173426	0.322579	0.10094	0.445306	29.2149	11.4219	42.5428	43.696
WDR11-AS1	chr10	120759898	120851457	-	70.1516	0.173425	0.276887	0.206995	0.622202	44.8658	65.6757	71.5081	91.655
AC005343.4	chr12	1741197	1747099	-	35.8307	0.17335	0.309134	0.141613	0.527216	21.9112	22.8437	43.448	36.2357
MAP4K5	chr14	50418501	50561126	-	26.475	0.173093	0.344068	0.0261425	0.208666	7.30373	16.181	6.33616	98.0496
AL031775.1	chr6	24700907	24701793	-	1000.13	0.173077	0.146241	0.161884	0.562211	899.402	952.774	1217.45	944.26
ZDHHC23	chr3	113947901	113965401	+	19.9642	0.172911	0.331684	0.0689983	NA	10.4339	9.51822	19.9137	33.0384
PLIN4	chr19	4502180	4518465	-	143.697	0.172637	0.232242	0.239703	0.667668	158.595	151.34	167.456	229.138
RASSF4	chr10	44959407	44995891	+	41.523	0.172614	0.318744	0.112501	0.471006	22.9546	31.4101	27.155	85.2605
TBC1D22A-AS1	chr22	46914092	46916042	-	56.4485	0.172542	0.288321	0.189362	0.598984	39.6488	49.4948	55.2151	84.1947
ST6GALNAC6	chr9	127885321	127905408	-	45.7815	0.172413	0.294335	0.177665	0.582777	36.5186	36.1692	62.4565	54.3536
ABCC11	chr16	48165773	48247568	-	217.722	0.172247	0.21727	0.23906	0.666339	193.027	213.208	214.524	294.149
PKP4-AS1	chr2	158658337	158735002	-	139.059	0.172039	0.23216	0.244094	0.672029	121.033	113.267	164.74	134.285
DLGAP1-AS1	chr18	3593732	3598363	+	14.0917	0.171995	0.344882	0.0203026	NA	2.08678	6.66276	14.4827	34.1042
AC006547.1	chr22	20058030	20070569	-	59.8777	0.171909	0.292447	0.18146	0.58885	36.5186	51.3984	65.172	72.4714
LINC02395	chr12	49900311	49932764	+	49.8383	0.171794	0.289656	0.187359	0.597066	42.779	43.7838	60.6461	74.6029
TAS2R4	chr7	141776674	141781691	+	41.5534	0.171531	0.299313	0.166652	0.570231	32.3451	36.1692	53.4048	61.8139
TAPBPL	chr12	6451690	6466517	+	75.049	0.171527	0.278476	0.210071	0.626473	57.3864	68.5312	95.9476	88.4578
COG8	chr16	69320140	69339583	-	462.305	0.171424	0.171137	0.20475	0.619387	485.176	422.609	534.048	541.404
PTOV1-AS2	chr19	49856970	49859289	-	145.577	0.171416	0.237244	0.242495	0.671015	124.163	136.111	200.042	135.351
CACNA2D2	chr3	50362613	50504244	-	31.9165	0.171398	0.320887	0.103609	0.450369	22.9546	15.2292	60.6461	22.3809
MEGF11	chr15	65895079	66253747	-	241.057	0.171137	0.200896	0.234875	0.659892	173.203	213.208	228.102	245.124
NUP93	chr16	56730118	56850286	+	45.7682	0.171122	0.294963	0.176595	0.580796	43.8224	32.362	58.8358	63.9454
CRYBB2P1	chr22	25448105	25520854	+	168.384	0.171115	0.218092	0.242574	0.671015	145.031	147.532	173.792	190.77
UNC5C	chr4	95162504	95549206	-	100.545	0.171099	0.248662	0.237895	0.66463	91.8183	91.3749	114.956	126.825
ARL2BP	chr16	57245259	57253635	+	47.1131	0.170937	0.305177	0.150809	0.542985	35.4753	30.4583	66.9823	46.8933
BEND3P3	chr10	79682997	79685436	+	333.973	0.170905	0.203189	0.236568	0.662323	299.453	445.453	416.376	497.708
MRPL42	chr12	93467514	93516214	+	106.986	0.170885	0.257059	0.232374	0.656351	113.729	66.6276	112.241	130.022
Z83745.1	chrX	57222706	57224791	+	30.3574	0.170717	0.316147	0.118054	0.484017	18.781	11.4219	30.7756	30.9069
SFI1	chr22	31488688	31618588	+	90.76	0.170683	0.25787	0.232137	0.656166	78.2542	79.9531	102.284	112.97
AC064836.3	chr2	202302122	202303614	-	962.111	0.170677	0.157941	0.187347	0.597066	753.327	813.808	1073.53	765.213
EHD2	chr19	47713422	47743134	+	23.1603	0.170654	0.33239	0.0606024	0.343861	11.4773	19.0364	26.2498	61.8139
GPN1	chr2	27628247	27651511	+	252.288	0.170623	0.192754	0.229717	0.653076	230.589	243.666	273.36	301.609
AP000331.1	chr21	34836286	34884882	+	420.845	0.170597	0.175094	0.211886	0.629137	421.529	364.548	416.376	516.892
IVD	chr15	40405485	40435947	+	90.2417	0.17058	0.278056	0.208673	0.624361	66.7769	72.3385	100.473	103.378
AC051619.5	chr15	45152664	45167526	-	69.9365	0.1705	0.277056	0.21021	0.626473	46.9525	65.6757	69.6978	93.7865
AC005165.3	chr7	25750890	25756256	+	43.6863	0.170448	0.301038	0.162272	0.562747	28.1715	39.0247	47.9738	66.0769
SLC39A10	chr2	195575977	195737702	+	25.0157	0.170353	0.319568	0.106462	0.457329	21.9112	15.2292	39.8273	40.4987
RAB15	chr14	64945814	64973226	-	319.91	0.170241	0.202027	0.237689	0.664207	306.757	271.269	299.61	406.053
AC008105.3	chr17	45190931	45222222	-	187.043	0.170189	0.228056	0.243304	0.671348	182.593	151.34	210.904	212.085
HINFP	chr11	119121580	119136059	+	118.186	0.170095	0.259568	0.231752	0.655671	110.599	91.3749	151.163	123.628
CCDC191	chr3	113964137	114056594	-	20.2084	0.170092	0.326362	0.0814605	NA	13.5641	12.3737	31.6808	30.9069
HFE	chr6	26087281	26098343	+	229.102	0.170014	0.201788	0.238448	0.665463	227.459	200.834	238.964	283.491
HPS4	chr22	26443423	26483837	-	45.7566	0.16995	0.29879	0.167466	0.571394	31.3017	21.8919	37.1118	50.0905
NAV3	chr12	77324641	78213010	+	78.7749	0.169835	0.265056	0.226583	0.649426	56.343	68.5312	82.3701	92.7208
HNRNPA1P48	chr16	51553436	51647132	+	40.343	0.169824	0.314031	0.124644	0.495702	31.3017	31.4101	60.6461	62.8796
AL360182.2	chr10	110207850	110208591	-	17.0197	0.169739	0.332837	0.0556447	NA	6.26034	10.47	29.8705	23.4466
SNORA75	chr2	49888868	49888986	-	44.1461	0.169692	0.300356	0.163402	0.564753	38.6054	30.4583	54.31	61.8139
TSR1	chr17	2322396	2336657	-	590.422	0.169419	0.171988	0.210157	0.626473	563.43	540.635	725.943	581.903
B3GALNT2	chr1	235447190	235504452	-	517.258	0.169342	0.156634	0.192575	0.602509	464.308	413.091	515.04	511.563
AC007956.2	chr14	74658049	74658590	+	51.8648	0.169278	0.289463	0.190066	0.60011	31.3017	45.6875	55.2151	65.0111
SHF	chr15	45167214	45201175	-	36.1568	0.169277	0.30968	0.137062	0.518263	20.8678	18.0846	28.0601	43.696
KIAA1958	chr9	112486827	112669397	+	158.489	0.169264	0.225136	0.248233	0.675867	108.513	115.17	152.973	128.956
LOX	chr5	122063195	122078413	-	183.253	0.169068	0.215519	0.246784	0.67469	178.42	149.436	219.955	187.573
SLC25A25-AS1	chr9	128108581	128118693	-	284.292	0.168956	0.186295	0.228175	0.651581	236.849	251.281	291.463	295.214
ANGPTL3	chr1	62597520	62606313	+	40.6545	0.168907	0.305227	0.152546	0.546437	41.7356	19.9883	67.8875	43.696
PYHIN1	chr1	158930796	158977059	+	20.4661	0.168874	0.32603	0.0799385	NA	8.34712	15.2292	33.4911	27.7097
ACO2	chr22	41447830	41529273	+	2327.81	0.168813	0.108971	0.0894186	0.421685	2028.35	2050.23	2349.81	2318.02
P2RX5-TAX1BP3	chr17	3663063	3696194	-	3659.23	0.168685	0.12005	0.115264	0.477938	2701.34	2667.01	3457.73	2710.22
INTS3	chr1	153728050	153774808	+	34.816	0.168641	0.313997	0.123615	0.494051	22.9546	25.6992	64.2668	33.0384
TBXA2R	chr19	3594507	3606875	-	260.316	0.168434	0.191683	0.234895	0.659892	232.676	237.956	294.179	273.899
IGSF1	chrX	131273506	131578899	-	23.8572	0.168367	0.33911	0.0284244	0.220413	8.34712	9.51822	9.05166	71.4057
TCTN1	chr12	110614027	110649430	+	63.2787	0.168308	0.277666	0.211844	0.629137	62.6034	41.8802	76.034	76.7344
NAIP	chr5	70968166	71025339	-	165.008	0.168271	0.222903	0.251429	0.679302	125.207	120.881	142.111	166.258
POTEB3	chr15	21405401	21440499	-	167.11	0.168222	0.220512	0.249788	0.676993	141.901	138.014	168.361	180.113
GDNF	chr5	37812677	37840041	-	18.8668	0.168168	0.330586	0.0603067	NA	12.5207	9.51822	41.6376	22.3809
VPS36	chr13	52412602	52450634	-	113.727	0.168142	0.246709	0.244974	0.672352	79.2976	106.604	114.051	131.088
SLC35E3	chr12	68746125	68793964	+	536.277	0.168077	0.153033	0.18539	0.594708	513.348	470.2	574.78	572.311
IGFBP7	chr4	57030773	57110385	-	123.118	0.168054	0.265617	0.229268	0.652994	123.12	89.4713	187.369	107.641
CDAN1	chr15	42723544	42737128	-	44.2499	0.168048	0.3116	0.129713	0.506337	30.2583	17.1328	31.6808	60.7481
AL354920.1	chr9	83707594	83713378	+	54.096	0.167805	0.283764	0.201761	0.61513	44.8658	39.0247	61.5513	65.0111
OR5A1	chr11	59436469	59451380	+	60.9502	0.167778	0.284806	0.200411	0.614103	45.9091	39.0247	77.8443	50.0905
SYNE1-AS1	chr6	152380546	152381564	+	90.3315	0.167766	0.252659	0.241969	0.670878	90.7749	92.3268	117.672	128.956
METTL16	chr17	2405562	2511891	-	75.4742	0.167733	0.272333	0.220669	0.640855	54.2563	75.194	73.3185	111.904
NAMPT	chr7	106248298	106286326	-	109.648	0.167723	0.245941	0.246449	0.674361	92.8617	82.8085	122.197	108.707
WNT7B	chr22	45920366	45977162	-	98.2929	0.16766	0.250991	0.243588	0.671664	76.1674	94.2304	108.62	118.299
AP003696.1	chr8	102854455	102856075	+	61.814	0.1676	0.275993	0.215889	0.634771	58.4298	50.4466	71.5081	87.392
AL807761.4	chr9	106974833	107102988	-	38.8185	0.167449	0.301852	0.159831	0.558812	40.6922	24.7474	57.0255	55.4193
[truncated: 30,693 more rows]
