# Supplementary material for: Genetic regulation of TERT splicing affects cancer risk by altering cellular longevity and replicative potential
Source: Nat Commun. 2025 Feb 16;16:1676. doi: 10.1038/s41467-025-56947-y (PMC11830802; doi:10.1038/s41467-025-56947-y)
Supplement: Supplementary file 13 — Supplementary Data 11 [file 41467_2025_56947_MOESM13_ESM.xlsx]

## Sheet: Supplementary Data 11
Supplementary Data 11. Gene Ontology (GO) pathway analysis comparing UMUC3-V6.1 KO with UMUC3 WT (reference)
ONTOLOGY	ID	Description	setSize	enrichmentScore	NES	p-value	p-FDR	qvalue	rank	leading_edge	core_enrichment
BP (Biological Process)	GO:0043069	negative regulation of programmed cell death	766	-0.580729	-1.68003	0.000132855	0.000132855	0.0381231	3506	tags=25%, list=11%, signal=22%	CBX4/SH3RF1/CBS/FIGNL1/PLK1/ACVR1/DDB1/SH3RF2/ANXA4/MAPK8IP3/MDM2/SIAH2/ICAM1/SPRY2/UFL1/HSF1/TCF7L2/PPIF/TP53/ITCH/SERPINE1/FNIP1/ID1/XBP1/MAGEA4/GPI/PSEN1/STRADB/NRBP2/BCL2L2/URI1/PSMC5/HSPB1/STAMBP/HSP90AB1/ARHGEF2/BAG5/THOC6/CCNG1/HDAC1/SETX/SYNGAP1/SGK3/RELA/AREL1/ADAR/MUC1/FHL2/STAT5B/LRP6/MAP2K5/BIRC3/HAX1/PDCD4/IL7/VDAC1/HERPUD1/AHI1/TLE1/ENO1/STXBP1/BAG6/NOC2L/HDGF/TSC22D1/TPT1/OXR1/MIF/…
BP (Biological Process)	GO:0022603	regulation of anatomical structure morphogenesis	756	-0.55084	-1.59214	0.000133191	0.000133191	0.0381231	3160	tags=19%, list=10%, signal=17%	SPRY2/EMC10/TIAM2/FBXW8/SERPINE1/ID1/ARHGAP35/XBP1/SARM1/CORO1B/DNMBP/PSEN1/SP1/FN1/CDC42EP1/BMPR2/LIMD1/HSPB1/FGD6/STAT2/SHTN1/MYL12B/CHODL/CSF1/SYNGAP1/PARVB/CAPRIN2/ZNRF3/PTPRM/MARK2/FRS2/SPIRE1/FIS1/RAC1/GNA13/RNH1/GDI1/SH3D19/DAAM1/UBE3A/RYK/AHI1/CAMSAP1/CUX1/PLD6/RHOB/TPM1/TWF2/EZR/MACF1/TGFB1/FUT1/GTF2I/SEMA3A/BNIP3/SYNE3/WASF3/CDC42SE1/ADGRB2/TGFBR2/CAPRIN1/NEDD4L/FGF2/VEGFA/MKLN1/RALBP1/…
BP (Biological Process)	GO:0008284	positive regulation of cell population proliferation	749	-0.534549	-1.54392	0.000133298	0.000133298	0.0381231	2893	tags=18%, list=9%, signal=17%	FGFR3/BMPR2/SHMT2/CDH3/CUL4A/LYN/STAMBP/OSMR/CD276/HAS2/INSR/COX17/HDAC1/SMARCC1/CSF1/N4BP2L2/RELA/S100A13/ERN1/FRS2/STAT5B/ZNF580/MAP2K5/STX4/IL7/SUZ12/ROMO1/PNP/MATK/TGFB1/TSC22D1/MIF/SMARCD3/KIF20B/SMARCA2/TGFBR2/FGFR1/FGF2/VEGFA/DOT1L/CCAR1/SMARCD1/PTK2/CCDC88B/CDC25B/HMGN5/CNBP/GNAI2/PAK1/JUN/AGGF1/CCN2/NR4A1/GPBAR1/HDAC4/PRDX3/SPHK2/LTBP3/CARM1/DLG1/ERBB2/BMPR1A/DNMT1/JCAD/WDR48/ACTB/CTC1/M…
BP (Biological Process)	GO:0051338	regulation of transferase activity	744	-0.554888	-1.60245	0.000133369	0.000133369	0.0381231	3836	tags=27%, list=12%, signal=24%	UBE2C/UBE2S/TELO2/MAP2K7/IPO5/TAF7/TIGAR/PRKN/INCA1/PIP4K2A/FBXW7/RUBCN/PRKRIP1/TXN/DUSP1/CCNE2/CCNJ/CBS/HBEGF/TSG101/PLK1/FEM1B/TRPT1/CDC20/HSP90AA1/ROBO1/MAP2K3/TRIB3/SPRY2/TP53/CCND3/PIK3R2/SLC27A1/MAP3K7/SKP1/PILRB/PTGES3/PSEN1/STRADB/CCNY/CAMK2N1/DUSP22/LDB1/FGFR3/CDK5RAP3/PPM1F/ERN2/HSPB1/LYN/UCHL1/GPRC5B/VAC14/HSP90AB1/FEM1A/INSR/SERINC1/BAG5/CALM3/CHORDC1/CCNG1/MAP3K10/CSF1/SPDYE8/TRIM27/…
BP (Biological Process)	GO:0035239	tube morphogenesis	733	-0.537445	-1.55104	0.000133458	0.000133458	0.0381231	3160	tags=19%, list=10%, signal=17%	SERPINE1/ID1/ARHGAP35/AMOTL1/XBP1/PSEN1/SP1/FN1/SLC12A6/CEP290/ADTRP/BMPR2/HSPB1/HAS2/TIMELESS/OTULIN/CSF1/GDF7/RORA/ARL13B/EPB41L5/PTPRM/GNA13/DEAF1/MAP2K5/RNH1/HIF1AN/RAP1A/HDAC7/APOB/AHI1/PPP3R1/RHOB/TGFB1/FUT1/GTF2I/VAV2/KIF20B/CCDC39/SOS1/CTSZ/RDH10/MIB1/ADGRB2/TGFBR2/ARID2/FGF2/VEGFA/POFUT1/ITGA5/DLG5/SEMA4C/PTK2/PODXL/ATP2B4/BRD2/MMP19/CELSR1/ADAM12/HGS/PAK1/CITED2/JUN/AGO1/MTSS1/AGGF1/CCN…
BP (Biological Process)	GO:0043066	negative regulation of apoptotic process	745	-0.582164	-1.68072	0.000133547	0.000133547	0.0381231	3506	tags=25%, list=11%, signal=22%	CBX4/SH3RF1/CBS/FIGNL1/PLK1/ACVR1/DDB1/SH3RF2/ANXA4/MAPK8IP3/MDM2/SIAH2/ICAM1/SPRY2/UFL1/HSF1/TCF7L2/PPIF/TP53/ITCH/SERPINE1/FNIP1/ID1/XBP1/MAGEA4/GPI/PSEN1/STRADB/NRBP2/BCL2L2/URI1/HSPB1/STAMBP/HSP90AB1/ARHGEF2/BAG5/THOC6/CCNG1/HDAC1/SETX/SYNGAP1/SGK3/RELA/AREL1/ADAR/MUC1/FHL2/STAT5B/LRP6/MAP2K5/BIRC3/HAX1/PDCD4/IL7/VDAC1/HERPUD1/AHI1/TLE1/ENO1/STXBP1/BAG6/NOC2L/HDGF/TSC22D1/TPT1/OXR1/MIF/ERCC5/…
CC (Cellular Component)	GO:1990904	ribonucleoprotein complex	729	-0.695759	-2.00729	0.00013369	0.00013369	0.0381231	3009	tags=36%, list=9%, signal=34%	DAZAP1/MRPL21/RPS13/CARMN/RPL36AL/SF3A3/MAGOH/SNRNP48/MPHOSPH10/MRPL48/MTREX/HNRNPM/NUFIP2/SNRPA1/LIMD1/EIF3D/DDX46/CWC22/ILF2/MRPS15/MRPL20/RBMS3/XPO5/NAT10/MRPS26/LUC7L2/MRPL28/WDR74/ADAR/SYNCRIP/GPATCH1/WDR12/DDX39B/RPL39/PPAN/PABPC4/SLU7/PES1/MRPS2/MRPS16/LSM8/G3BP1/PRPF38A/SUZ12/RBM8A/BMS1/MRPS35/CBX5/ILF3/SNIP1/NOC2L/DKC1/HNRNPUL1/MRPL16/RUVBL2/RBMS1/MRPL11/SF3A2/EIF3K/BUD31/TRA2A/RBM17/LTV…
BP (Biological Process)	GO:0010562	positive regulation of phosphorus metabolic process	700	-0.530195	-1.5271	0.00013421	0.00013421	0.0381231	3347	tags=19%, list=10%, signal=17%	HSP90AA1/ROBO1/MAP2K3/SPRY2/HSF1/TP53/CCND3/FNIP1/SLC27A1/MAP3K7/PILRB/PTGES3/PSEN1/STRADB/VCP/ACVR2A/CCNY/FGFR3/ADTRP/BMPR2/ERN2/LYN/GPRC5B/VAC14/HSP90AB1/ARHGEF2/GAPDHS/INSR/CALM3/MAP3K10/CSF1/SPDYE8/GDF7/CAPRIN2/MARK2/ERN1/ALS2/RAC1/MAP2K5/HAX1/RAP1A/TPD52L1/SESN2/GFRA1/RYK/ENO1/CAMKK2/TGFB1/NBN/VAV2/MIF/TAB2/AMBRA1/TGFBR2/TAOK3/FGFR1/SYAP1/FGF2/VEGFA/OSBP/RALBP1/MTOR/ITGA5/PTK2/ADAM9/TERF2IP/…
BP (Biological Process)	GO:0045937	positive regulation of phosphate metabolic process	700	-0.530195	-1.5271	0.00013421	0.00013421	0.0381231	3347	tags=19%, list=10%, signal=17%	HSP90AA1/ROBO1/MAP2K3/SPRY2/HSF1/TP53/CCND3/FNIP1/SLC27A1/MAP3K7/PILRB/PTGES3/PSEN1/STRADB/VCP/ACVR2A/CCNY/FGFR3/ADTRP/BMPR2/ERN2/LYN/GPRC5B/VAC14/HSP90AB1/ARHGEF2/GAPDHS/INSR/CALM3/MAP3K10/CSF1/SPDYE8/GDF7/CAPRIN2/MARK2/ERN1/ALS2/RAC1/MAP2K5/HAX1/RAP1A/TPD52L1/SESN2/GFRA1/RYK/ENO1/CAMKK2/TGFB1/NBN/VAV2/MIF/TAB2/AMBRA1/TGFBR2/TAOK3/FGFR1/SYAP1/FGF2/VEGFA/OSBP/RALBP1/MTOR/ITGA5/PTK2/ADAM9/TERF2IP/…
BP (Biological Process)	GO:0043043	peptide biosynthetic process	696	-0.718884	-2.07008	0.0001343	0.0001343	0.0381231	2593	tags=32%, list=8%, signal=30%	MRPS26/TACO1/MRPL28/CAPRIN2/CTIF/PUM2/SYNCRIP/KHSRP/IARS2/METTL14/YTHDF1/XRN1/EIF2S2/GARS1/RPL39/DPH5/PARN/PABPC4/DHFR/DARS2/MRPS2/MRPS16/SESN2/RPUSD4/DND1/RBM8A/GSPT1/MIF4GD/MRPS35/ILF3/EIF5A/MTIF2/EIF2B1/EARS2/MRPL16/METAP1/CNOT1/MRPL11/EIF2D/EIF3K/ELP1/FOXO3/LRRC47/CAPRIN1/GAPDH/RPL34/TNRC6A/TARBP2/RPL36A/MALSU1/MTOR/MRPL12/MRPS21/C1QBP/MRPL40/YTHDF3/METTL3/HNRNPL/DHX36/EIF4G3/CNBP/METTL8/TUT7…
BP (Biological Process)	GO:0016071	mRNA metabolic process	690	-0.55401	-1.59344	0.000134916	0.000134916	0.0381231	3009	tags=30%, list=9%, signal=27%	DAZAP1/SSU72/RPRD2/SF3A3/MAGOH/PAIP1/TRAF3IP2/SNRNP48/MTREX/HNRNPM/SNRPA1/ERN2/RNMT/SCAF11/SAFB/DDX46/MAPKAPK2/CWC22/THOC6/TAF11/TAF2/SMG9/SETX/PNRC2/EXOSC4/LUC7L2/CTIF/ADAR/PUM2/SYNCRIP/KHSRP/RBBP6/ERN1/METTL14/YTHDF1/GPATCH1/SUGP2/EXOSC10/XRN1/PAPOLG/DDX39B/RNH1/RBM27/ZBTB7A/LEO1/PARN/PRMT7/PTBP3/PABPC4/SLU7/REST/LSM8/RPUSD4/DND1/PRPF38A/RBM8A/CDK12/GSPT1/CIR1/SRSF2/SNIP1/SART3/DKC1/WDR33/CDK9/…
CC (Cellular Component)	GO:0031966	mitochondrial membrane	677	-0.537587	-1.54504	0.000134953	0.000134953	0.0381231	4349	tags=31%, list=13%, signal=27%	SURF1/MRPL37/MRPL9/SYNJ2BP/UQCRFS1/RNF185/BCL2/MFN2/MICU1/BOK/QTRT1/SLC25A39/NDUFA1/MRPS18B/CIBAR1/PTPN1/C19orf12/MICOS13/ACAD9/TMEM14C/PGRMC1/AKAP1/GRPEL2/TOMM34/CHCHD6/SFXN2/NDUFAF2/NOA1/FKBP8/MRPL44/TIGAR/MRPS34/MRPS10/PRKN/MRPL24/REEP1/COX5A/ULK1/UQCRC1/COQ8B/ATP5F1E/ATXN3/DELE1/SLC25A1/COX7C/MRPL4/MTARC1/NDUFA4/GUF1/COX6B1/SLC8B1/SLC27A1/SORD/COQ7/SARM1/PSEN1/APOOL/MRPL21/MTX1/COX8A/ARMCX3/B…
BP (Biological Process)	GO:0006412	translation	672	-0.72522	-2.08355	0.000134971	0.000134971	0.0381231	2593	tags=33%, list=8%, signal=31%	MRPS26/TACO1/MRPL28/CAPRIN2/CTIF/PUM2/SYNCRIP/KHSRP/IARS2/METTL14/YTHDF1/XRN1/EIF2S2/GARS1/RPL39/DPH5/PARN/PABPC4/DHFR/DARS2/MRPS2/MRPS16/SESN2/RPUSD4/DND1/RBM8A/GSPT1/MIF4GD/MRPS35/ILF3/EIF5A/MTIF2/EIF2B1/EARS2/MRPL16/METAP1/CNOT1/MRPL11/EIF2D/EIF3K/ELP1/FOXO3/LRRC47/CAPRIN1/GAPDH/RPL34/TNRC6A/TARBP2/RPL36A/MALSU1/MTOR/MRPL12/MRPS21/C1QBP/MRPL40/YTHDF3/METTL3/HNRNPL/DHX36/EIF4G3/CNBP/METTL8/TUT7…
BP (Biological Process)	GO:0030155	regulation of cell adhesion	663	-0.604989	-1.73613	0.000135538	0.000135538	0.0381231	2935	tags=18%, list=9%, signal=17%	TENM3/DUSP22/LDB1/ADTRP/PPM1F/MELTF/LYN/SMARCD2/CD276/HAS2/CD9/SMARCC1/CSF1/PPP1CB/RELA/CD164/EPB41L5/MUC1/STAT5B/RAC1/MAP2K5/ZDHHC2/STX4/IL7/PNP/TPM1/FERMT3/AKNA/MACF1/TGFB1/FUT1/ANK3/SMARCD3/ITGA3/SMARCA2/FOXO3/AMBRA1/TGFBR2/ARID2/DOCK1/VEGFA/ITGA5/ABL2/C1QBP/SMARCD1/DLG5/PTK2/MYO10/ADAM9/CCDC88B/PODXL/ADAM19/METTL3/CORO1C/CITED2/ARID1A/SIPA1/PKP4/PREX1/MIP/GTPBP4/DLG1/ERBB2/TNFRSF21/SMARCC2/AF…
BP (Biological Process)	GO:0080135	regulation of cellular response to stress	662	-0.615732	-1.76654	0.000135685	0.000135685	0.0381231	4319	tags=35%, list=13%, signal=31%	NSMCE4A/RB1CC1/MECOM/SYVN1/RNF185/YEATS4/BCAP31/BCL7C/DUSP16/SASH1/BCL2/PPP1R15B/TRAF6/MICU1/BOK/H19/EGFR/GSK3B/SIRPA/PTPN1/PAXIP1/MAGEF1/USP51/BCLAF1/NCK1/GRINA/DMAP1/TELO2/TRIP12/INO80/MAP2K7/AMFR/TAF7/GPR37/TIGAR/PRKN/FBXW7/MBTD1/SMARCB1/CHCHD2/BRCA2/OOEP/TXN/DUSP1/SH3RF1/FIGNL1/TMEM33/FEM1B/PTPRS/SH3RF2/MAPK8IP3/MDM2/EPC2/KAT2A/ATXN3/DEK/OTUB1/ARL6IP5/PLCB1/P4HB/UFL1/HSF1/TP53/DPF2/ITCH/HDAC1…
MF (Molecular Function)	GO:0005198	structural molecule activity	655	-0.613402	-1.75717	0.0001365	0.0001365	0.0381231	2307	tags=23%, list=7%, signal=21%	PSMD11/H2AC20/LMNB2/MRPS2/MRPS16/MRPS35/TPM1/MACF1/MRPL16/COL13A1/ANK3/MRPL11/BSN/CSRP1/MARVELD1/H2AC7/TUBD1/RPL34/CLTB/RPL36A/H4C5/ARPC3/PGM5/MRPL12/MRPS21/NUP98/H4C3/COL6A1/NUP205/ARPC1B/EPB41L2/MRPL19/RPL7L1/MIP/DLG1/MYL5/MRPS18C/RPL28/ACTB/RPS29/NUP62/COL23A1/ABI3BP/KRT80/ACTG1/RPLP2/TUBA1B/RPL13/PLEC/H2AC18/RSL24D1/CLTA/RPL9/MATN1/H2AC6/RPL22/MSN/CRYBG3/RPS17/RPL35/H4C14/POM121C/TNC/RPS21/AH…
BP (Biological Process)	GO:0001944	vasculature development	623	-0.55562	-1.58783	0.000137931	0.000137931	0.0381231	3280	tags=19%, list=10%, signal=18%	SPRY2/EMC10/TCF7L2/FBXW8/SERPINE1/ID1/AMOTL1/XBP1/PSEN1/SP1/FN1/AP2B1/SLC12A6/ADTRP/BMPR2/HSPB1/HAS2/OTULIN/SGCB/RORA/PTPRM/ACTA2/GNA13/MAP2K5/RNH1/HIF1AN/PDCD4/RAP1A/HDAC7/APOB/PPP3R1/RHOB/TGFB1/FUT1/GTF2I/VAV2/SOS1/ANP32B/MIB1/ADGRB2/TGFBR2/NDST1/ARID2/ROM1/FGF2/VEGFA/POFUT1/ITGA5/PTK2/ATP2B4/ZFAND5/MMP19/ADAM12/HGS/CITED2/JUN/AGO1/AGGF1/CCN2/HEG1/NR4A1/SEMA3C/SPHK2/ERBB2/BMPR1A/DNMT1/JCAD/FOXC…
MF (Molecular Function)	GO:0019904	protein domain specific binding	618	-0.567558	-1.62168	0.00013795	0.00013795	0.0381231	3931	tags=29%, list=12%, signal=26%	SHANK2/RAPGEF1/NCK1/DBNL/DDX6/SQSTM1/ARHGAP5/BAIAP2/FKBP8/DPYSL3/GPR37/ADAM15/DICER1/SLC22A5/FMN1/PRKN/NLGN1/KHDRBS1/ATP2B1/MBD2/DDB1/ERC1/MDM2/TRPS1/HSP90AA1/ROBO1/TRA2B/TCF7L2/TP53/SKP1/PSEN1/SP1/VCP/FN1/ACVR2A/INPPL1/BCL2L2/CAPN7/ACOX1/SRR/LDB1/HNRNPM/VAPB/LYN/STAMBP/HSP90AB1/LAMP1/ESPN/RFC1/INSR/CALM3/CBX3/RAB6A/HDAC1/KAT14/CTBP1/SYNGAP1/SLC9A3/IKZF5/RELA/ESRRA/EPB41L5/LAMP2/H4C8/ELMO2/SHANK1…
BP (Biological Process)	GO:0043549	regulation of kinase activity	620	-0.560438	-1.60152	0.000138007	0.000138007	0.0381231	3761	tags=26%, list=12%, signal=24%	MAP2K7/IPO5/TAF7/TIGAR/PRKN/INCA1/PIP4K2A/FBXW7/RUBCN/PRKRIP1/TXN/DUSP1/CCNE2/CCNJ/CBS/HBEGF/TSG101/PLK1/TRPT1/HSP90AA1/ROBO1/MAP2K3/TRIB3/SPRY2/CCND3/PIK3R2/SLC27A1/MAP3K7/PILRB/PSEN1/STRADB/CCNY/CAMK2N1/DUSP22/LDB1/FGFR3/CDK5RAP3/PPM1F/ERN2/HSPB1/LYN/UCHL1/GPRC5B/VAC14/HSP90AB1/INSR/CALM3/CHORDC1/CCNG1/MAP3K10/CSF1/SPDYE8/TRIM27/ADAR/MARK2/ERN1/ALS2/LRP6/MAP2K5/YWHAG/PDCD4/RAP1A/PLCE1/TPD52L1/S…
BP (Biological Process)	GO:0030162	regulation of proteolysis	610	-0.548946	-1.56649	0.000138408	0.000138408	0.0381231	3757	tags=26%, list=11%, signal=23%	PLGRKT/PDCD2/NEDD8/PERP/AKIRIN2/PRKN/FBXW7/PSMC3/OSBPL7/SH3RF1/PLK1/CTSD/GNA12/SH3RF2/MDM2/CDC20/ATXN3/DELE1/ROBO1/SIAH2/ARL6IP5/TRIB3/UFL1/HSF1/TP53/ITCH/FBXW8/SERPINE1/FNIP1/USP7/DNAJC1/GPI/PSEN1/VCP/RNF19B/PPM1F/PSMC5/MELTF/OGT/LYN/UACA/HSP90AB1/SENP1/SUMO2/BAG5/MTCH1/ATP13A2/HDAC1/SMARCC1/PICALM/PSMC1/SIRT2/FIS1/CTSC/MAP2K5/MAPK12/GIPC1/BIRC3/BCL2L13/SH3D19/UBE3A/DDA1/STUB1/REST/HERPUD1/PHF20…
BP (Biological Process)	GO:0034660	ncRNA metabolic process	591	-0.565097	-1.60966	0.000138773	0.000138773	0.0381231	4118	tags=34%, list=13%, signal=30%	EGFR/GTF3C6/QTRT1/RARS2/ESF1/UTP20/MTERF4/CARS1/TYW3/DDX18/TRUB1/UTP3/RRP36/FDXACB1/AARSD1/RRP8/MRPL44/RRP9/RPPH1/DICER1/SBDS/DUS3L/BUD23/SNAPC1/GAR1/SMARCB1/FRG1/GTF3C2/PWP2/REXO4/POLR1G/TRPT1/WDR46/BTBD18/ATOH8/GTPBP3/ERI3/RRP7BP/TP53/TRMT6/DDX56/POLR1B/TSR3/ZC3H7A/MPHOSPH10/ADAT2/MTREX/ERN2/MYBL1/NSUN6/SNAPC3/OSGEP/XPO5/NAT10/EXOSC4/RELA/WDR74/ADAR/PUM2/KHSRP/IARS2/TRMT5/EXOSC10/GTF3A/XRN1/WDR…
BP (Biological Process)	GO:0001568	blood vessel development	595	-0.555894	-1.58356	0.00013885	0.00013885	0.0381231	3280	tags=19%, list=10%, signal=17%	SPRY2/EMC10/TCF7L2/FBXW8/SERPINE1/ID1/AMOTL1/XBP1/PSEN1/SP1/FN1/AP2B1/SLC12A6/ADTRP/BMPR2/HSPB1/HAS2/OTULIN/RORA/PTPRM/ACTA2/GNA13/MAP2K5/RNH1/HIF1AN/RAP1A/HDAC7/APOB/PPP3R1/RHOB/TGFB1/FUT1/GTF2I/VAV2/SOS1/MIB1/ADGRB2/TGFBR2/NDST1/ARID2/FGF2/VEGFA/POFUT1/ITGA5/PTK2/ATP2B4/MMP19/ADAM12/HGS/CITED2/JUN/AGO1/AGGF1/CCN2/HEG1/NR4A1/SEMA3C/SPHK2/ERBB2/BMPR1A/JCAD/FOXC1/SIRT1/NFE2L2/CLIC4/ACTG1/ADIPOR2/M…
BP (Biological Process)	GO:1901699	cellular response to nitrogen compound	583	-0.590869	-1.6806	0.00013947	0.00013947	0.0381231	4021	tags=25%, list=12%, signal=22%	PTPN1/ZNF592/LPIN3/PIP4K2C/RAPGEF1/HTR7/NCK1/NCOA1/BAIAP2/TRPV1/IPO5/APRT/SLC1A3/PRKN/RGS4/PIP4K2A/GNB5/STC1/VCAM1/ATP2B1/CTSD/CPEB3/MDM2/ICAM1/PLCB1/GRB10/TRIB3/HSF1/TP53/SLC38A9/APPL1/CCND3/PIK3R2/SLC27A1/ID1/ADIPOR1/PCK2/XBP1/PSEN1/CGAS/SP1/RRAGD/PTPRE/GOT1/BCL2L2/APPL2/OGT/LYN/ARHGEF2/INSR/TIMELESS/SMARCC1/MYO5A/RELA/ESRRA/SOS2/P2RY2/SIRT2/XRN1/STAT5B/PARP1/CHRM3/YWHAG/RAP1A/SESN2/GNAS/EZR/TA…
BP (Biological Process)	GO:0001934	positive regulation of protein phosphorylation	578	-0.557043	-1.58322	0.00013986	0.00013986	0.0381231	3347	tags=20%, list=10%, signal=18%	HSP90AA1/ROBO1/MAP2K3/SPRY2/HSF1/TP53/CCND3/FNIP1/SLC27A1/MAP3K7/PILRB/PSEN1/STRADB/ACVR2A/CCNY/FGFR3/ADTRP/BMPR2/ERN2/LYN/GPRC5B/HSP90AB1/ARHGEF2/INSR/CALM3/MAP3K10/CSF1/SPDYE8/GDF7/CAPRIN2/MARK2/ERN1/ALS2/RAC1/MAP2K5/HAX1/RAP1A/TPD52L1/SESN2/GFRA1/CAMKK2/TGFB1/NBN/MIF/TAB2/TGFBR2/TAOK3/FGFR1/SYAP1/FGF2/VEGFA/OSBP/RALBP1/MTOR/ITGA5/PTK2/ADAM9/TERF2IP/ATP2B4/CDC25B/DAZAP2/PAK1/FAS/CCN2/OSBPL8/XRC…
BP (Biological Process)	GO:0071417	cellular response to organonitrogen compound	549	-0.594606	-1.68309	0.000141004	0.000141004	0.0381231	4021	tags=25%, list=12%, signal=22%	PTPN1/ZNF592/LPIN3/PIP4K2C/RAPGEF1/HTR7/NCK1/NCOA1/BAIAP2/TRPV1/IPO5/APRT/SLC1A3/PRKN/RGS4/PIP4K2A/GNB5/STC1/VCAM1/ATP2B1/CTSD/CPEB3/MDM2/ICAM1/PLCB1/GRB10/TRIB3/HSF1/TP53/SLC38A9/APPL1/CCND3/PIK3R2/SLC27A1/ID1/ADIPOR1/PCK2/XBP1/PSEN1/SP1/RRAGD/PTPRE/GOT1/BCL2L2/APPL2/OGT/LYN/ARHGEF2/INSR/TIMELESS/SMARCC1/MYO5A/RELA/ESRRA/SOS2/P2RY2/SIRT2/XRN1/STAT5B/PARP1/CHRM3/YWHAG/RAP1A/SESN2/GNAS/EZR/TAF1/DN…
BP (Biological Process)	GO:0097190	apoptotic signaling pathway	534	-0.573855	-1.62219	0.000141403	0.000141403	0.0381231	3464	tags=27%, list=11%, signal=24%	FIGNL1/ACVR1/FEM1B/MDM2/DELE1/SIAH2/ICAM1/DAPK2/ARL6IP5/P4HB/TRIB3/TCF7L2/PPIF/TP53/DPF2/SERPINE1/XBP1/PSEN1/STRADB/BCL2L2/URI1/FGFR3/PPM1F/RHOT1/ERN2/CUL4A/HSPB1/ARHGEF2/SENP1/BAG5/HDAC1/SGK3/RELA/ITM2C/MUC1/ERN1/FIS1/SHISA5/PARP1/CTSC/MAP2K5/STX4/CUL2/IL7/TPD52L1/HERPUD1/ENO1/BAG6/EIF5A/NOC2L/TGFB1/EP300/TPT1/NBN/IFI16/MIF/CHCHD10/BNIP3/MNT/FGFR1/VDAC2/SOD1/SERINC3/DDX5/ZNF622/GNAI2/FAS/BID/NMT…
BP (Biological Process)	GO:0010608	post-transcriptional regulation of gene expression	528	-0.588431	-1.66211	0.000141503	0.000141503	0.0381231	3456	tags=30%, list=11%, signal=27%	MATR3/EIF4H/CPEB3/DHX29/TRNAU1AP/ZFP36L2/MTPN/USP16/TP53/GUF1/LSM14A/EIF2S1/MARF1/DNAJC1/TRIM2/ZC3H7A/CARMN/MAGOH/PAIP1/TRAF3IP2/SHMT2/LIMD1/HSPB1/EIF3D/MTG1/MIR663A/MAPKAPK2/MTG2/XPO5/NAT10/TACO1/CAPRIN2/CTIF/EPB41L5/ADAR/PUM2/SYNCRIP/KHSRP/METTL14/YTHDF1/XRN1/DPH5/PARN/PABPC4/DHFR/SESN2/RPUSD4/DND1/RBM8A/GSPT1/MIF4GD/RAN/ILF3/EIF5A/MTIF2/DKC1/TGFB1/NSUN2/METAP1/CNOT1/EIF3K/ELP1/FOXO3/CAPRIN1/GA…
MF (Molecular Function)	GO:0003682	chromatin binding	526	-0.587401	-1.65872	0.000141663	0.000141663	0.0381231	2919	tags=26%, list=9%, signal=24%	URI1/LDB1/SHMT2/OGT/MCMBP/SAFB/SMARCD2/APTX/CBX3/HDAC1/TAF2/CTBP1/SMARCC1/IKZF5/RELA/RCC1/BRD4/SIRT2/POLR3A/CAMTA2/E2F4/STAT5B/PARP1/POLR3D/GRWD1/PELP1/GLYR1/MTA2/HDAC7/ZNF431/REST/TNRC18/SUZ12/CBX5/RAN/NOC2L/CDK9/EP300/RUVBL2/GATAD2B/DNMT3A/SMC4/ELK4/SET/SMARCA2/FOXO3/MNT/ENY2/RERE/CBX6/THRA/ATAD2/SMARCD1/NUP98/RBL1/DDX5/CENPB/BRD2/GTF2F1/HMGN5/ZNF609/CITED2/JUN/ARID1A/HMGN4/NFIA/PAF1/ZC3H4/FUS/…
BP (Biological Process)	GO:0051052	regulation of DNA metabolic process	501	-0.608802	-1.71356	0.00014241	0.00014241	0.0381231	3789	tags=29%, list=12%, signal=26%	TRIP12/INO80/TNFSF13/MAP2K7/TAF7/TIGAR/GNL3L/POLE3/MBTD1/SMARCB1/BRCA2/OOEP/MBD2/FIGNL1/H1-10/EPC2/CIZ1/KAT2A/HSP90AA1/DEK/OTUB1/HDAC8/HSF1/TP53/DPF2/HDAC10/SUB1/PTGES3/USP7/RPA2/CGAS/ZBTB38/BMPR2/CUL4A/HSP90AB1/SMARCD2/TIMELESS/TAF2/INO80C/SMARCC1/NAT10/ABRAXAS1/RBBP6/SPIRE1/EXOSC10/XRN1/PARP1/VPS72/CYREN/PARN/NEK2/SLF1/PDS5A/DKC1/RIF1/CDK9/TGFB1/RUVBL2/NBN/SPIDR/SMARCD3/SMARCA2/POLG2/ENY2/INO80…
BP (Biological Process)	GO:0010942	positive regulation of cell death	501	-0.569434	-1.60276	0.00014241	0.00014241	0.0381231	2569	tags=18%, list=8%, signal=17%	PICALM/ITM2C/SIRT2/FIS1/NSMAF/PARP1/BRMS1/CTSC/PDCD4/REST/TPD52L1/RHOB/EIF5A/SLC6A6/IP6K2/DNMT3A/BNIP3/FOXO3/PPID/PRMT2/CCAR1/SOD1/C1QBP/RNPS1/STK17A/SERINC3/ZNF622/TRIM13/DUSP6/JUN/FAS/CCN2/SAP18/NR4A1/BID/ATP2A2/TOMM22/KMO/SPHK2/TRAF7/PHLDA1/MCL1/SIRT1/LGALS1/HIP1R/PDIA3/DIABLO/GSDME/SKIL/UBE2M/MMP2/DDIT4/MYBBP1A/TLE5/CTSL/TFAP2A/HEBP2/ANXA1/CALHM2/EGR1/ATM/MYC/FOSL1/SCRIB/NF1/TOP2A/RACK1/CCN1/…
BP (Biological Process)	GO:0003013	circulatory system process	476	-0.599571	-1.68018	0.000143699	0.000143699	0.0381231	2736	tags=13%, list=8%, signal=13%	SLC5A6/INSR/SLC16A1/CALM3/ACTA2/P2RY2/E2F4/GNA13/CHRM3/CACNB2/DMPK/TPM1/TGFB1/SLC6A6/ATP1A1/CTSZ/SMAD5/NEDD4L/VEGFA/ERAP2/THRA/MTOR/SOD1/SLC29A2/ATP2B4/GNAI2/ADORA2B/CCN2/HEG1/ATP2A2/DLG1/FOXC1/PPP1R13L/UTS2/PLEC/MMP2/SLC8A1/SLC7A1/WNK1/YAP1/TJP1/YWHAE/RHOA/KCNK6/SLC1A5/SLC38A1/MAP2K6/NR2F2/LRP5/SLC4A5/EXT1/CHD7/SMAD3/SLC38A2/MYOF/SLC7A5/GJC1/AKAP12/KLF2/FGF13/ANK2/CAMK2D/FOXC2/FYN
BP (Biological Process)	GO:2000112	regulation of cellular macromolecule biosynthetic process	465	-0.619047	-1.73166	0.000144071	0.000144071	0.0381231	4110	tags=35%, list=13%, signal=31%	GSK3B/PURA/DYRK2/DPH7/YBX2/RMND1/NCK1/DDX6/RBM3/CNOT6L/DPH2/EIF2B4/LARP6/NECAB3/EIF3B/DUS3L/KHDRBS1/PIWIL3/ULK1/HBEGF/EIF4H/CPEB3/DHX29/TRNAU1AP/ZFP36L2/PPP1R3E/PLCB1/MTPN/USP16/TCF7L2/GUF1/LSM14A/EIF2S1/BACE2/DNAJC1/TRIM2/MAGOH/PAIP1/LDB1/SHMT2/SLC25A37/HSPB1/EIF3D/MTG1/MTG2/INSR/NAT10/TACO1/CAPRIN2/CTIF/PUM2/SYNCRIP/KHSRP/ITM2C/METTL14/YTHDF1/XRN1/DPH5/PARN/DHFR/SESN2/RPUSD4/DND1/RBM8A/GSPT1/MI…
BP (Biological Process)	GO:0034248	regulation of amide metabolic process	453	-0.605949	-1.69161	0.000144342	0.000144342	0.0381231	3433	tags=31%, list=11%, signal=28%	EIF4H/CPEB3/DHX29/TRNAU1AP/ZFP36L2/MTPN/ORMDL1/USP16/TP53/GUF1/LSM14A/EIF2S1/DNAJC1/TRIM2/SP1/MAGOH/PAIP1/SHMT2/HSPB1/EIF3D/MTG1/MTG2/NAT10/TACO1/CAPRIN2/RELA/PICALM/CTIF/PUM2/SYNCRIP/KHSRP/METTL14/YTHDF1/XRN1/DPH5/PARN/DHFR/SESN2/RPUSD4/DND1/RBM8A/GSPT1/MIF4GD/ILF3/EIF5A/MTIF2/METAP1/CNOT1/EIF3K/ELP1/FOXO3/CAPRIN1/GAPDH/TNRC6A/TARBP2/MALSU1/MTOR/C1QBP/YTHDF3/METTL3/HNRNPL/DHX36/EIF4G3/CNBP/METTL…
BP (Biological Process)	GO:0022613	ribonucleoprotein complex biogenesis	451	-0.67707	-1.88896	0.000144404	0.000144404	0.0381231	2957	tags=36%, list=9%, signal=33%	SF3A3/MPHOSPH10/MTREX/SNRPA1/CUL4A/SCAF11/EIF3D/DDX46/HSP90AB1/MTG2/MRPL20/SETX/NAT10/EXOSC4/PAK1IP1/LUC7L2/WDR74/ADAR/EXOSC10/GTF3A/WDR12/DDX39B/EIF2S2/GRWD1/PPAN/RPF2/PELP1/PRMT7/TMA16/SLU7/PES1/MRPS2/NMD3/BMS1/RAN/SNIP1/SART3/NOC2L/DKC1/RUVBL2/ABT1/EIF2D/SF3A2/NOM1/EIF3K/URB1/GTPBP10/GNL2/LTV1/TARBP2/METTL15/MALSU1/TGS1/LSM4/UTP14A/C1QBP/ERCC2/ZNF622/RNU2-1/AGO1/NOP53/RIOK1/PRMT5/EIF2S3/SRPK1/…
BP (Biological Process)	GO:0007423	sensory organ development	454	-0.589433	-1.6453	0.000144446	0.000144446	0.0381231	1962	tags=12%, list=6%, signal=12%	SMARCD3/SOS1/ANP32B/RDH10/TGFBR2/ROM1/FGF2/VEGFA/SOD1/SH3PXD2B/SLC4A7/ATP2B4/CITED2/JUN/LPCAT1/PCDH15/SIX5/DVL1/IMPDH2/MIP/DLG1/SMCHD1/FOXC1/PAFAH1B1/CLIC4/PPP1R13L/CABP4/DVL2/GSDME/SKIL/TFAP2A/NF2/CRYBG3/NIPBL/HDAC2/MED1/SCRIB/NF1/VIM/RPL38/HIPK2/ADAM10/MYO6/LRP5/SLC4A5/MEIS2/FZD4/CHD7/SMAD3/BCAR3/ATF4/SOX9/DDR1/FOXC2/EYA4
BP (Biological Process)	GO:1901652	response to peptide	418	-0.609153	-1.6884	0.000145964	0.000145964	0.0381231	3520	tags=25%, list=11%, signal=23%	VCAM1/ATP2B1/GNAI1/CTSD/MDM2/ICAM1/PLCB1/GRB10/TRIB3/HSF1/TP53/APPL1/CCND3/PIK3R2/SLC27A1/ID1/ADIPOR1/PCK2/NFKBIA/XBP1/KBTBD2/PSEN1/SP1/INPPL1/PTPRE/GOT1/BCL2L2/APPL2/OGT/LTA4H/LYN/STAT2/ARHGEF2/INSR/TIMELESS/SMARCC1/MYO5A/RELA/ESRRA/SOS2/STAT5B/LRP6/PARP1/YWHAG/STC2/SESN2/MEAK7/EIF2B1/SOS1/ZNF106/SLC30A10/LPIN1/SYAP1/MTOR/PTK2/SLC29A2/HNRNPL/GNAI2/CCN2/OSBPL8/NR4A1/RAB31/CYC1/PPP1R9B/NUDC/SIRT1/…
CC (Cellular Component)	GO:0005925	focal adhesion	404	-0.692	-1.91113	0.000146671	0.000146671	0.0381231	2584	tags=30%, list=8%, signal=28%	PARVB/EPB41L5/DST/FHL2/RAC1/GNA13/CAP1/YWHAG/FLII/G3BP1/CPNE3/TWF1/RHOB/EZR/SCARB2/CSRP1/ITGA3/TRIP6/AMBRA1/AVIL/ARPC3/ITGA5/PGM5/PTK2/ATAT1/ADAM9/PAK1/CORO1C/SNAP23/ARPC1B/EPB41L2/FLNB/ZYX/PPFIBP1/ACTB/RPS29/ACTG1/RPLP2/MAP2K1/PDIA3/PLEC/TADA1/HSPA8/PPIB/RPL9/PPP1R12A/RPL22/MSN/PCBP2/ANXA1/RPS17/TNC/AHNAK/YWHAE/RPS19/RHOA/VIM/RPS11/MARCKS/RPS10/YWHAZ/HSP90B1/HSPA5/RPL38/RPS16/RDX/CD59/ARMC5/RPS1…
CC (Cellular Component)	GO:0030055	cell-substrate junction	411	-0.688356	-1.90323	0.000146735	0.000146735	0.0381231	2584	tags=30%, list=8%, signal=28%	PARVB/EPB41L5/DST/FHL2/RAC1/GNA13/CAP1/YWHAG/FLII/G3BP1/CPNE3/TWF1/RHOB/FERMT3/EZR/SCARB2/CSRP1/ITGA3/TRIP6/AMBRA1/AVIL/ARPC3/ITGA5/PGM5/PTK2/ATAT1/ADAM9/PAK1/CORO1C/SNAP23/ARPC1B/EPB41L2/FLNB/ZYX/PPFIBP1/ACTB/RPS29/ACTG1/RPLP2/MAP2K1/PDIA3/PLEC/TADA1/HSPA8/PPIB/RPL9/PPP1R12A/RPL22/MSN/PCBP2/ANXA1/RPS17/TNC/AHNAK/YWHAE/RPS19/RHOA/VIM/RPS11/MARCKS/RPS10/YWHAZ/HSP90B1/HSPA5/RPL38/RPS16/RDX/CD59/ARM…
BP (Biological Process)	GO:0006417	regulation of translation	396	-0.641985	-1.76937	0.000147341	0.000147341	0.0381231	3433	tags=32%, list=11%, signal=29%	EIF4H/CPEB3/DHX29/TRNAU1AP/ZFP36L2/MTPN/USP16/GUF1/LSM14A/EIF2S1/DNAJC1/TRIM2/MAGOH/PAIP1/SHMT2/HSPB1/EIF3D/MTG1/MTG2/NAT10/TACO1/CAPRIN2/CTIF/PUM2/SYNCRIP/KHSRP/METTL14/YTHDF1/XRN1/DPH5/PARN/DHFR/SESN2/RPUSD4/DND1/RBM8A/GSPT1/MIF4GD/ILF3/EIF5A/MTIF2/METAP1/CNOT1/EIF3K/ELP1/FOXO3/CAPRIN1/GAPDH/TNRC6A/TARBP2/MALSU1/MTOR/C1QBP/YTHDF3/METTL3/HNRNPL/DHX36/EIF4G3/CNBP/METTL8/TUT7/AGO1/TARDBP/EIF2AK2/F…
CC (Cellular Component)	GO:0098984	neuron to neuron synapse	341	-0.614103	-1.67437	0.000150534	0.000150534	0.0381231	2487	tags=20%, list=8%, signal=19%	TMEM108/SHANK1/INPP4A/ALS2/SH2D5/ZDHHC2/ARHGAP32/NSF/IGSF9B/SIGMAR1/PPP3R1/ARHGEF9/ATP1A1/BSN/SOS1/PPP1R9A/BNIP3/MIB1/IQSEC1/DLG5/SEMA4C/PSD/PKP4/FXR1/DVL1/DLG1/PPP1R9B/STRN/PCBP1/RNF19A/STX1A/CACNG8/HIP1R/MINK1/SLC8A1/PCBP2/KPNA1/LRFN4/RTN4/EIF3E/DROSHA/SCRIB/MAP1B/RPS19/YWHAZ/PRNP/RPL38/SPTBN1/ADAM10/CTNND1/RPS27/PDPK1/RPS25/RPL6/RPL30/RPS14/RPL7/RPL12/RPS3/RPL14/RPS18/RPL8/EIF3A/RPLP0/PJA2/PHB…
BP (Biological Process)	GO:0060537	muscle tissue development	342	-0.600966	-1.63856	0.000150602	0.000150602	0.0381231	2657	tags=18%, list=8%, signal=17%	SGCB/EMD/SIRT2/MYL6B/FRS2/FHL2/LEMD2/TPM1/TGFB1/EP300/CSRP1/TGFBR2/SMAD5/ARID2/FGF2/VEGFA/MTOR/PGM5/DDX5/ZFAND5/CITED2/FLNB/HEG1/NR4A1/SEMA3C/DLG1/BMPR1A/PRKAR1A/FOXC1/IGF1/PPP1R13L/USP19/PLEC/ACADM/PRMT1/NPRL3/SLC8A1/HDAC9/MED1/YAP1/EGR1/YBX3/TOMM70/UQCC2/NF1/LMNA/RHOA/MSC/ZFPM2/DDX17/BCL9L/OBSL1/IGF2/NR2F2/CHD7/SMAD3/SOX9/GJC1/NUPR1/MEF2D/FOXC2
CC (Cellular Component)	GO:0099572	postsynaptic specialization	322	-0.622901	-1.68734	0.000151883	0.000151883	0.0381231	2487	tags=21%, list=8%, signal=20%	TMEM108/SHANK1/INPP4A/ALS2/SH2D5/ZDHHC2/ARHGAP32/NSF/IGSF9B/SIGMAR1/ARHGEF9/ATP1A1/BSN/SOS1/PPP1R9A/BNIP3/MIB1/IQSEC1/DLG5/SEMA4C/PSD/PKP4/FXR1/ZDHHC5/DVL1/DLG1/PPP1R9B/STRN/PCBP1/STX1A/CACNG8/HIP1R/HSPA8/MINK1/SLC8A1/PCBP2/KPNA1/LRFN4/RTN4/DLGAP4/EIF3E/DROSHA/SCRIB/MAP1B/RPS19/PRNP/RPL38/SPTBN1/ADAM10/CTNND1/RPS27/PDPK1/RPS25/RPL6/RPL30/RPS14/RPL7/RPL12/RPS3/RPL14/RPS18/RPL8/EIF3A/RPLP0/PJA2/PHB…
MF (Molecular Function)	GO:0045296	cadherin binding	319	-0.627442	-1.69787	0.00015223	0.00015223	0.0381231	4123	tags=41%, list=13%, signal=36%	EVPL/EGFR/LYPLA2/CDH13/PTPN1/NCK1/DBNL/DDX6/BAIAP2/ATIC/FMNL2/UBFD1/YKT6/PFN1/CIP2A/CD46/ACVR1/EIF4H/EXOC3/ERC1/MPRIP/DHX29/H1-10/PKN2/FNBP1L/NDRG1/PSMB6/CORO1B/PSEN1/CLINT1/EFHD2/CDC42EP1/BMPR2/CDH3/VAPB/SHTN1/HSP90AB1/KLC2/EMD/SNX1/PICALM/PTPRM/MARK2/GIPC1/CD2AP/SCYL1/CHMP4B/GAPVD1/CHMP2B/SEPTIN9/ENO1/TWF1/RAN/TWF2/EZR/MACF1/ANK3/RANBP1/RPL34/SH3GLB1/ATXN2L/OLA1/FASN/EIF2S3/FLNB/PKP4/SNX2/GIGYF…
BP (Biological Process)	GO:1901653	cellular response to peptide	312	-0.638327	-1.72533	0.000152416	0.000152416	0.0381231	3415	tags=25%, list=10%, signal=23%	CTSD/MDM2/ICAM1/PLCB1/GRB10/TRIB3/HSF1/TP53/APPL1/CCND3/PIK3R2/SLC27A1/ID1/ADIPOR1/PCK2/XBP1/PSEN1/SP1/PTPRE/GOT1/BCL2L2/APPL2/OGT/LYN/ARHGEF2/INSR/TIMELESS/SMARCC1/MYO5A/RELA/ESRRA/SOS2/STAT5B/PARP1/YWHAG/SOS1/ZNF106/SLC30A10/LPIN1/SYAP1/PTK2/SLC29A2/GNAI2/OSBPL8/NR4A1/RAB31/PPP1R9B/SIRT1/NFE2L2/IGF1/STAT6/NUCKS1/TRIM41/IRS1/HDAC9/APEX1/GPT/RAB13/MAP1B/RHOQ/VIM/SRSF5/PRNP/CDK4/AHCYL1/PXN/APP/RPL…
MF (Molecular Function)	GO:0044389	ubiquitin-like protein ligase binding	307	-0.661115	-1.78457	0.000152975	0.000152975	0.0381231	4405	tags=38%, list=13%, signal=34%	MAGEC2/UBE2G1/CUL4B/ATP6V0C/SNX9/XRCC5/BCL2/MFN2/TRAF6/EGR2/BOK/EGFR/SH3KBP1/GSK3B/MAP1LC3C/SQSTM1/UBE2C/UBE2J2/GPR37/NEDD8/PRKN/FBXW7/UQCRC1/CBS/TSG101/UBE2L6/MDM2/HSP90AA1/ATXN3/OTUB1/TRIB3/TP53/ITCH/RNF20/NFKBIA/USP7/RPA2/GPI/VCP/NPLOC4/CKB/CDK5RAP3/CUL4A/LYN/UCHL1/STAT2/HSP90AB1/SUMO2/BAG5/RELA/CUL2/WBP1L/STUB1/ARIH1/DTX3L/SLF1/BAG6/GGN/FAF2/MFHAS1/FBXO7/SHPRH/ERLIN1/RHOBTB3/AMBRA1/SMAD5/CAML…
MF (Molecular Function)	GO:0003729	mRNA binding	309	-0.686895	-1.85473	0.000153046	0.000153046	0.0381231	3481	tags=38%, list=11%, signal=34%	RBM42/MBD2/SRRM3/CPEB3/HSP90AA1/TRA2B/ZFP36L2/TP53/LSM14A/RNF20/MARF1/KHNYN/DAZAP1/RPS13/HNRNPM/SHMT2/EIF3D/MIR663A/RBMS3/XPO5/EXOSC4/LUC7L2/TACO1/PUM2/SYNCRIP/KHSRP/METTL14/YTHDF1/EIF2S2/PARN/PTBP3/PABPC4/DHFR/SLC4A1AP/G3BP1/DND1/RBM8A/NXF1/ILF3/SNIP1/RBMS1/CSTF2/MRPL12/C1QBP/RNPS1/CSDC2/TAF15/NUP98/DDX5/YTHDF3/METTL3/HNRNPL/DHX36/EIF4G3/CNBP/TARDBP/CPSF1/FXR1/SRSF1/EIF4A3/UPF3B/PUM1/LARP1/HNRNP…
CC (Cellular Component)	GO:0014069	postsynaptic density	304	-0.627866	-1.69242	0.00015328	0.00015328	0.0381231	2487	tags=21%, list=8%, signal=20%	TMEM108/SHANK1/INPP4A/ALS2/SH2D5/ZDHHC2/ARHGAP32/NSF/IGSF9B/SIGMAR1/ARHGEF9/ATP1A1/BSN/SOS1/PPP1R9A/BNIP3/MIB1/IQSEC1/DLG5/SEMA4C/PSD/PKP4/FXR1/DVL1/DLG1/PPP1R9B/STRN/PCBP1/STX1A/CACNG8/HIP1R/MINK1/SLC8A1/PCBP2/KPNA1/LRFN4/RTN4/EIF3E/DROSHA/SCRIB/MAP1B/RPS19/PRNP/RPL38/SPTBN1/ADAM10/CTNND1/RPS27/PDPK1/RPS25/RPL6/RPL30/RPS14/RPL7/RPL12/RPS3/RPL14/RPS18/RPL8/EIF3A/RPLP0/PJA2/PHB2/ADGRB1/FYN
BP (Biological Process)	GO:0042254	ribosome biogenesis	293	-0.664412	-1.7838	0.000153988	0.000153988	0.0381231	2625	tags=35%, list=8%, signal=32%	NAT10/EXOSC4/PAK1IP1/WDR74/EXOSC10/GTF3A/WDR12/GRWD1/PPAN/RPF2/PELP1/TMA16/PES1/MRPS2/NMD3/BMS1/RAN/NOC2L/DKC1/ABT1/NOM1/URB1/GTPBP10/GNL2/LTV1/METTL15/MALSU1/UTP14A/C1QBP/ERCC2/ZNF622/NOP53/RIOK1/NOL6/WDR3/RPL7L1/EIF4A3/GTPBP4/UTP15/RBIS/KRI1/AATF/TRAF7/WBP11/PA2G4/RRS1/RSL24D1/LTO1/MYBBP1A/NOP16/RRP7A/USP36/RPS17/ZNHIT6/RPL35/DCAF13/RMRP/RPS21/DROSHA/DDX10/RPS19/NLE1/NOLC1/RPL11/DDX21/DDX54/RPL…
BP (Biological Process)	GO:0009895	negative regulation of catabolic process	298	-0.637765	-1.7141	0.000154107	0.000154107	0.0381231	3098	tags=28%, list=9%, signal=25%	GRIN2C/USP7/PSEN1/NRBP2/PAIP1/TRAF3IP2/TAB3/CDK5RAP3/OGT/MAPKAPK2/HSP90AB1/BAG5/ATP13A2/SMARCC1/RELA/SYNCRIP/SIRT2/GIPC1/PARN/CHMP4B/PHF20L1/DND1/BAG6/DKC1/SNX3/NSUN2/TAF1/TAB2/CLEC16A/MTOR/TAF15/ATP2B4/DHX36/CAMLG/TARDBP/NOP53/USP9X/UBQLN4/HDAC4/RGP1/RIC1/MET/LARP1/SGTA/HNRNPA0/FUS/MCL1/SF3B3/WAC/QSOX1/IGF2BP3/VHL/DDIT4/USP36/THRAP3/YBX3/EIF4G2/WDR6/RPL11/YBX1/UPF3A/ANXA2/RPS7/CSDE1/HIPK2/HNRNPC…
MF (Molecular Function)	GO:0031625	ubiquitin protein ligase binding	290	-0.659491	-1.76938	0.000154131	0.000154131	0.0381231	4405	tags=38%, list=13%, signal=33%	MAGEC2/UBE2G1/CUL4B/ATP6V0C/SNX9/XRCC5/BCL2/MFN2/TRAF6/EGR2/BOK/EGFR/SH3KBP1/GSK3B/MAP1LC3C/SQSTM1/UBE2J2/GPR37/NEDD8/PRKN/FBXW7/UQCRC1/CBS/TSG101/UBE2L6/MDM2/HSP90AA1/ATXN3/OTUB1/TRIB3/TP53/RNF20/NFKBIA/USP7/RPA2/GPI/VCP/NPLOC4/CKB/CUL4A/LYN/UCHL1/HSP90AB1/SUMO2/BAG5/RELA/CUL2/WBP1L/STUB1/ARIH1/SLF1/BAG6/GGN/FAF2/MFHAS1/FBXO7/SHPRH/ERLIN1/RHOBTB3/AMBRA1/SMAD5/CAMLG/DAZAP2/JUN/BID/UBE2K/IKBKG/PRK…
BP (Biological Process)	GO:0071826	ribonucleoprotein complex subunit organization	219	-0.7276	-1.90304	0.000159413	0.000159413	0.0381231	3017	tags=38%, list=9%, signal=35%	VCP/SF3A3/SNRPA1/SCAF11/EIF3D/DDX46/HSP90AB1/MRPL20/SETX/LUC7L2/ADAR/DDX39B/EIF2S2/PPAN/RPF2/PRMT7/SLU7/SNIP1/SART3/RUVBL2/ABT1/EIF2D/SF3A2/EIF3K/TARBP2/TGS1/LSM4/RNU2-1/AGO1/NOP53/PRMT5/EIF2S3/SRPK1/SRSF1/ATR/SNRPF/TRAF7/GEMIN7/SF3A1/SRSF6/SF3B3/ISY1/RRS1/EIF3M/PRPF6/PRPF8/RRP7A/SNRPD2/ZNHIT6/EIF3F/EIF3E/ATM/EIF3G/SRSF9/SF1/CRNKL1/RPS19/KIF5B/NLE1/SRSF5/RPL11/HTATSF1/RPL38/BRIX1/RPS15/GEMIN4/RPS…
CC (Cellular Component)	GO:0005840	ribosome	215	-0.819265	-2.13883	0.000159898	0.000159898	0.0381231	1802	tags=45%, list=6%, signal=42%	RPL34/RPL36A/MRPL12/MRPS21/MRPL40/MRPL19/EIF2AK2/RPL7L1/LARP1/MRPS18C/RPL28/RPS29/RPLP2/DNAJC21/RPL13/RSL24D1/MRPS27/RPL9/GADD45GIP1/BTF3/RPL22/APEX1/RPS17/CANX/RPL35/RPS21/MRPS5/SF1/RPS19/RACK1/RPL36/RPS11/RPS10/UBA52/RPS27A/RPL11/RPL38/FAU/RPS16/RPS15/RPS7/RPL37A/RPL18/RPS28/RPL41/RPL23A/RPL15/RPS6/RPL10A/RPS5/RPL23/RPL24/RPL19/RPL35A/RPL29/RPL32/RPS27/RPS24/RPL3/RPL27A/RPL13A/RPL18A/RPS23/RPL3…
BP (Biological Process)	GO:0022618	ribonucleoprotein complex assembly	211	-0.74703	-1.94697	0.000160539	0.000160539	0.0381231	2871	tags=38%, list=9%, signal=35%	SNRPA1/SCAF11/EIF3D/DDX46/HSP90AB1/MRPL20/SETX/LUC7L2/ADAR/DDX39B/EIF2S2/PPAN/RPF2/PRMT7/SLU7/SNIP1/SART3/RUVBL2/ABT1/EIF2D/SF3A2/EIF3K/TARBP2/TGS1/LSM4/RNU2-1/AGO1/NOP53/PRMT5/EIF2S3/SRPK1/SRSF1/ATR/SNRPF/TRAF7/GEMIN7/SF3A1/SRSF6/SF3B3/ISY1/RRS1/EIF3M/PRPF6/PRPF8/RRP7A/SNRPD2/ZNHIT6/EIF3F/EIF3E/ATM/EIF3G/SRSF9/SF1/CRNKL1/RPS19/NLE1/SRSF5/RPL11/HTATSF1/RPL38/BRIX1/RPS15/GEMIN4/RPS28/RPL23A/RPS5/R…
CC (Cellular Component)	GO:0044391	ribosomal subunit	183	-0.839303	-2.15736	0.000162734	0.000162734	0.0381231	1802	tags=48%, list=6%, signal=45%	RPL34/RPL36A/MRPL12/MRPS21/MRPL40/MRPL19/RPL7L1/MRPS18C/RPL28/RPS29/RPLP2/RPL13/MRPS27/RPL9/GADD45GIP1/RPL22/RPS17/RPL35/RPS21/MRPS5/RPS19/RACK1/RPL36/RPS11/RPS10/UBA52/RPS27A/RPL11/RPL38/FAU/RPS16/RPS15/RPS7/RPL37A/RPL18/RPS28/RPL41/RPL23A/RPL15/RPS6/RPL10A/RPS5/RPL23/RPL24/RPL19/RPL35A/RPL29/RPL32/RPS27/RPS24/RPL3/RPL27A/RPL13A/RPL18A/RPS23/RPL31/RPS2/RPS25/RPL6/RPL5/RPS9/RPL27/RPL4/RPL7A/RPS3A…
MF (Molecular Function)	GO:0003735	structural constituent of ribosome	166	-0.852815	-2.1698	0.000164772	0.000164772	0.0381231	1227	tags=48%, list=4%, signal=47%	RPL7L1/MRPS18C/RPL28/RPS29/RPLP2/RPL13/RSL24D1/RPL9/RPL22/RPS17/RPL35/RPS21/MRPS5/DROSHA/RPS19/RPL36/RPS11/RPS10/UBA52/RPS27A/RPL11/RPL38/FAU/RPS16/RPS15/RPS7/RPL37A/RPL18/RPS28/RPL41/RPL23A/RPL15/RPS6/RPL10A/RPS5/RPL23/RPL24/RPL19/RPL35A/RPL29/RPL32/RPS27/RPS24/RPL3/RPL27A/RPL13A/RPL18A/RPS23/RPL31/RPS2/RPS25/RPL6/RPL5/RPS9/RPL27/RPL4/RPL7A/RPS3A/RPS4X/RPS20/RPL30/RPL17/RPS8/RPS14/RPL7/RPL12/RPL…
MF (Molecular Function)	GO:0043021	ribonucleoprotein complex binding	158	-0.728166	-1.84424	0.000165071	0.000165071	0.0381231	3980	tags=44%, list=12%, signal=39%	SRPRA/SNRPB2/RBM3/CCDC47/SPATA5L1/STRAP/SBDS/NOMO2/SNRPB/MRRF/CPEB3/MDM2/DHX29/GUF1/ITCH/EIF2S1/XPO5/TACO1/YTHDF1/WDR12/PRMT7/TMA16/PES1/NMD3/BAG6/CBX5/EIF5A/MTIF2/EIF3K/MALSU1/MTOR/OLA1/C1QBP/DDX5/YTHDF3/ZNF622/PRMT5/EIF4A3/GTPBP4/TMEM223/LARP1/TIMM50/PQBP1/PRPF6/MRPS27/RBM39/UNK/LETMD1/UHMK1/SRP72/SNRPA/NAA10/YBX3/RACK1/SERBP1/NOLC1/HSPA5/EIF1/GEMIN4/DDX17/RBM23/TMEM147/NPM1/EEF2/EIF3C/RPSA/RPL…
BP (Biological Process)	GO:0002181	cytoplasmic translation	157	-0.888371	-2.2482	0.000165262	0.000165262	0.0381231	1210	tags=58%, list=4%, signal=56%	RPL28/RPS29/RPLP2/EIF3M/RPL13/RPL9/UNK/RPL22/RPS17/RPL35/EIF3F/EIF3E/YBX3/EIF3G/RPS21/EIF4A2/RPS19/RACK1/RPL36/RPS11/RPS10/UBA52/RPS27A/RPL11/YBX1/RPL38/FAU/RPS16/RPS15/RPS7/CSDE1/RPL37A/RPL18/RPS28/RPL41/RPL23A/RPL15/RPS6/RPL10A/RPS5/RPL23/RPL24/RPL19/RPL35A/RPL29/RPL32/RPS27/RPS24/RPL3/RPL27A/RPL13A/RPL18A/RPS23/RPL31/RPS2/RPS25/RPL6/RPL5/RPS9/RPL27/EIF4A1/RPL4/RPL7A/RPS3A/RPS4X/RPS20/RPL30/RPL…
MF (Molecular Function)	GO:0045182	translation regulator activity	154	-0.738395	-1.86212	0.000167084	0.000167084	0.0381231	3433	tags=36%, list=11%, signal=33%	EIF4H/CPEB3/DHX29/EIF2S1/EIF1AX/MARF1/TRIM2/PAIP1/SHMT2/EIF3D/MIR663A/CTIF/EIF2S2/DHFR/GSPT1/MIF4GD/EIF5A/MTIF2/EIF2B1/EIF2D/EIF3K/EIF4G3/CNBP/EIF2S3/EIF2AK2/FXR1/EEF1B2/EIF4A3/LARP1/EIF4EBP1/EIF3M/IGF2BP3/EIF3F/EIF3E/EIF3G/EIF4A2/EIF4G2/RACK1/EIF1/SAMD4A/IGF2BP2/EEF1D/RPS9/EIF4A1/RPS14/EEF1G/AARS1/EIF3H/EEF1A1/EIF3A/EEF2/EIF4B/EIF3C/CELF1/PABPC1/TUFM
CC (Cellular Component)	GO:0015934	large ribosomal subunit	114	-0.845372	-2.06332	0.000171468	0.000171468	0.0382322	2036	tags=46%, list=6%, signal=44%	MRPL16/MRPL11/RPL34/RPL36A/MRPL12/MRPL40/MRPL19/RPL7L1/RPL28/RPLP2/RPL13/RPL9/GADD45GIP1/RPL22/RPL35/RPL36/UBA52/RPL11/RPL38/RPL37A/RPL18/RPL41/RPL23A/RPL15/RPL10A/RPL23/RPL24/RPL19/RPL35A/RPL29/RPL32/RPL3/RPL27A/RPL13A/RPL18A/RPL31/RPL6/RPL5/RPL27/RPL4/RPL7A/RPL30/RPL17/RPL7/RPL12/RPL26/MRPL15/RPL14/RPL21/RPL8/RPLP0/RPL37/RPLP1
CC (Cellular Component)	GO:0022626	cytosolic ribosome	98	-0.924994	-2.22134	0.00017334	0.00017334	0.0382322	1210	tags=78%, list=4%, signal=75%	RPL7L1/RPL28/RPS29/RPLP2/RPL13/RPL9/RPL22/RPS17/RPL35/RPS21/RPS19/RACK1/RPL36/RPS11/RPS10/UBA52/RPS27A/RPL11/RPL38/FAU/RPS16/RPS15/RPS7/RPL37A/RPL18/RPS28/RPL41/RPL23A/RPL15/RPS6/RPL10A/RPS5/RPL23/RPL24/RPL19/RPL35A/RPL29/RPL32/RPS27/RPS24/RPL3/RPL27A/RPL13A/RPL18A/RPS23/RPL31/RPS2/RPS25/RPL6/RPL5/RPS9/RPL27/RPL4/RPL7A/RPS3A/RPS4X/RPS20/RPL30/RPL17/RPS8/RPS14/RPL7/RPL12/RPL26/RPS3/RPL14/RPS18/RPS…
CC (Cellular Component)	GO:0022625	cytosolic large ribosomal subunit	58	-0.928469	-2.08564	0.00018406	0.00018406	0.0399311	1333	tags=76%, list=4%, signal=73%	RPL7L1/RPL28/RPLP2/RPL13/RPL9/RPL22/RPL35/RPL36/UBA52/RPL11/RPL38/RPL37A/RPL18/RPL41/RPL23A/RPL15/RPL10A/RPL23/RPL24/RPL19/RPL35A/RPL29/RPL32/RPL3/RPL27A/RPL13A/RPL18A/RPL31/RPL6/RPL5/RPL27/RPL4/RPL7A/RPL30/RPL17/RPL7/RPL12/RPL26/RPL14/RPL21/RPL8/RPLP0/RPL37/RPLP1
BP (Biological Process)	GO:0051129	negative regulation of cellular component organization	650	-0.536477	-1.53651	0.000272926	0.000272926	0.0544312	3747	tags=24%, list=11%, signal=22%	SEC22B/DPYSL3/TIGAR/TET1/PFN1/SVIL/PRKN/GNL3L/NLGN1/RUBCN/RHPN2/DUSP1/ULK1/DNAJA4/CAPZA2/ANKRD27/PLK1/PTPRS/KAT2A/CDC20/CAMSAP2/ARHGAP28/WASHC2C/MTPN/SPRY2/PTPN9/HSF1/VBP1/PPIF/TP53/SUB1/ID1/NLRC3/CORO1B/PSEN1/BCL2L2/DUSP22/ADTRP/ARHGEF2/MAP4/BAG5/SYNGAP1/NAT10/PICALM/MTBP/ITM2C/TMSB10/SIRT2/SPC25/RAB3IP/SHANK1/EXOSC10/XRN1/RAC1/PARP1/EML2/GDI1/TRAF3IP1/FLII/TOM1L2/UBE3A/CHMP4B/PTGER4/TMSB15B/RYK…
BP (Biological Process)	GO:0042327	positive regulation of phosphorylation	640	-0.541758	-1.55095	0.000273673	0.000273673	0.0544312	3347	tags=20%, list=10%, signal=18%	HSP90AA1/ROBO1/MAP2K3/SPRY2/HSF1/TP53/CCND3/FNIP1/SLC27A1/MAP3K7/PILRB/PTGES3/PSEN1/STRADB/ACVR2A/CCNY/FGFR3/ADTRP/BMPR2/ERN2/LYN/GPRC5B/VAC14/HSP90AB1/ARHGEF2/GAPDHS/INSR/CALM3/MAP3K10/CSF1/SPDYE8/GDF7/CAPRIN2/MARK2/ERN1/ALS2/RAC1/MAP2K5/HAX1/RAP1A/TPD52L1/SESN2/GFRA1/RYK/CAMKK2/TGFB1/NBN/VAV2/MIF/TAB2/AMBRA1/TGFBR2/TAOK3/FGFR1/SYAP1/FGF2/VEGFA/OSBP/RALBP1/MTOR/ITGA5/PTK2/ADAM9/TERF2IP/ATP2B4/CD…
BP (Biological Process)	GO:0048871	multicellular organismal-level homeostasis	636	-0.551288	-1.57655	0.000275217	0.000275217	0.0544312	3291	tags=19%, list=10%, signal=17%	GRB10/IL4R/UFL1/HSF1/AKAP11/SLC27A1/ID1/ADIPOR1/GPI/LSR/ACVR2A/TRAF3IP2/APPL2/LDB1/CDK5RAP3/OGT/CDH3/SIGLEC15/HSPB1/LYN/HAS2/CSF1/APBB2/GPRASP2/SOS2/ADAR/STAT5B/DECR1/ZBTB7A/PTBP3/MYO5B/CHMP4B/IL7/GNAS/SART3/MFHAS1/MIF/SOS1/FOXO3/SMAD5/LPIN1/NAPEPLD/CLCN3/VEGFA/ABCA3/THRA/SOD1/BTBD9/PLEKHM1/ERCC2/CAMLG/PRKAB1/CITED2/LPCAT1/FAS/CCN2/PCDH15/GIGYF2/ALMS1/LTBP3/JAM2/UBAP2L/ARMCX1/WDR48/RAB7A/ACTB/SH2…
BP (Biological Process)	GO:0009792	embryo development ending in birth or egg hatching	595	-0.54417	-1.55016	0.000277701	0.000277701	0.0544312	2615	tags=20%, list=8%, signal=18%	GDF7/N4BP2L2/ARL13B/WDR74/EPB41L5/RBBP6/CCDC24/HOXB9/ALS2/LRP6/GNA13/DEAF1/EIF2S2/NEK2/APOB/CIR1/TGFB1/NSUN2/EP300/CNOT1/NBN/KIF20B/TRIP6/RDH10/MIB1/AMBRA1/POLG2/TGFBR2/NDST1/FGFR1/FGF2/VEGFA/POFUT1/NECAB1/TTLL4/ERCC2/SEMA4C/BRD2/ZFAND5/CELSR1/CITED2/RNF220/HEG1/SEMA3C/XYLT1/DVL1/PSMC4/NMT1/RPL7L1/EIF4A3/DLG1/BMPR1A/ZPR1/NXN/FOXC1/IGF1/DNAJB6/NCAPG2/DVL2/MAP2K1/RPL13/BPTF/SKIL/PRMT1/RRP7A/TFAP2A/…
CC (Cellular Component)	GO:0098794	postsynapse	578	-0.548347	-1.5585	0.00027972	0.00027972	0.0544312	2633	tags=20%, list=8%, signal=18%	SYNGAP1/KIF3B/RAB5A/PICALM/TMEM108/SHANK1/INPP4A/ALS2/RAC1/SH2D5/ZDHHC2/GIPC1/STX4/CHRM3/ARHGAP32/NSF/IGSF9B/AP2A2/STXBP1/SIGMAR1/PPP3R1/ARHGEF9/SLC6A6/COL13A1/ANK3/ATP1A1/BSN/ITGA3/SOS1/PPP1R9A/BNIP3/AP2A1/MIB1/LRRTM4/WASF3/CAPRIN1/IQSEC1/SYAP1/CLCN3/CLTB/MKLN1/ITGA5/KCTD12/DLG5/SEMA4C/PTK2/ACP4/PSD/PKP4/ABR/STRN4/FXR1/ZDHHC5/DVL1/EIF4A3/AP2M1/DLG1/PPP1R9B/ACTB/STRN/PCBP1/ACTG1/RNF19A/STX1A/CACN…
BP (Biological Process)	GO:0045859	regulation of protein kinase activity	539	-0.563478	-1.59362	0.000282686	0.000282686	0.0544312	3527	tags=25%, list=11%, signal=23%	PRKRIP1/TXN/DUSP1/CCNE2/CCNJ/CBS/HBEGF/TSG101/PLK1/TRPT1/HSP90AA1/ROBO1/MAP2K3/TRIB3/SPRY2/CCND3/SLC27A1/MAP3K7/PILRB/PSEN1/STRADB/CCNY/CAMK2N1/DUSP22/CDK5RAP3/PPM1F/ERN2/HSPB1/LYN/UCHL1/GPRC5B/HSP90AB1/INSR/CALM3/CHORDC1/CCNG1/MAP3K10/CSF1/SPDYE8/TRIM27/ADAR/MARK2/ERN1/ALS2/LRP6/MAP2K5/YWHAG/PDCD4/RAP1A/PLCE1/TPD52L1/SESN2/CDK12/CAMKK2/TGFB1/FBXO7/MIF/KSR1/SOS1/BCCIP/TAB2/TGFBR2/TAOK3/FGFR1/SYAP…
BP (Biological Process)	GO:0006091	generation of precursor metabolites and energy	451	-0.570985	-1.59299	0.000288809	0.000288809	0.0544312	3564	tags=27%, list=11%, signal=24%	CHCHD2/COX5A/UQCRC1/ME3/GLDC/ATP5F1E/FH/SDHAF4/COX7C/PPP1R3E/NDUFA4/PPIF/TP53/COX6B1/PGLS/PHKA1/ACSS2/PTGES3/GPI/PSEN1/AK9/VCP/COX8A/THTPA/ACOX1/ATP5ME/SHMT2/OGT/IFNAR1/UQCRC2/GAPDHS/INSR/COX6C/COX17/PPP1CB/TACO1/NDUFV1/PUM2/NDUFB4/TALDO1/ZBTB7A/ENO1/COX15/COX7B/ATP5PD/EP300/ATP5MG/CHCHD10/NDUFS5/BNIP3/PFKL/POLG2/ATP5PB/GAPDH/COX5B/PDHB/MTOR/SDHB/GPD2/GYS1/NOP53/BLOC1S1/NDUFB8/BID/STOML2/HDAC4/CY…
BP (Biological Process)	GO:0022411	cellular component disassembly	442	-0.570897	-1.58941	0.000290867	0.000290867	0.0544312	3759	tags=31%, list=11%, signal=28%	FKBP8/TIGAR/ADAM15/SVIL/DICER1/PRKN/MMP11/FBXW7/RUBCN/PBXIP1/SMARCB1/ULK1/CAPZA2/TSG101/PLK1/MRRF/VPS4B/LAMC1/MAPRE2/CAMSAP2/WASHC2C/MTPN/UFL1/HSF1/TP53/SUPT16H/PEX14/VCP/CHMP7/LIX1L/VTA1/CDK5RAP3/MELTF/OGT/ERN2/OPTN/SMARCD2/ARHGEF2/INSR/UFC1/ATP13A2/SETX/SMARCC1/ATG2B/TOMM7/LAMP2/MARK2/KIF2C/FIS1/HAX1/GRWD1/FLII/CHMP4B/ATG3/NSF/VDAC1/CHMP2B/BMERB1/GSPT1/CAMKK2/TWF1/EIF5A/MTIF2/TWF2/TGFB1/WDR45B/…
BP (Biological Process)	GO:0031400	negative regulation of protein modification process	439	-0.573098	-1.59387	0.000291588	0.000291588	0.0544312	2909	tags=28%, list=9%, signal=25%	TRIP12/FKBP8/IPO5/TAF7/PRKN/GNL3L/INCA1/SMARCB1/PRKRIP1/DUSP1/TSG101/PLK1/SH3RF2/CDC20/OTUB1/TRIB3/SPRY2/UFL1/HDAC8/BOD1/PSEN1/CAMK2N1/DUSP22/CDK5RAP3/PPM1F/OGT/HSPB1/LYN/UCHL1/BAG5/CALM3/CHORDC1/CTBP1/TRIM27/NCOA7/RELA/ADAR/SIRT2/LRP6/YWHAG/TRAF3IP1/PDCD4/DTX3L/HINT2/NOC2L/MFHAS1/TGFB1/FBXO7/TAF1/OXR1/SET/TRIM44/GNAQ/TARBP2/THAP7/RTRAF/TERF2IP/ATP2B4/ARPP19/DUSP6/CAMLG/ACP4/GNAI2/CORO1C/JUN/TARD…
BP (Biological Process)	GO:0034470	ncRNA processing	417	-0.577923	-1.60136	0.000292099	0.000292099	0.0544312	4062	tags=35%, list=12%, signal=31%	ESF1/UTP20/MTERF4/TYW3/DDX18/TRUB1/UTP3/RRP36/FDXACB1/RRP8/MRPL44/RRP9/RPPH1/DICER1/SBDS/DUS3L/BUD23/GAR1/FRG1/PWP2/REXO4/TRPT1/WDR46/BTBD18/GTPBP3/ERI3/RRP7BP/TP53/TRMT6/DDX56/TSR3/ZC3H7A/MPHOSPH10/ADAT2/MTREX/NSUN6/OSGEP/NAT10/EXOSC4/WDR74/ADAR/PUM2/TRMT5/EXOSC10/WDR12/C2orf49/PPAN/RPF2/PELP1/PARN/PES1/METTL2A/RPUSD4/BMS1/TSNAX/PLD6/SNIP1/DKC1/TGFB1/NSUN2/TSEN15/ABT1/URB1/ELP1/TARBP2/METTL15/ME…
BP (Biological Process)	GO:2001233	regulation of apoptotic signaling pathway	333	-0.603613	-1.64115	0.000302572	0.000302572	0.0544312	3501	tags=29%, list=11%, signal=26%	SH3RF1/FIGNL1/ACVR1/FEM1B/MDM2/SIAH2/ICAM1/DAPK2/P4HB/TCF7L2/PPIF/TP53/SERPINE1/XBP1/PSEN1/STRADB/BCL2L2/URI1/HSPB1/ARHGEF2/BAG5/HDAC1/SGK3/RELA/ITM2C/MUC1/FIS1/PARP1/CTSC/MAP2K5/STX4/IL7/TPD52L1/HERPUD1/ENO1/EIF5A/NOC2L/TPT1/MIF/MNT/FGFR1/VDAC2/SOD1/SERINC3/GNAI2/FAS/BID/QARS1/ITPRIP/AATF/TRAF7/ZMYND11/MCL1/MAZ/SIRT1/NFE2L2/IGF1/GSTP1/PDIA3/GSDME/SKIL/CTSL/ACAA2/HMGB2/SLC25A5/TMBIM6/YAP1/MYC/YBX…
BP (Biological Process)	GO:0042176	regulation of protein catabolic process	332	-0.605314	-1.64546	0.000302663	0.000302663	0.0544312	3551	tags=30%, list=11%, signal=27%	PSMC3/OSBPL7/AZIN1/SH3RF1/PLK1/DDB1/GNA12/SH3RF2/MDM2/ODC1/CDC20/HSP90AA1/ATXN3/TRIB3/UFL1/ITCH/FBXW8/GRIN2C/USP7/PSEN1/PSMD3/VCP/RNF19B/CDK5RAP3/PSMC5/OGT/HSP90AB1/SUMO2/BAG5/ATP13A2/SMARCC1/SNX1/RELA/PSMC1/SIRT2/ZDHHC2/GIPC1/SH3D19/DDA1/STUB1/NSF/HERPUD1/PHF20L1/ARIH1/BAG6/EZR/SNX3/TAF1/TMEM259/ADAM9/CAMLG/HGS/LPCAT1/NOP53/USP9X/VPS28/UBQLN4/UBE2K/DVL1/RGP1/RIC1/PSMC4/SGTA/RAB7A/NFE2L2/USP19/RN…
CC (Cellular Component)	GO:0032279	asymmetric synapse	316	-0.617403	-1.67003	0.000304368	0.000304368	0.0544312	2487	tags=21%, list=8%, signal=19%	TMEM108/SHANK1/INPP4A/ALS2/SH2D5/ZDHHC2/ARHGAP32/NSF/IGSF9B/SIGMAR1/ARHGEF9/ATP1A1/BSN/SOS1/PPP1R9A/BNIP3/MIB1/IQSEC1/DLG5/SEMA4C/PSD/PKP4/FXR1/DVL1/DLG1/PPP1R9B/STRN/PCBP1/STX1A/CACNG8/HIP1R/MINK1/SLC8A1/PCBP2/KPNA1/LRFN4/RTN4/EIF3E/DROSHA/SCRIB/MAP1B/RPS19/PRNP/RPL38/SPTBN1/ADAM10/CTNND1/RPS27/PDPK1/RPS25/RPL6/RPL30/RPS14/RPL7/RPL12/RPS3/RPL14/RPS18/RPL8/EIF3A/RPLP0/PJA2/PHB2/ADGRB1/FYN
BP (Biological Process)	GO:0051054	positive regulation of DNA metabolic process	286	-0.639385	-1.71306	0.000309262	0.000309262	0.0545691	2776	tags=26%, list=8%, signal=24%	HSP90AB1/SMARCD2/TIMELESS/INO80C/SMARCC1/ABRAXAS1/SPIRE1/PARP1/VPS72/PARN/NEK2/SLF1/DKC1/RIF1/TGFB1/RUVBL2/NBN/SPIDR/SMARCD3/SMARCA2/POLG2/INO80B/LPIN1/ARID2/FGF2/UBE2V2/CCT3/SMARCD1/ERCC2/TERF2IP/DHX36/USP9X/ARID1A/BAZ1A/DBF4/ATR/SHLD2/TNFAIP1/SMCHD1/FUS/CCT4/SMARCC2/WDR48/ACTB/CTC1/INO80E/MORF4L2/SIRT1/SSBP1/MEAF6/MAP3K4/STAT6/ATRX/CCT8/MRE11/CHTF18/TRIM28/ATM/MYC/EP400/CEBPG/CCT6A/GNL3/NSD2/CC…
BP (Biological Process)	GO:0031396	regulation of protein ubiquitination	201	-0.673995	-1.74881	0.000322477	0.000322477	0.056152	3862	tags=33%, list=12%, signal=29%	SQSTM1/UBE2C/UBE2S/TRIP12/PRKN/GNL3L/FBXW7/PLK1/SH3RF2/CDC20/HSP90AA1/SIAH2/OTUB1/TRIB3/SPRY2/UFL1/HDAC8/SKP1/PSEN1/CDK5RAP3/OGT/HSP90AB1/BAG5/MTBP/BIRC3/UBE3A/WBP1L/STUB1/HERPUD1/DTX3L/TAF1/TRIM44/UBE2V2/CAMLG/CDC14B/VPS28/GPS2/GTPBP4/SKP2/UBE2V1/WDR48/NXN/BUB3/CUL3/HSPA5/RPL11/RPS15/RPS7/RPL23/UBR5/RPS2/RPL5/UBB/RPS20/RPS3/MAPK9/PHF23/RPL37/PPIA/ADGRB1/UBXN1/MARCHF7/RIPK2/GABARAP/NDFIP1/FYN
CC (Cellular Component)	GO:0015935	small ribosomal subunit	72	-0.836007	-1.93318	0.00035823	0.00035823	0.0610187	1227	tags=50%, list=4%, signal=48%	MRPS18C/RPS29/MRPS27/RPS17/RPS21/MRPS5/RPS19/RACK1/RPS11/RPS10/UBA52/RPS27A/FAU/RPS16/RPS15/RPS7/RPS28/RPS6/RPS5/RPS27/RPS24/RPS23/RPS2/RPS25/RPS9/RPS3A/RPS4X/RPS20/RPS8/RPS14/RPS3/RPS18/RPS26/RPS12/RPS15A/RPSA
BP (Biological Process)	GO:0042273	ribosomal large subunit biogenesis	69	-0.838	-1.92677	0.000359648	0.000359648	0.0610187	2710	tags=55%, list=8%, signal=51%	MRPL20/PAK1IP1/WDR74/GTF3A/WDR12/PPAN/RPF2/TMA16/PES1/NOC2L/URB1/MALSU1/ZNF622/NOP53/RPL7L1/GTPBP4/TRAF7/RRS1/RSL24D1/LTO1/NOP16/ZNHIT6/RPL35/NLE1/RPL11/RPL38/BRIX1/RPL23A/RPL35A/RPL6/RPL5/NPM1/RPL7/MDN1/RPL26/RPL14/RPLP0/RPF1
CC (Cellular Component)	GO:0022627	cytosolic small ribosomal subunit	39	-0.936222	-1.98727	0.000381316	0.000381316	0.0638568	757	tags=85%, list=2%, signal=83%	RPS29/RPS17/RPS21/RPS19/RACK1/RPS11/RPS10/UBA52/RPS27A/FAU/RPS16/RPS15/RPS7/RPS28/RPS6/RPS5/RPS27/RPS24/RPS23/RPS2/RPS25/RPS9/RPS3A/RPS4X/RPS20/RPS8/RPS14/RPS3/RPS18/RPS26/RPS12/RPS15A/RPSA
CC (Cellular Component)	GO:0042788	polysomal ribosome	29	-0.926483	-1.89285	0.000386026	0.000386026	0.0638568	1298	tags=79%, list=4%, signal=76%	LARP1/RPS29/BTF3/RPS21/RPL36/RPL11/RPL38/RPL18/RPS28/RPL41/RPL10A/RPL24/RPL19/RPL32/RPL18A/RPS23/RPL31/RPL6/RPL7A/RPL30/EIF3H/RPS26/RPL8
BP (Biological Process)	GO:0034097	response to cytokine	740	-0.516027	-1.48935	0.000400534	0.000400534	0.0649442	4589	tags=27%, list=14%, signal=24%	AGPAT2/TNFRSF11A/PML/PIAS3/FADD/ZC3H15/IL17RA/CDC37/CHUK/CRLF1/IFNAR2/CXCL2/STAT3/OTUD4/SHARPIN/ASAH1/RNF185/STIP1/XRCC5/BCL2/TRAF6/VEGFC/IL12RB2/GSK3B/TNFRSF1A/SIRPA/CIITA/CSF1R/RFX2/TNFRSF25/PTPN1/BCLAF1/CXCL3/IL11RA/PELI3/TRPV1/ATIC/MAP2K7/DPYSL3/SLC22A5/PRKN/LIFR/TTLL12/VCAM1/DUSP1/TCIRG1/ADAMTS13/CTBP2/GLDC/KAT2A/ROBO1/ZFP36L2/PLCB1/P4HB/IL4R/SPRY2/TP53/APPL1/POLR1F/LSM14A/SLC27A1/PIGA/MAP3K…
CC (Cellular Component)	GO:0005740	mitochondrial envelope	725	-0.530485	-1.52928	0.000402414	0.000402414	0.0649442	4349	tags=30%, list=13%, signal=27%	SURF1/MRPL37/MRPL9/SYNJ2BP/UQCRFS1/RNF185/PRELID2/BCL2/MFN2/MICU1/BOK/QTRT1/SLC25A39/NDUFA1/MRPS18B/CIBAR1/PTPN1/C19orf12/MICOS13/ACAD9/TMEM14C/PGRMC1/AKAP1/GRPEL2/TOMM34/CHCHD6/SFXN2/NDUFAF2/NOA1/FKBP8/MRPL44/TIGAR/MRPS34/MRPS10/PRKN/MRPL24/REEP1/CHCHD2/COX5A/REXO2/ULK1/UQCRC1/COQ8B/ATP5F1E/COA4/ATXN3/DELE1/SLC25A1/COX7C/CHCHD7/MRPL4/MTARC1/NDUFA4/PPIF/GUF1/COX6B1/PRELID3B/SLC8B1/SLC27A1/SORD/CO…
BP (Biological Process)	GO:0048514	blood vessel morphogenesis	524	-0.560529	-1.58281	0.000424869	0.000424869	0.0660369	2430	tags=15%, list=7%, signal=15%	GNA13/MAP2K5/RNH1/HIF1AN/RAP1A/HDAC7/APOB/PPP3R1/RHOB/TGFB1/FUT1/GTF2I/VAV2/SOS1/ADGRB2/TGFBR2/ARID2/FGF2/VEGFA/POFUT1/ITGA5/PTK2/ATP2B4/MMP19/ADAM12/HGS/CITED2/JUN/AGO1/AGGF1/CCN2/HEG1/NR4A1/ERBB2/BMPR1A/JCAD/FOXC1/SIRT1/NFE2L2/CLIC4/ACTG1/ADIPOR2/ADAMTS1/MMP2/NPRL3/HDAC9/ANXA1/MED1/YAP1/FMNL3/ELK3/PRKCA/TJP1/NF1/HK2/CCN1/RHOA/YWHAZ/ANXA2/ZFPM2/ATP5IF1/HIPK2/EPN2/ATP5F1B/AMOTL2/PDPK1/NR2F2/LRP5/…
BP (Biological Process)	GO:0044283	small molecule biosynthetic process	487	-0.55166	-1.54913	0.000429246	0.000429246	0.0660369	3696	tags=21%, list=11%, signal=19%	SLC1A3/ACOT7/PPIP5K1/FABP5/OSBPL7/ASL/CBS/COQ8B/DDB1/CAD/KAT2A/SLC25A1/UPB1/TRIB3/PTS/SORD/HSD17B12/PCK2/COQ7/PTGES3/XBP1/SPTLC1/STARD3/USP7/GPI/DHCR7/GOT1/SRR/SHMT2/OGT/LTA4H/SLC25A11/OSBPL1A/DHFR/APOB/REST/SESN2/PTGES2/HMGCS1/PNP/EP300/IP6K2/MIF/BCAT1/ERLIN1/RDH10/DSE/UGDH/PGP/FGF2/PC/OSBP/TECR/CHST12/SOD1/SERINC3/ATP2B4/ARPP19/MST1/GLS/FASN/PRKAB1/PYCR1/ACOT8/SEPHS1/ADK/KMO/SPHK2/H6PD/TK2/WDR5…
BP (Biological Process)	GO:0034762	regulation of transmembrane transport	489	-0.553086	-1.55316	0.000429492	0.000429492	0.0660369	3735	tags=18%, list=11%, signal=16%	NLGN2/KCNMB1/KCND3/SLC30A1/FABP5/NLGN1/GSTO1/RGS4/GNB5/AZIN1/TCIRG1/KCNN4/KCNK15/ARL6IP5/GRB10/TRIB3/NDUFA4/PPIF/APPL1/KCNMA1/GRIN2C/KCNJ11/ASPSCR1/PSEN1/APPL2/LYN/INSR/CALM3/COX17/TACO1/TPCN1/SHANK1/CHRM3/CACNB2/VDAC1/KCNIP4/PPP3R1/ANK3/NEDD4L/CD63/ATP2B4/ARPP19/OSBPL8/SPHK2/DLG1/ACTB/NFE2L2/CLIC4/IGF1/CABP4/CALHM1/CACNG8/OAZ1/MINK1/SLC8A1/TMSB4X/IRS1/WNK1/TMBIM6/CLIC1/AHNAK/RHOQ/YWHAE/HK2/ATP1B…
BP (Biological Process)	GO:0006397	mRNA processing	462	-0.560894	-1.56868	0.000431965	0.000431965	0.0660369	3009	tags=32%, list=9%, signal=29%	DAZAP1/SSU72/RPRD2/SF3A3/MAGOH/SNRNP48/MTREX/HNRNPM/SNRPA1/ERN2/RNMT/SCAF11/SAFB/DDX46/CWC22/THOC6/SETX/LUC7L2/ADAR/SYNCRIP/KHSRP/RBBP6/ERN1/METTL14/GPATCH1/SUGP2/PAPOLG/DDX39B/RBM27/ZBTB7A/LEO1/PRMT7/PTBP3/SLU7/REST/LSM8/RPUSD4/PRPF38A/RBM8A/CDK12/CIR1/SRSF2/SNIP1/SART3/WDR33/CDK9/SRSF7/TSEN15/ZRANB2/CDK11B/SF3A2/CSTF2/BUD31/TRA2A/RBM17/SCAF4/TGS1/LSM4/HNRNPH3/C1QBP/RNPS1/CSDC2/SRSF3/PLRG1/NUP98…
BP (Biological Process)	GO:0045785	positive regulation of cell adhesion	405	-0.577397	-1.59479	0.00044027	0.00044027	0.0660369	2903	tags=18%, list=9%, signal=16%	LDB1/PPM1F/LYN/SMARCD2/CD276/HAS2/SMARCC1/CSF1/RELA/EPB41L5/STAT5B/RAC1/STX4/IL7/PNP/TPM1/FUT1/ANK3/SMARCD3/ITGA3/SMARCA2/FOXO3/AMBRA1/TGFBR2/ARID2/DOCK1/VEGFA/ITGA5/ABL2/C1QBP/SMARCD1/MYO10/ADAM9/CCDC88B/PODXL/ADAM19/CITED2/ARID1A/PREX1/MIP/ERBB2/SMARCC2/AFDN/ACTB/IGF1/ABI3BP/LGALS1/SLC7A1/ANXA1/GP1BA/ATM/HLA-A/PRKCA/TJP1/CCN1/RHOA/HSPD1/TGM2/GCNT1/CD44/AP3D1/IGF2/RPS3/SMAD3/JAK1/RIPK2/MAP4K4/ST…
BP (Biological Process)	GO:0016032	viral process	377	-0.572336	-1.57324	0.000443131	0.000443131	0.0660369	4656	tags=37%, list=14%, signal=32%	APOBEC3D/CLEC5A/GBP7/PIKFYVE/ZBED1/BSG/CFL1/UVRAG/CAV2/ZNF639/MAN2A1/BCL2/CHMP4A/MCTS1/EGFR/GSK3B/RAB1B/EFNB2/USP6NL/CIITA/CSF1R/MGAT5/SPCS3/DDX6/NPC1/RNASEK/EIF3B/PRKN/SMARCB1/CD46/MOGS/PSMC3/ST3GAL4/APOBEC3F/TSG101/CTBP2/DDB1/VPS4B/PVR/DEK/ICAM1/P4HB/PKN2/TP53/ITCH/DDX56/SP1/TBC1D20/VCP/CHMP7/PAIP1/VTA1/VAPB/EIF3D/HSP90AB1/LAMP1/INSR/TAF11/HDAC1/NMT2/CTBP1/ZNFX1/TRIM27/ADAR/RCC1/LY6E/TPCN1/XPR1…
BP (Biological Process)	GO:0001667	ameboidal-type cell migration	372	-0.574206	-1.57688	0.000444115	0.000444115	0.0660369	3524	tags=27%, list=11%, signal=24%	STC1/PIP5K1A/DNAJA4/HBEGF/ACVR1/GNA12/ATOH8/MAPRE2/ROBO1/MAP2K3/PKN2/EMC10/APPL1/ID1/ADIPOR1/AMOTL1/CORO1B/GPI/SP1/FN1/CAPN7/APPL2/ADTRP/BMPR2/PPM1F/HSPB1/HAS2/RADIL/EPB41L5/PTPRM/ACTA2/RAC1/GNA13/ZNF580/MAP2K5/GIPC1/CAP1/MTA2/HDAC7/RHOB/MACF1/TGFB1/FUT1/ITGA3/SEMA3A/TGFBR2/IQSEC1/FGFR1/DOCK1/FGF2/VEGFA/SCARB1/MTOR/C1QBP/SEMA4C/PTK2/ADAM9/YTHDF3/ATP2B4/ZFAND5/CORO1C/SYDE1/JUN/NR4A1/SEMA4G/SEMA3C/…
BP (Biological Process)	GO:1901342	regulation of vasculature development	245	-0.671806	-1.77558	0.000472664	0.000472664	0.0684973	2127	tags=15%, list=7%, signal=14%	RHOB/FUT1/GTF2I/ADGRB2/TGFBR2/FGF2/VEGFA/ITGA5/ATP2B4/ADAM12/HGS/AGO1/AGGF1/ERBB2/JCAD/FOXC1/SIRT1/NFE2L2/ADAMTS1/PRKCA/TJP1/NF1/HK2/HIPK2/EPN2/ADAM10/PDPK1/ANGPT4/ADGRB1/JAK1/SARS1/MTDH/KLF2/WARS1/SEMA5A/FOXC2
BP (Biological Process)	GO:1903320	regulation of protein modification by small protein conjugation or removal	242	-0.661905	-1.74693	0.000475436	0.000475436	0.0684973	3460	tags=29%, list=11%, signal=26%	PLK1/SH3RF2/CDC20/HSP90AA1/SIAH2/OTUB1/TRIB3/SPRY2/UFL1/HDAC8/ITCH/SKP1/PSEN1/VCP/CDK5RAP3/OGT/COPS3/HSP90AB1/BAG5/RELA/MTBP/BIRC3/UBE3A/WBP1L/STUB1/HERPUD1/DTX3L/SART3/TAF1/TRIM44/UBE2V2/CAMLG/CDC14B/NOP53/VPS28/HDAC4/GPS2/GTPBP4/SKP2/UBE2V1/WDR48/NXN/UBA2/BUB3/SAE1/CUL3/EGR1/HSPA5/RPL11/GNL3/RPS15/RPS7/RPL23/UBR5/RPS2/RPL5/UBB/RPS20/RPS3/MAPK9/PHF23/RPL37/PPIA/ADGRB1/UBXN1/MARCHF7/RIPK2/GABARAP…
BP (Biological Process)	GO:0045765	regulation of angiogenesis	241	-0.671202	-1.77	0.00047619	0.00047619	0.0684973	2127	tags=15%, list=7%, signal=14%	RHOB/FUT1/GTF2I/ADGRB2/TGFBR2/FGF2/VEGFA/ITGA5/ATP2B4/ADAM12/HGS/AGO1/AGGF1/ERBB2/JCAD/FOXC1/SIRT1/NFE2L2/ADAMTS1/PRKCA/TJP1/NF1/HK2/HIPK2/EPN2/PDPK1/ANGPT4/ADGRB1/JAK1/SARS1/MTDH/KLF2/WARS1/SEMA5A/FOXC2
MF (Molecular Function)	GO:0008135	translation factor activity, RNA binding	83	-0.783898	-1.85079	0.000525762	0.000525762	0.0748148	3433	tags=40%, list=11%, signal=36%	EIF4H/CPEB3/DHX29/EIF2S1/EIF1AX/EIF3D/EIF2S2/GSPT1/EIF5A/MTIF2/EIF2B1/EIF2D/EIF3K/EIF4G3/EIF2S3/EEF1B2/EIF3M/EIF3F/EIF3E/EIF3G/EIF4A2/EIF4G2/EIF1/EEF1D/EIF4A1/EEF1G/EIF3H/EEF1A1/EIF3A/EEF2/EIF4B/EIF3C/TUFM
BP (Biological Process)	GO:0098662	inorganic cation transmembrane transport	676	-0.523925	-1.50573	0.000539957	0.000539957	0.0755434	3704	tags=19%, list=11%, signal=17%	JPH4/TRPV1/ATP6V1G1/RNASEK/KCNMB1/SLC1A3/KCND3/SLC30A1/GSTO1/RGS4/COX5A/GNB5/SLC39A13/ATP2B1/UQCRC1/TCIRG1/KCNN4/ATP5F1E/KCNK15/PLCB1/ORAI1/NDUFA4/PPIF/COX6B1/ATP6V1A/SLC8B1/KCNMA1/GRIN2C/KCNJ11/MMGT1/PSEN1/RASA3/ATP6AP1/ATP6V0E2/SLC12A6/COX8A/ATP5ME/SLC25A37/LYN/AFG3L2/ABCC5/SLC16A1/CALM3/COX17/ATP4B/SLC9A3/TACO1/ATP5MC3/TPCN1/CACNB2/VDAC1/PLCE1/KCNIP4/COX15/SLC4A11/PPP3R1/COX7B/SLC6A6/ATP5PD/AN…
CC (Cellular Component)	GO:0005844	polysome	64	-0.824711	-1.88027	0.000542299	0.000542299	0.0755434	1489	tags=52%, list=5%, signal=49%	AGO1/FXR1/LARP1/LARP7/RPS29/UNK/BTF3/RPS21/VIM/RPL36/RPL11/RPL38/MSI2/RPL18/RPS28/RPL41/RPS6/RPL10A/RPL24/RPL19/RPL32/RPL18A/RPS23/RPL31/RPL6/RPL7A/RPS4X/RPL30/RPS3/EIF3H/RPS26/RPL8/EEF2
BP (Biological Process)	GO:0043009	chordate embryonic development	577	-0.540779	-1.53686	0.00055991	0.00055991	0.0771841	2615	tags=23%, list=8%, signal=21%	TP53/FBXW8/BRK1/ARHGAP35/C1orf43/POLR1B/GPI/PSEN1/ACVR2A/NASP/BMPR2/CUL4A/SPECC1/COPS3/RPGRIP1L/SMG9/GDF7/N4BP2L2/ARL13B/WDR74/EPB41L5/RBBP6/CCDC24/HOXB9/ALS2/LRP6/GNA13/DEAF1/EIF2S2/NEK2/APOB/CIR1/TGFB1/NSUN2/EP300/CNOT1/NBN/KIF20B/TRIP6/RDH10/MIB1/AMBRA1/POLG2/TGFBR2/NDST1/FGFR1/VEGFA/POFUT1/NECAB1/TTLL4/ERCC2/SEMA4C/BRD2/ZFAND5/CELSR1/CITED2/RNF220/HEG1/SEMA3C/XYLT1/DVL1/PSMC4/NMT1/RPL7L1/EIF4…
BP (Biological Process)	GO:0040017	positive regulation of locomotion	491	-0.548453	-1.54088	0.000572001	0.000572001	0.0780379	3360	tags=23%, list=10%, signal=21%	ATOH8/MAPRE2/ICAM1/DAPK2/MAP2K3/SPRY2/CD99/EMC10/SERPINE1/XBP1/GPI/SP1/FN1/CAPN7/BMPR2/PPM1F/HSPB1/LYN/SHTN1/ARHGEF2/HAS2/INSR/CSF1/EPB41L5/ACTA2/RAC1/ZNF580/STX4/CXCL16/HDAC7/TMSB15B/CPNE3/RHOB/FERMT3/TGFB1/FUT1/KIF20B/ITGA3/TRIP6/SEMA3A/TGFBR2/IQSEC1/FGFR1/DOCK1/FGF2/VEGFA/CCAR1/SCARB1/MTOR/ITGA5/ABL2/C1QBP/SEMA4C/PTK2/ADAM9/PODXL/ZNF609/GNAI2/PAK1/SYDE1/JUN/SEMA4G/SEMA3C/MET/JAM2/JCAD/MAZ/ATP5…
MF (Molecular Function)	GO:1990948	ubiquitin ligase inhibitor activity	8	-0.975473	-1.67625	0.000601082	0.000601082	0.0810267	520	tags=88%, list=2%, signal=86%	RPL11/RPS15/RPS7/RPL23/RPL5/RPS20/RPL37
BP (Biological Process)	GO:0018212	peptidyl-tyrosine modification	307	-0.607836	-1.64075	0.000611901	0.000611901	0.0810267	2908	tags=17%, list=9%, signal=16%	DUSP22/CLK4/FGFR3/LYN/GPRC5B/ARHGEF2/INSR/RPS6KA5/MAP2K5/HAX1/SCYL1/IL7/GFRA1/CAMKK2/MATK/TGFB1/MIF/FGFR1/VEGFA/OSBP/MTOR/ITGA5/ABL2/PTK2/EIF2AK2/BAZ1B/MET/ERBB2/SH2B3/IGF1/NCAPG2/DVL2/TESK2/MAP2K1/ZGPAT/NF2/HDAC2/TNK2/RACK1/PRNP/CD44/HIPK2/APP/AXL/IGF2/MAP2K6/ANGPT4/PECAM1/JAK1/DDR1/RIPK2/DDR2/FYN
BP (Biological Process)	GO:0018108	peptidyl-tyrosine phosphorylation	305	-0.608121	-1.64009	0.000612276	0.000612276	0.0810267	2908	tags=17%, list=9%, signal=16%	DUSP22/CLK4/FGFR3/LYN/GPRC5B/ARHGEF2/INSR/RPS6KA5/MAP2K5/HAX1/SCYL1/IL7/GFRA1/CAMKK2/MATK/TGFB1/MIF/FGFR1/VEGFA/OSBP/MTOR/ITGA5/ABL2/PTK2/EIF2AK2/BAZ1B/MET/ERBB2/SH2B3/IGF1/NCAPG2/DVL2/TESK2/MAP2K1/ZGPAT/NF2/HDAC2/TNK2/RACK1/PRNP/CD44/HIPK2/APP/AXL/IGF2/MAP2K6/ANGPT4/PECAM1/JAK1/DDR1/RIPK2/DDR2/FYN
BP (Biological Process)	GO:0007369	gastrulation	163	-0.693779	-1.76379	0.000659087	0.000659087	0.0855269	3515	tags=27%, list=11%, signal=24%	DUSP1/EXT2/ACVR1/ATOH8/TP53/GPI/FN1/ACVR2A/LDB1/BMPR2/EPB41L5/FRS2/MAP2K5/LEO1/ITGA3/UGDH/TGFBR2/ITGA5/COL6A1/DVL1/PAF1/BMPR1A/DLD/PRKAR1A/FOXC1/DVL2/MAP2K1/DUSP5/MMP2/NF2/WNK1/CUL3/RACK1/RIC8A/ARMC5/RPS6/LRP5/ITGB5/EXT1/SYF2/SMAD3/TXNRD1/EXOC4/FOXC2
BP (Biological Process)	GO:0051336	regulation of hydrolase activity	800	-0.511121	-1.48134	0.000663482	0.000663482	0.0855269	3354	tags=20%, list=10%, signal=18%	CTSD/GNA12/MAPRE2/DELE1/ROBO1/SIAH2/ARL6IP5/DENND1B/SPRY2/HSF1/TIAM2/EIF2S1/SERPINE1/RASGRP3/FNIP1/ARHGAP35/BOD1/GPI/TBC1D20/VCP/RASA3/TBCK/NET1/URI1/FGFR3/CDK5RAP3/PPM1F/FGD6/LYN/UACA/HSP90AB1/SENP1/MTCH1/CALM3/ATP13A2/HDAC1/SYNGAP1/C6orf89/PICALM/SOS2/FIS1/ALS2/GNA13/MAP2K5/MAPK12/BIRC3/BCL2L13/SGSM2/RAP1A/REST/GAPVD1/CASC2/EPPIN/SCARB2/RAP1GAP2/VAV2/IFI16/SOS1/ANP32B/GPIHBP1/LPIN1/GAPDH/FGFR1/…
BP (Biological Process)	GO:0098655	monoatomic cation transmembrane transport	696	-0.520515	-1.49886	0.000671501	0.000671501	0.0855269	3704	tags=18%, list=11%, signal=17%	KCNMB1/SLC1A3/KCND3/SLC30A1/GSTO1/RGS4/COX5A/GNB5/TMEM63B/SLC39A13/ATP2B1/UQCRC1/TCIRG1/KCNN4/ATP5F1E/KCNK15/PLCB1/ORAI1/NDUFA4/PPIF/COX6B1/ATP6V1A/SLC8B1/KCNMA1/GRIN2C/KCNJ11/MMGT1/PSEN1/RASA3/ATP6AP1/ATP6V0E2/SLC12A6/COX8A/ATP5ME/SLC25A37/LYN/AFG3L2/ABCC5/SLC16A1/CALM3/COX17/ATP4B/UNC80/SLC9A3/TACO1/ATP5MC3/TPCN1/CACNB2/VDAC1/PLCE1/KCNIP4/COX15/SLC4A11/PPP3R1/COX7B/SLC6A6/ATP5PD/ANK3/ATP5MG/ATP…
CC (Cellular Component)	GO:0030141	secretory granule	712	-0.518584	-1.49423	0.000672133	0.000672133	0.0855269	4654	tags=26%, list=14%, signal=23%	DNASE1L1/CLEC5A/SERPINE2/VAMP7/AGPAT2/RND2/PSMC2/TMEM63A/RAB18/COTL1/BSG/DIAPH1/FAM3C/ITGA1/CAV2/SPAG9/VEGFB/ATP6V0C/ASAH1/VAMP2/XRCC5/CSTB/VEGFC/CTSW/HVCN1/SRP14/PLAC8/APEH/SIRPA/CHGA/HLA-C/LY6K/PGRMC1/DBNL/CST3/SLC2A5/PRDX4/BAIAP2/FLG2/APRT/ADAM15/FABP5/CAND1/CD46/TXNDC5/PSMC3/BRCA2/TCIRG1/EXOC3/CTSD/HSP90AA1/COPB1/SRGN/GM2A/ATP6V1A/SERPINE1/GPI/PSEN1/CDC37L1/PSMD3/APOOL/VCP/FN1/CEP290/PSMA5/LT…
BP (Biological Process)	GO:0006325	chromatin organization	605	-0.531158	-1.51426	0.000694927	0.000694927	0.0874429	3940	tags=30%, list=12%, signal=27%	UTP3/CGGBP1/DMAP1/RAD54L2/RRP8/SMARCA1/LRIF1/TRIP12/RCBTB1/INO80/CFDP1/CHD3/CENPV/TET1/BUD23/POLE3/CTCF/MBTD1/SMARCB1/CBX4/SATB1/PHF14/MBD2/TET2/PPHLN1/H1-10/EPC2/KAT2A/DEK/MKI67/USP16/HDAC8/TP53/SETD5/DPF2/HDAC10/SUPT16H/NAP1L4/H2BC4/RNF20/KDM2A/SKP1/HJURP/USP7/LIN54/NASP/OGT/SAFB/UBN1/SMARCD2/CBX7/CBX3/HDAC1/CTBP1/INO80C/ZNFX1/SMARCC1/TRIM27/RELA/ABRAXAS1/SUPT4H1/H4C8/SIRT2/MIER1/EXOSC10/KMT5A/…
BP (Biological Process)	GO:0006281	DNA repair	561	-0.53779	-1.52568	0.000701951	0.000701951	0.0874429	4382	tags=31%, list=13%, signal=28%	ZGRF1/CDCA5/UVRAG/CUL4B/POLA1/ERCC6L2/NSMCE4A/YEATS4/BCL7C/XRCC5/RCHY1/RAD54L/POLD3/NSMCE2/ASCC1/EGFR/FANCM/PAXIP1/MAGEF1/USP51/TOP3A/DMAP1/GTF2H1/CETN2/TRIP13/TRIP12/INO80/TAF7/TIGAR/FBXW7/MBTD1/RRM2B/SMARCB1/BRCA2/OOEP/REXO4/FIGNL1/DDB1/FH/EPC2/KAT2A/ATXN3/DEK/OTUB1/GTF2H3/RNASEH2A/UFL1/HSF1/TP53/DPF2/HDAC10/SUPT16H/KDM2A/MARF1/POLM/USP7/RPA2/CGAS/VCP/RAD51D/CUL4A/CEP164/SMARCD2/MCMDC2/APTX/RFC…
BP (Biological Process)	GO:0030855	epithelial cell differentiation	535	-0.549673	-1.55401	0.000707014	0.000707014	0.0874429	3524	tags=20%, list=11%, signal=18%	STC1/PIP5K1A/TSG101/ACVR1/FEM1B/PTPRS/ANXA4/PPHLN1/ATOH8/ICAM1/FN3K/PLCB1/SPRY2/TPRN/RILPL2/RFX3/SERPINE1/ID1/PCK2/TBC1D20/BMPR2/CDH3/LTA4H/ZNF800/HDAC1/GDF7/EPB41L5/ACTA2/FRS2/E2F4/STAT5B/RAP1A/SPRED3/VDAC1/AHI1/PPP3R1/EZR/UGCG/GPAT4/BCCIP/FGF2/VEGFA/THRA/SOD1/HNRNPH3/ERCC2/DLG5/ADAM9/SLC4A7/PODXL/FASN/SIDT2/JUN/MTSS1/SIPA1/FLNB/HEG1/MET/AFDN/FOXC1/PAFAH1B1/CLIC4/SRSF6/KRT80/MAP2K1/PLEC/NFIB/EDF…
BP (Biological Process)	GO:0008380	RNA splicing	429	-0.564628	-1.56741	0.00073014	0.00073014	0.0885516	3009	tags=32%, list=9%, signal=30%	DAZAP1/RPS13/SF3A3/MAGOH/SNRNP48/MPHOSPH10/CLK4/MTREX/HNRNPM/SNRPA1/SCAF11/DDX46/CWC22/THOC6/SETX/LUC7L2/SYNCRIP/KHSRP/ERN1/METTL14/GPATCH1/SUGP2/DDX39B/C2orf49/ZBTB7A/PRMT7/PRX/PTBP3/SLU7/REST/LSM8/RPUSD4/PRPF38A/RBM8A/CDK12/CIR1/SRSF2/SNIP1/SART3/SRSF7/TSEN15/ZRANB2/SF3A2/BUD31/TRA2A/RBM17/ENY2/ZCRB1/TGS1/LSM4/HNRNPH3/C1QBP/RNPS1/SRSF3/TAF15/PLRG1/NUP98/RTRAF/DDX5/AKAP8L/METTL3/HNRNPL/CCNL2/RNU…
BP (Biological Process)	GO:0008015	blood circulation	401	-0.570491	-1.57454	0.000734322	0.000734322	0.0885516	2537	tags=12%, list=8%, signal=11%	ACTA2/P2RY2/E2F4/GNA13/CHRM3/CACNB2/DMPK/TPM1/TGFB1/ATP1A1/CTSZ/SMAD5/NEDD4L/VEGFA/ERAP2/THRA/MTOR/SOD1/ATP2B4/ADORA2B/CCN2/ATP2A2/DLG1/FOXC1/PPP1R13L/UTS2/PLEC/MMP2/SLC8A1/WNK1/TJP1/YWHAE/RHOA/KCNK6/MAP2K6/NR2F2/LRP5/SLC4A5/EXT1/CHD7/SMAD3/MYOF/GJC1/AKAP12/KLF2/FGF13/ANK2/CAMK2D/FOXC2
BP (Biological Process)	GO:0022407	regulation of cell-cell adhesion	398	-0.571512	-1.57577	0.000736052	0.000736052	0.0885516	2935	tags=19%, list=9%, signal=18%	TENM3/DUSP22/ADTRP/PPM1F/LYN/SMARCD2/CD276/HAS2/CD9/SMARCC1/RELA/EPB41L5/STAT5B/MAP2K5/ZDHHC2/IL7/PNP/FERMT3/AKNA/TGFB1/ANK3/SMARCD3/SMARCA2/FOXO3/AMBRA1/TGFBR2/ARID2/VEGFA/ABL2/SMARCD1/DLG5/PTK2/MYO10/CCDC88B/PODXL/ADAM19/METTL3/CITED2/ARID1A/GTPBP4/DLG1/ERBB2/TNFRSF21/SMARCC2/AFDN/ACTB/SH2B3/PRKAR1A/IGF1/LGALS1/MINK1/NF2/SLC7A1/ANXA1/WNK1/GP1BA/SCRIB/HLA-A/PRKCA/TJP1/RHOA/HSPD1/PRNP/RDX/GCNT1/C…
BP (Biological Process)	GO:0070997	neuron death	317	-0.589683	-1.59526	0.000760803	0.000760803	0.0907048	3246	tags=23%, list=10%, signal=21%	HSF1/TP53/EIF2S1/SARM1/GPI/PSEN1/TRIM2/NRBP2/STAMBP/BAG5/ATP13A2/CSF1/SYNGAP1/NCOA7/PICALM/PSMC1/PARP1/CHMP4B/REST/ATN1/LANCL1/MEAK7/STXBP1/SIGMAR1/HDGF/FBXO7/OXR1/CTSZ/SET/BNIP3/FOXO3/AMBRA1/SLC30A10/GAPDH/TMEM259/SOD1/JUN/FAS/BID/CIT/IKBKG/KMO/ZPR1/TNFRSF21/MCL1/SIRT1/DIABLO/EGLN2/UBE2M/CCND1/DDIT4/TFAP2A/TMBIM6/EGR1/ATM/NF1/RACK1/RHOA/NONO/HSPA5/PRNP/HYOU1/HIPK2/APP/AXL/AKT2/UBB/AARS1/DDIT3/CE…
BP (Biological Process)	GO:0061458	reproductive system development	243	-0.624536	-1.64903	0.000790764	0.000790764	0.0910256	3024	tags=21%, list=9%, signal=19%	TBC1D20/ACVR2A/BCL2L2/NASP/INSR/GDF7/FRS2/STAT5B/EIF2S2/UBE3A/ATN1/GFRA1/RHOBTB3/RDH10/VEGFA/SOD1/MMP19/CITED2/DLG1/PPP1R9B/WDR48/FOXC1/SIRT1/ADAMTS1/CCND1/ATRX/MMP2/ANXA1/HMGB2/NIPBL/PSAP/TNC/ATM/YBX3/RAB13/SF1/HSPA5/CSDE1/ZFPM2/AXL/PKD1/NR2F2/UBB/FZD4/CHD7/CEBPB/SOX9/VGF/NUPR1/TAF4/UBE2Q1
MF (Molecular Function)	GO:0032038	myosin II heavy chain binding	3	-0.996067	-1.48036	0.000795229	0.000795229	0.0910256	9	tags=67%, list=0%, signal=67%	MYL4/LIMCH1
MF (Molecular Function)	GO:0005497	androgen binding	5	-0.991364	-1.59306	0.000798563	0.000798563	0.0910256	8	tags=40%, list=0%, signal=40%	AR/ALDH1A1
MF (Molecular Function)	GO:0055105	ubiquitin-protein transferase inhibitor activity	9	-0.972001	-1.69425	0.00080016	0.00080016	0.0910256	520	tags=78%, list=2%, signal=77%	RPL11/RPS15/RPS7/RPL23/RPL5/RPS20/RPL37
BP (Biological Process)	GO:0006282	regulation of DNA repair	209	-0.654005	-1.7035	0.000802311	0.000802311	0.0910256	3968	tags=35%, list=12%, signal=31%	MAGEF1/USP51/DMAP1/TRIP12/INO80/TAF7/TIGAR/MBTD1/SMARCB1/OOEP/FIGNL1/EPC2/KAT2A/DEK/OTUB1/HSF1/DPF2/HDAC10/RPA2/CGAS/CUL4A/SMARCD2/TIMELESS/TAF2/INO80C/SMARCC1/ABRAXAS1/SPIRE1/PARP1/VPS72/CYREN/SLF1/RIF1/CDK9/RUVBL2/SPIDR/SMARCD3/SMARCA2/ENY2/INO80B/ARID2/UBE2V2/SMARCD1/TERF2IP/ARID1A/UBQLN4/ATR/SHLD2/SMCHD1/FUS/UBE2V1/SMARCC2/WDR48/ACTB/INO80E/MORF4L2/SIRT1/MEAF6/SF3B3/TADA1/PPP4C/TRIM28/EP400/C…
BP (Biological Process)	GO:0097191	extrinsic apoptotic signaling pathway	202	-0.654553	-1.69934	0.000804764	0.000804764	0.0910256	1479	tags=14%, list=5%, signal=13%	FAS/BID/ITPRIP/ZMYND11/MCL1/MKNK2/IGF1/GSTP1/PDIA3/DIABLO/SKIL/BAG3/KRT8/HMGB2/YAP1/NDUFA13/NF1/LMNA/BEX3/CTTN/KRT18/DEDD/PDPK1/SMAD3/ACVR1B/GABARAP/BIRC6/EYA4
MF (Molecular Function)	GO:0004713	protein tyrosine kinase activity	125	-0.743808	-1.8372	0.000845309	0.000845309	0.0948012	2905	tags=23%, list=9%, signal=21%	CLK4/FGFR3/LYN/INSR/RPS6KA5/MAP2K5/SCYL1/CAMKK2/MATK/FGFRL1/FGFR1/ABL2/PTK2/PDGFRL/EIF2AK2/BAZ1B/MET/ERBB2/TESK2/MAP2K1/TNK2/HIPK2/AXL/MAP2K6/JAK1/DDR1/RIPK2/DDR2/FYN
BP (Biological Process)	GO:0032103	positive regulation of response to external stimulus	455	-0.548192	-1.53105	0.000865052	0.000865052	0.0952914	3229	tags=21%, list=10%, signal=19%	POLR3B/ITCH/APPL1/LSM14A/SERPINE1/MAP3K7/NFKBIA/SARM1/CGAS/NPLOC4/APPL2/CAMK2N1/BMPR2/PPM1F/HSPB1/OPTN/LYN/GPRC5B/MAPKAPK2/OSMR/LAMP1/FEM1A/OTULIN/ZNFX1/UFD1/CSF1/RELA/PUM2/STAT5B/RAC1/POLR3D/ZNF580/CTSC/STX4/BIRC3/PDCD4/SIGLEC16/POLR3F/PTGER4/MFHAS1/TGFB1/EP300/IFI16/MIF/TRIM62/FGFR1/NAPEPLD/FGF2/VEGFA/C1QBP/PTK2/PAK1/ADORA2B/NOP53/XRCC6/UBE2K/ZDHHC5/GPS2/MET/PUM1/POLR3G/PQBP1/LGALS1/CARD9/LACC1…
BP (Biological Process)	GO:0030335	positive regulation of cell migration	458	-0.549509	-1.53509	0.000865926	0.000865926	0.0952914	3475	tags=24%, list=11%, signal=22%	HBEGF/ACVR1/SH3RF2/ATOH8/MAPRE2/ICAM1/DAPK2/MAP2K3/SPRY2/CD99/EMC10/SERPINE1/XBP1/GPI/SP1/FN1/CAPN7/BMPR2/PPM1F/HSPB1/LYN/SHTN1/ARHGEF2/HAS2/INSR/CSF1/EPB41L5/ACTA2/RAC1/ZNF580/STX4/CXCL16/HDAC7/TMSB15B/CPNE3/RHOB/FERMT3/TGFB1/FUT1/KIF20B/ITGA3/TRIP6/SEMA3A/TGFBR2/IQSEC1/FGFR1/DOCK1/FGF2/VEGFA/CCAR1/SCARB1/MTOR/ITGA5/ABL2/C1QBP/SEMA4C/PTK2/ADAM9/PODXL/ZNF609/GNAI2/PAK1/SYDE1/JUN/SEMA4G/SEMA3C/MET…
CC (Cellular Component)	GO:0015629	actin cytoskeleton	432	-0.549879	-1.52727	0.000877578	0.000877578	0.0952914	2610	tags=20%, list=8%, signal=19%	RAB5A/MYO5A/PARVB/ACTA2/MARK2/MYL6B/CDC42BPA/RAC1/CAP1/CD2AP/HAX1/DAAM1/MYO5B/FLII/ARHGAP32/SEPTIN9/TWF1/TPM1/FKBP15/FERMT3/TWF2/EZR/MACF1/IPP/AFAP1L1/PPP1R9A/TOPBP1/AVIL/ARPC3/PGM5/ABL2/SH3PXD2B/PTK2/MYO10/PAK1/CORO1C/MTSS1/ARPC1B/EPB41L2/FLNB/ZYX/STOML2/PKNOX2/CAPG/ABLIM1/PPP1R9B/MYL5/ACTB/CLIC4/ACTG1/STX1A/TNNT1/MYO1B/BAG3/ARSJ/PPP1R12A/ACTR1A/NF2/ANXA1/TMOD2/AHNAK/SPTAN1/TJP1/RHOQ/H1-0/MARCKS…
BP (Biological Process)	GO:0031397	negative regulation of protein ubiquitination	79	-0.771546	-1.8092	0.000881523	0.000881523	0.0952914	1554	tags=25%, list=5%, signal=24%	CAMLG/VPS28/GPS2/GTPBP4/NXN/BUB3/RPL11/RPS15/RPS7/RPL23/UBR5/RPL5/RPS20/RPS3/RPL37/PPIA/ADGRB1/UBXN1/MARCHF7/FYN
BP (Biological Process)	GO:0048010	vascular endothelial growth factor receptor signaling pathway	50	-0.843776	-1.86148	0.00092302	0.00092302	0.0952914	2000	tags=22%, list=6%, signal=21%	VAV2/VEGFA/ITGA5/PTK2/HGS/FOXC1/EPN2/AXL/FZD4/FOXC2/FYN
BP (Biological Process)	GO:0046394	carboxylic acid biosynthetic process	270	-0.611659	-1.63105	0.000930088	0.000930088	0.0952914	1989	tags=21%, list=6%, signal=20%	SLC1A3/ACOT7/FABP5/OSBPL7/ASL/CBS/CAD/UPB1/TRIB3/HSD17B12/PTGES3/XBP1/GOT1/SRR/SHMT2/LTA4H/OSBPL1A/DHFR/PTGES2/MIF/BCAT1/ERLIN1/RDH10/DSE/UGDH/OSBP/TECR/CHST12/SERINC3/ATP2B4/GLS/FASN/PRKAB1/PYCR1/ACOT8/SEPHS1/KMO/SIRT1/PSAT1/GSTP1/ALDH18A1/ELOVL5/NR1H2/GLS2/ANXA1/MID1IP1/FADS2/MTHFD1L/DEGS1/SLC38A1/QKI/SCD/ASNS/PHGDH/CYP2C9/ALDH1A1
BP (Biological Process)	GO:0045229	external encapsulating structure organization	267	-0.617047	-1.64417	0.000931677	0.000931677	0.0952914	1674	tags=12%, list=5%, signal=12%	SH3PXD2B/ERCC2/MMP19/CCN2/NFKB2/RIC1/MMP25/FOXC1/COL23A1/DNAJB6/ABI3BP/QSOX1/COLGALT1/ERO1A/ADAMTS1/MMP2/MATN1/CRTAP/NF1/CCN1/RIC8A/ANXA2/APP/ADAM10/EXT1/SMAD3/SOX9/MMP16/DDR1/EGFLAM/DDR2/HRNR/FOXC2
BP (Biological Process)	GO:0051093	negative regulation of developmental process	753	-0.503624	-1.455	0.000932215	0.000932215	0.0952914	4577	tags=24%, list=14%, signal=21%	PML/G6PD/COL4A2/PIAS3/RUFY3/NELFB/SHB/VAX1/DAND5/H4C4/GPR68/SPAG9/LOXL3/STAT3/PTCH1/SYNJ2BP/RPS6KA6/BCL7C/IRX3/BCL2/RBBP7/VEGFC/ZFPM1/EGFR/GSK3B/BCOR/EPN1/PLAC8/SUDS3/TMEM53/HMGB3/DDX6/CST3/BDNF/TRPV1/TET1/DICER1/PRKN/MMP11/SAP30L/NLGN1/RGS4/FBXW7/ULK1/PHF14/PTPRS/DDB1/ZFP36L2/TRIB3/SRGN/IL4R/SPRY2/TP53/DPF2/SERPINE1/ID1/ADIPOR1/WWC3/NFKBIA/CBFB/XBP1/PSEN1/APPL2/LDB1/FGFR3/BMPR2/OGT/CDH3/CUL4A/LI…
BP (Biological Process)	GO:0098660	inorganic ion transmembrane transport	746	-0.50528	-1.45912	0.000933831	0.000933831	0.0952914	3843	tags=18%, list=12%, signal=17%	JPH4/TRPV1/ATP6V1G1/RNASEK/SLC26A1/KCNMB1/SLC1A3/KCND3/SLC30A1/GSTO1/RGS4/TTYH3/COX5A/GNB5/SLC39A13/ATP2B1/UQCRC1/TCIRG1/KCNN4/ATP5F1E/KCNK15/PLCB1/ORAI1/NDUFA4/PPIF/ANO3/COX6B1/ATP6V1A/SLC8B1/KCNMA1/GRIN2C/KCNJ11/MMGT1/PSEN1/RASA3/ATP6AP1/ATP6V0E2/SLC12A6/COX8A/ATP5ME/SLC25A37/SLC25A11/LYN/AFG3L2/ABCC5/SLC5A6/SLC16A1/CALM3/COX17/ATP4B/SLC9A3/TACO1/ATP5MC3/TPCN1/XPR1/CACNB2/VDAC1/PLCE1/KCNIP4/COX…
BP (Biological Process)	GO:0006520	amino acid metabolic process	263	-0.618408	-1.64479	0.000935891	0.000935891	0.0952914	3532	tags=21%, list=11%, signal=19%	AZIN1/ASL/CBS/GLDC/ODC1/CAD/FN3K/UPB1/PTS/ECHS1/GOT1/SRR/SHMT2/ICMT/ALDH5A1/BCKDK/IARS2/SLC25A21/GARS1/DHFR/DARS2/ASPA/EARS2/BCAT1/NIT2/LRRC47/FPGS/SERINC3/ATP2B4/GLS/PYCR1/GCDH/SEPHS1/QARS1/MCCC2/KMO/DGLUCY/DLD/PSAT1/ALDH18A1/MCCC1/GLS2/GPT/MARS1/NARS1/LARS1/SLC38A1/AARS1/SARS1/ATF4/TARS1/ASNS/EPRS1/WARS1/PHGDH/ALDH1A1
BP (Biological Process)	GO:0008544	epidermis development	262	-0.622971	-1.65611	0.000937793	0.000937793	0.0952914	2040	tags=15%, list=6%, signal=14%	NSUN2/NOM1/SOS1/UGCG/FGF2/SOD1/ERCC2/ADAM9/SLC4A7/FLNB/CCN2/ATP2A2/MET/FOXC1/PAFAH1B1/CLIC4/SRSF6/KRT80/MAP2K1/PLEC/GSDME/NME2/NAB2/ANXA1/HDAC2/MED1/YAP1/SCRIB/NF1/TMEM79/YBX1/MYO6/EXT1/FOSL2/EMP1/SOX9/ACVR1B/FLG/HRNR
BP (Biological Process)	GO:0006364	rRNA processing	214	-0.644863	-1.68357	0.00096	0.00096	0.0952914	2625	tags=33%, list=8%, signal=30%	NAT10/EXOSC4/WDR74/EXOSC10/WDR12/PPAN/RPF2/PELP1/PES1/BMS1/DKC1/ABT1/URB1/METTL15/UTP14A/ERCC2/NOP53/RIOK1/NOL6/WDR3/RPL7L1/EIF4A3/GTPBP4/UTP15/KRI1/WBP11/PA2G4/RRS1/RRP7A/USP36/RPS17/ZNHIT6/RPL35/DCAF13/RMRP/RPS21/DROSHA/DDX10/RPS19/NOLC1/RPL11/DDX21/DDX54/RPS16/BRIX1/RPS15/GEMIN4/RPS7/TRMT112/RPS28/DDX17/FBL/RPS6/RPL35A/RPS27/RPS24/IMP4/RPS25/RPL5/RPL27/RPS8/RPS14/RPL7/RPL26/RPL14/CHD7/PDCD11/R…
BP (Biological Process)	GO:0003015	heart process	209	-0.646987	-1.68522	0.000962773	0.000962773	0.0952914	2360	tags=12%, list=7%, signal=11%	CACNB2/DMPK/TPM1/ATP1A1/SMAD5/NEDD4L/THRA/MTOR/SOD1/ATP2B4/GNAI2/CCN2/ATP2A2/DLG1/PPP1R13L/SLC8A1/YAP1/YWHAE/MAP2K6/EXT1/GJC1/FGF13/ANK2/CAMK2D/FYN
BP (Biological Process)	GO:0001763	morphogenesis of a branching structure	168	-0.677044	-1.72654	0.000985383	0.000985383	0.0952914	2723	tags=20%, list=8%, signal=19%	TIMELESS/CSF1/GDF7/FRS2/GNA13/PPP3R1/COL13A1/CTSZ/RDH10/TGFBR2/FGF2/RERE/VEGFA/DLG5/CELSR1/PAK1/SEMA3C/MET/DLG1/CLIC4/TMED2/RTN4/MED1/YAP1/MYC/TGM2/PKD1/LRP5/EXT1/PHB2/SOX9/DDR1/FGF13/FOXC2
BP (Biological Process)	GO:0048866	stem cell fate specification	4	-0.994456	-1.54682	0.00099167	0.00099167	0.0952914	116	tags=50%, list=0%, signal=50%	SOX18/SOX9
BP (Biological Process)	GO:2000120	positive regulation of sodium-dependent phosphate transport	3	-0.994988	-1.47875	0.000994036	0.000994036	0.0952914	155	tags=67%, list=0%, signal=66%	CEBPB/ATF4
BP (Biological Process)	GO:0015817	histidine transport	3	-0.995273	-1.47918	0.000994036	0.000994036	0.0952914	117	tags=67%, list=0%, signal=66%	SLC7A5/SLC3A2
BP (Biological Process)	GO:0015828	tyrosine transport	3	-0.995688	-1.47979	0.000994036	0.000994036	0.0952914	117	tags=67%, list=0%, signal=66%	SLC7A5/SLC3A2
BP (Biological Process)	GO:1902024	L-histidine transport	3	-0.995273	-1.47918	0.000994036	0.000994036	0.0952914	117	tags=67%, list=0%, signal=66%	SLC7A5/SLC3A2
BP (Biological Process)	GO:2000147	positive regulation of cell motility	478	-0.547199	-1.53379	0.00100633	0.00100633	0.0952914	3360	tags=24%, list=10%, signal=22%	HBEGF/ACVR1/SH3RF2/ATOH8/MAPRE2/ICAM1/DAPK2/MAP2K3/SPRY2/CD99/EMC10/SERPINE1/XBP1/GPI/SP1/FN1/CAPN7/BMPR2/PPM1F/HSPB1/LYN/SHTN1/ARHGEF2/HAS2/INSR/CSF1/EPB41L5/ACTA2/RAC1/ZNF580/STX4/CXCL16/HDAC7/TMSB15B/CPNE3/RHOB/FERMT3/TGFB1/FUT1/KIF20B/ITGA3/TRIP6/SEMA3A/TGFBR2/IQSEC1/FGFR1/DOCK1/FGF2/VEGFA/CCAR1/SCARB1/MTOR/ITGA5/ABL2/C1QBP/SEMA4C/PTK2/ADAM9/PODXL/ZNF609/GNAI2/PAK1/SYDE1/JUN/SEMA4G/SEMA3C/MET…
BP (Biological Process)	GO:0001501	skeletal system development	450	-0.546019	-1.5227	0.00101273	0.00101273	0.0952914	3679	tags=23%, list=11%, signal=21%	COL19A1/SBDS/FMN1/PIP4K2A/TAPT1/FBXW7/MBTD1/PBXIP1/STC1/WNT2B/CBS/EXT2/KAT2A/TRPS1/PRELP/TRIM45/BBX/TP53/PSEN1/HOXC8/ACVR2A/ATP6AP1/INPPL1/FGFR3/BMPR2/SIGLEC15/HAS2/UFD1/ESRRA/PUM2/HOXB9/DEAF1/PTGER4/SLC38A10/RYK/GNAS/RAI1/TGFB1/EP300/COL13A1/FGFRL1/RDH10/TGFBR2/SMAD5/NDST1/FGFR1/FGF2/THRA/SH3PXD2B/ZFAND5/CITED2/BPNT2/ANKH/CCN2/XYLT1/EIF4A3/LTBP3/DLG1/BMPR1A/WDR48/SH2B3/CTC1/WDR5/FOXC1/PAFAH1B1/I…
BP (Biological Process)	GO:0016577	histone demethylation	24	0.853959	1.78465	0.00102124	0.00102124	0.0952914	482	tags=21%, list=1%, signal=21%	HSF4/KDM4C/RIOX2/KDM4A/KDM1A
BP (Biological Process)	GO:0070076	histone lysine demethylation	23	0.856049	1.77354	0.00102187	0.00102187	0.0952914	482	tags=22%, list=1%, signal=21%	HSF4/KDM4C/RIOX2/KDM4A/KDM1A
BP (Biological Process)	GO:0006413	translational initiation	116	-0.753179	-1.84319	0.00102249	0.00102249	0.0952914	3957	tags=45%, list=12%, signal=40%	EIF3J/NCK1/EIF2B4/EIF3B/KHDRBS1/EIF4H/DHX29/EIF2S1/EIF1AX/PAIP1/HSPB1/EIF3D/CTIF/YTHDF1/EIF2S2/MIF4GD/MTIF2/EIF2B1/EIF2D/EIF3K/MTOR/YTHDF3/METTL3/EIF4G3/EIF2S3/EIF2AK2/LARP1/RPS6KB2/EIF4EBP1/EIF3M/LTO1/UHMK1/TMED2/RPS17/EIF3F/EIF3E/EIF3G/EIF4A2/EIF4G2/EIF1/CSDE1/RPS5/RPL13A/EIF4A1/RPS3A/NPM1/RPS3/EIF3H/EIF3A/EIF4B/EIF3C/ATF4
MF (Molecular Function)	GO:0090079	translation regulator activity, nucleic acid binding	102	-0.766007	-1.84672	0.00103502	0.00103502	0.0957839	3433	tags=41%, list=11%, signal=37%	EIF4H/CPEB3/DHX29/EIF2S1/EIF1AX/PAIP1/SHMT2/EIF3D/CTIF/EIF2S2/DHFR/GSPT1/MIF4GD/EIF5A/MTIF2/EIF2B1/EIF2D/EIF3K/EIF4G3/EIF2S3/EEF1B2/LARP1/EIF3M/EIF3F/EIF3E/EIF3G/EIF4A2/EIF4G2/EIF1/IGF2BP2/EEF1D/EIF4A1/EEF1G/EIF3H/EEF1A1/EIF3A/EEF2/EIF4B/EIF3C/CELF1/PABPC1/TUFM
BP (Biological Process)	GO:0001503	ossification	354	-0.571366	-1.56203	0.00104649	0.00104649	0.0961734	1831	tags=15%, list=6%, signal=14%	SMAD5/FGF2/THRA/ERCC2/PTK2/DDX5/TOB2/COL6A1/DHX36/FASN/BPNT2/ANKH/CCN2/XYLT1/HSPE1/GTPBP4/LTBP3/BMPR1A/FOXC1/IGF1/MMP2/MYBBP1A/SLC8A1/TFAP2A/MATN1/NAB2/NIPBL/YAP1/TNC/CLIC1/NF1/CCN1/RHOA/DDX21/RPL38/RPS15/FBL/HNRNPC/ATP5F1B/IGF2/MAP2K6/LRP5/EXT1/SMAD3/CEBPB/RSL1D1/ATF4/SOX9/MMP16/MEF2D/DDR2/FOXC2
BP (Biological Process)	GO:0007159	leukocyte cell-cell adhesion	333	-0.590913	-1.60663	0.001059	0.001059	0.0966517	2908	tags=18%, list=9%, signal=16%	DUSP22/ADTRP/LYN/SMARCD2/CD276/HAS2/SMARCC1/RELA/STAT5B/IL7/PNP/FERMT3/EZR/SMARCD3/SMARCA2/FOXO3/AMBRA1/TGFBR2/ARID2/ITGA5/ABL2/SMARCD1/DLG5/CERCAM/CCDC88B/PODXL2/ARID1A/DLG1/ERBB2/JAM2/TNFRSF21/SMARCC2/ACTB/PRKAR1A/IGF1/LGALS1/MSN/SLC7A1/ANXA1/WNK1/GP1BA/SCRIB/HLA-A/RHOA/HSPD1/PRNP/GCNT1/CD44/AP3D1/IGF2/NT5E/RPS3/EXT1/CEBPB/PECAM1/MARCHF7/RIPK2/NDFIP1/FYN
BP (Biological Process)	GO:0001525	angiogenesis	445	-0.54547	-1.52024	0.00115858	0.00115858	0.104289	2148	tags=13%, list=7%, signal=13%	PPP3R1/RHOB/FUT1/GTF2I/VAV2/ADGRB2/TGFBR2/FGF2/VEGFA/POFUT1/ITGA5/PTK2/ATP2B4/MMP19/ADAM12/HGS/JUN/AGO1/AGGF1/CCN2/NR4A1/ERBB2/BMPR1A/JCAD/FOXC1/SIRT1/NFE2L2/CLIC4/ACTG1/ADIPOR2/ADAMTS1/MMP2/HDAC9/ANXA1/MED1/FMNL3/ELK3/PRKCA/TJP1/NF1/HK2/CCN1/RHOA/YWHAZ/ANXA2/ATP5IF1/HIPK2/EPN2/ATP5F1B/AMOTL2/PDPK1/ANGPT4/ADGRB1/JAK1/SARS1/MTDH/KLF2/WARS1/SEMA5A/FOXC2
CC (Cellular Component)	GO:0098800	inner mitochondrial membrane protein complex	135	-0.71819	-1.78993	0.00117509	0.00117509	0.104289	3563	tags=43%, list=11%, signal=38%	MICU1/NDUFA1/MICOS13/GRPEL2/CHCHD6/COX5A/UQCRC1/ATP5F1E/COX7C/NDUFA4/COX6B1/APOOL/MTX1/COX8A/ATP5ME/AFG3L2/UQCRC2/COX6C/GRPEL1/NDUFV1/ATP5MC3/NDUFB4/IMMT/ROMO1/COX7B/ATP5PD/ATP5MG/TIMM44/CHCHD10/NDUFS5/ATP5PB/COX5B/SDHB/NDUFB8/CYC1/NDUFA4L2/UQCRQ/NDUFS7/ATP5F1A/NDUFC1/TIMM50/NDUFS6/ATP5PF/NDUFB10/NDUFA2/NDUFS8/NDUFA13/UQCRH/NDUFS1/HSPA9/ATP5F1B/SLC25A6/COX6A1/NDUFB5/ATP5MC2/NDUFB9/PHB2/UQCRB
BP (Biological Process)	GO:0106106	cold-induced thermogenesis	129	-0.720175	-1.78588	0.00118084	0.00118084	0.104289	1816	tags=14%, list=6%, signal=13%	LPIN1/VEGFA/THRA/PRKAB1/ALMS1/ADIPOR2/STAT6/NR1H2/NRDC/IGF2BP2/MAP2K6/DDIT3/DYNC1H1/CEBPB/SCD/ATF4/ALDH1A1/FOXC2
MF (Molecular Function)	GO:0033695	oxidoreductase activity, acting on CH or CH2 groups, quinone or similar compound as acceptor	4	-0.992578	-1.5439	0.00119	0.00119	0.104289	19	tags=50%, list=0%, signal=50%	CYP2C8/CYP2C9
MF (Molecular Function)	GO:0034875	caffeine oxidase activity	4	-0.992578	-1.5439	0.00119	0.00119	0.104289	19	tags=50%, list=0%, signal=50%	CYP2C8/CYP2C9
BP (Biological Process)	GO:0046348	amino sugar catabolic process	13	-0.950026	-1.73659	0.00119737	0.00119737	0.104289	8	tags=15%, list=0%, signal=15%	MGAT1/ALDH1A1
MF (Molecular Function)	GO:0038064	collagen receptor activity	5	-0.98544	-1.58354	0.00119784	0.00119784	0.104289	90	tags=60%, list=0%, signal=60%	ITGA11/DDR1/DDR2
CC (Cellular Component)	GO:0098798	mitochondrial protein-containing complex	275	-0.602255	-1.60822	0.00123762	0.00123762	0.107048	4077	tags=37%, list=12%, signal=32%	NDUFA1/MRPS18B/MTERF4/MICOS13/GRPEL2/CHCHD6/MRPL44/MRPS34/MRPS10/MRPL24/SUPV3L1/COX5A/UQCRC1/ATP5F1E/COX7C/MRPL4/NDUFA4/PPIF/COX6B1/APOOL/MRPL21/MTX1/COX8A/MRPL48/ATP5ME/AFG3L2/UQCRC2/MRPS15/MRPL20/COX6C/GRPEL1/MRPS26/TOMM7/MRPL28/NDUFV1/BCKDK/ATP5MC3/NDUFB4/CLPX/IMMT/MRPS2/MRPS16/VDAC1/MRPS35/ROMO1/COX7B/ATP5PD/MRPL16/MRPL11/ATP5MG/TIMM44/CHCHD10/NDUFS5/POLG2/ATP5PB/COX5B/PDHB/MRPL12/MRPS21/SDHB…
MF (Molecular Function)	GO:0050839	cell adhesion molecule binding	512	-0.538118	-1.51775	0.00127479	0.00127479	0.109546	3818	tags=31%, list=12%, signal=28%	BAIAP2/VTN/ATIC/FMNL2/NLGN2/ADAM15/UBFD1/YKT6/PFN1/CIP2A/NLGN1/DSG2/CD46/VCAM1/ADAMTS13/ACVR1/EIF4H/EXOC3/ERC1/MPRIP/DHX29/H1-10/PVR/ICAM1/P4HB/PKN2/FNBP1L/NDRG1/BCAM/PSMB6/CORO1B/PSEN1/CLINT1/EFHD2/FN1/CDC42EP1/TENM3/BMPR2/CDH3/VAPB/LYN/SHTN1/HSP90AB1/KLC2/CD9/EMD/NISCH/SNX1/PICALM/PTPRM/ROBO3/MARK2/DST/GIPC1/CD2AP/SCYL1/CHMP4B/GAPVD1/GFRA1/CHMP2B/SEPTIN9/ENO1/TWF1/RAN/FERMT3/TWF2/EZR/MACF1/ANK3…
BP (Biological Process)	GO:0042255	ribosome assembly	58	-0.81819	-1.83792	0.00128842	0.00128842	0.110004	2373	tags=45%, list=7%, signal=42%	PPAN/RPF2/MRPS2/ABT1/C1QBP/NOP53/TRAF7/RRS1/RRP7A/RPS19/NLE1/RPL11/RPL38/BRIX1/RPS15/RPS28/RPL23A/RPS5/RPS27/RPL6/RPL5/RPS14/NPM1/MDN1/RPLP0/RPSA
BP (Biological Process)	GO:0030334	regulation of cell migration	791	-0.50208	-1.45527	0.00132433	0.00132433	0.111621	3538	tags=23%, list=11%, signal=21%	ST3GAL4/STC1/DUSP1/DNAJA4/HBEGF/ACVR1/GNA12/SH3RF2/ATOH8/MAPRE2/ROBO1/ICAM1/DAPK2/MAP2K3/PLCB1/SPRY2/CD99/EMC10/APPL1/SLC8B1/SERPINE1/RNF20/ADIPOR1/AMOTL1/XBP1/CORO1B/GPI/SP1/FN1/CAPN7/APPL2/DUSP22/LDB1/ADTRP/BMPR2/PPM1F/OGT/HSPB1/LYN/SHTN1/ARHGEF2/HAS2/INSR/CD9/HDAC1/CSF1/SGK3/NISCH/EPB41L5/PTPRM/ACTA2/TMSB10/RAC1/GNA13/ZNF580/BRMS1/MAP2K5/CORT/STX4/CXCL16/MTA2/HDAC7/PTGER4/TMSB15B/MEAK7/BMERB1/…
BP (Biological Process)	GO:0120163	negative regulation of cold-induced thermogenesis	41	-0.861247	-1.84067	0.0013313	0.0013313	0.111621	874	tags=17%, list=3%, signal=17%	NR1H2/NRDC/MAP2K6/DDIT3/ATF4/ALDH1A1/FOXC2
BP (Biological Process)	GO:0001659	temperature homeostasis	151	-0.699246	-1.76295	0.00133267	0.00133267	0.111621	1816	tags=13%, list=6%, signal=13%	LPIN1/NAPEPLD/VEGFA/THRA/PRKAB1/ALMS1/ADIPOR2/STAT6/NR1H2/EGR1/NRDC/IGF2BP2/MAP2K6/DDIT3/DYNC1H1/CEBPB/SCD/ATF4/ALDH1A1/FOXC2
CC (Cellular Component)	GO:0001533	cornified envelope	32	-0.885418	-1.83021	0.00134409	0.00134409	0.111869	787	tags=16%, list=2%, signal=15%	PKP4/ANXA1/ANXA2/FLG/HRNR
BP (Biological Process)	GO:0030900	forebrain development	327	-0.579847	-1.57408	0.00136137	0.00136137	0.112157	3421	tags=19%, list=10%, signal=17%	PTPRS/KAT2A/ROBO1/TRA2B/PLCB1/BCAN/PEX13/ARHGAP35/NOTCH2NLA/PSEN1/RPGRIP1L/SCYL2/HDAC1/GDF7/ARL13B/FRS2/TMEM108/METTL14/RYK/BMERB1/RAN/AKNA/FUT1/PHACTR1/SEMA3A/BNIP3/NDST1/HOOK3/FGF2/ATAT1/ATP2B4/METTL3/CORO1C/PPP1R9B/BMPR1A/UQCRQ/PAFAH1B1/DPCD/NFIB/ATRX/SLC8A1/NF2/TOP2B/RTN4/BBS1/YWHAE/NF1/RHOA/NARS1/PCM1/APP/AXL/NR2F2/UBB/EXT1/CHD7/SLC38A2/FGF13/CCDC141/SEMA5A/FYN
BP (Biological Process)	GO:0001101	response to acid chemical	119	-0.725579	-1.77931	0.00136449	0.00136449	0.112157	3400	tags=25%, list=10%, signal=23%	CPEB3/UFL1/HSF1/SLC38A9/XBP1/RRAGD/BCL2L2/LYN/SESN2/MEAK7/DNMT3A/VEGFA/MTOR/ATP2B4/COL6A1/SIPA1/CCN2/PPP1R9B/DNMT1/PLEC/MMP2/KRT8/TMBIM6/TOMM70/RHOA/LARS1/CEBPB/SLC7A5/KLF2/FYN
BP (Biological Process)	GO:0034330	cell junction organization	636	-0.518675	-1.48328	0.00137608	0.00137608	0.112411	3967	tags=23%, list=12%, signal=20%	MPDZ/CDKL5/PGRMC1/KIFC3/SHANK2/RAPGEF1/DBNL/GJD3/BDNF/BAIAP2/UNC13A/NLGN2/PFN1/PERP/FLRT2/FMN1/NLGN1/AJM1/DSG2/ARHGAP39/PIP5K1A/CTBP2/PTPRS/ERC1/LAMC1/CDC20/MAPRE2/ZC4H2/BCAN/PKN2/SETD5/APPL1/PATJ/VSTM5/PSEN1/LSR/VCP/FN1/UNC13B/DUSP22/LDB1/PPM1F/OGT/CDH3/AFG3L2/DIP2A/INSR/CD9/SYNGAP1/APBB2/CAPRIN2/EPB41L5/DST/TMEM108/SHANK1/ALS2/RAC1/RPS6KA5/ZDHHC2/CD2AP/CACNB2/RAP1A/HDAC7/DMPK/UBE3A/REST/RYK/RHO…
BP (Biological Process)	GO:0016053	organic acid biosynthetic process	273	-0.602541	-1.60835	0.00139254	0.00139254	0.112562	1989	tags=21%, list=6%, signal=19%	SLC1A3/ACOT7/FABP5/OSBPL7/ASL/CBS/CAD/UPB1/TRIB3/HSD17B12/PTGES3/XBP1/GOT1/SRR/SHMT2/LTA4H/OSBPL1A/DHFR/PTGES2/MIF/BCAT1/ERLIN1/RDH10/DSE/UGDH/OSBP/TECR/CHST12/SERINC3/ATP2B4/GLS/FASN/PRKAB1/PYCR1/ACOT8/SEPHS1/KMO/SIRT1/PSAT1/GSTP1/ALDH18A1/ELOVL5/NR1H2/GLS2/ANXA1/MID1IP1/FADS2/MTHFD1L/DEGS1/SLC38A1/QKI/SCD/ASNS/PHGDH/CYP2C9/ALDH1A1
BP (Biological Process)	GO:1903321	negative regulation of protein modification by small protein conjugation or removal	88	-0.755224	-1.79463	0.00139494	0.00139494	0.112562	1554	tags=38%, list=5%, signal=36%	SH3RF2/CDC20/OTUB1/SPRY2/UFL1/HDAC8/PSEN1/OGT/BAG5/RELA/DTX3L/TAF1/TRIM44/CAMLG/VPS28/GPS2/GTPBP4/NXN/BUB3/RPL11/RPS15/RPS7/RPL23/UBR5/RPL5/RPS20/RPS3/RPL37/PPIA/ADGRB1/UBXN1/MARCHF7/FYN
BP (Biological Process)	GO:0034976	response to endoplasmic reticulum stress	247	-0.613659	-1.62295	0.00141665	0.00141665	0.113621	4280	tags=38%, list=13%, signal=33%	SYVN1/RNF185/BCAP31/BCL2/PPP1R15B/BOK/GSK3B/UBXN4/PTPN1/NCK1/GRINA/CCDC47/SEL1L/AMFR/UBE2J2/PRKN/EDEM3/MAN1A1/TBL2/TMEM33/ATXN3/P4HB/TRIB3/UFL1/TP53/EIF2S1/PIK3R2/XBP1/VCP/NPLOC4/CDK5RAP3/ERN2/VAPB/SEC16A/UFC1/UFD1/GET4/ERN1/PDIA6/RNF103/TOR1A/STC2/STUB1/HERPUD1/SESN2/BAG6/FAF2/TMX1/TMEM129/ERLIN1/OS9/TMEM259/ERLEC1/SERINC3/TRIM13/JUN/PPP2CB/EIF2AK2/ATP2A2/FBXO17/SGTA/CLGN/SIRT1/NFE2L2/USP19/MAN1…
BP (Biological Process)	GO:0051345	positive regulation of hydrolase activity	475	-0.537947	-1.50706	0.00143719	0.00143719	0.114514	4364	tags=25%, list=13%, signal=22%	ITGA1/CAV2/STAT3/SNX9/BCAP31/PDCD5/PPP1R15B/RCC2/BOK/ARHGEF7/TBC1D10B/EGFR/GSK3B/USP6NL/TBC1D2B/CDKL5/RAPGEF1/TIAM1/TBC1D14/RALGAPB/PDCD2/PERP/AKIRIN2/RGS4/GNB5/PIP5K1A/CTSD/GNA12/MAPRE2/ROBO1/ARL6IP5/DENND1B/HSF1/TIAM2/RASGRP3/ARHGAP35/TBC1D20/VCP/TBCK/NET1/FGFR3/PPM1F/LYN/UACA/HSP90AB1/SENP1/MTCH1/CALM3/C6orf89/PICALM/SOS2/FIS1/ALS2/GNA13/MAPK12/BCL2L13/SGSM2/RAP1A/REST/CASC2/RAP1GAP2/IFI16/SOS…
MF (Molecular Function)	GO:0019843	rRNA binding	66	-0.787048	-1.80313	0.00144509	0.00144509	0.114514	2710	tags=52%, list=8%, signal=47%	MRPL20/TACO1/GTF3A/PPAN/RPF2/RPUSD4/MRPL16/MRPL11/NOP53/MRPS18C/RRS1/MRPS27/RPL9/RPS11/RPL11/DDX21/BRIX1/RPL23A/RPS5/RPL23/IMP4/RPL3/RPL5/RPS9/RPS4X/RPS14/NPM1/RPL12/RPS3/RPS18/RPL8/RPLP0/RPL37/RPF1
BP (Biological Process)	GO:0031329	regulation of cellular catabolic process	746	-0.501009	-1.44679	0.00146745	0.00146745	0.115594	3860	tags=28%, list=12%, signal=26%	CNOT6L/NPC1/CST3/ATP6V1G1/TBC1D14/ZC3H14/DHX34/SNX4/FKBP8/SEC22B/TIGAR/PRKN/PIP4K2A/SUPV3L1/FBXW7/RUBCN/OSBPL7/ULK1/SH3RF1/PLK1/GNA12/SH3RF2/CPEB3/MDM2/CDC20/ZFP36L2/DAPK2/TRIB3/UFL1/HSF1/TP53/ITCH/FBXW8/ATP6V1A/PIK3R2/MAP3K7/SPTLC1/USP7/PSEN1/VCP/CDK16/NRBP2/RRAGD/ATP6V0E2/MAGOH/PAIP1/RNF19B/TRAF3IP2/CCNY/TAB3/OGT/HSPB1/OPTN/UCHL1/MAPKAPK2/HSP90AB1/MTMR4/GAPDHS/INSR/SUMO2/BAG5/ATP13A2/SMARCC1/PU…
BP (Biological Process)	GO:0043434	response to peptide hormone	348	-0.569299	-1.55328	0.00150534	0.00150534	0.117877	4021	tags=27%, list=12%, signal=24%	PTPN1/ZNF592/LPIN3/PIP4K2C/NCK1/NCOA1/EIF2B4/BAIAP2/TRPV1/APRT/PIP4K2A/ATP2B1/GNAI1/CTSD/PLCB1/GRB10/TRIB3/HSF1/APPL1/CCND3/PIK3R2/SLC27A1/ADIPOR1/PCK2/XBP1/KBTBD2/SP1/INPPL1/PTPRE/GOT1/APPL2/OGT/LTA4H/LYN/STAT2/INSR/SMARCC1/MYO5A/RELA/ESRRA/SOS2/STAT5B/LRP6/PARP1/YWHAG/STC2/SESN2/MEAK7/EIF2B1/SOS1/ZNF106/SLC30A10/LPIN1/SYAP1/MTOR/PTK2/SLC29A2/GNAI2/CCN2/OSBPL8/NR4A1/RAB31/CYC1/NUDC/SIRT1/NFE2L2/…
BP (Biological Process)	GO:0120161	regulation of cold-induced thermogenesis	128	-0.713744	-1.76747	0.0015195	0.0015195	0.118286	1816	tags=13%, list=6%, signal=13%	LPIN1/VEGFA/THRA/PRKAB1/ALMS1/ADIPOR2/STAT6/NR1H2/NRDC/MAP2K6/DDIT3/DYNC1H1/CEBPB/SCD/ATF4/ALDH1A1/FOXC2
BP (Biological Process)	GO:1901214	regulation of neuron death	275	-0.591706	-1.58005	0.00154703	0.00154703	0.119725	3246	tags=22%, list=10%, signal=20%	HSF1/TP53/EIF2S1/SARM1/GPI/PSEN1/TRIM2/NRBP2/STAMBP/ATP13A2/CSF1/SYNGAP1/NCOA7/PICALM/PSMC1/PARP1/CHMP4B/REST/LANCL1/MEAK7/STXBP1/SIGMAR1/HDGF/FBXO7/OXR1/CTSZ/SET/FOXO3/AMBRA1/SLC30A10/TMEM259/SOD1/JUN/IKBKG/KMO/ZPR1/MCL1/SIRT1/EGLN2/UBE2M/CCND1/DDIT4/TFAP2A/EGR1/ATM/NF1/RACK1/RHOA/NONO/PRNP/HYOU1/HIPK2/AXL/UBB/AARS1/DDIT3/CEBPB/ATF4/NUPR1/DDR2/FYN
BP (Biological Process)	GO:0060561	apoptotic process involved in morphogenesis	24	-0.904998	-1.80523	0.00156678	0.00156678	0.120522	1169	tags=21%, list=4%, signal=20%	FOXC1/SCRIB/CCN1/LRP5/FOXC2
BP (Biological Process)	GO:0051348	negative regulation of transferase activity	245	-0.611574	-1.61638	0.00157555	0.00157555	0.120522	3758	tags=29%, list=11%, signal=26%	IPO5/TAF7/PRKN/INCA1/PIP4K2A/RUBCN/PRKRIP1/DUSP1/TSG101/PLK1/CDC20/TRIB3/SPRY2/TP53/PSEN1/CAMK2N1/DUSP22/CDK5RAP3/PPM1F/HSPB1/LYN/UCHL1/BAG5/CHORDC1/TRIM27/ADAR/LRP6/YWHAG/PDCD4/DTX3L/FBXO7/GNAQ/TARBP2/RTRAF/ACP4/CORO1C/HEG1/DVL1/PRDX3/QARS1/SH2B3/PRKAR1A/SIRT1/NUP62/NCAPG2/GSTP1/ZGPAT/PLEC/BUB3/SLC8A1/NF2/EIF4A2/NF1/RACK1/RPL11/RPS15/RPS7/RPL23/HEXIM1/PDPK1/RPL5/NR2F2/LRP5/IPO7/RPS20/NPM1/RPL37/…
BP (Biological Process)	GO:0015829	valine transport	4	-0.990847	-1.54121	0.00158667	0.00158667	0.120675	117	tags=75%, list=0%, signal=75%	SLC43A1/SLC7A5/SLC3A2
BP (Biological Process)	GO:0006566	threonine metabolic process	5	-0.981209	-1.57674	0.00159713	0.00159713	0.120776	32	tags=40%, list=0%, signal=40%	SDS/PHGDH
BP (Biological Process)	GO:0001806	type IV hypersensitivity	4	0.985938	1.53133	0.0016129	0.0016129	0.121276	17	tags=25%, list=0%, signal=25%	ZP3
BP (Biological Process)	GO:0051668	localization within membrane	615	-0.512819	-1.4646	0.00165769	0.00165769	0.12394	3347	tags=23%, list=10%, signal=21%	HSP90AA1/WASHC2C/ARL6IP5/DENND1B/PTPN9/ZFAND2B/EMC10/APPL1/RAB35/RILPL2/PIK3R2/RAB40B/GRIN2C/MMGT1/MTX1/ATP6AP1/OGT/OPTN/PACS2/SEC16A/KIF13A/CALM3/RAB6A/ICMT/SYNGAP1/ZDHHC24/MYO5A/TOMM7/LYPLA1/PICALM/GET4/ARL13B/RAB3IP/TM9SF4/FIS1/LRP6/RAC1/ZDHHC2/GDI1/STX4/CACNB2/RAP1A/LMNB2/CHMP4B/ATG3/NSF/KCNIP4/STXBP1/EMC3/BAG6/ROMO1/ANKRD50/EZR/MACF1/TMEM59/CMTM6/SNX3/ARL3/TGFB1/WASH6P/ANK3/ITGA3/SYNE3/SEC63…
BP (Biological Process)	GO:1990845	adaptive thermogenesis	140	-0.699611	-1.75081	0.00166945	0.00166945	0.124118	1816	tags=14%, list=6%, signal=13%	LPIN1/VEGFA/THRA/PRKAB1/ALMS1/ADIPOR2/STAT6/NR1H2/SLC25A5/NRDC/IGF2BP2/MAP2K6/DDIT3/DYNC1H1/CEBPB/SCD/ATF4/ALDH1A1/FOXC2
BP (Biological Process)	GO:0000377	RNA splicing, via transesterification reactions with bulged adenosine as nucleophile	293	-0.586182	-1.57377	0.00169387	0.00169387	0.124534	3009	tags=33%, list=9%, signal=30%	DAZAP1/SF3A3/MAGOH/MTREX/HNRNPM/SNRPA1/SCAF11/DDX46/CWC22/SETX/LUC7L2/SYNCRIP/METTL14/GPATCH1/DDX39B/ZBTB7A/PRMT7/SLU7/REST/LSM8/PRPF38A/RBM8A/SRSF2/SNIP1/SART3/SRSF7/SF3A2/BUD31/TRA2A/RBM17/TGS1/LSM4/HNRNPH3/C1QBP/RNPS1/SRSF3/PLRG1/NUP98/DDX5/METTL3/HNRNPL/RNU2-1/PRMT5/SON/SAP18/SRPK1/FXR1/DCPS/SRRM1/SRSF1/EIF4A3/SNRPF/HNRNPA0/GEMIN7/IK/SF3A1/ZMAT2/RBM19/LARP7/MFAP1/SRSF6/SF3B3/ISY1/PQBP1/RBM7/P…
BP (Biological Process)	GO:0000398	mRNA splicing, via spliceosome	293	-0.586182	-1.57377	0.00169387	0.00169387	0.124534	3009	tags=33%, list=9%, signal=30%	DAZAP1/SF3A3/MAGOH/MTREX/HNRNPM/SNRPA1/SCAF11/DDX46/CWC22/SETX/LUC7L2/SYNCRIP/METTL14/GPATCH1/DDX39B/ZBTB7A/PRMT7/SLU7/REST/LSM8/PRPF38A/RBM8A/SRSF2/SNIP1/SART3/SRSF7/SF3A2/BUD31/TRA2A/RBM17/TGS1/LSM4/HNRNPH3/C1QBP/RNPS1/SRSF3/PLRG1/NUP98/DDX5/METTL3/HNRNPL/RNU2-1/PRMT5/SON/SAP18/SRPK1/FXR1/DCPS/SRRM1/SRSF1/EIF4A3/SNRPF/HNRNPA0/GEMIN7/IK/SF3A1/ZMAT2/RBM19/LARP7/MFAP1/SRSF6/SF3B3/ISY1/PQBP1/RBM7/P…
BP (Biological Process)	GO:0055080	monoatomic cation homeostasis	496	-0.531233	-1.49352	0.00171233	0.00171233	0.125196	4402	tags=23%, list=13%, signal=21%	DIAPH1/SLC41A1/CAV2/FAM20A/ATP6V0C/BCAP31/P2RX7/STIM1/BCL2/BOLA1/ATP6V1F/MICU1/BOK/HVCN1/C19orf12/GRINA/JPH4/TRPV1/ATP6V1G1/CCDC47/RNASEK/SLC1A3/SLC30A1/GSTO1/SLC39A13/STC1/ATP2B1/EXT2/TCIRG1/PLCB1/ATP6V1A/SLC8B1/KCNMA1/PSEN1/RASA3/ATP6AP1/ATP6V0E2/SLC12A6/MELTF/VAPB/SLC25A37/LYN/AFG3L2/PACS2/CALM3/ATP13A2/ATP4B/UNC80/SLC9A3/PICALM/DMXL1/TM9SF4/TPCN1/FIS1/CACNB2/STC2/IMMT/DMPK/UBE3A/PLCE1/HERPUD1…
BP (Biological Process)	GO:0016072	rRNA metabolic process	253	-0.606461	-1.6069	0.00172847	0.00172847	0.12533	4062	tags=43%, list=12%, signal=38%	ESF1/UTP20/MTERF4/DDX18/UTP3/RRP36/FDXACB1/RRP8/MRPL44/RRP9/SBDS/BUD23/GAR1/SMARCB1/FRG1/GTF3C2/PWP2/REXO4/POLR1G/WDR46/ERI3/RRP7BP/TP53/DDX56/POLR1B/TSR3/MPHOSPH10/MTREX/ERN2/NAT10/EXOSC4/WDR74/EXOSC10/GTF3A/XRN1/WDR12/PPAN/RPF2/PELP1/PES1/BMS1/POLR1E/DKC1/ABT1/URB1/METTL15/MTOR/UTP14A/ERCC2/NOP53/RIOK1/GTF3C1/NOL6/ZCCHC7/WDR3/RPL7L1/EIF4A3/GTPBP4/UTP15/KRI1/WBP11/PA2G4/RRS1/TRIR/RRP7A/USP36/RPS…
BP (Biological Process)	GO:0016567	protein ubiquitination	762	-0.497686	-1.43885	0.0017331	0.0017331	0.12533	3663	tags=24%, list=11%, signal=22%	PRKN/GNL3L/IRF2BPL/UCHL3/FBXW7/CAND1/KLHL42/BRCA2/SH3RF1/TSG101/PLK1/FEM1B/DDB1/UBE2L6/SH3RF2/MDM2/RMND5A/CDC20/HSP90AA1/SIAH2/OTUB1/ZC4H2/TRIM45/TRIB3/SPRY2/UFL1/HDAC8/ITCH/FBXW8/RNF20/RAB40B/SKP1/CBFB/KLHL7/USP7/PSEN1/TRIM2/VCP/GAN/RNF19B/TRAF3IP2/E4F1/CDK5RAP3/MKRN1/OGT/CUL4A/FBXO32/HSP90AB1/FEM1A/BAG5/OTULIN/TRIM27/FBXL17/AREL1/RNF130/ZNRF3/RNF181/UBE2E1/RBBP6/MTBP/TRIM69/FAAP100/RNF103/BIRC3…
BP (Biological Process)	GO:0071345	cellular response to cytokine stimulus	662	-0.509967	-1.4631	0.00176391	0.00176391	0.126322	4589	tags=27%, list=14%, signal=24%	AGPAT2/TNFRSF11A/PML/PIAS3/FADD/ZC3H15/IL17RA/CDC37/CHUK/CRLF1/IFNAR2/CXCL2/STAT3/OTUD4/SHARPIN/ASAH1/RNF185/STIP1/XRCC5/TRAF6/VEGFC/IL12RB2/GSK3B/TNFRSF1A/SIRPA/CSF1R/RFX2/TNFRSF25/PTPN1/BCLAF1/CXCL3/IL11RA/PELI3/TRPV1/ATIC/MAP2K7/DPYSL3/PRKN/LIFR/TTLL12/VCAM1/DUSP1/TCIRG1/ADAMTS13/CTBP2/GLDC/KAT2A/ROBO1/ZFP36L2/PLCB1/P4HB/IL4R/SPRY2/TP53/APPL1/POLR1F/LSM14A/SLC27A1/PIGA/MAP3K7/ADIPOR1/PCK2/NFKB…
BP (Biological Process)	GO:0071229	cellular response to acid chemical	78	-0.761343	-1.78184	0.00176678	0.00176678	0.126322	3400	tags=26%, list=10%, signal=23%	CPEB3/HSF1/SLC38A9/XBP1/RRAGD/BCL2L2/SESN2/DNMT3A/VEGFA/MTOR/COL6A1/SIPA1/DNMT1/PLEC/MMP2/LARS1/CEBPB/SLC7A5/KLF2/FYN
BP (Biological Process)	GO:0018149	peptide cross-linking	18	-0.927567	-1.774	0.0017769	0.0017769	0.126322	787	tags=22%, list=2%, signal=22%	ANXA1/TGM2/EGFLAM/FLG
CC (Cellular Component)	GO:0036457	keratohyalin granule	4	-0.989326	-1.53884	0.00178501	0.00178501	0.126322	13	tags=75%, list=0%, signal=75%	FLG2/FLG/HRNR
BP (Biological Process)	GO:0033169	histone H3-K9 demethylation	6	0.971304	1.60956	0.00179569	0.00179569	0.126402	50	tags=33%, list=0%, signal=33%	HSF4/KDM4C
BP (Biological Process)	GO:0032970	regulation of actin filament-based process	342	-0.57028	-1.5549	0.00180723	0.00180723	0.126541	2537	tags=17%, list=8%, signal=16%	ACTA2/TMSB10/SHANK1/RAC1/RNH1/CD2AP/HAX1/FLII/PTGER4/TMSB15B/TWF1/TPM1/TWF2/WASH6P/ARHGEF10L/WASF3/AVIL/ARPC3/MTOR/ABL2/WASHC5/CELSR1/PAK1/MTSS1/CCN2/ATP2A2/CIT/ALMS1/MET/CAPG/DLG1/ACTG1/HIP1R/TMSB4X/NF2/CDK10/TMOD2/SPTAN1/TJP1/RHOQ/AP1AR/RHOA/ARFGEF1/RDX/CTTN/SPTBN1/PXN/BAIAP2L1/CAPZA1/VASP/NCKAP1/SMAD3/FGF13/ANK2/WASHC2A/CAMK2D/SEMA5A/LIMCH1
BP (Biological Process)	GO:0050801	monoatomic ion homeostasis	504	-0.52706	-1.48396	0.00184974	0.00184974	0.127523	4402	tags=23%, list=13%, signal=21%	DIAPH1/SLC41A1/CAV2/FAM20A/ATP6V0C/BCAP31/P2RX7/STIM1/BCL2/BOLA1/ATP6V1F/MICU1/BOK/HVCN1/C19orf12/GRINA/JPH4/TRPV1/ATP6V1G1/CCDC47/RNASEK/SLC1A3/SLC30A1/GSTO1/SLC39A13/STC1/ATP2B1/EXT2/TCIRG1/PLCB1/ATP6V1A/SLC8B1/KCNMA1/PSEN1/RASA3/ATP6AP1/ATP6V0E2/SLC12A6/CKB/MELTF/VAPB/SLC25A37/LYN/AFG3L2/PACS2/CALM3/ATP13A2/ATP4B/UNC80/SLC9A3/PICALM/DMXL1/P2RY2/TM9SF4/TPCN1/FIS1/CACNB2/STC2/IMMT/DMPK/UBE3A/PLC…
MF (Molecular Function)	GO:0004857	enzyme inhibitor activity	282	-0.593485	-1.58872	0.00185328	0.00185328	0.127523	2440	tags=18%, list=7%, signal=17%	LRP6/RNH1/BIRC3/EPPIN/DTX3L/FAF2/PTTG1/PHACTR1/SET/CDC42SE1/TAOK3/GAPDH/ATP2B4/ARPP19/APLP2/PRDX3/QARS1/ITPRIP/GPS2/PPP1R9B/PPP1R14B/PEBP1/NCAPG2/TFPI/OAZ1/PPP1R12A/ANXA1/WNK1/TMBIM6/ENSA/TNK2/CAST/RACK1/PPP1R16A/RPL11/PRNP/PRDX5/ANXA2/RPS15/RPS7/ATP5IF1/APP/RPL23/HEXIM1/RPL5/WFIKKN1/RPS20/NPM1/RPL37/BIRC6/WARS1
BP (Biological Process)	GO:0006119	oxidative phosphorylation	127	-0.707339	-1.7499	0.00185717	0.00185717	0.127523	3564	tags=43%, list=11%, signal=39%	CHCHD2/COX5A/UQCRC1/ATP5F1E/COX7C/NDUFA4/PPIF/COX6B1/VCP/COX8A/ATP5ME/SHMT2/UQCRC2/COX6C/NDUFV1/NDUFB4/COX15/COX7B/ATP5PD/ATP5MG/CHCHD10/NDUFS5/ATP5PB/COX5B/SDHB/NDUFB8/BID/STOML2/CYC1/SLC25A23/UQCRQ/CYCS/NDUFS7/ATP5F1A/DLD/NDUFC1/NDUFS6/ATP5PF/NDUFB10/UQCC3/NDUFA2/NDUFS8/NDUFA13/UQCC2/RHOA/UQCRH/NDUFS1/ATP5F1B/COX6A1/GHITM/NDUFB5/NDUFB9/ANTKMT/UQCRB/NUPR1
BP (Biological Process)	GO:0045321	leukocyte activation	762	-0.495176	-1.43159	0.00186642	0.00186642	0.127523	3330	tags=17%, list=10%, signal=15%	ZFP36L2/ICAM1/IL4R/TP53/ITCH/CCND3/PIK3R2/FNIP1/NDRG1/CBFB/NLRC3/XBP1/PSEN1/CGAS/FN1/TRAF3IP2/DUSP22/LYN/MR1/LAMP1/SMARCD2/CD276/SMARCC1/CSF1/RORA/SOS2/S100A13/STAT5B/CTSC/STX4/ZBTB7A/IL7/PTGER4/KLF6/STXBP1/BAG6/PNP/MFHAS1/RIF1/TGFB1/EP300/FBXO7/NBN/MIF/SMARCD3/SOS1/SMARCA2/FOXO3/AMBRA1/TGFBR2/ARID2/MTOR/SOD1/ABL2/SMARCD1/DLG5/ADAM9/CCDC88B/METTL3/JUN/ADORA2B/SNAP23/ARID1A/XRCC6/BID/STOML2/HDAC4/…
BP (Biological Process)	GO:0010035	response to inorganic substance	471	-0.535662	-1.49949	0.00186943	0.00186943	0.127523	3729	tags=22%, list=11%, signal=20%	GPR37/TIGAR/KCNMB1/PRKN/SLC30A1/NLGN1/TXNRD2/VCAM1/TXN/TCIRG1/ADAMTS13/PLCB1/HSF1/PPIF/TP53/EIF2S1/SORD/NDRG1/KCNMA1/PON1/GPI/VCP/NET1/FOSB/LTA4H/LCAT/TIMELESS/CALM3/ATP13A2/SETX/RELA/ARL13B/S100A16/ERN1/PPP5C/PARP1/ZNF580/GDI1/DHFR/UBE3A/APOB/SYT5/CPNE3/SIGMAR1/RHOB/ANK3/DNMT3A/SPIDR/BNIP3/SLC30A10/ABCC6/SOD1/ADAM9/ATP2B4/DHX36/JUN/PYCR1/PPP2CB/ANKH/SIPA1/PRDX3/SLC25A23/EIF4A3/MET/ATP5F1A/SIRT1/…
BP (Biological Process)	GO:0045087	innate immune response	677	-0.508776	-1.46224	0.00188934	0.00188934	0.12822	3574	tags=26%, list=11%, signal=24%	FBXO9/DAB2IP/FFAR2/APOBEC3D/RAET1E/CLEC5A/FAM3A/VAMP7/PML/DDX60/FADD/IL17RA/CDC37/SAMD9/CHUK/IFNAR2/OTUD4/RNF185/CFB/XRCC5/TRAF6/TIFA/SIRPA/CIITA/CSF1R/CHGA/PTPN1/HMGB3/GPR108/HLA-C/AKAP1/SENP7/NFKBIL1/ADAM15/SLC22A5/AKIRIN2/PSPC1/CD46/TTLL12/APOBEC3F/MATR3/TMEM33/ADAMTS13/PTPRS/CCDC92/PVR/SDHAF4/HSP90AA1/TP53/POLR3B/ITCH/APPL1/LSM14A/H2BC4/MAP3K7/TRAFD1/NFKBIA/NLRC3/POLR3E/SARM1/CGAS/CNPY3/NPLOC…
BP (Biological Process)	GO:0007420	brain development	657	-0.508887	-1.45867	0.00190606	0.00190606	0.128695	4166	tags=23%, list=13%, signal=21%	EGR2/BOK/RBBP7/EGFR/GSK3B/PYGO2/CSF1R/SUDS3/MAP1S/UTP3/SHANK2/MAST1/SMARCA1/BAIAP2/RTN3/ATIC/OXCT1/PSMG1/NLGN2/AKIRIN2/RGS4/BRCA2/SNRPB/WNT2B/ATP2B1/CBS/COQ8B/PTPRS/KAT2A/PFKFB3/ROBO1/TRA2B/PLCB1/MTPN/BCAN/TP53/COX6B1/PEX13/ID1/ARHGAP35/NOTCH2NLA/GRIN2C/PSEN1/ZFHX2/BCL2L2/CEP290/CKB/SRR/LDB1/CDK5RAP3/RPGRIP1L/SEC16A/KIF27/CCDC14/UFC1/CALM3/CCNG1/SCYL2/HDAC1/SMG9/GDF7/RORA/ARL13B/SIRT2/FRS2/TMEM10…
BP (Biological Process)	GO:0034765	regulation of monoatomic ion transmembrane transport	383	-0.549839	-1.5128	0.00191825	0.00191825	0.128861	1308	tags=7%, list=4%, signal=7%	SPHK2/DLG1/CLIC4/CABP4/CALHM1/SLC8A1/TMSB4X/WNK1/TMBIM6/CLIC1/AHNAK/YWHAE/ATP1B3/VMP1/KCNK6/PRNP/CATSPER1/KCNG1/PDPK1/FXYD5/CHD7/PHB2/ANTKMT/KCNK12/FGF13/ANK2/CAMK2D/FYN
BP (Biological Process)	GO:1900407	regulation of cellular response to oxidative stress	73	-0.768808	-1.78353	0.00196078	0.00196078	0.130174	2839	tags=32%, list=9%, signal=29%	HSPB1/BAG5/NCOA7/PARP1/DHFR/REST/LANCL1/MEAK7/FBXO7/OXR1/SOD1/PYCR1/MET/MCL1/SIRT1/NFE2L2/RACK1/NONO/SFPQ/PPIA/ATF4/DDR2/FYN
BP (Biological Process)	GO:0051098	regulation of binding	333	-0.57296	-1.55781	0.00196672	0.00196672	0.130174	4272	tags=33%, list=13%, signal=29%	NVL/TMEM132A/TRAF6/SYMPK/ARHGEF7/ZFPM1/GSK3B/PYGO2/MED25/TIAM1/BDNF/LARP6/VTN/AMFR/ADAM15/PRKN/GNL3L/FBXW7/TXN/MBD2/PLK1/CTBP2/ARHGAP28/ZC4H2/TRIB3/HSF1/TCF7L2/SUB1/EIF2S1/ID1/NFKBIA/HJURP/PON1/PSEN1/PEX14/EIF3D/CALM3/CAPRIN2/EPB41L5/MARK2/SIRT2/PARP1/ZBTB7A/PRMT7/NEK2/STUB1/NMD3/DTX3L/ZNF618/MITD1/RAN/CDK9/TGFB1/EP300/TAF1/IFI16/SMARCD3/CTSZ/ZNF462/DOT1L/ERCC2/WAPL/HNRNPL/GTF2F1/DAZAP2/JUN/RNF22…
BP (Biological Process)	GO:0052547	regulation of peptidase activity	332	-0.570894	-1.55189	0.00196731	0.00196731	0.130174	3342	tags=20%, list=10%, signal=19%	DELE1/ROBO1/SIAH2/ARL6IP5/HSF1/SERPINE1/FNIP1/GPI/VCP/PPM1F/LYN/UACA/SENP1/MTCH1/ATP13A2/HDAC1/PICALM/FIS1/MAP2K5/MAPK12/BIRC3/BCL2L13/REST/CASC2/EPPIN/IFI16/ANP32B/GAPDH/VEGFA/FAS/CCN2/NR4A1/BID/APLP2/PRDX3/HSPE1/CYCS/PEBP1/SIRT1/DNAJB6/TFPI/HIP1R/CARD9/DIABLO/PSME2/PSME1/CTSL/MYC/NDUFA13/USP47/NRDC/CAST/RACK1/CCN1/RHOA/HSPD1/BEX3/NLE1/PRDX5/CD44/APP/WFIKKN1/RPS3/SMAD3/UBXN1/RIPK2/BIRC6/FYN
BP (Biological Process)	GO:0032787	monocarboxylic acid metabolic process	526	-0.529355	-1.4948	0.00198328	0.00198328	0.130578	3231	tags=17%, list=10%, signal=15%	TP53/PEX13/SLC27A1/SORD/ADIPOR1/HSD17B12/PCK2/ACSS2/PTGES3/XBP1/GPI/PSEN1/ECHS1/APPL2/ACOX1/SRR/CYP2C19/ADTRP/OGT/OSBPL1A/GAPDHS/INSR/SLC16A1/LYPLA1/ALDH5A1/DECR1/ZBTB7A/VDAC1/SESN2/ENO1/PTGES2/EP300/MIF/ERLIN1/RDH10/DSE/GPAT4/PFKL/LPIN1/GAPDH/PC/OSBP/TECR/CHST12/PDHB/MTOR/FASN/EPHX1/PRKAB1/GCDH/GRHPR/ACOT8/HDAC4/KMO/DLD/SIRT1/IGF1/ADIPOR2/GSTP1/MCCC1/ACADM/DDIT4/ELOVL5/NR1H2/ACAA2/IRS1/ANXA1/MID…
BP (Biological Process)	GO:0000375	RNA splicing, via transesterification reactions	297	-0.579915	-1.55846	0.00200277	0.00200277	0.131208	3009	tags=33%, list=9%, signal=30%	DAZAP1/SF3A3/MAGOH/MPHOSPH10/MTREX/HNRNPM/SNRPA1/SCAF11/DDX46/CWC22/SETX/LUC7L2/SYNCRIP/KHSRP/METTL14/GPATCH1/DDX39B/ZBTB7A/PRMT7/SLU7/REST/LSM8/PRPF38A/RBM8A/SRSF2/SNIP1/SART3/SRSF7/SF3A2/BUD31/TRA2A/RBM17/TGS1/LSM4/HNRNPH3/C1QBP/RNPS1/SRSF3/PLRG1/NUP98/DDX5/METTL3/HNRNPL/RNU2-1/PRMT5/SON/SAP18/SRPK1/FXR1/DCPS/SRRM1/SRSF1/EIF4A3/SNRPF/HNRNPA0/GEMIN7/IK/SF3A1/ZMAT2/RBM19/LARP7/MFAP1/SRSF6/SF3B3/I…
BP (Biological Process)	GO:0097435	supramolecular fiber organization	704	-0.501637	-1.44485	0.0020145	0.0020145	0.131327	3348	tags=21%, list=10%, signal=19%	CAMSAP2/ANKRD23/ARHGAP28/SIAH2/WASHC2C/MTPN/CSRP2/VBP1/CLIP4/PIK3R2/BRK1/ID1/ARHGAP35/LTBP2/CORO1B/PSEN1/INPPL1/DIAPH2/AEBP1/PPM1F/P3H4/TOGARAM1/SHTN1/HSP90AB1/ESPN/ARHGEF2/TRIM27/MYO5A/KIF2C/TMSB10/ELMO2/SPIRE1/SHANK1/RAC1/EML2/RNH1/CD2AP/HAX1/MYO5B/FLII/PTGER4/TMSB15B/CAMSAP1/BMERB1/TWF1/TPM1/TWF2/EZR/WASH6P/ARHGEF10L/CSRP1/PFDN4/PHACTR1/KIF18B/PPP1R9A/WASF3/SSNA1/HOOK3/AVIL/ARPC3/MTOR/PGM5/WAS…
BP (Biological Process)	GO:0019725	cellular homeostasis	654	-0.512003	-1.46646	0.00204806	0.00204806	0.13286	3843	tags=23%, list=12%, signal=21%	JPH4/UBE2C/PRDX4/UBE2S/TRPV1/NDUFAF2/ATP6V1G1/CCDC47/OXCT1/RNASEK/SLC1A3/PRKN/SLC30A1/GSTO1/TXNRD2/FBXW7/SMARCB1/SLC39A13/STC1/TXN/ATP2B1/TCIRG1/KCNN4/TWNK/TRA2B/PLCB1/ORMDL1/ATP6V1A/PIK3R2/SLC8B1/C2CD2L/PCK2/KCNMA1/XBP1/PSEN1/RASA3/CDK16/ATP6AP1/UNC13B/ATP6V0E2/SLC12A6/CKB/RHOT1/VAPB/RAB11FIP5/LYN/AFG3L2/PACS2/CALM3/ATP13A2/ATP4B/SLC9A3/LRRC8D/DMXL1/LAMP2/P2RY2/ERN1/TM9SF4/TPCN1/E2F4/FIS1/XPR1/S…
BP (Biological Process)	GO:0055008	cardiac muscle tissue morphogenesis	46	-0.829112	-1.80353	0.00207	0.00207	0.133403	2110	tags=20%, list=6%, signal=18%	TPM1/TGFB1/HEG1/BMPR1A/FOXC1/MED1/ZFPM2/CHD7/FOXC2
BP (Biological Process)	GO:0003229	ventricular cardiac muscle tissue development	44	-0.830918	-1.79603	0.002079	0.002079	0.133403	2110	tags=23%, list=6%, signal=21%	TPM1/TGFB1/HEG1/BMPR1A/FOXC1/PPP1R13L/MED1/ZFPM2/CHD7/FOXC2
BP (Biological Process)	GO:0048762	mesenchymal cell differentiation	205	-0.629961	-1.63855	0.00208668	0.00208668	0.133403	2621	tags=19%, list=8%, signal=18%	RADIL/FBXL17/EPB41L5/LRP6/PDCD4/SPRED3/PPP3R1/AKNA/TGFB1/RDH10/SEMA3A/TRIM62/TGFBR2/FGFR1/MTOR/DLG5/SEMA4C/PTK2/DDX5/CORO1C/CITED2/SEMA4G/SEMA3C/BMPR1A/FOXC1/IGF1/TRIM28/RTN4/HDAC2/NOLC1/TCOF1/RPS7/DDX17/BCL9L/EXT1/SMAD3/SOX9/SEMA5A/FOXC2
BP (Biological Process)	GO:2001020	regulation of response to DNA damage stimulus	303	-0.577361	-1.55557	0.00214724	0.00214724	0.135969	3976	tags=33%, list=12%, signal=29%	PAXIP1/MAGEF1/USP51/BCLAF1/DMAP1/TELO2/TRIP12/INO80/TAF7/TIGAR/MBTD1/SMARCB1/BRCA2/OOEP/FIGNL1/FEM1B/MDM2/EPC2/KAT2A/DEK/OTUB1/HSF1/TP53/DPF2/HDAC10/RPA2/CGAS/CUL4A/COPS3/SMARCD2/TIMELESS/TAF2/INO80C/SMARCC1/ABRAXAS1/MUC1/SPIRE1/PARP1/DDX39B/KMT5A/VPS72/CYREN/SLF1/RIF1/CDK9/RUVBL2/TPT1/MIF/SPIDR/SMARCD3/SMARCA2/ENY2/INO80B/ARID2/UBE2V2/SMARCD1/TERF2IP/DDX5/ARID1A/UBQLN4/FXR1/BID/BAZ1B/ATR/SHLD2/S…
CC (Cellular Component)	GO:0036477	somatodendritic compartment	721	-0.498544	-1.43719	0.00214736	0.00214736	0.135969	4165	tags=25%, list=13%, signal=22%	TPBG/ARHGEF7/GPHN/GSK3B/PURA/EFNB2/APBA1/SLC38A7/ACAD9/MPDZ/MAP1S/CDKL5/PGRMC1/SHANK2/HTR7/ABHD12/DBNL/MAST1/RBM3/JPH4/BAIAP2/TRPV1/ZC3H14/AMFR/NLGN2/YKT6/SLC1A3/KCND3/TMEM222/NLGN1/TXNRD2/ATP2B1/PTPRS/KCNN4/GNA12/CPEB3/MAPK8IP3/CAD/HSP90AA1/PSD2/SIAH2/ZC4H2/TIAM2/MOB4/VSTM5/SARM1/PSEN1/PI4K2A/URI1/CKB/SRR/CAMK2N1/BMPR2/UCHL1/SHTN1/HSP90AB1/DIP2A/INSR/CCNG1/ATP13A2/HDAC1/PDE1C/SYNGAP1/KIF3B/RAB5A…
BP (Biological Process)	GO:0034504	protein localization to nucleus	284	-0.584953	-1.56704	0.00216216	0.00216216	0.136177	3518	tags=34%, list=11%, signal=30%	TOR1AIP1/DMAP1/SQSTM1/IPO11/NUP133/IPO5/AKIRIN2/TXN/PLK1/RANBP6/MDM2/CIZ1/HSP90AA1/TMCO6/RGPD1/TCF7L2/TP53/APPL1/PIK3R2/NUP85/SKP1/NFKBIA/PSEN1/TRAF3IP2/APPL2/CDK5RAP3/ATP13A2/RPAIN/SPRN/PARP1/CD2AP/RPF2/TOR1A/ZBTB7A/LMNB2/SESN2/TOR1AIP2/NMD3/DTX3L/PPP3R1/RAN/DKC1/MFHAS1/HDGF/TGFB1/CSE1L/CHCHD10/FAM53B/CCT3/MDFIC/PLRG1/NUP98/TARDBP/NOP53/MEPCE/OSBPL8/DVL1/PAF1/KPNA3/ZPR1/CCT4/LARP7/NUP62/DNAJB6/I…
BP (Biological Process)	GO:0072011	glomerular endothelium development	4	-0.987072	-1.53534	0.00218167	0.00218167	0.136177	150	tags=50%, list=0%, signal=50%	PECAM1/FOXC2
BP (Biological Process)	GO:1903201	regulation of oxidative stress-induced cell death	61	-0.787829	-1.7839	0.00218221	0.00218221	0.136177	2839	tags=36%, list=9%, signal=33%	HSPB1/BAG5/NCOA7/PARP1/REST/LANCL1/MEAK7/FBXO7/OXR1/SOD1/PYCR1/MET/MCL1/SIRT1/NFE2L2/RACK1/NONO/SFPQ/PPIA/ATF4/DDR2/FYN
CC (Cellular Component)	GO:0120099	procentriole replication complex	6	0.964291	1.59793	0.00219473	0.00219473	0.136177	42	tags=33%, list=0%, signal=33%	CENPJ/STIL
MF (Molecular Function)	GO:0016491	oxidoreductase activity	627	-0.511011	-1.46103	0.00220538	0.00220538	0.136177	3624	tags=20%, list=11%, signal=18%	GSTO1/TXNRD2/RRM2B/COX5A/ALDH9A1/TXNDC5/VCAM1/TXN/UQCRC1/CBS/ME3/HSD11B1L/SRXN1/CTBP2/GLDC/TET2/COX7C/ALDH1B1/P4HB/MTARC1/NDUFA4/COX6B1/SORD/KDM2A/HSD17B12/COQ7/DHCR7/DHRS4/COX8A/ACOX1/CYP2C19/GPX8/GAPDHS/KIAA1191/CTBP1/TXNL1/ALDH5A1/NDUFV1/NDUFB4/PDIA6/OGFOD2/DECR1/HIF1AN/DHFR/SESN2/PTGES2/COX15/COX7B/SMOX/TMX1/PHF2/OXR1/NDUFS5/RDH10/KDSR/UGDH/GAPDH/COX5B/TECR/PDHB/SOD1/TMX4/SDHB/GPD2/MGST1/FASN…
BP (Biological Process)	GO:0000451	rRNA 2'-O-methylation	3	0.991164	1.48413	0.00221239	0.00221239	0.136177	26	tags=33%, list=0%, signal=33%	MRM3
BP (Biological Process)	GO:0033674	positive regulation of kinase activity	362	-0.553142	-1.51481	0.00223847	0.00223847	0.137145	3347	tags=23%, list=10%, signal=21%	HSP90AA1/ROBO1/MAP2K3/CCND3/SLC27A1/MAP3K7/PILRB/PSEN1/STRADB/CCNY/FGFR3/ERN2/LYN/GPRC5B/VAC14/HSP90AB1/INSR/CALM3/MAP3K10/CSF1/SPDYE8/MARK2/ERN1/ALS2/MAP2K5/RAP1A/TPD52L1/SESN2/RYK/CAMKK2/TGFB1/NBN/VAV2/MIF/TAB2/AMBRA1/TGFBR2/TAOK3/FGFR1/SYAP1/FGF2/VEGFA/MTOR/PTK2/ADAM9/ATP2B4/CDC25B/ZNF622/DAZAP2/PAK1/OSBPL8/XRCC6/MET/DLG1/ERBB2/SIRT1/IGF1/DVL2/MAP3K4/MAP2K1/CCND1/MRE11/IRS1/NAB2/CCND2/EGR1/ZFP…
BP (Biological Process)	GO:0043086	negative regulation of catalytic activity	533	-0.521248	-1.47373	0.00225925	0.00225925	0.137653	3663	tags=22%, list=11%, signal=20%	PRKN/INCA1/PIP4K2A/RUBCN/CAND1/PRKRIP1/DUSP1/SH3RF1/TSG101/PLK1/CDC20/SIAH2/TRIB3/SPRY2/TP53/SERPINE1/FNIP1/BOD1/GPI/PSEN1/URI1/CAMK2N1/DUSP22/CDK5RAP3/PPM1F/HSPB1/LYN/UCHL1/BAG5/CHORDC1/TRIM27/PICALM/ADAR/LRP6/MAP2K5/BIRC3/YWHAG/PDCD4/IL7/EPPIN/DTX3L/FBXO7/IFI16/LPIN1/GAPDH/GNAQ/TARBP2/VEGFA/RTRAF/ATP2B4/ACP4/GNAI2/CORO1C/HEG1/NR4A1/DVL1/APLP2/PRDX3/QARS1/SPHK2/PPP1R9B/SH2B3/PRKAR1A/PEBP1/SIRT1/…
BP (Biological Process)	GO:0006403	RNA localization	188	-0.645535	-1.66529	0.00226757	0.00226757	0.137653	2708	tags=32%, list=8%, signal=30%	THOC6/ZC3H11A/XPO5/NPIPA1/KHSRP/EXOSC10/DDX39B/PARN/RBM8A/NXF1/RAN/DKC1/SRSF7/NSUN2/RUVBL2/TGFBR2/ENY2/CCT3/SRSF3/NUP98/RTRAF/NUP205/AKAP8L/DHX36/SIDT2/NOL6/TOMM20/SRSF1/EIF4A3/UPF3B/ATR/PABPN1/CCT4/NUP62/PRPF6/SNUPN/IGF2BP3/SARNP/CCT8/DDX39A/ZNHIT6/POM121C/ATM/MCM3AP/POM121/THOC2/FYTTD1/CCT6A/YBX1/SUPT6H/UPF3A/FBL/IGF2BP2/CCT7/CCT2/QKI/NPM1/HNRNPA1/CCT5/LRPPRC/CPSF6
BP (Biological Process)	GO:0043583	ear development	172	-0.660362	-1.6872	0.00229659	0.00229659	0.137805	1942	tags=12%, list=6%, signal=11%	ANP32B/RDH10/FGF2/SOD1/SLC4A7/PCDH15/DVL1/PAFAH1B1/DVL2/GSDME/TFAP2A/NIPBL/SCRIB/RPL38/ADAM10/MYO6/CHD7/SOX9/DDR1/EYA4
BP (Biological Process)	GO:1903037	regulation of leukocyte cell-cell adhesion	304	-0.574209	-1.54779	0.0022992	0.0022992	0.137805	2908	tags=16%, list=9%, signal=15%	DUSP22/ADTRP/LYN/SMARCD2/CD276/HAS2/SMARCC1/RELA/STAT5B/IL7/PNP/SMARCD3/SMARCA2/FOXO3/AMBRA1/TGFBR2/ARID2/ABL2/SMARCD1/DLG5/CCDC88B/ARID1A/DLG1/ERBB2/TNFRSF21/SMARCC2/ACTB/PRKAR1A/IGF1/LGALS1/SLC7A1/ANXA1/WNK1/GP1BA/SCRIB/HLA-A/RHOA/HSPD1/PRNP/GCNT1/CD44/AP3D1/IGF2/RPS3/CEBPB/MARCHF7/RIPK2/NDFIP1/FYN
BP (Biological Process)	GO:0031647	regulation of protein stability	302	-0.573953	-1.54598	0.00230132	0.00230132	0.137805	3695	tags=32%, list=11%, signal=28%	PFN1/PRKN/GNL3L/FBXW7/PEX6/PLK1/MAPK8IP3/MDM2/KAT2A/HSP90AA1/TSPAN1/HDAC8/VBP1/TP53/PTGES3/USP7/CDC37L1/URI1/HSP90AB1/LAMP1/SEC16A/APTX/BAG5/TOMM7/GET4/LAMP2/AAK1/GIPC1/RPAP3/TBL1X/STUB1/STXBP1/BAG6/CMTM6/EP300/RUVBL2/FBXO7/TAF1/PFDN4/GPIHBP1/USP3/TRIM44/NEDD4L/GAPDH/GNAQ/SH3GLB1/CCT3/CAMLG/DAZAP2/POLR2E/TARDBP/NOP53/USP9X/DVL1/GTPBP4/CCT4/SIRT1/IGF1/USP19/HIP1R/HSP90AB2P/VHL/HSPA8/BAG3/CCT8/PPIB…
CC (Cellular Component)	GO:0016604	nuclear body	796	-0.491427	-1.42448	0.00238379	0.00238379	0.138972	2963	tags=24%, list=9%, signal=22%	CXXC1/SF3A3/MAGOH/INPPL1/FLYWCH1/MTREX/HNRNPM/NUFIP2/SNRPA1/SCAF11/DDX46/UBN1/CWC22/SUMO2/KIF22/THOC6/SNAPC3/RPAIN/OSGEP/SETX/CSF1/TRIM27/LUC7L2/ABRAXAS1/RBBP6/TRIM69/SUGP2/PAPOLG/PARP1/DDX39B/VPS72/RBM27/NSL1/PARN/SLU7/SETD1B/SUZ12/RBM8A/TAP2/ARIH1/CDK12/NXF1/CBX5/CIR1/SRSF2/SART3/SBF1/DKC1/RIF1/CDK9/SRSF7/MAML2/NBN/IFI16/GATAD2B/EIF2D/SF3A2/SMC4/ZNF106/KIF18B/CSTF2/TOPBP1/INO80B/DOCK1/TARBP2/EW…
BP (Biological Process)	GO:0110135	Norrin signaling pathway	3	-0.990976	-1.47279	0.00238569	0.00238569	0.138972	283	tags=67%, list=1%, signal=66%	LRP5/FZD4
BP (Biological Process)	GO:0099538	synaptic signaling via neuropeptide	3	-0.990987	-1.47281	0.00238569	0.00238569	0.138972	67	tags=100%, list=0%, signal=100%	PENK/VGF
BP (Biological Process)	GO:0072143	mesangial cell development	5	-0.979174	-1.57347	0.00239569	0.00239569	0.138972	6	tags=40%, list=0%, signal=40%	ACTA2/FOXC2
BP (Biological Process)	GO:0072144	glomerular mesangial cell development	5	-0.979174	-1.57347	0.00239569	0.00239569	0.138972	6	tags=40%, list=0%, signal=40%	ACTA2/FOXC2
MF (Molecular Function)	GO:0140657	ATP-dependent activity	542	-0.523622	-1.48097	0.00240147	0.00240147	0.138972	3933	tags=31%, list=12%, signal=28%	KIFC3/DDX6/RAD54L2/SMARCA1/DDX50/TRIP13/ATP6V1G1/ORC1/DHX34/INO80/CHD3/SPATA5L1/DICER1/PMS2P3/SUPV3L1/PSMC3/DDX42/ATP2B1/PEX6/FIGNL1/TCIRG1/COQ8B/VPS4B/TWNK/DHX29/TAP1/HSP90AA1/HSPA13/TP53/ATP6V1A/DNAH6/SLC27A1/DDX56/KCNJ11/VCP/ATP6V0E2/FIGNL2/MTREX/PSMC5/RAD51D/KIF6/DDX46/AFG3L2/ABCC5/HSP90AB1/TMEM30A/KIF13A/KIF27/RFC1/KIF22/DDX59/ATP13A2/ATP4B/SETX/ZNFX1/KIF3B/MYO5A/DDX55/KIF2C/PSMC1/CCT6B/DDX3…
BP (Biological Process)	GO:0015827	tryptophan transport	6	-0.973674	-1.60942	0.00240481	0.00240481	0.138972	117	tags=50%, list=0%, signal=50%	SLC36A4/SLC7A5/SLC3A2
MF (Molecular Function)	GO:0001758	retinal dehydrogenase activity	6	-0.973956	-1.60989	0.00240481	0.00240481	0.138972	8	tags=33%, list=0%, signal=33%	AKR1B10/ALDH1A1
CC (Cellular Component)	GO:0005743	mitochondrial inner membrane	448	-0.533554	-1.48779	0.00245842	0.00245842	0.141076	4175	tags=31%, list=13%, signal=27%	MICU1/BOK/SLC25A39/NDUFA1/MRPS18B/CIBAR1/PTPN1/MICOS13/ACAD9/TMEM14C/GRPEL2/CHCHD6/SFXN2/NDUFAF2/NOA1/MRPL44/MRPS34/MRPS10/MRPL24/COX5A/UQCRC1/COQ8B/ATP5F1E/DELE1/SLC25A1/COX7C/MRPL4/NDUFA4/GUF1/COX6B1/SLC8B1/SLC27A1/COQ7/PSEN1/APOOL/MRPL21/MTX1/COX8A/MRPL48/ATP5ME/SHMT2/SLC25A37/SLC25A11/LYN/AFG3L2/MTG1/UQCRC2/MTG2/MRPS15/MRPL20/COX6C/GRPEL1/NME4/MRPS26/MRPL28/NDUFV1/ATP5MC3/SLC25A21/NDUFB4/CLPX…
BP (Biological Process)	GO:0043123	positive regulation of I-kappaB kinase/NF-kappaB signaling	171	-0.662679	-1.69061	0.00246751	0.00246751	0.141076	2948	tags=21%, list=9%, signal=19%	TRAF3IP2/TFG/TAB3/GPRC5B/TMEM101/RELA/S100A13/BRD4/MIER1/PPP5C/SHISA5/BIRC3/TAB2/TRIM62/GAPDH/REL/TERF2IP/DHX36/TRIM13/SLC20A1/IKBKG/CXXC5/UBE2V1/NUP62/LGALS1/CARD9/SLC35B2/TRIM25/RNF31/RHOA/DDX21/EEF1D/MTDH/RIPK2/NDFIP1/FYN
BP (Biological Process)	GO:0000165	MAPK cascade	637	-0.50772	-1.45212	0.00247321	0.00247321	0.141076	3409	tags=21%, list=10%, signal=19%	ZDHHC17/SH3RF2/MAPK8IP3/IGFBP4/ROBO1/ZFP36L2/ICAM1/ARL6IP5/MAP2K3/PLCB1/GRB10/SPRY2/HSF1/ITCH/PIK3R2/RASGRP3/MAP3K7/PSEN1/STRADB/FN1/DUSP22/FGFR3/CDK5RAP3/ERN2/LYN/UCHL1/MAPKAPK2/INSR/MAP3K10/SETX/PPP1CB/SYNGAP1/ACTA2/PHLPP1/ERN1/FRS2/PPP5C/MAP2K5/MAPK12/LEMD2/PDCD4/RAP1A/SPRED3/PTGER4/PLCE1/TPD52L1/RYK/CASC2/CAMKK2/EZR/MAP4K3/MFHAS1/TGFB1/MIF/KSR1/SEMA3A/TAOK3/SLC30A10/NDST1/FGFR1/FGF2/VEGFA/SOD…
BP (Biological Process)	GO:1902903	regulation of supramolecular fiber organization	336	-0.554901	-1.50959	0.00257108	0.00257108	0.14481	3348	tags=26%, list=10%, signal=23%	PFN1/SVIL/FMN1/PRKN/RGS4/RHPN2/CAPZA2/CAMSAP2/ANKRD23/ARHGAP28/WASHC2C/MTPN/VBP1/PIK3R2/BRK1/ID1/ARHGAP35/CORO1B/PSEN1/AEBP1/PPM1F/TOGARAM1/ARHGEF2/TRIM27/TMSB10/SHANK1/RAC1/EML2/RNH1/HAX1/FLII/PTGER4/TMSB15B/CAMSAP1/BMERB1/TWF1/TPM1/TWF2/WASH6P/ARHGEF10L/PFDN4/WASF3/AVIL/ARPC3/MTOR/WASHC5/PAK1/MTSS1/CCN2/DCTN1/CIT/ALMS1/MET/CAPG/DLG1/ACTG1/HDGFL3/HIP1R/COLGALT1/HSPA8/TMSB4X/NF2/MID1IP1/TMOD2/SPT…
BP (Biological Process)	GO:0045862	positive regulation of proteolysis	324	-0.558924	-1.51521	0.00257771	0.00257771	0.14481	3757	tags=29%, list=11%, signal=26%	PLGRKT/PDCD2/PERP/AKIRIN2/PRKN/FBXW7/PSMC3/OSBPL7/SH3RF1/PLK1/CTSD/SH3RF2/MDM2/CDC20/ATXN3/ROBO1/ARL6IP5/TRIB3/HSF1/FBXW8/PSEN1/VCP/RNF19B/PPM1F/PSMC5/MELTF/OGT/LYN/UACA/SENP1/SUMO2/MTCH1/PICALM/PSMC1/SIRT2/FIS1/CTSC/MAPK12/BCL2L13/SH3D19/DDA1/STUB1/REST/HERPUD1/CASC2/ARIH1/ENO1/BAG6/SART3/TAF1/IFI16/ANP32B/TMEM259/PTK2/ADAM9/NOP53/FAS/CCN2/BID/DVL1/PSMC4/HSPE1/SGTA/CYCS/SIRT1/NFE2L2/RNF19A/HIP1R…
BP (Biological Process)	GO:0007498	mesoderm development	106	-0.723074	-1.75117	0.00258131	0.00258131	0.14481	1951	tags=17%, list=6%, signal=16%	ITGA3/VEGFA/CITED2/BMPR1A/PRKAR1A/FOXC1/MEST/CTDNEP1/NF2/YAP1/RPL38/ARMC5/ZFPM2/EXT1/SMAD3/TXNRD1/EXOC4/FOXC2
MF (Molecular Function)	GO:0043395	heparan sulfate proteoglycan binding	15	-0.929499	-1.73428	0.00258244	0.00258244	0.14481	12	tags=13%, list=0%, signal=13%	PTPRS/SEMA5A
BP (Biological Process)	GO:0002883	regulation of hypersensitivity	9	0.931335	1.64668	0.00259844	0.00259844	0.145063	17	tags=11%, list=0%, signal=11%	ZP3
BP (Biological Process)	GO:1904238	pericyte cell differentiation	10	-0.955158	-1.68361	0.00260887	0.00260887	0.145063	6	tags=20%, list=0%, signal=20%	ACTA2/FOXC2
MF (Molecular Function)	GO:0008134	transcription factor binding	555	-0.520693	-1.47613	0.00266405	0.00266405	0.147493	4490	tags=32%, list=14%, signal=28%	TCF21/MED4/TAF6/MTA1/TFDP1/NOP58/TRERF1/STAT3/STK36/PSMD9/MED12L/SYVN1/BCL2/EGR2/ZFPM1/GSK3B/PURA/BCOR/CIITA/MED25/NOTCH2/CGGBP1/NCOA1/DMAP1/GTF2H1/SMARCA1/BAIAP2/LRIF1/TRIP12/ATF7/TAF7/LMO3/TAF13/CTCF/CAND1/PBXIP1/SMARCB1/CHCHD2/CTBP2/ANXA4/KAT2A/ATOH8/HDAC8/HSF1/TCF7L2/TP53/TFCP2/NFKBIA/SP1/E4F1/FLYWCH1/LDB1/CDK5RAP3/PSMC5/HSPB1/CBX3/TAF11/HDAC1/CTBP1/MAP3K10/NCOA7/APBB2/RORA/RELA/PSMC1/SIRT2/F…
BP (Biological Process)	GO:0009725	response to hormone	719	-0.493393	-1.42232	0.0026824	0.0026824	0.147493	3347	tags=24%, list=10%, signal=22%	PTPN1/ZNF592/NR1D2/LPIN3/PIP4K2C/NCK1/NCOA1/GTF2H1/NPC1/EIF2B4/BAIAP2/TRPV1/OXCT1/APRT/TAF7/LMO3/PIP4K2A/STC1/ATP2B1/GNAI1/ACVR1/CTSD/HSP90AA1/ZFP36L2/PLCB1/GRB10/TRIB3/IL4R/UFL1/HSF1/APPL1/CCND3/PIK3R2/SLC27A1/SORD/ADIPOR1/PCK2/PTGES3/XBP1/KBTBD2/GPI/SP1/INPPL1/PTPRE/GOT1/APPL2/URI1/CKB/FOSB/ADTRP/OGT/LTA4H/LYN/SAFB/LCAT/FBXO32/STAT2/INSR/CALM3/HDAC1/SMARCC1/CSF1/MYO5A/RELA/ESRRA/SOS2/FHL2/STAT5…
BP (Biological Process)	GO:0060322	head development	704	-0.495217	-1.42636	0.00268601	0.00268601	0.147493	3531	tags=22%, list=11%, signal=20%	EGR2/BOK/RBBP7/EGFR/GSK3B/PYGO2/CSF1R/SUDS3/MAP1S/UTP3/SHANK2/MAST1/IL11RA/SMARCA1/BAIAP2/RTN3/ATIC/OXCT1/PSMG1/NLGN2/AKIRIN2/RGS4/BRCA2/SNRPB/WNT2B/ATP2B1/CBS/COQ8B/PTPRS/KAT2A/PFKFB3/ROBO1/TRA2B/PLCB1/MTPN/BCAN/TP53/COX6B1/PEX13/ID1/ARHGAP35/NOTCH2NLA/GRIN2C/PSEN1/ZFHX2/BCL2L2/CEP290/CKB/SRR/LDB1/CDK5RAP3/RPGRIP1L/SEC16A/KIF27/CCDC14/UFC1/CALM3/CCNG1/SCYL2/HDAC1/SMG9/GDF7/RORA/ARL13B/SIRT2/FRS2…
BP (Biological Process)	GO:0030199	collagen fibril organization	58	-0.793063	-1.78148	0.00276091	0.00276091	0.150529	1169	tags=14%, list=4%, signal=13%	FOXC1/COLGALT1/CRTAP/NF1/ANXA2/EXT1/DDR2/FOXC2
BP (Biological Process)	GO:1903311	regulation of mRNA metabolic process	276	-0.583463	-1.55819	0.00278681	0.00278681	0.150529	3055	tags=32%, list=9%, signal=29%	ZC3H3/DAZAP1/MAGOH/PAIP1/TRAF3IP2/SAFB/MAPKAPK2/CWC22/PUM2/SYNCRIP/KHSRP/METTL14/YTHDF1/ZBTB7A/LEO1/PARN/PABPC4/REST/DND1/RBM8A/CDK9/SRSF7/CNOT1/CDK11B/TRA2A/TNRC6A/C1QBP/RNPS1/CSDC2/SRSF3/TAF15/NUP98/DDX5/YTHDF3/METTL3/HNRNPL/DHX36/TUT7/TARDBP/PRMT5/SON/SAP18/SRPK1/FXR1/DCPS/SRRM1/GIGYF2/PAF1/EIF4A3/PUM1/LARP1/HNRNPA0/CARHSP1/FUS/LARP7/SRSF6/RBM7/IGF2BP3/HSPA8/RBM39/PAPOLA/APEX1/THRAP3/VIRMA/SNR…
CC (Cellular Component)	GO:0005954	calcium- and calmodulin-dependent protein kinase complex	5	-0.977897	-1.57142	0.00279497	0.00279497	0.150529	28	tags=40%, list=0%, signal=40%	CAMK1G/CAMK2D
BP (Biological Process)	GO:0048872	homeostasis of number of cells	268	-0.588241	-1.56772	0.00279633	0.00279633	0.150529	3052	tags=23%, list=9%, signal=21%	GPI/ACVR2A/TRAF3IP2/LDB1/CDK5RAP3/LYN/CSF1/GPRASP2/SOS2/ADAR/STAT5B/ZBTB7A/PTBP3/IL7/SART3/MFHAS1/MIF/SOS1/FOXO3/SMAD5/NAPEPLD/VEGFA/THRA/SOD1/ERCC2/CAMLG/CITED2/FAS/GIGYF2/UBAP2L/ARMCX1/WDR48/SH2B3/NCAPG2/CARD9/SKIL/PRMT1/CHST3/ANXA1/HMGB2/RPS17/SLC25A5/MED1/SPNS2/CEBPG/NF1/KMT2A/RPS19/NLE1/ATP5IF1/HIPK2/HSPA9/RPS6/AXL/RPS24/RPS14/EXT1/SOX9/ACVR1B/KLF2/DOCK10
BP (Biological Process)	GO:0009448	gamma-aminobutyric acid metabolic process	7	-0.96541	-1.62807	0.00280561	0.00280561	0.150529	315	tags=57%, list=1%, signal=57%	ALDH5A1/SLC38A1/PHGDH/ALDH1A1
BP (Biological Process)	GO:0015824	proline transport	10	-0.95502	-1.68337	0.00280955	0.00280955	0.150529	163	tags=40%, list=0%, signal=40%	SLC6A20/SLC38A2/SLC7A5/SLC3A2
BP (Biological Process)	GO:0060485	mesenchyme development	250	-0.596464	-1.57861	0.00282841	0.00282841	0.150929	2621	tags=22%, list=8%, signal=20%	MCRIP1/ACVR1/MDM2/ROBO1/SPRY2/TCF7L2/ADIPOR1/POLR1B/FN1/BMPR2/HAS2/RADIL/FBXL17/EPB41L5/ACTA2/LRP6/PDCD4/SPRED3/PPP3R1/AKNA/TGFB1/RDH10/SEMA3A/TRIM62/TGFBR2/FGFR1/MTOR/DLG5/SEMA4C/PTK2/DDX5/CORO1C/CITED2/SEMA4G/SEMA3C/BMPR1A/FOXC1/IGF1/TRIM28/RTN4/HDAC2/YAP1/MYC/NOLC1/TCOF1/RPS7/ZFPM2/DDX17/BCL9L/EXT1/SMAD3/SOX9/EXOC4/SEMA5A/FOXC2
BP (Biological Process)	GO:0048608	reproductive structure development	240	-0.600385	-1.58263	0.00285714	0.00285714	0.15185	3024	tags=20%, list=9%, signal=19%	TBC1D20/ACVR2A/BCL2L2/NASP/INSR/GDF7/FRS2/STAT5B/EIF2S2/UBE3A/ATN1/GFRA1/RHOBTB3/RDH10/VEGFA/SOD1/MMP19/CITED2/DLG1/WDR48/FOXC1/SIRT1/ADAMTS1/CCND1/ATRX/MMP2/ANXA1/HMGB2/NIPBL/PSAP/TNC/ATM/YBX3/RAB13/SF1/HSPA5/CSDE1/ZFPM2/AXL/PKD1/NR2F2/UBB/FZD4/CHD7/CEBPB/SOX9/VGF/NUPR1/TAF4
BP (Biological Process)	GO:0010638	positive regulation of organelle organization	465	-0.526517	-1.47282	0.00288143	0.00288143	0.151886	2496	tags=21%, list=8%, signal=20%	SIRT2/SPIRE1/FIS1/RAC1/HAX1/PARN/NEK2/VDAC1/G3BP1/SEPTIN9/SLF1/PLD6/CAMKK2/TPM1/DKC1/ANAPC7/RUVBL2/FBXO7/CNOT1/NBN/CHCHD10/WRAP73/ARHGEF10L/SMC4/BNIP3/WASF3/AMBRA1/INO80B/DOC2A/SH3GLB1/OSBP/ANAPC5/CCT3/RALBP1/MTOR/CEP295/TERF2IP/DHX36/SMC5/PAK1/FYCO1/MTSS1/CCN2/DCTN1/BID/NMT1/MET/ATR/DLG1/DNMT1/CCT4/INO80E/NUP62/IGF1/NCAPG2/SSBP1/MAP3K4/HIP1R/ATRX/CCT8/MRE11/FEN1/NCAPD3/MSN/TRIM28/NF2/ANXA1/SLC25…
BP (Biological Process)	GO:0046649	lymphocyte activation	637	-0.500597	-1.43175	0.00288541	0.00288541	0.151886	3571	tags=18%, list=11%, signal=16%	SMARCB1/CD46/VCAM1/SH3RF1/PHF14/TCIRG1/KAT2A/ZFP36L2/ICAM1/IL4R/TP53/ITCH/CCND3/PIK3R2/FNIP1/CBFB/NLRC3/XBP1/PSEN1/CGAS/TRAF3IP2/DUSP22/LYN/MR1/LAMP1/SMARCD2/CD276/SMARCC1/RORA/SOS2/STAT5B/ZBTB7A/IL7/PTGER4/KLF6/BAG6/PNP/RIF1/TGFB1/EP300/FBXO7/NBN/MIF/SMARCD3/SOS1/SMARCA2/FOXO3/AMBRA1/TGFBR2/ARID2/MTOR/SOD1/ABL2/SMARCD1/DLG5/CCDC88B/METTL3/ARID1A/XRCC6/BID/STOML2/HDAC4/PREX1/GPS2/IMPDH2/TXLNA/SHL…
MF (Molecular Function)	GO:0019199	transmembrane receptor protein kinase activity	64	-0.772676	-1.76163	0.00289226	0.00289226	0.151886	2986	tags=23%, list=9%, signal=21%	ACVR2A/FGFR3/BMPR2/INSR/FGFRL1/TGFBR2/FGFR1/PDGFRL/MET/ERBB2/BMPR1A/AXL/DDR1/ACVR1B/DDR2
BP (Biological Process)	GO:0048332	mesoderm morphogenesis	63	-0.775427	-1.76189	0.00290434	0.00290434	0.151917	1258	tags=14%, list=4%, signal=14%	BMPR1A/PRKAR1A/FOXC1/NF2/ARMC5/SMAD3/TXNRD1/EXOC4/FOXC2
BP (Biological Process)	GO:0070252	actin-mediated cell contraction	89	-0.734718	-1.74871	0.00296322	0.00296322	0.152091	111	tags=16%, list=0%, signal=16%	EPB41L5/ACTA2/MYL6B/CACNB2/TPM1/ATP1A1/NEDD4L/ATP2A2/DLG1/GJC1/FGF13/ANK2/CAMK2D/LIMCH1
BP (Biological Process)	GO:1903803	L-glutamine import across plasma membrane	4	-0.984963	-1.53205	0.00297501	0.00297501	0.152091	414	tags=75%, list=1%, signal=74%	SLC1A5/SLC38A1/SLC38A2
BP (Biological Process)	GO:0019800	peptide cross-linking via chondroitin 4-sulfate glycosaminoglycan	4	-0.984446	-1.53125	0.00297501	0.00297501	0.152091	50	tags=50%, list=0%, signal=50%	DCN/EGFLAM
BP (Biological Process)	GO:0042060	wound healing	367	-0.545676	-1.49576	0.00297974	0.00297974	0.152091	3160	tags=20%, list=10%, signal=19%	SERPINE1/ARHGAP35/XBP1/CORO1B/HPS5/CHMP7/ADTRP/CDH3/HSPB1/LYN/CD9/C6orf89/ACTA2/DST/GNA13/TOR1A/PABPC4/CHMP4B/GNAS/CHMP2B/STXBP1/TPM1/FERMT3/MACF1/TGFB1/METAP1/VAV2/CSRP1/TGFBR2/GNAQ/FGF2/VEGFA/SCARB1/MTOR/ITGA5/MYL12A/PTK2/PAK1/ERBB2/ACTB/CHMP3/SH2B3/CHMP2A/NFE2L2/SRSF6/IGF1/ACTG1/ADIPOR2/TFPI/PLEC/ANXA1/YAP1/ELK3/GP1BA/CLIC1/AHNAK/SCRIB/PRKCA/NF1/CCN1/RHOA/ARFGEF1/ENTPD1/CD59/ANXA2/CD44/AXL/PLA…
BP (Biological Process)	GO:1904046	negative regulation of vascular endothelial growth factor production	3	-0.990199	-1.47164	0.00298211	0.00298211	0.152091	137	tags=67%, list=0%, signal=66%	MIR199A1/SARS1
BP (Biological Process)	GO:0072007	mesangial cell differentiation	6	-0.971957	-1.60658	0.00300601	0.00300601	0.152091	6	tags=33%, list=0%, signal=33%	ACTA2/FOXC2
BP (Biological Process)	GO:0072008	glomerular mesangial cell differentiation	6	-0.971957	-1.60658	0.00300601	0.00300601	0.152091	6	tags=33%, list=0%, signal=33%	ACTA2/FOXC2
BP (Biological Process)	GO:0032102	negative regulation of response to external stimulus	340	-0.550712	-1.50125	0.00301069	0.00301069	0.152091	3225	tags=16%, list=10%, signal=15%	ITCH/SERPINE1/TRAFD1/NLRC3/CORO1B/NPLOC4/ADTRP/LYN/STAT2/FEM1A/CD9/OTULIN/UFD1/RORA/ADAR/SIRT2/PARP1/TRAF3IP1/PTGER4/RYK/MFHAS1/TGFB1/IFI16/MIF/SEMA3A/TARBP2/FGF2/SOD1/C1QBP/SEMA4C/YTHDF3/METTL3/SEMA4G/SEMA3C/DVL1/GPS2/RIN3/SH2B3/IGF1/TFPI/GSTP1/NR1H2/CERS2/PCBP2/GP1BA/HLA-A/RPS19/HTRA1/ANXA2/PLAU/NT5E/SMAD3/ILRUN/NDFIP1/SEMA5A/FYN
BP (Biological Process)	GO:0007162	negative regulation of cell adhesion	242	-0.597897	-1.578	0.00301109	0.00301109	0.152091	2908	tags=19%, list=9%, signal=18%	IL4R/ITCH/SERPINE1/CBFB/DUSP22/ADTRP/PPM1F/MELTF/CD9/CD164/EPB41L5/MUC1/MAP2K5/AKNA/TGFB1/VEGFA/DLG5/PTK2/PODXL/METTL3/CORO1C/SIPA1/GTPBP4/DLG1/ERBB2/TNFRSF21/SH2B3/PRKAR1A/MMP2/NF2/ANXA1/WNK1/SCRIB/NF1/AP1AR/RHOA/PRNP/RDX/ATP5F1B/ADAM10/FXYD5/FZD4/CEBPB/MARCHF7/MAP4K4/NDFIP1/SEMA5A
BP (Biological Process)	GO:0045739	positive regulation of DNA repair	127	-0.691991	-1.71193	0.003039	0.003039	0.152917	2774	tags=29%, list=8%, signal=27%	SMARCD2/TIMELESS/INO80C/SMARCC1/ABRAXAS1/SPIRE1/PARP1/VPS72/SLF1/RIF1/RUVBL2/SPIDR/SMARCD3/SMARCA2/INO80B/ARID2/UBE2V2/SMARCD1/ARID1A/SHLD2/SMCHD1/FUS/SMARCC2/WDR48/ACTB/INO80E/MORF4L2/SIRT1/MEAF6/TRIM28/EP400/CEBPG/RPS3/MMS19/SLF2/MRNIP/EYA4
BP (Biological Process)	GO:0002683	negative regulation of immune system process	378	-0.542576	-1.49208	0.00309963	0.00309963	0.155062	3601	tags=17%, list=11%, signal=16%	FBXW7/CD46/TTLL12/DUSP1/PTPRS/PLCB1/IL4R/ITCH/APPL1/TRAFD1/CBFB/NLRC3/SARM1/FN1/NPLOC4/DUSP22/ADTRP/CUL4A/LYN/STAT2/UFD1/TRIM27/ADAR/PARP1/PTGER4/EZR/MFHAS1/TGFB1/FBXO7/IFI16/MIF/IL17D/C1QBP/DLG5/YTHDF3/TOB2/METTL3/GPS2/DLG1/ERBB2/TNFRSF21/RIN3/PRKAR1A/STAT6/NR1H2/LRRC14/ANXA1/TMBIM6/ATM/MYC/SCRIB/HLA-A/NF1/RPS19/PRNP/CD59/HSPA9/AXL/PDPK1/CD68/CEBPB/CUEDC2/SOX9/MARCHF7/NDFIP1/FYN
BP (Biological Process)	GO:0098773	skin epidermis development	102	-0.72197	-1.74055	0.00310505	0.00310505	0.155062	3027	tags=21%, list=9%, signal=19%	LSR/LDB1/CDH3/HDAC1/RELA/PUM2/NSUN2/NOM1/SOS1/UGCG/ERCC2/MET/PLEC/HDAC2/NF1/TMEM79/EXT1/SOX9/ACVR1B/FLG/HRNR
BP (Biological Process)	GO:1902950	regulation of dendritic spine maintenance	10	-0.954207	-1.68194	0.00321092	0.00321092	0.159745	511	tags=20%, list=2%, signal=20%	PRNP/FYN
MF (Molecular Function)	GO:0044325	transmembrane transporter binding	121	-0.698222	-1.7173	0.00322581	0.00322581	0.159885	2253	tags=18%, list=7%, signal=17%	VDAC1/HERPUD1/ANK3/USP10/NEDD4L/PACS1/ATP2A2/AP2M1/DLG1/PPP1R9B/CABP4/STX1A/CHERP/SLC8A1/YWHAE/YWHAZ/PRNP/PKD1/FGF13/ANK2/CAMK2D/FYN
BP (Biological Process)	GO:0055010	ventricular cardiac muscle tissue morphogenesis	37	-0.845384	-1.78167	0.00325172	0.00325172	0.160568	2110	tags=24%, list=6%, signal=23%	TPM1/TGFB1/HEG1/BMPR1A/FOXC1/MED1/ZFPM2/CHD7/FOXC2
BP (Biological Process)	GO:1904888	cranial skeletal system development	62	-0.776781	-1.76175	0.00326797	0.00326797	0.160771	1918	tags=19%, list=6%, signal=18%	RDH10/TGFBR2/NDST1/RIC1/EIF4A3/TFAP2A/NIPBL/MTHFD1L/EXT1/SMAD3/MMP16/FOXC2
BP (Biological Process)	GO:0042110	T cell activation	448	-0.527697	-1.47146	0.0033261	0.0033261	0.160932	3571	tags=19%, list=11%, signal=17%	SMARCB1/CD46/VCAM1/SH3RF1/TCIRG1/KAT2A/ZFP36L2/ICAM1/IL4R/TP53/ITCH/CCND3/PIK3R2/CBFB/NLRC3/XBP1/PSEN1/CGAS/TRAF3IP2/DUSP22/LYN/MR1/SMARCD2/CD276/SMARCC1/RORA/SOS2/STAT5B/IL7/PTGER4/PNP/SMARCD3/SOS1/SMARCA2/FOXO3/AMBRA1/TGFBR2/ARID2/MTOR/SOD1/ABL2/SMARCD1/DLG5/CCDC88B/METTL3/ARID1A/BID/STOML2/PREX1/DLG1/ERBB2/TNFRSF21/SMARCC2/ACTB/PRKAR1A/IGF1/STAT6/LGALS1/CTSL/RPL22/MSN/SLC7A1/ANXA1/EGR1/DROSHA/…
BP (Biological Process)	GO:0031347	regulation of defense response	596	-0.505749	-1.44091	0.00333333	0.00333333	0.160932	3491	tags=20%, list=11%, signal=18%	APOBEC3F/MATR3/PTPRS/CCDC92/PVR/HSP90AA1/UFL1/POLR3B/ITCH/APPL1/LSM14A/SERPINE1/MAP3K7/TRAFD1/NFKBIA/NLRC3/SARM1/CGAS/NPLOC4/TRAF3IP2/APPL2/CAMK2N1/OPTN/LYN/GPRC5B/STAT2/MAPKAPK2/OSMR/LAMP1/FEM1A/OTULIN/ZNFX1/UFD1/RORA/RELA/AREL1/ADAR/PUM2/BRD4/SIRT2/STAT5B/PARP1/POLR3D/CTSC/BIRC3/TRAF3IP1/PDCD4/SIGLEC16/POLR3F/PTGER4/DTX3L/AKNA/MFHAS1/TGFB1/EP300/IFI16/TRIM62/TRIM44/NAPEPLD/TARBP2/SOD1/C1QBP/YTH…
BP (Biological Process)	GO:0045766	positive regulation of angiogenesis	145	-0.67655	-1.69802	0.00333834	0.00333834	0.160932	2127	tags=14%, list=7%, signal=14%	RHOB/FUT1/TGFBR2/FGF2/VEGFA/ITGA5/ADAM12/AGGF1/JCAD/SIRT1/NFE2L2/PRKCA/TJP1/HK2/HIPK2/PDPK1/ANGPT4/JAK1/MTDH/SEMA5A/FOXC2
BP (Biological Process)	GO:1904018	positive regulation of vasculature development	145	-0.67655	-1.69802	0.00333834	0.00333834	0.160932	2127	tags=14%, list=7%, signal=14%	RHOB/FUT1/TGFBR2/FGF2/VEGFA/ITGA5/ADAM12/AGGF1/JCAD/SIRT1/NFE2L2/PRKCA/TJP1/HK2/HIPK2/PDPK1/ANGPT4/JAK1/MTDH/SEMA5A/FOXC2
CC (Cellular Component)	GO:0005766	primary lysosome	133	-0.684799	-1.70569	0.00334784	0.00334784	0.160932	3049	tags=25%, list=9%, signal=23%	PSEN1/VCP/LAMP1/TMEM30A/DNAJC13/LAMP2/CTSC/CAP1/TRAPPC1/RAB5C/PTGES2/CPNE3/FAF2/CMTM6/CD63/MGST1/LPCAT1/SNAP23/PA2G4/FTL/CCT8/ATP11B/HEBP2/PSAP/PSMD1/DDOST/ANXA2/ANXA11/CCT2/CD68/DYNC1H1/STX3/HRNR
CC (Cellular Component)	GO:0042582	azurophil granule	133	-0.684799	-1.70569	0.00334784	0.00334784	0.160932	3049	tags=25%, list=9%, signal=23%	PSEN1/VCP/LAMP1/TMEM30A/DNAJC13/LAMP2/CTSC/CAP1/TRAPPC1/RAB5C/PTGES2/CPNE3/FAF2/CMTM6/CD63/MGST1/LPCAT1/SNAP23/PA2G4/FTL/CCT8/ATP11B/HEBP2/PSAP/PSMD1/DDOST/ANXA2/ANXA11/CCT2/CD68/DYNC1H1/STX3/HRNR
BP (Biological Process)	GO:0097062	dendritic spine maintenance	18	-0.914564	-1.74913	0.00335637	0.00335637	0.160932	511	tags=22%, list=2%, signal=22%	ITGA3/PRNP/CTTN/FYN
BP (Biological Process)	GO:0001807	regulation of type IV hypersensitivity	3	0.987709	1.47896	0.00341915	0.00341915	0.16335	17	tags=33%, list=0%, signal=33%	ZP3
BP (Biological Process)	GO:0001707	mesoderm formation	61	-0.77974	-1.76558	0.00345517	0.00345517	0.164235	1258	tags=15%, list=4%, signal=14%	BMPR1A/PRKAR1A/FOXC1/NF2/ARMC5/SMAD3/TXNRD1/EXOC4/FOXC2
BP (Biological Process)	GO:2001022	positive regulation of response to DNA damage stimulus	164	-0.660696	-1.67994	0.00346249	0.00346249	0.164235	2774	tags=27%, list=8%, signal=25%	SMARCD2/TIMELESS/INO80C/SMARCC1/ABRAXAS1/SPIRE1/PARP1/VPS72/SLF1/RIF1/RUVBL2/SPIDR/SMARCD3/SMARCA2/INO80B/ARID2/UBE2V2/SMARCD1/DDX5/ARID1A/FXR1/ATR/SHLD2/SMCHD1/FUS/SMARCC2/WDR48/ACTB/INO80E/MORF4L2/SIRT1/MEAF6/SKIL/TRIM28/ATM/MYC/EP400/CEBPG/RPL26/RPS3/MMS19/SLF2/MRNIP/NSMCE1/EYA4
MF (Molecular Function)	GO:0003743	translation initiation factor activity	51	-0.807435	-1.78915	0.00348688	0.00348688	0.164493	4147	tags=55%, list=13%, signal=48%	MCTS1/EIF3J/EIF2B4/EIF3B/EIF4H/DHX29/EIF2S1/EIF1AX/EIF3D/EIF2S2/MTIF2/EIF2B1/EIF2D/EIF3K/EIF4G3/EIF2S3/EIF3M/EIF3F/EIF3E/EIF3G/EIF4A2/EIF4G2/EIF1/EIF4A1/EIF3H/EIF3A/EIF4B/EIF3C
BP (Biological Process)	GO:0006414	translational elongation	56	-0.789839	-1.76728	0.0035023	0.0035023	0.164493	1369	tags=23%, list=4%, signal=22%	EEF1B2/EIF4A3/RPLP2/DROSHA/RACK1/EEF1D/EEF1G/AARS1/EEF1A1/EEF2/RPLP1/SARS1/TUFM
MF (Molecular Function)	GO:0051287	NAD binding	50	-0.807024	-1.7804	0.00350748	0.00350748	0.164493	3477	tags=40%, list=11%, signal=36%	ME3/CTBP2/ALDH1B1/SORD/GAPDHS/CTBP1/NDUFV1/SIRT2/PARP1/GLYR1/UGDH/GAPDH/GRHPR/SIRT1/IDH3B/NUDT6/LDHB/HADHA/PHGDH/ALDH1A1
BP (Biological Process)	GO:0061436	establishment of skin barrier	24	-0.889115	-1.77354	0.00352526	0.00352526	0.164493	1319	tags=21%, list=4%, signal=20%	MET/PLEC/TMEM79/FLG/HRNR
BP (Biological Process)	GO:0050865	regulation of cell activation	532	-0.516813	-1.46099	0.00353107	0.00353107	0.164493	2822	tags=14%, list=9%, signal=13%	LYN/LAMP1/SMARCD2/CD276/CD9/SMARCC1/RORA/ACTA2/SOS2/STAT5B/CTSC/STX4/IL7/STXBP1/PNP/MFHAS1/RIF1/TGFB1/FBXO7/MIF/SMARCD3/SOS1/SMARCA2/FOXO3/AMBRA1/TGFBR2/ARID2/GNAQ/SOD1/ABL2/SMARCD1/DLG5/CCDC88B/METTL3/ADORA2B/ARID1A/CCN2/XRCC6/BID/SPHK2/SHLD2/DLG1/ERBB2/TNFRSF21/SMARCC2/ACTB/SH2B3/PRKAR1A/IGF1/STAT6/LGALS1/SLC7A1/ANXA1/GP1BA/ATM/DROSHA/SCRIB/HLA-A/PRKCA/RHOA/HSPD1/PRNP/SUPT6H/AP3D1/AXL/PDPK1/NSD…
BP (Biological Process)	GO:0045727	positive regulation of translation	129	-0.684547	-1.69753	0.00354251	0.00354251	0.164493	2625	tags=38%, list=8%, signal=35%	CPEB3/DHX29/USP16/GUF1/PAIP1/EIF3D/NAT10/CTIF/SYNCRIP/METTL14/YTHDF1/RPUSD4/MIF4GD/EIF5A/TARBP2/MTOR/C1QBP/YTHDF3/METTL3/HNRNPL/DHX36/CNBP/METTL8/FXR1/EIF4A3/UPF3B/LARP1/ERBB2/RPS6KB2/MRPS27/UHMK1/EIF3E/YBX3/UQCC2/RHOA/VIM/YBX1/UPF3A/CSDE1/SAMD4A/RPL5/RPS4X/NPM1/RPL26/EEF2/EIF3C/NIBAN1/PABPC1/JMJD4
MF (Molecular Function)	GO:1903763	gap junction channel activity involved in cell communication by electrical coupling	4	-0.981971	-1.5274	0.00357001	0.00357001	0.16519	111	tags=50%, list=0%, signal=50%	GJB6/GJC1
BP (Biological Process)	GO:0051347	positive regulation of transferase activity	448	-0.526079	-1.46695	0.00361533	0.00361533	0.166353	3355	tags=23%, list=10%, signal=21%	CDC20/HSP90AA1/ROBO1/MAP2K3/TRIB3/CCND3/SLC27A1/MAP3K7/SKP1/PILRB/PTGES3/PSEN1/STRADB/CCNY/FGFR3/ERN2/LYN/GPRC5B/VAC14/HSP90AB1/INSR/SERINC1/CALM3/MAP3K10/CSF1/SPDYE8/MARK2/ERN1/ALS2/MAP2K5/PARN/RAP1A/NEK2/STUB1/TPD52L1/SESN2/RYK/CAMKK2/DKC1/TGFB1/NBN/VAV2/MIF/TAB2/AMBRA1/POLG2/TGFBR2/TAOK3/FGFR1/SYAP1/FGF2/VEGFA/MTOR/PTK2/ADAM9/ATP2B4/CDC25B/ZNF622/CDC14B/DAZAP2/PAK1/OSBPL8/XRCC6/MET/DLG1/ERBB2/…
BP (Biological Process)	GO:0021650	vestibulocochlear nerve formation	3	0.987504	1.47865	0.00362027	0.00362027	0.166353	129	tags=33%, list=0%, signal=33%	ATP8B1
BP (Biological Process)	GO:0061138	morphogenesis of a branching epithelium	155	-0.663863	-1.67631	0.003663	0.003663	0.167734	2723	tags=19%, list=8%, signal=18%	TIMELESS/CSF1/GDF7/FRS2/GNA13/PPP3R1/CTSZ/RDH10/TGFBR2/FGF2/VEGFA/DLG5/CELSR1/PAK1/SEMA3C/MET/DLG1/CLIC4/TMED2/MED1/YAP1/MYC/TGM2/PKD1/LRP5/EXT1/PHB2/SOX9/DDR1/FOXC2
BP (Biological Process)	GO:0048598	embryonic morphogenesis	515	-0.516146	-1.45575	0.00368376	0.00368376	0.167985	3515	tags=20%, list=11%, signal=18%	DUSP1/WNT2B/EXT2/ACVR1/GNA12/KAT2A/ATOH8/LMBR1/SPRY2/TP53/TPRN/ARHGAP35/GPI/PSEN1/FN1/ACVR2A/CEP290/LDB1/BMPR2/RPGRIP1L/HDAC1/GDF7/ARL13B/EPB41L5/FRS2/HOXB9/DEAF1/MAP2K5/C2orf49/LEO1/AHI1/TGFB1/KIF20B/CCDC39/ITGA3/SOS1/RDH10/UGDH/MIB1/TGFBR2/NDST1/FGF2/ITGA5/SOD1/SEMA4C/BRD2/COL6A1/CELSR1/CITED2/BPNT2/DVL1/PAF1/EIF4A3/DLG1/BMPR1A/DLD/PRKAR1A/FOXC1/DNAJB6/DVL2/MAP2K1/HS2ST1/DUSP5/MMP2/TFAP2A/TRIM2…
MF (Molecular Function)	GO:0004725	protein tyrosine phosphatase activity	82	-0.736177	-1.73452	0.00369653	0.00369653	0.167985	1893	tags=15%, list=6%, signal=14%	PGP/PTK2/CDC25B/DUSP6/CDC14B/ACP4/PTPRF/DUSP28/TIMM50/DUSP5/PTP4A2/EYA4
BP (Biological Process)	GO:1904062	regulation of monoatomic cation transmembrane transport	282	-0.575301	-1.54004	0.00370656	0.00370656	0.167985	1308	tags=11%, list=4%, signal=10%	CACNB2/VDAC1/KCNIP4/PPP3R1/ANK3/NEDD4L/CD63/ATP2B4/SPHK2/DLG1/CABP4/SLC8A1/TMSB4X/WNK1/TMBIM6/AHNAK/YWHAE/ATP1B3/VMP1/PRNP/KCNG1/PDPK1/FXYD5/CHD7/PHB2/ANTKMT/FGF13/ANK2/CAMK2D/FYN
BP (Biological Process)	GO:0018205	peptidyl-lysine modification	357	-0.544506	-1.48905	0.00373916	0.00373916	0.168883	4617	tags=33%, list=14%, signal=29%	SENP5/PML/ZBED1/PIAS3/TAF6/KAT6B/LOXL3/NSMCE4A/TOPORS/YEATS4/EGR2/NSMCE2/BCOR/EEF1AKMT3/PYGO2/PWWP2B/PLOD1/PAXIP1/DOHH/DMAP1/SENP7/TAF7/GNL3L/POLE3/MBTD1/PBXIP1/SMARCB1/BRCA2/CBX4/MDM2/EPC2/KAT2A/DEK/NFYA/HDAC10/MAP3K7/BOD1/CXXC1/LDB1/P3H4/OGT/DIP2A/SENP1/SUMO2/KAT14/TAF2/CTBP1/TRIM27/RELA/MUC1/SIRT2/KMT5A/VPS72/GLYR1/HDAC7/HAT1/PHF20L1/SETD1B/SLF1/HINT2/BAG6/NOC2L/RIF1/EP300/RUVBL2/SET/ENY2/DOT1…
BP (Biological Process)	GO:0071375	cellular response to peptide hormone stimulus	257	-0.58859	-1.56101	0.00377181	0.00377181	0.169148	4021	tags=28%, list=12%, signal=24%	PTPN1/ZNF592/LPIN3/PIP4K2C/NCK1/NCOA1/BAIAP2/APRT/PIP4K2A/ATP2B1/CTSD/PLCB1/GRB10/TRIB3/HSF1/APPL1/CCND3/PIK3R2/SLC27A1/ADIPOR1/PCK2/XBP1/SP1/PTPRE/GOT1/APPL2/OGT/LYN/INSR/SMARCC1/MYO5A/RELA/ESRRA/SOS2/STAT5B/PARP1/YWHAG/SOS1/ZNF106/SLC30A10/LPIN1/SYAP1/PTK2/SLC29A2/GNAI2/OSBPL8/NR4A1/RAB31/SIRT1/NFE2L2/STAT6/NUCKS1/IRS1/HDAC9/APEX1/GPT/RAB13/MAP1B/RHOQ/SRSF5/CDK4/AHCYL1/PXN/PDPK1/IGF2/ERFE/AKT2/…
BP (Biological Process)	GO:0110096	cellular response to aldehyde	15	-0.92201	-1.72031	0.00377433	0.00377433	0.169148	8	tags=20%, list=0%, signal=20%	RDH11/ACE/ALDH1A1
BP (Biological Process)	GO:0048339	paraxial mesoderm development	14	-0.933074	-1.72722	0.00378335	0.00378335	0.169148	1258	tags=43%, list=4%, signal=41%	BMPR1A/FOXC1/YAP1/SMAD3/EXOC4/FOXC2
BP (Biological Process)	GO:0072657	protein localization to membrane	525	-0.51298	-1.44832	0.00382816	0.00382816	0.170575	3347	tags=23%, list=10%, signal=21%	HSP90AA1/ARL6IP5/PTPN9/ZFAND2B/EMC10/APPL1/RILPL2/PIK3R2/RAB40B/GRIN2C/MMGT1/MTX1/ATP6AP1/OGT/OPTN/PACS2/SEC16A/KIF13A/CALM3/RAB6A/ICMT/SYNGAP1/ZDHHC24/MYO5A/TOMM7/LYPLA1/PICALM/GET4/ARL13B/RAB3IP/TM9SF4/FIS1/LRP6/ZDHHC2/GDI1/STX4/CACNB2/RAP1A/CHMP4B/ATG3/NSF/KCNIP4/STXBP1/EMC3/BAG6/ROMO1/EZR/MACF1/TMEM59/ARL3/TGFB1/ANK3/ITGA3/SYNE3/SEC63/SSNA1/VTI1B/SH3GLB1/SH3PXD2B/RABEP1/HSPA4/ATP2B4/CAMLG/HGS…
CC (Cellular Component)	GO:0030139	endocytic vesicle	300	-0.56451	-1.51901	0.00384261	0.00384261	0.170644	3475	tags=25%, list=11%, signal=22%	HBEGF/TCIRG1/MDM2/TAP1/HSP90AA1/TGOLN2/RIN1/APPL1/RAB35/AP2B1/ATP6V0E2/APPL2/RAB11FIP5/LYN/LAMP1/CD9/RAB5A/SCGB3A2/PICALM/LAMP2/CD2AP/STX4/APOB/AP2A2/GAPVD1/TAP2/STXBP1/STAM2/SNX3/SCARB2/AP2A1/AMBRA1/CLCN3/CLTB/SCARB1/MTOR/RABEP1/HGS/SNAP23/MTSS1/FLNB/ZYX/ZDHHC5/RAB31/AP2M1/RIN3/RAB7A/DVL2/ACTG1/CACNG8/PDIA3/TRIM14/CLTA/CTSL/RAB13/HLA-A/HEATR5A/VIM/KIF5B/HSP90B1/UBA52/RPS27A/FMNL1/GOLIM4/CTTN/HYO…
BP (Biological Process)	GO:0060415	muscle tissue morphogenesis	53	-0.793619	-1.76495	0.00386812	0.00386812	0.171202	2110	tags=17%, list=6%, signal=16%	TPM1/TGFB1/HEG1/BMPR1A/FOXC1/MED1/ZFPM2/CHD7/FOXC2
BP (Biological Process)	GO:0044060	regulation of endocrine process	28	0.804333	1.72623	0.00391833	0.00391833	0.172677	271	tags=7%, list=1%, signal=7%	CRY2/GHRL
BP (Biological Process)	GO:0006873	intracellular monoatomic ion homeostasis	427	-0.532245	-1.47738	0.00393701	0.00393701	0.172677	4402	tags=24%, list=13%, signal=21%	DIAPH1/SLC41A1/CAV2/ATP6V0C/BCAP31/P2RX7/STIM1/BCL2/ATP6V1F/MICU1/BOK/HVCN1/C19orf12/GRINA/JPH4/TRPV1/ATP6V1G1/CCDC47/RNASEK/SLC1A3/SLC30A1/GSTO1/SLC39A13/STC1/ATP2B1/TCIRG1/PLCB1/ATP6V1A/SLC8B1/KCNMA1/PSEN1/RASA3/ATP6AP1/ATP6V0E2/CKB/VAPB/LYN/AFG3L2/PACS2/CALM3/ATP13A2/ATP4B/SLC9A3/DMXL1/P2RY2/TM9SF4/TPCN1/FIS1/CACNB2/STC2/IMMT/DMPK/UBE3A/PLCE1/HERPUD1/SLC4A11/TPT1/ATP1A1/BNIP3/SLC30A10/CLCN3/FG…
BP (Biological Process)	GO:0048812	neuron projection morphogenesis	543	-0.512443	-1.44971	0.00395257	0.00395257	0.172677	4487	tags=24%, list=14%, signal=21%	MYOT/CFL1/WASL/VAX1/BRSK1/ITGA1/NBL1/SPAG9/NTNG2/PTCH1/BCL2/RIMS2/EGR2/TPBG/GSK3B/EFNB2/LYPLA2/CSF1R/MAP1S/NOTCH2/CDKL5/PGRMC1/DBNL/TIAM1/BDNF/BAIAP2/UNC13A/B4GALT6/FLRT2/DICER1/PRKN/NLGN1/ULK1/ANKRD27/PTPRS/ZDHHC17/HSP90AA1/ROBO1/TIAM2/FBXW8/ID1/ARHGAP35/SARM1/PSEN1/FN1/BMPR2/AFG3L2/UCHL1/SHTN1/HSP90AB1/DIP2A/CHODL/SYNGAP1/GDF7/CAPRIN2/PICALM/PTPRM/ROBO3/MARK2/TMEM108/YTHDF1/SHANK1/ALS2/RAC1/RPS…
BP (Biological Process)	GO:0001704	formation of primary germ layer	108	-0.706052	-1.71311	0.00395869	0.00395869	0.172677	1697	tags=24%, list=5%, signal=23%	DUSP1/EXT2/ACVR1/ATOH8/GPI/FN1/BMPR2/EPB41L5/LEO1/ITGA3/ITGA5/COL6A1/PAF1/BMPR1A/PRKAR1A/FOXC1/MAP2K1/DUSP5/MMP2/NF2/ARMC5/ITGB5/SMAD3/TXNRD1/EXOC4/FOXC2
BP (Biological Process)	GO:1905232	cellular response to L-glutamate	4	-0.981636	-1.52688	0.00396668	0.00396668	0.172677	4	tags=50%, list=0%, signal=50%	BAIAP2/FYN
BP (Biological Process)	GO:0002864	regulation of acute inflammatory response to antigenic stimulus	12	0.904355	1.68222	0.00400882	0.00400882	0.173816	17	tags=8%, list=0%, signal=8%	ZP3
BP (Biological Process)	GO:0019058	viral life cycle	279	-0.574481	-1.53578	0.00402913	0.00402913	0.173816	4656	tags=35%, list=14%, signal=31%	APOBEC3D/CLEC5A/GBP7/PIKFYVE/ZBED1/BSG/UVRAG/CAV2/ZNF639/BCL2/CHMP4A/EGFR/RAB1B/EFNB2/USP6NL/CIITA/DDX6/NPC1/RNASEK/PRKN/SMARCB1/CD46/APOBEC3F/TSG101/CTBP2/DDB1/VPS4B/PVR/DEK/ICAM1/P4HB/PKN2/ITCH/DDX56/TBC1D20/VCP/CHMP7/VTA1/VAPB/HSP90AB1/LAMP1/INSR/NMT2/CTBP1/ZNFX1/ADAR/LY6E/TPCN1/XPR1/CHMP4B/CHMP2B/IFITM3/FAM111A/ILF3/SNX3/SCARB2/IFI16/TRIM62/TARBP2/PPID/PC/SCARB1/ITGA5/SLC20A2/VPS28/EIF2AK2/SR…
BP (Biological Process)	GO:0050812	regulation of acyl-CoA biosynthetic process	4	0.976605	1.51683	0.00403226	0.00403226	0.173816	37	tags=25%, list=0%, signal=25%	PDK1
BP (Biological Process)	GO:1901216	positive regulation of neuron death	76	-0.746367	-1.73942	0.00408308	0.00408308	0.174679	1311	tags=20%, list=4%, signal=19%	KMO/MCL1/UBE2M/DDIT4/TFAP2A/EGR1/ATM/NF1/RHOA/PRNP/DDIT3/ATF4/NUPR1/DDR2/FYN
BP (Biological Process)	GO:0007600	sensory perception	549	-0.512882	-1.45176	0.00408911	0.00408911	0.174679	1446	tags=6%, list=4%, signal=6%	ROM1/ABCC6/SOD1/BTBD9/PCDH15/EYS/MIP/ABLIM1/CEP250/RABGGTB/CABP4/CALHM1/CCDC50/GSDME/TFAP2A/CRYBG3/NIPBL/SPNS2/BBS1/BEST1/RPL38/TRPA1/MYO6/DDIT3/FZD4/CHD7/NDUFB9/OTOA/GPR179/PPEF2/GJC1/WDR36/FYN/EYA4
CC (Cellular Component)	GO:0048471	perinuclear region of cytoplasm	645	-0.493372	-1.41297	0.00409724	0.00409724	0.174679	3696	tags=26%, list=11%, signal=24%	SLC1A3/DICER1/PRKN/BUD23/FBXW7/RHPN2/OSBPL7/SLC39A13/SH3RF1/FIGNL1/ZFYVE1/EIF4H/EXOC3/ANXA4/SLC5A3/MAPK8IP3/CDC20/HSP90AA1/TSPAN1/MTPN/PKN2/HSF1/MOB4/FBXW8/PATJ/RASGRP3/OPN1SW/RAB40B/NDRG1/NLRC3/KLHL7/ASPSCR1/CORO1B/PSEN1/CLINT1/VCP/SNAP47/PDE4C/PPM1F/OPTN/LYN/COPS3/SHTN1/HSP90AB1/LAMP1/SEC16A/BAG5/CHODL/CCNG1/CSF1/ANKRD13C/PICALM/CTIF/S100A16/PI4KB/PTPRM/PUM2/S100A13/ITM2C/SIRT2/RAB3IP/SPIRE1/CD…
BP (Biological Process)	GO:0051091	positive regulation of DNA-binding transcription factor activity	229	-0.601211	-1.57873	0.00413486	0.00413486	0.174679	2636	tags=17%, list=8%, signal=16%	TRIM27/RELA/LRP6/RPS6KA5/ZBTB7A/EP300/TAF1/TRIM62/BUD31/VEGFA/TERF2IP/TRIM13/RNF220/EIF2AK2/PPRC1/HDAC4/IKBKG/PRDX3/UBE2V1/DVL2/CARD9/TRIM14/TRIM25/FOSL1/RNF31/CEBPG/ADGRF1/HIPK2/APP/LRP5/NPM1/DDIT3/RPS3/FZD4/SMAD3/PHB2/PPIA/MTDH/RIPK2/DDR2
BP (Biological Process)	GO:0030029	actin filament-based process	715	-0.486886	-1.40317	0.00415884	0.00415884	0.174679	3743	tags=22%, list=11%, signal=20%	FMNL2/DPYSL3/PFN1/KCND3/SVIL/FMN1/ARHGEF11/PRKN/RGS4/DSG2/RHPN2/OOEP/STC1/PIP5K1A/CAPZA2/ANKRD23/ATXN3/ARHGAP28/WASHC2C/MTPN/CSRP2/AKAP11/PIK3R2/BRK1/FNBP1L/ID1/ARHGAP35/AMOTL1/CORO1B/TBCK/INPPL1/DIAPH2/PPM1F/SIGLEC15/SPECC1/FGD6/SHTN1/ESPN/ARHGEF2/TRIM27/NISCH/MYO5A/PARVB/EPB41L5/ACTA2/TMSB10/ELMO2/MYL6B/CDC42BPA/SPIRE1/SHANK1/RAC1/RNH1/CAP1/CD2AP/HAX1/CACNB2/DAAM1/MYO5B/FLII/PTGER4/TMSB15B/TWF1…
BP (Biological Process)	GO:0010594	regulation of endothelial cell migration	151	-0.660226	-1.66457	0.00416458	0.00416458	0.174679	2545	tags=28%, list=8%, signal=26%	FBXW7/STC1/DNAJA4/ATOH8/MAP2K3/EMC10/GPI/SP1/BMPR2/HSPB1/PTPRM/RAC1/ZNF580/MAP2K5/HDAC7/RHOB/TGFB1/FUT1/FGFR1/FGF2/VEGFA/SCARB1/PTK2/ATP2B4/MET/JCAD/ATP5F1A/SIRT1/NFE2L2/TMSB4X/HDAC9/ANXA1/PRKCA/NF1/RHOA/ATP5F1B/PDPK1/NR2F2/ANGPT4/ADGRB1/SEMA5A/FOXC2
BP (Biological Process)	GO:0010632	regulation of epithelial cell migration	205	-0.615257	-1.60031	0.00417335	0.00417335	0.174679	3524	tags=29%, list=11%, signal=26%	STC1/DNAJA4/HBEGF/ATOH8/MAPRE2/MAP2K3/EMC10/ADIPOR1/GPI/SP1/CAPN7/BMPR2/PPM1F/HSPB1/HAS2/EPB41L5/PTPRM/RAC1/ZNF580/MAP2K5/HDAC7/RHOB/MACF1/TGFB1/FUT1/ITGA3/TGFBR2/IQSEC1/FGFR1/DOCK1/FGF2/VEGFA/SCARB1/MTOR/PTK2/ADAM9/ATP2B4/CORO1C/JUN/MET/JCAD/ATP5F1A/SIRT1/NFE2L2/TMSB4X/HDAC9/ANXA1/RTN4/PRKCA/NF1/RHOA/ATP5F1B/PDPK1/NR2F2/ANGPT4/ADGRB1/SOX9/MAP4K4/SEMA5A/FOXC2
BP (Biological Process)	GO:0009913	epidermal cell differentiation	148	-0.664285	-1.67108	0.00417362	0.00417362	0.174679	1930	tags=18%, list=6%, signal=17%	UGCG/FGF2/SOD1/ERCC2/ADAM9/SLC4A7/FLNB/FOXC1/PAFAH1B1/CLIC4/SRSF6/KRT80/MAP2K1/PLEC/GSDME/NME2/ANXA1/HDAC2/MED1/YAP1/SCRIB/TMEM79/MYO6/FOSL2/FLG/HRNR
MF (Molecular Function)	GO:0004715	non-membrane spanning protein tyrosine kinase activity	41	-0.823025	-1.75898	0.0041841	0.0041841	0.174679	1682	tags=20%, list=5%, signal=19%	MATK/ABL2/PTK2/EIF2AK2/BAZ1B/JAK1/RIPK2/FYN
BP (Biological Process)	GO:0050798	activated T cell proliferation	39	-0.834128	-1.77056	0.00419447	0.00419447	0.174679	1171	tags=18%, list=4%, signal=17%	PRKAR1A/IGF1/SCRIB/PRNP/IGF2/RPS3/FYN
BP (Biological Process)	GO:0048701	embryonic cranial skeleton morphogenesis	40	-0.82886	-1.76368	0.00419767	0.00419767	0.174679	1918	tags=25%, list=6%, signal=24%	RDH10/TGFBR2/NDST1/EIF4A3/TFAP2A/NIPBL/MTHFD1L/SMAD3/MMP16/FOXC2
BP (Biological Process)	GO:0106027	neuron projection organization	79	-0.737141	-1.72852	0.00423131	0.00423131	0.174679	2770	tags=22%, list=8%, signal=20%	DIP2A/INSR/CAPRIN2/SHANK1/UBE3A/ITGA3/CAPRIN1/DHX36/DCTN1/DVL1/PAFAH1B1/PRNP/CTTN/APP/TANC2/DOCK10/FYN
BP (Biological Process)	GO:0009612	response to mechanical stimulus	178	-0.638664	-1.63779	0.00423522	0.00423522	0.174679	1901	tags=13%, list=6%, signal=13%	BNIP3/TGFBR2/FGF2/PTK2/ATAT1/CITED2/JUN/FAS/ACTG1/PLEC/BAG3/MMP2/SLC8A1/FOSL1/MAP1B/RHOA/CHEK1/TRPA1/PKD1/MEIS2/SLC38A2/SOX9/DDR2/FYN
BP (Biological Process)	GO:0032880	regulation of protein localization	766	-0.476717	-1.37913	0.00425136	0.00425136	0.174679	3525	tags=22%, list=11%, signal=20%	OOEP/TXN/CCNE2/GNAI1/TSG101/PLK1/TCIRG1/KCNN4/CTSD/SLC5A3/HSP90AA1/PLCB1/ORAI1/PTPN9/UFL1/TCF7L2/APPL1/RFX3/PIK3R2/SLC8B1/C2CD2L/PCK2/KCNJ11/DNAJC1/PSEN1/VCP/CDK16/UNC13B/CEP290/CDK5RAP3/ADTRP/PPM1F/OGT/RAB11FIP5/HSP90AB1/TMEM30A/SLC16A1/ATP13A2/EMD/TOMM7/LYPLA1/PICALM/EPB41L5/AAK1/TM9SF4/FIS1/PARP1/ZDHHC2/CD2AP/GDI1/STX4/HAX1/CHRM3/TOR1A/RAP1A/REST/SESN2/GAPVD1/MEAK7/NMD3/DTX3L/RAN/PLEKHM2/EZR/D…
CC (Cellular Component)	GO:0019866	organelle inner membrane	505	-0.513114	-1.44533	0.00426076	0.00426076	0.174679	4096	tags=30%, list=13%, signal=27%	SLC25A39/NDUFA1/MRPS18B/CIBAR1/PTPN1/MICOS13/ACAD9/TMEM14C/TOR1AIP1/GRPEL2/CHCHD6/SFXN2/NDUFAF2/NOA1/MRPL44/MRPS34/MRPS10/MRPL24/COX5A/UQCRC1/MATR3/COQ8B/ATP5F1E/DELE1/TRA2B/SLC25A1/COX7C/MRPL4/NDUFA4/GUF1/COX6B1/SLC8B1/DPY19L2/SLC27A1/COQ7/PSEN1/APOOL/MRPL21/MTX1/COX8A/MRPL48/ATP5ME/SHMT2/SLC25A37/SLC25A11/LYN/AFG3L2/MTG1/UQCRC2/MTG2/MRPS15/MRPL20/CBX3/COX6C/GRPEL1/EMD/NME4/MRPS26/MRPL28/NDUFV1/…
BP (Biological Process)	GO:0002831	regulation of response to biotic stimulus	389	-0.534418	-1.47154	0.00427539	0.00427539	0.174679	3574	tags=23%, list=11%, signal=21%	PSPC1/TTLL12/APOBEC3F/MATR3/PTPRS/CCDC92/PVR/HSP90AA1/POLR3B/ITCH/APPL1/LSM14A/MAP3K7/TRAFD1/NFKBIA/NLRC3/SARM1/CGAS/NPLOC4/TRAF3IP2/APPL2/OPTN/LYN/MR1/STAT2/MAPKAPK2/LAMP1/OTULIN/ZNFX1/UFD1/RELA/ADAR/PUM2/SIRT2/STAT5B/PARP1/POLR3D/BIRC3/TRAF3IP1/SIGLEC16/POLR3F/DTX3L/MFHAS1/TGFB1/EP300/IFI16/MIF/TRIM62/TRIM44/TARBP2/C1QBP/YTHDF3/METTL3/PAK1/NOP53/XRCC6/UBE2K/ZDHHC5/GPS2/PUM1/NFE2L2/POLR3G/PQBP1/…
BP (Biological Process)	GO:0048568	embryonic organ development	380	-0.535127	-1.47182	0.00427666	0.00427666	0.174679	1957	tags=14%, list=6%, signal=13%	CCDC39/RDH10/MIB1/TGFBR2/NDST1/ARID2/VEGFA/SOD1/CITED2/TEAD1/DVL1/EIF4A3/DLG1/BMPR1A/WDR48/POLE/SH2B3/FOXC1/DNAJB6/PPP1R13L/DVL2/MAP2K1/BPTF/TEAD3/TFAP2A/TRIM28/KRT8/TMED2/NIPBL/MED1/YAP1/MTHFD1L/SCRIB/PCGF2/KMT2A/CCN1/RPL38/ZFPM2/HIPK2/MYO6/PKD1/IGF2/NR2F2/CHD7/SYF2/SMAD3/CEBPB/ATF4/SOX9/MMP16/BIRC6/FOXC2
BP (Biological Process)	GO:0030003	intracellular monoatomic cation homeostasis	419	-0.529243	-1.46716	0.0043802	0.0043802	0.178358	4402	tags=23%, list=13%, signal=21%	DIAPH1/SLC41A1/CAV2/ATP6V0C/BCAP31/P2RX7/STIM1/BCL2/ATP6V1F/MICU1/BOK/HVCN1/C19orf12/GRINA/JPH4/TRPV1/ATP6V1G1/CCDC47/RNASEK/SLC1A3/SLC30A1/GSTO1/SLC39A13/STC1/ATP2B1/TCIRG1/PLCB1/ATP6V1A/SLC8B1/KCNMA1/PSEN1/RASA3/ATP6AP1/ATP6V0E2/VAPB/LYN/AFG3L2/PACS2/CALM3/ATP13A2/ATP4B/SLC9A3/DMXL1/TM9SF4/TPCN1/FIS1/CACNB2/STC2/IMMT/DMPK/UBE3A/PLCE1/HERPUD1/SLC4A11/TPT1/ATP1A1/BNIP3/SLC30A10/CLCN3/FGF2/DMXL2/S…
BP (Biological Process)	GO:0002220	innate immune response activating cell surface receptor signaling pathway	58	-0.781148	-1.75471	0.00441745	0.00441745	0.178461	385	tags=21%, list=1%, signal=20%	APPL1/MAP3K7/NFKBIA/APPL2/LYN/MFHAS1/EP300/PAK1/CREBBP/PJA2/RIPK2/FYN
BP (Biological Process)	GO:0009141	nucleoside triphosphate metabolic process	236	-0.592727	-1.56112	0.0044367	0.0044367	0.178461	3464	tags=31%, list=11%, signal=28%	FIGNL1/ATP5F1E/CAD/NADK/ATP6V1A/GPI/PSEN1/AK9/VCP/ATP5ME/OGT/GAPDHS/INSR/AK7/NME4/NDUFV1/ATP5MC3/NDUFB4/FIS1/PARP1/CLPX/ZBTB7A/ENO1/RAN/TGFB1/ATP5PD/EP300/ATP5MG/ENTPD4/NDUFS5/PFKL/ATP5PB/GAPDH/ABCC6/MTOR/OLA1/SDHB/UCK1/NDUFB8/STOML2/HDAC4/ADK/IMPDH2/SPHK2/DMAC2L/NDUFS7/ATP5F1A/IGF1/NDUFC1/NDUFS6/ATP5PF/NDUFB10/HSPA8/DDIT4/TMSB4X/NME2/UQCC3/NDUFA2/NDUFS8/NDUFA13/RHOQ/HK2/RHOA/NDUFS1/ATP5IF1/ATP5F…
BP (Biological Process)	GO:0042177	negative regulation of protein catabolic process	101	-0.711197	-1.71354	0.00448044	0.00448044	0.178461	3098	tags=32%, list=9%, signal=29%	GRIN2C/USP7/CDK5RAP3/OGT/HSP90AB1/BAG5/ATP13A2/SMARCC1/RELA/SIRT2/GIPC1/PHF20L1/BAG6/SNX3/CAMLG/NOP53/USP9X/RGP1/RIC1/SGTA/SF3B3/WAC/RPL11/ANXA2/DEDD/EIF3H/SMAD3/ADGRB1/UBXN1/MARCHF7/USP25/FYN
BP (Biological Process)	GO:0043542	endothelial cell migration	195	-0.623006	-1.61193	0.00452416	0.00452416	0.178461	3601	tags=26%, list=11%, signal=23%	FBXW7/STC1/DNAJA4/ATOH8/ROBO1/MAP2K3/EMC10/ID1/CORO1B/GPI/SP1/ADTRP/BMPR2/HSPB1/PTPRM/RAC1/ZNF580/MAP2K5/GIPC1/HDAC7/RHOB/TGFB1/FUT1/FGFR1/FGF2/VEGFA/SCARB1/PTK2/ATP2B4/NR4A1/MET/JCAD/ATP5F1A/SIRT1/NFE2L2/TMSB4X/HDAC9/ANXA1/RAB13/PRKCA/NF1/RHOA/PXN/ATP5F1B/PDPK1/NR2F2/ANGPT4/ADGRB1/SEMA5A/FOXC2
BP (Biological Process)	GO:0048754	branching morphogenesis of an epithelial tube	129	-0.672933	-1.66873	0.00455466	0.00455466	0.178461	2723	tags=20%, list=8%, signal=19%	TIMELESS/CSF1/GDF7/GNA13/PPP3R1/CTSZ/RDH10/TGFBR2/FGF2/VEGFA/DLG5/CELSR1/PAK1/MET/DLG1/CLIC4/MED1/YAP1/MYC/PKD1/LRP5/EXT1/PHB2/SOX9/DDR1/FOXC2
BP (Biological Process)	GO:0042773	ATP synthesis coupled electron transport	85	-0.724663	-1.71488	0.00455501	0.00455501	0.178461	3564	tags=42%, list=11%, signal=38%	CHCHD2/COX5A/UQCRC1/COX7C/NDUFA4/COX6B1/COX8A/UQCRC2/COX6C/NDUFV1/NDUFB4/COX15/COX7B/NDUFS5/COX5B/SDHB/NDUFB8/BID/CYC1/UQCRQ/CYCS/NDUFS7/DLD/NDUFC1/NDUFS6/NDUFB10/UQCC3/NDUFA2/NDUFS8/UQCRH/NDUFS1/COX6A1/GHITM/NDUFB5/NDUFB9/UQCRB
BP (Biological Process)	GO:0042775	mitochondrial ATP synthesis coupled electron transport	85	-0.724663	-1.71488	0.00455501	0.00455501	0.178461	3564	tags=42%, list=11%, signal=38%	CHCHD2/COX5A/UQCRC1/COX7C/NDUFA4/COX6B1/COX8A/UQCRC2/COX6C/NDUFV1/NDUFB4/COX15/COX7B/NDUFS5/COX5B/SDHB/NDUFB8/BID/CYC1/UQCRQ/CYCS/NDUFS7/DLD/NDUFC1/NDUFS6/NDUFB10/UQCC3/NDUFA2/NDUFS8/UQCRH/NDUFS1/COX6A1/GHITM/NDUFB5/NDUFB9/UQCRB
BP (Biological Process)	GO:0120254	olefinic compound metabolic process	127	-0.677291	-1.67556	0.0045585	0.0045585	0.178461	3105	tags=15%, list=9%, signal=14%	PTGES3/STARD3/DHRS4/CYP2C19/STAT5B/REST/PTGES2/RDH10/EPHX1/ACOT8/H6PD/GSTP1/DGAT1/ELOVL5/FADS2/EGR1/HSD17B6/CYP2C9/ALDH1A1
BP (Biological Process)	GO:1900182	positive regulation of protein localization to nucleus	81	-0.732756	-1.72397	0.00456541	0.00456541	0.178461	2431	tags=38%, list=7%, signal=36%	PLK1/HSP90AA1/TCF7L2/PIK3R2/PSEN1/CDK5RAP3/PARP1/CD2AP/SESN2/NMD3/DTX3L/RAN/DKC1/TGFB1/CCT3/TARDBP/MEPCE/ZPR1/CCT4/LARP7/BAG3/CCT8/TRIM28/YAP1/CCT6A/UBR5/CCT7/CCT2/CCT5/SMAD3/FYN
BP (Biological Process)	GO:0007268	chemical synaptic transmission	602	-0.497417	-1.41767	0.00458907	0.00458907	0.178461	3987	tags=19%, list=12%, signal=17%	PDE7B/GRIK1/CDKL5/SHANK2/HTR7/SQSTM1/JPH4/BAIAP2/TRPV1/BEGAIN/UNC13A/NLGN2/KCNMB1/SLC1A3/PFN1/PRKN/SLC30A1/CHRNG/NLGN1/RGS4/CTBP2/PTPRS/ERC1/CPEB3/FER1L5/KAT2A/CDC20/ATXN3/PLCB1/GRIN2C/PSEN1/UNC13B/SNAP47/SLC12A6/PSMC5/CALM3/SYNGAP1/RAB5A/TMEM108/YTHDF1/SHANK1/ALS2/LRP6/CORT/ZDHHC2/GIPC1/STX4/CHRM3/YWHAG/CACNB2/TOR1A/RAP1A/DMPK/UBE3A/VDAC1/SYT5/STXBP1/PPP3R1/SLC6A6/BSN/PPP1R9A/DOC2A/DNM1/SYAP1/CL…
BP (Biological Process)	GO:0098916	anterograde trans-synaptic signaling	602	-0.497417	-1.41767	0.00458907	0.00458907	0.178461	3987	tags=19%, list=12%, signal=17%	PDE7B/GRIK1/CDKL5/SHANK2/HTR7/SQSTM1/JPH4/BAIAP2/TRPV1/BEGAIN/UNC13A/NLGN2/KCNMB1/SLC1A3/PFN1/PRKN/SLC30A1/CHRNG/NLGN1/RGS4/CTBP2/PTPRS/ERC1/CPEB3/FER1L5/KAT2A/CDC20/ATXN3/PLCB1/GRIN2C/PSEN1/UNC13B/SNAP47/SLC12A6/PSMC5/CALM3/SYNGAP1/RAB5A/TMEM108/YTHDF1/SHANK1/ALS2/LRP6/CORT/ZDHHC2/GIPC1/STX4/CHRM3/YWHAG/CACNB2/TOR1A/RAP1A/DMPK/UBE3A/VDAC1/SYT5/STXBP1/PPP3R1/SLC6A6/BSN/PPP1R9A/DOC2A/DNM1/SYAP1/CL…
BP (Biological Process)	GO:0006913	nucleocytoplasmic transport	307	-0.55556	-1.49964	0.00458926	0.00458926	0.178461	3910	tags=31%, list=12%, signal=28%	RSRC1/DMAP1/SQSTM1/IPO11/NUP133/IPO5/NUP42/AKIRIN2/KHDRBS1/TXN/RANBP6/XPOT/HSP90AA1/TMCO6/RGPD1/TP53/APPL1/PIK3R2/NUP85/NFKBIA/PSEN1/STRADB/MAGOH/TRAF3IP2/APPL2/THOC6/ZC3H11A/RPAIN/XPO5/RITA1/EMD/SPRN/DDX39B/RBM8A/NMD3/NXF1/PPP3R1/RAN/TGFB1/NSUN2/CSE1L/FAM53B/ANP32B/ENY2/LTV1/RANBP1/MDFIC/SRSF3/NUP98/NUP205/AKAP8L/TARDBP/NOL6/EIF4A3/PABPN1/KPNA3/ZPR1/NUP62/XPO7/IPO9/RRS1/SNUPN/SARNP/BAG3/TNPO3/PP…
BP (Biological Process)	GO:0051169	nuclear transport	307	-0.55556	-1.49964	0.00458926	0.00458926	0.178461	3910	tags=31%, list=12%, signal=28%	RSRC1/DMAP1/SQSTM1/IPO11/NUP133/IPO5/NUP42/AKIRIN2/KHDRBS1/TXN/RANBP6/XPOT/HSP90AA1/TMCO6/RGPD1/TP53/APPL1/PIK3R2/NUP85/NFKBIA/PSEN1/STRADB/MAGOH/TRAF3IP2/APPL2/THOC6/ZC3H11A/RPAIN/XPO5/RITA1/EMD/SPRN/DDX39B/RBM8A/NMD3/NXF1/PPP3R1/RAN/TGFB1/NSUN2/CSE1L/FAM53B/ANP32B/ENY2/LTV1/RANBP1/MDFIC/SRSF3/NUP98/NUP205/AKAP8L/TARDBP/NOL6/EIF4A3/PABPN1/KPNA3/ZPR1/NUP62/XPO7/IPO9/RRS1/SNUPN/SARNP/BAG3/TNPO3/PP…
BP (Biological Process)	GO:0009060	aerobic respiration	172	-0.639998	-1.63517	0.00459318	0.00459318	0.178461	3564	tags=37%, list=11%, signal=33%	CHCHD2/COX5A/UQCRC1/ME3/ATP5F1E/FH/COX7C/NDUFA4/PPIF/COX6B1/VCP/COX8A/ATP5ME/SHMT2/UQCRC2/COX6C/NDUFV1/NDUFB4/COX15/COX7B/ATP5PD/ATP5MG/CHCHD10/NDUFS5/BNIP3/ATP5PB/COX5B/PDHB/SDHB/NOP53/BLOC1S1/NDUFB8/BID/STOML2/CYC1/SLC25A23/UQCRQ/CYCS/NDUFS7/ATP5F1A/DLD/NDUFC1/NDUFS6/ATP5PF/NDUFB10/IDH3B/UQCC3/NDUFA2/NDUFS8/NDUFA13/UQCC2/RHOA/UQCRH/NDUFS1/ATP5F1B/COX6A1/GHITM/NDUFB5/NDUFB9/ANTKMT/MDH2/UQCRB/NUP…
BP (Biological Process)	GO:0048644	muscle organ morphogenesis	58	-0.778754	-1.74933	0.00460151	0.00460151	0.178461	2110	tags=16%, list=6%, signal=15%	TPM1/TGFB1/HEG1/BMPR1A/FOXC1/MED1/ZFPM2/CHD7/FOXC2
BP (Biological Process)	GO:1902742	apoptotic process involved in development	36	-0.841052	-1.76674	0.00460211	0.00460211	0.178461	1256	tags=19%, list=4%, signal=19%	ZPR1/FOXC1/SCRIB/CCN1/CHEK1/LRP5/FOXC2
BP (Biological Process)	GO:0097553	calcium ion transmembrane import into cytosol	165	-0.647199	-1.64616	0.00461818	0.00461818	0.178461	989	tags=10%, list=3%, signal=9%	FGF2/ATP2B4/CCN2/ERO1A/CHERP/SLC8A1/TMBIM6/GP1BA/PRNP/TRPA1/PDPK1/DDIT3/CHD7/ANK2/CAMK2D/FYN
MF (Molecular Function)	GO:0016887	ATP hydrolysis activity	361	-0.537698	-1.47213	0.00462548	0.00462548	0.178461	3906	tags=33%, list=12%, signal=29%	DDX6/RAD54L2/DDX50/TRIP13/ATP6V1G1/ORC1/DHX34/INO80/CHD3/SPATA5L1/SUPV3L1/PSMC3/DDX42/ATP2B1/PEX6/FIGNL1/COQ8B/VPS4B/TWNK/DHX29/TAP1/HSP90AA1/HSPA13/DDX56/VCP/FIGNL2/MTREX/PSMC5/KIF6/DDX46/AFG3L2/ABCC5/HSP90AB1/KIF13A/KIF27/RFC1/KIF22/DDX59/ATP13A2/KIF3B/DDX55/KIF2C/PSMC1/CCT6B/DDX39B/CLPX/TOR1A/NSF/G3BP1/KIF21A/TAP2/KIF3C/RUVBL2/ATP1A1/KIF20B/SMC4/RHOBTB3/KIF18B/PMS1/ABCG8/ABCA3/ABCC6/CCT3/OLA1/…
BP (Biological Process)	GO:0098771	inorganic ion homeostasis	442	-0.520643	-1.4495	0.00465387	0.00465387	0.178535	4402	tags=22%, list=13%, signal=20%	DIAPH1/SLC41A1/CAV2/FAM20A/BCAP31/P2RX7/STIM1/BCL2/BOLA1/MICU1/BOK/C19orf12/GRINA/JPH4/TRPV1/ATP6V1G1/CCDC47/SLC1A3/SLC30A1/GSTO1/SLC39A13/STC1/ATP2B1/EXT2/TCIRG1/PLCB1/ATP6V1A/SLC8B1/KCNMA1/PSEN1/RASA3/ATP6AP1/SLC12A6/CKB/MELTF/VAPB/SLC25A37/LYN/AFG3L2/PACS2/CALM3/ATP13A2/ATP4B/PICALM/TPCN1/FIS1/XPR1/CACNB2/STC2/IMMT/DMPK/PLCE1/HERPUD1/ANK3/TPT1/ATP1A1/BNIP3/SLC30A10/FGF2/ABCC6/SOD1/BTBD9/ATP2B4…
BP (Biological Process)	GO:0043200	response to amino acid	105	-0.702797	-1.7005	0.00465437	0.00465437	0.178535	3400	tags=23%, list=10%, signal=21%	CPEB3/UFL1/HSF1/SLC38A9/XBP1/RRAGD/BCL2L2/LYN/SESN2/MEAK7/DNMT3A/MTOR/COL6A1/CCN2/PPP1R9B/DNMT1/MMP2/TMBIM6/TOMM70/RHOA/LARS1/CEBPB/SLC7A5/FYN
BP (Biological Process)	GO:0030001	metal ion transport	723	-0.481834	-1.38896	0.00469862	0.00469862	0.179711	3704	tags=15%, list=11%, signal=14%	KCNMB1/SLC1A3/KCND3/SLC22A5/SLC30A1/GSTO1/RGS4/GNB5/SLC39A13/STC1/ATP2B1/KCNN4/VPS4B/KCNK15/SLC5A3/PLCB1/ORAI1/SLC8B1/KCNMA1/GRIN2C/KCNJ11/MMGT1/PSEN1/RASA3/SLC12A6/MELTF/SLC25A37/LYN/AFG3L2/ABCC5/SLC5A6/CALM3/COX17/ATP4B/TRIM27/SLC9A3/TPCN1/CACNB2/STC2/DMPK/NSF/VDAC1/PLCE1/SLC38A10/KCNIP4/EPPIN/SLC4A11/PPP3R1/SLC6A6/ANK3/TPT1/ATP1A1/SLC30A10/NEDD4L/PGRMC2/FGF2/CD63/SLC20A2/SLC4A7/NIPAL4/ATP2B4/G…
CC (Cellular Component)	GO:0035770	ribonucleoprotein granule	252	-0.586339	-1.55237	0.0047155	0.0047155	0.179837	4659	tags=36%, list=14%, signal=31%	POLDIP3/APOBEC3D/PMS2/ATXN2/PSMC2/SHB/SAMD4B/FASTKD1/RBFOX1/LARP1B/FASTK/SYMPK/MAP1LC3C/ZC3H12B/SNRPB2/DDX6/SQSTM1/PSMA4/EIF3B/PSMC3/PIWIL3/MCRIP1/APOBEC3F/EID1/HSF1/LSM14A/EIF2S1/KHNYN/VCP/MCRIP2/NUFIP2/LIMD1/MEX3A/PNRC2/ZNFX1/PUM2/YTHDF1/XRN1/RAC1/HAX1/PABPC4/G3BP1/RPUSD4/NXF1/CDK9/NSUN2/CNOT1/CAPRIN1/USP3/TNRC6A/ATXN2L/PSMA2/LSM4/YTHDF3/HNRNPL/DHX36/DAZAP2/AGO1/TARDBP/FXR1/APOBEC3C/DCPS/GIGYF2…
MF (Molecular Function)	GO:0097110	scaffold protein binding	59	-0.776087	-1.74566	0.00477064	0.00477064	0.180973	1598	tags=20%, list=5%, signal=19%	ATP2B4/XRCC6/CIT/MAP2K1/KRT8/PSAP/YWHAE/VIM/TCOF1/KRT18/UBTF/FYN
BP (Biological Process)	GO:0098609	cell-cell adhesion	775	-0.474635	-1.37426	0.00477264	0.00477264	0.180973	2935	tags=16%, list=9%, signal=15%	TENM3/DUSP22/ADTRP/PPM1F/CDH3/HSPB1/LYN/SMARCD2/CD276/HAS2/CD9/SMARCC1/RELA/CD164/EPB41L5/PTPRM/ROBO3/STAT5B/LRP6/MAP2K5/ZDHHC2/CD2AP/IL7/GNAS/STXBP1/PCDHA4/PNP/FERMT3/AKNA/EZR/TGFB1/METAP1/COL13A1/ANK3/FGFRL1/SMARCD3/CSRP1/ITGA3/SMARCA2/FOXO3/SLITRK2/AMBRA1/TGFBR2/ARID2/VEGFA/ITGA5/ABL2/MYL12A/SMARCD1/DLG5/PTK2/CERCAM/MYO10/ADAM9/CCDC88B/PODXL/ADAM19/METTL3/PODXL2/CELSR1/CITED2/ARID1A/PCDH15/PKP…
BP (Biological Process)	GO:0009205	purine ribonucleoside triphosphate metabolic process	213	-0.606637	-1.58254	0.00481078	0.00481078	0.181034	3052	tags=31%, list=9%, signal=29%	NADK/ATP6V1A/GPI/PSEN1/AK9/VCP/ATP5ME/OGT/GAPDHS/INSR/NME4/NDUFV1/ATP5MC3/NDUFB4/FIS1/PARP1/CLPX/ZBTB7A/ENO1/RAN/TGFB1/ATP5PD/EP300/ATP5MG/NDUFS5/PFKL/ATP5PB/GAPDH/ABCC6/MTOR/OLA1/SDHB/NDUFB8/STOML2/HDAC4/IMPDH2/SPHK2/DMAC2L/NDUFS7/ATP5F1A/IGF1/NDUFC1/NDUFS6/ATP5PF/NDUFB10/HSPA8/DDIT4/TMSB4X/NME2/UQCC3/NDUFA2/NDUFS8/NDUFA13/RHOQ/HK2/RHOA/NDUFS1/ATP5IF1/ATP5F1B/APP/PFKP/NT5E/NDUFB5/ATP5MC2/NDUFB9/…
MF (Molecular Function)	GO:0016817	hydrolase activity, acting on acid anhydrides	719	-0.481129	-1.38697	0.00482833	0.00482833	0.181034	3906	tags=26%, list=12%, signal=24%	DDX6/GEM/RAD54L2/SAR1A/RAB4A/DDX50/ARHGAP5/TRIP13/ATP6V1G1/ORC1/DHX34/INO80/CHD3/SPATA5L1/RGS4/SUPV3L1/GNB5/PSMC3/DDX42/RAB6B/ATP2B1/PEX6/GNAI1/FIGNL1/COQ8B/ARL10/VPS4B/GNA12/TWNK/DHX29/TAP1/HSP90AA1/HSPA13/GTPBP3/RABL6/GUF1/RAB35/ARHGAP35/RAB40B/DDX56/VCP/RRAGD/THTPA/FIGNL2/MTREX/PSMC5/RHOT1/KIF6/DDX46/AFG3L2/ABCC5/MTG1/HSP90AB1/MTG2/KIF13A/KIF27/APTX/RFC1/KIF22/DDX59/RAB6A/ATP13A2/KIF3B/RAB5A/A…
MF (Molecular Function)	GO:0016818	hydrolase activity, acting on acid anhydrides, in phosphorus-containing anhydrides	719	-0.481129	-1.38697	0.00482833	0.00482833	0.181034	3906	tags=26%, list=12%, signal=24%	DDX6/GEM/RAD54L2/SAR1A/RAB4A/DDX50/ARHGAP5/TRIP13/ATP6V1G1/ORC1/DHX34/INO80/CHD3/SPATA5L1/RGS4/SUPV3L1/GNB5/PSMC3/DDX42/RAB6B/ATP2B1/PEX6/GNAI1/FIGNL1/COQ8B/ARL10/VPS4B/GNA12/TWNK/DHX29/TAP1/HSP90AA1/HSPA13/GTPBP3/RABL6/GUF1/RAB35/ARHGAP35/RAB40B/DDX56/VCP/RRAGD/THTPA/FIGNL2/MTREX/PSMC5/RHOT1/KIF6/DDX46/AFG3L2/ABCC5/MTG1/HSP90AB1/MTG2/KIF13A/KIF27/APTX/RFC1/KIF22/DDX59/RAB6A/ATP13A2/KIF3B/RAB5A/A…
MF (Molecular Function)	GO:0016462	pyrophosphatase activity	718	-0.481399	-1.38763	0.00482897	0.00482897	0.181034	3906	tags=26%, list=12%, signal=24%	DDX6/GEM/RAD54L2/SAR1A/RAB4A/DDX50/ARHGAP5/TRIP13/ATP6V1G1/ORC1/DHX34/INO80/CHD3/SPATA5L1/RGS4/SUPV3L1/GNB5/PSMC3/DDX42/RAB6B/ATP2B1/PEX6/GNAI1/FIGNL1/COQ8B/ARL10/VPS4B/GNA12/TWNK/DHX29/TAP1/HSP90AA1/HSPA13/GTPBP3/RABL6/GUF1/RAB35/ARHGAP35/RAB40B/DDX56/VCP/RRAGD/THTPA/FIGNL2/MTREX/PSMC5/RHOT1/KIF6/DDX46/AFG3L2/ABCC5/MTG1/HSP90AB1/MTG2/KIF13A/KIF27/APTX/RFC1/KIF22/DDX59/RAB6A/ATP13A2/KIF3B/RAB5A/A…
BP (Biological Process)	GO:0051090	regulation of DNA-binding transcription factor activity	380	-0.532583	-1.46483	0.00486654	0.00486654	0.181688	3419	tags=19%, list=10%, signal=18%	ERC1/ANXA4/ZC4H2/MTPN/UFL1/HSF1/TCF7L2/ITCH/ID1/MAP3K7/NFKBIA/NLRC3/USP7/PEX14/CDK5RAP3/ARHGEF2/OTULIN/MAP3K10/TRIM27/SGK3/RELA/LRP6/RPS6KA5/BRMS1/MAP2K5/ZBTB7A/HIF1AN/ZNF431/EP300/TAF1/TRIM62/BUD31/VEGFA/PRMT2/TERF2IP/TRIM13/RNF220/PPP2CB/EIF2AK2/PPRC1/HDAC4/IKBKG/PRDX3/UBE2V1/SIRT1/DVL2/CREBZF/CARD9/TRIM14/TMSB4X/LRRC14/TRIM25/HDAC2/FOSL1/RNF31/CEBPG/PRNP/ADGRF1/HIPK2/APP/PKD1/LRP5/NPM1/DDIT3/R…
BP (Biological Process)	GO:0090150	establishment of protein localization to membrane	246	-0.586758	-1.55181	0.00487882	0.00487882	0.181688	3347	tags=27%, list=10%, signal=25%	HSP90AA1/ZFAND2B/EMC10/RILPL2/MMGT1/MTX1/ATP6AP1/OPTN/KIF13A/CALM3/ICMT/ZDHHC24/TOMM7/LYPLA1/GET4/RAB3IP/FIS1/ZDHHC2/GDI1/CHMP4B/ATG3/NSF/EMC3/BAG6/ROMO1/MACF1/ANK3/SYNE3/SEC63/HSPA4/CAMLG/TRAM1/BID/RAB31/RN7SL1/TOMM20/TOMM22/NMT1/SSR3/SGTA/ERBB2/AFDN/RAB7A/RN7SL2/SSR1/GOLGA4/SRP72/BBS1/SCRIB/TOMM70/NDUFA13/RACK1/YIF1B/HSPA5/SEC62/PARD3/PRNP/RAB26/RDX/SPTBN1/KRT18/HYOU1/RN7SL3/AKT2/NACA/STX3/FYN
BP (Biological Process)	GO:0000027	ribosomal large subunit assembly	25	-0.872857	-1.74625	0.00488759	0.00488759	0.181688	2710	tags=60%, list=8%, signal=55%	MRPL20/PPAN/RPF2/NOP53/TRAF7/RRS1/NLE1/RPL11/RPL38/BRIX1/RPL23A/RPL6/RPL5/MDN1/RPLP0
BP (Biological Process)	GO:0002885	positive regulation of hypersensitivity	6	0.947393	1.56993	0.00498803	0.00498803	0.184902	17	tags=17%, list=0%, signal=17%	ZP3
BP (Biological Process)	GO:1900180	regulation of protein localization to nucleus	125	-0.677802	-1.67417	0.00507185	0.00507185	0.187061	2431	tags=26%, list=7%, signal=24%	PARP1/CD2AP/SESN2/NMD3/DTX3L/RAN/DKC1/MFHAS1/TGFB1/CCT3/MDFIC/TARDBP/MEPCE/ZPR1/CCT4/LARP7/BAG3/CCT8/TRIM28/NF2/YAP1/NF1/LMNA/CCT6A/NOLC1/UBR5/CCT7/CCT2/CCT5/SMAD3/ILRUN/FYN
CC (Cellular Component)	GO:0036464	cytoplasmic ribonucleoprotein granule	234	-0.589471	-1.55128	0.00507453	0.00507453	0.187061	3984	tags=32%, list=12%, signal=29%	MAP1LC3C/ZC3H12B/SNRPB2/DDX6/SQSTM1/PSMA4/EIF3B/PSMC3/PIWIL3/MCRIP1/APOBEC3F/EID1/LSM14A/EIF2S1/KHNYN/VCP/MCRIP2/NUFIP2/LIMD1/MEX3A/PNRC2/ZNFX1/PUM2/YTHDF1/XRN1/RAC1/HAX1/PABPC4/G3BP1/NXF1/CDK9/NSUN2/CNOT1/CAPRIN1/USP3/TNRC6A/ATXN2L/PSMA2/LSM4/YTHDF3/DHX36/DAZAP2/AGO1/TARDBP/FXR1/APOBEC3C/DCPS/GIGYF2/PUM1/LARP1/CARHSP1/UBAP2L/RPL28/ACTB/PCBP1/PQBP1/IGF2BP3/SARNP/OGFOD1/STAU1/UHMK1/TRIM25/TOP1/YBX…
BP (Biological Process)	GO:0030198	extracellular matrix organization	265	-0.575275	-1.53169	0.00513379	0.00513379	0.187495	1674	tags=12%, list=5%, signal=12%	SH3PXD2B/ERCC2/MMP19/CCN2/NFKB2/RIC1/MMP25/FOXC1/COL23A1/DNAJB6/ABI3BP/QSOX1/COLGALT1/ERO1A/ADAMTS1/MMP2/MATN1/CRTAP/NF1/CCN1/RIC8A/ANXA2/APP/ADAM10/EXT1/SMAD3/SOX9/MMP16/DDR1/EGFLAM/DDR2/FOXC2
BP (Biological Process)	GO:0072197	ureter morphogenesis	4	-0.979607	-1.52372	0.00515668	0.00515668	0.187495	116	tags=50%, list=0%, signal=50%	EMX2/SOX9
BP (Biological Process)	GO:0046034	ATP metabolic process	190	-0.621157	-1.60494	0.00516712	0.00516712	0.187495	3252	tags=33%, list=10%, signal=30%	FIGNL1/ATP5F1E/NADK/ATP6V1A/GPI/PSEN1/AK9/VCP/ATP5ME/OGT/GAPDHS/INSR/NDUFV1/ATP5MC3/NDUFB4/FIS1/PARP1/CLPX/ZBTB7A/ENO1/TGFB1/ATP5PD/EP300/ATP5MG/NDUFS5/PFKL/ATP5PB/GAPDH/ABCC6/MTOR/OLA1/SDHB/NDUFB8/STOML2/HDAC4/SPHK2/DMAC2L/NDUFS7/ATP5F1A/IGF1/NDUFC1/NDUFS6/ATP5PF/NDUFB10/HSPA8/DDIT4/TMSB4X/UQCC3/NDUFA2/NDUFS8/NDUFA13/HK2/NDUFS1/ATP5IF1/ATP5F1B/APP/PFKP/NT5E/NDUFB5/ATP5MC2/NDUFB9/ANTKMT/NUPR1
BP (Biological Process)	GO:0048705	skeletal system morphogenesis	190	-0.620312	-1.60276	0.00516712	0.00516712	0.187495	2016	tags=17%, list=6%, signal=16%	COL13A1/RDH10/TGFBR2/NDST1/FGFR1/THRA/ZFAND5/CITED2/BPNT2/CCN2/EIF4A3/LTBP3/DLG1/WDR48/FOXC1/MMP2/TFAP2A/MATN1/PAPPA2/NAB2/NIPBL/MTHFD1L/PCGF2/NLE1/PKD1/LRP5/EXT1/SMAD3/SOX9/MMP16/MEF2D/FOXC2
BP (Biological Process)	GO:0048340	paraxial mesoderm morphogenesis	8	-0.955527	-1.64198	0.00520938	0.00520938	0.187495	1258	tags=62%, list=4%, signal=60%	BMPR1A/FOXC1/SMAD3/EXOC4/FOXC2
BP (Biological Process)	GO:0086070	SA node cell to atrial cardiac muscle cell communication	10	-0.945313	-1.66626	0.00521774	0.00521774	0.187495	111	tags=40%, list=0%, signal=40%	HCN2/RYR2/GJC1/ANK2
BP (Biological Process)	GO:0008652	amino acid biosynthetic process	68	-0.754184	-1.73232	0.00521864	0.00521864	0.187495	1617	tags=31%, list=5%, signal=29%	ASL/CBS/CAD/UPB1/GOT1/SRR/SHMT2/DHFR/BCAT1/SERINC3/ATP2B4/GLS/PYCR1/SEPHS1/PSAT1/ALDH18A1/GLS2/SLC38A1/ASNS/PHGDH/ALDH1A1
BP (Biological Process)	GO:0046651	lymphocyte proliferation	235	-0.588084	-1.54916	0.005224	0.005224	0.187495	1989	tags=12%, list=6%, signal=12%	MIF/SOS1/TGFBR2/DLG5/CCDC88B/BID/IMPDH2/DLG1/ERBB2/TNFRSF21/PRKAR1A/IGF1/MSN/SLC7A1/ANXA1/ATM/SCRIB/HLA-A/HSPD1/PRNP/ARMC5/RPS6/IGF2/RPS3/CEBPB/MARCHF7/RIPK2/NDFIP1/FYN
BP (Biological Process)	GO:0009199	ribonucleoside triphosphate metabolic process	220	-0.602952	-1.5779	0.00526232	0.00526232	0.187495	3464	tags=33%, list=11%, signal=29%	FIGNL1/ATP5F1E/CAD/NADK/ATP6V1A/GPI/PSEN1/AK9/VCP/ATP5ME/OGT/GAPDHS/INSR/NME4/NDUFV1/ATP5MC3/NDUFB4/FIS1/PARP1/CLPX/ZBTB7A/ENO1/RAN/TGFB1/ATP5PD/EP300/ATP5MG/ENTPD4/NDUFS5/PFKL/ATP5PB/GAPDH/ABCC6/MTOR/OLA1/SDHB/UCK1/NDUFB8/STOML2/HDAC4/IMPDH2/SPHK2/DMAC2L/NDUFS7/ATP5F1A/IGF1/NDUFC1/NDUFS6/ATP5PF/NDUFB10/HSPA8/DDIT4/TMSB4X/NME2/UQCC3/NDUFA2/NDUFS8/NDUFA13/RHOQ/HK2/RHOA/NDUFS1/ATP5IF1/ATP5F1B/APP/P…
BP (Biological Process)	GO:0099537	trans-synaptic signaling	609	-0.494497	-1.41088	0.00526389	0.00526389	0.187495	3987	tags=19%, list=12%, signal=17%	PDE7B/GRIK1/CDKL5/SHANK2/HTR7/SQSTM1/JPH4/BAIAP2/TRPV1/BEGAIN/UNC13A/NLGN2/KCNMB1/SLC1A3/PFN1/PRKN/SLC30A1/CHRNG/FABP5/NLGN1/RGS4/CTBP2/PTPRS/ERC1/CPEB3/FER1L5/KAT2A/CDC20/ATXN3/PLCB1/GRIN2C/PSEN1/UNC13B/SNAP47/SLC12A6/PSMC5/CALM3/SYNGAP1/RAB5A/TMEM108/YTHDF1/SHANK1/ALS2/LRP6/CORT/ZDHHC2/GIPC1/STX4/CHRM3/YWHAG/CACNB2/TOR1A/RAP1A/DMPK/UBE3A/VDAC1/SYT5/STXBP1/PPP3R1/SLC6A6/BSN/PPP1R9A/DOC2A/DNM1/SY…
BP (Biological Process)	GO:0009144	purine nucleoside triphosphate metabolic process	218	-0.604238	-1.57855	0.00527494	0.00527494	0.187495	3052	tags=31%, list=9%, signal=28%	NADK/ATP6V1A/GPI/PSEN1/AK9/VCP/ATP5ME/OGT/GAPDHS/INSR/NME4/NDUFV1/ATP5MC3/NDUFB4/FIS1/PARP1/CLPX/ZBTB7A/ENO1/RAN/TGFB1/ATP5PD/EP300/ATP5MG/NDUFS5/PFKL/ATP5PB/GAPDH/ABCC6/MTOR/OLA1/SDHB/NDUFB8/STOML2/HDAC4/ADK/IMPDH2/SPHK2/DMAC2L/NDUFS7/ATP5F1A/IGF1/NDUFC1/NDUFS6/ATP5PF/NDUFB10/HSPA8/DDIT4/TMSB4X/NME2/UQCC3/NDUFA2/NDUFS8/NDUFA13/RHOQ/HK2/RHOA/NDUFS1/ATP5IF1/ATP5F1B/APP/PFKP/NT5E/NDUFB5/ATP5MC2/NDU…
BP (Biological Process)	GO:0032989	cellular component morphogenesis	668	-0.487244	-1.39873	0.00528455	0.00528455	0.187495	4664	tags=25%, list=14%, signal=22%	MFSD14A/DAB2IP/FZD3/TMF1/SCN1B/WASF1/RND2/PIKFYVE/RUFY3/MYOT/CFL1/WASL/VAX1/BRSK1/ITGA1/NBL1/SPAG9/NTNG2/PTCH1/SYNPO2L/BCL2/RIMS2/EGR2/TPBG/OBSCN/ARHGEF7/GSK3B/EFNB2/LYPLA2/CSF1R/RFX2/RREB1/MAP1S/NOTCH2/CDKL5/PGRMC1/DBNL/TIAM1/BDNF/BAIAP2/UNC13A/B4GALT6/FLRT2/DICER1/PRKN/NLGN1/SUPV3L1/ULK1/ANKRD27/PTPRS/ZDHHC17/HSP90AA1/ANKRD23/ROBO1/CSRP2/TIAM2/FBXW8/ID1/ARHGAP35/SARM1/CORO1B/PSEN1/TBC1D20/FN1/B…
MF (Molecular Function)	GO:0017111	ribonucleoside triphosphate phosphatase activity	662	-0.488051	-1.40022	0.00529172	0.00529172	0.187495	3906	tags=27%, list=12%, signal=24%	DDX6/GEM/RAD54L2/SAR1A/RAB4A/DDX50/ARHGAP5/TRIP13/ATP6V1G1/ORC1/DHX34/INO80/CHD3/SPATA5L1/RGS4/SUPV3L1/GNB5/PSMC3/DDX42/RAB6B/ATP2B1/PEX6/GNAI1/FIGNL1/COQ8B/ARL10/VPS4B/GNA12/TWNK/DHX29/TAP1/HSP90AA1/HSPA13/GTPBP3/RABL6/GUF1/RAB35/ARHGAP35/RAB40B/DDX56/VCP/RRAGD/FIGNL2/MTREX/PSMC5/RHOT1/KIF6/DDX46/AFG3L2/ABCC5/MTG1/HSP90AB1/MTG2/KIF13A/KIF27/RFC1/KIF22/DDX59/RAB6A/ATP13A2/KIF3B/RAB5A/ARL13B/DDX55…
BP (Biological Process)	GO:0040007	growth	774	-0.471937	-1.36649	0.00530082	0.00530082	0.187495	2919	tags=18%, list=9%, signal=17%	URI1/FGFR3/BMPR2/PPM1F/AFG3L2/SHTN1/HSP90AB1/INSR/CD9/CSF1/SGK3/EXOSC4/CAPRIN2/EPB41L5/RBBP6/TMEM108/STAT5B/MAP2K5/GDI1/CXCL16/STC2/UBE3A/IL7/PLCE1/ATN1/SESN2/RYK/GNAS/ENO1/RAI1/TWF2/EZR/MACF1/TGFB1/EP300/IP6K2/CDK11B/NBN/NAIF1/EBAG9/SOS1/RDH10/SEMA3A/SMARCA2/GPAT4/TGFBR2/SSNA1/NEDD4L/ARID2/TARBP2/FGF2/VEGFA/PRMT2/MTOR/SOD1/ERCC2/LRP12/SEMA4C/DUSP6/CITED2/TEAD1/USP9X/SIPA1/HEG1/EYS/SEMA4G/SEMA3C/…
BP (Biological Process)	GO:0006482	protein demethylation	30	0.783515	1.70228	0.00537301	0.00537301	0.187495	482	tags=17%, list=1%, signal=16%	HSF4/KDM4C/RIOX2/KDM4A/KDM1A
BP (Biological Process)	GO:0008214	protein dealkylation	30	0.783515	1.70228	0.00537301	0.00537301	0.187495	482	tags=17%, list=1%, signal=16%	HSF4/KDM4C/RIOX2/KDM4A/KDM1A
BP (Biological Process)	GO:0009449	gamma-aminobutyric acid biosynthetic process	5	-0.972486	-1.56272	0.0053903	0.0053903	0.187495	315	tags=60%, list=1%, signal=59%	SLC1A3/SLC38A1/ALDH1A1
BP (Biological Process)	GO:0060046	regulation of acrosome reaction	9	0.91806	1.62321	0.00539676	0.00539676	0.187495	17	tags=11%, list=0%, signal=11%	ZP3
BP (Biological Process)	GO:0002315	marginal zone B cell differentiation	9	-0.950559	-1.65687	0.00540108	0.00540108	0.187495	23	tags=22%, list=0%, signal=22%	NOTCH2/DOCK10
BP (Biological Process)	GO:0110095	cellular detoxification of aldehyde	9	-0.95157	-1.65863	0.00540108	0.00540108	0.187495	8	tags=22%, list=0%, signal=22%	RDH11/ALDH1A1
BP (Biological Process)	GO:1901798	positive regulation of signal transduction by p53 class mediator	29	-0.853538	-1.74382	0.00540436	0.00540436	0.187495	2107	tags=48%, list=6%, signal=45%	EIF5A/DDX5/ATR/ATM/MYC/RPL11/RPS15/RPS7/RPL23/HEXIM1/UBB/RPS20/RPL26/RPL37
BP (Biological Process)	GO:0001945	lymph vessel development	29	-0.853925	-1.74461	0.00540436	0.00540436	0.187495	1774	tags=24%, list=5%, signal=23%	FGF2/VEGFA/HEG1/FOXC1/PKD1/NR2F2/FOXC2
BP (Biological Process)	GO:0006721	terpenoid metabolic process	79	-0.729305	-1.71015	0.00546544	0.00546544	0.187495	983	tags=9%, list=3%, signal=9%	HMGCS1/RDH10/NAPEPLD/DGAT1/HSD17B6/CYP2C9/ALDH1A1
BP (Biological Process)	GO:0015721	bile acid and bile salt transport	22	0.82396	1.69557	0.0055001	0.0055001	0.187495	1933	tags=27%, list=6%, signal=26%	SLCO1A2/ATP8B1/PRKAA1/ABCB11/SLC51A/ABCC11
BP (Biological Process)	GO:0060284	regulation of cell development	696	-0.482134	-1.38834	0.00550631	0.00550631	0.187495	3601	tags=20%, list=11%, signal=18%	FBXW7/SMARCB1/CD46/ULK1/SH3RF1/ANKRD27/PTPRS/KAT2A/ROBO1/ZFP36L2/PLCB1/IL4R/UFL1/HSF1/TP53/TIAM2/FBXW8/RFX3/ID1/NFKBIA/CBFB/XBP1/PSEN1/FN1/ACVR2A/APPL2/LDB1/BMPR2/CUL4A/SIGLEC15/LYN/SHTN1/SMARCD2/CHODL/HDAC1/SMARCC1/CSF1/SYNGAP1/CAPRIN2/ESRRA/SOS2/H4C8/SIRT2/STAT5B/GDI1/HAX1/LEO1/REST/IL7/ASPA/RYK/CUX1/PNP/TWF2/MACF1/TGFB1/FBXO7/SMARCD3/IL17D/SOS1/SEMA3A/SMARCA2/FOXO3/AMBRA1/TGFBR2/CAPRIN1/ARID2/…
CC (Cellular Component)	GO:0042470	melanosome	110	-0.692249	-1.68174	0.00551344	0.00551344	0.187495	3463	tags=41%, list=11%, signal=37%	ANKRD27/TMEM33/CTSD/HSP90AA1/P4HB/RAB35/BACE2/HSP90AB1/LAMP1/RAB5A/MYO5A/PDIA6/RAC1/GNA13/RPN1/SGSM2/RAB5C/RAN/AHCY/ATP1A1/CD63/FASN/ATP6V1G2/CAPG/CCT4/RAB7A/PDIA3/HSPA8/PPIB/PDIA4/CANX/YWHAE/ATP1B3/CALU/YWHAZ/HSP90B1/HSPA5/ANXA2/SLC1A5/NAP1L1/ANXA11/SLC3A2/GANAB/STX3/TYRP1
CC (Cellular Component)	GO:0048770	pigment granule	110	-0.692249	-1.68174	0.00551344	0.00551344	0.187495	3463	tags=41%, list=11%, signal=37%	ANKRD27/TMEM33/CTSD/HSP90AA1/P4HB/RAB35/BACE2/HSP90AB1/LAMP1/RAB5A/MYO5A/PDIA6/RAC1/GNA13/RPN1/SGSM2/RAB5C/RAN/AHCY/ATP1A1/CD63/FASN/ATP6V1G2/CAPG/CCT4/RAB7A/PDIA3/HSPA8/PPIB/PDIA4/CANX/YWHAE/ATP1B3/CALU/YWHAZ/HSP90B1/HSPA5/ANXA2/SLC1A5/NAP1L1/ANXA11/SLC3A2/GANAB/STX3/TYRP1
BP (Biological Process)	GO:0003208	cardiac ventricle morphogenesis	54	-0.78222	-1.74346	0.00552384	0.00552384	0.187495	2110	tags=24%, list=6%, signal=23%	TPM1/TGFB1/SMARCD3/TGFBR2/HEG1/SEMA3C/BMPR1A/FOXC1/PPP1R13L/MED1/ZFPM2/CHD7/FOXC2
BP (Biological Process)	GO:0031056	regulation of histone modification	132	-0.670932	-1.66873	0.00554156	0.00554156	0.187495	4100	tags=39%, list=13%, signal=35%	BCOR/PYGO2/PWWP2B/PAXIP1/RRP8/TRIP12/TAF7/PAXBP1/SMARCB1/KAT2A/DEK/OTUB1/NFYA/TP53/RNF20/OGT/KAT14/CTBP1/C6orf89/MUC1/GLYR1/SART3/NOC2L/RIF1/CDK9/RUVBL2/SET/VEGFA/THAP7/AKAP8L/KANSL1/BAZ1B/PAF1/SPHK2/WDR5/SIRT1/PHF19/MYBBP1A/NIPBL/SETD7/NELFE/LMNA/DDX21/CHEK1/IGF2/UBR5/BAZ2A/WBP2/NNMT/ZZZ3/JDP2/CAMK2D
BP (Biological Process)	GO:0015980	energy derivation by oxidation of organic compounds	293	-0.561551	-1.50764	0.00554358	0.00554358	0.187495	3564	tags=30%, list=11%, signal=27%	CHCHD2/COX5A/UQCRC1/ME3/ATP5F1E/FH/SDHAF4/COX7C/PPP1R3E/NDUFA4/PPIF/TP53/COX6B1/PHKA1/PTGES3/VCP/COX8A/ATP5ME/SHMT2/IFNAR1/UQCRC2/INSR/COX6C/PPP1CB/NDUFV1/PUM2/NDUFB4/COX15/COX7B/ATP5PD/ATP5MG/CHCHD10/NDUFS5/BNIP3/POLG2/ATP5PB/COX5B/PDHB/MTOR/SDHB/GPD2/GYS1/NOP53/BLOC1S1/NDUFB8/BID/STOML2/CYC1/SLC25A23/UQCRQ/CYCS/NDUFS7/ATP5F1A/DLD/IGF1/NDUFC1/NDUFS6/ATP5PF/NDUFB10/PLEC/ACADM/MYBBP1A/IDH3B/PHKG1/…
BP (Biological Process)	GO:0071560	cellular response to transforming growth factor beta stimulus	233	-0.590452	-1.55305	0.00555556	0.00555556	0.187495	3330	tags=22%, list=10%, signal=20%	ZFP36L2/SPRY2/TP53/APPL1/ID1/MAP3K7/LTBP2/APPL2/DUSP22/OGT/HSP90AB1/MTMR4/HDAC1/EPB41L5/ACTA2/PARP1/BRMS1/GIPC1/ZBTB7A/SPRED3/STUB1/TGFB1/EP300/ITGA3/TGFBR2/SMAD5/PTK2/ADAM9/CITED2/JUN/USP9X/ZYX/LTBP3/BMPR1A/SIRT1/SKIL/ZFYVE9/HDAC2/SMURF2/HSPA5/HTRA1/BCL9L/PXN/HIPK2/CREBBP/PDPK1/WFIKKN1/ITGB5/SMAD3/SOX9/DDR2/FYN
BP (Biological Process)	GO:0061061	muscle structure development	575	-0.501067	-1.42371	0.0055991	0.0055991	0.187495	2807	tags=17%, list=9%, signal=16%	AFG3L2/UCHL1/SMARCD2/CD9/CHODL/SGCB/SMARCC1/EMD/RORA/CD164/SIRT2/MYL6B/FRS2/FHL2/MAPK12/LEMD2/HIF1AN/PDCD4/FLII/DMPK/REST/TPM1/CDK9/TGFB1/EP300/FGFRL1/SMARCD3/CSRP1/SMARCA2/ARID2/DOCK1/TARBP2/VEGFA/MTOR/PGM5/SMARCD1/SEMA4C/DDX5/ZNF609/ADAM12/CITED2/ARID1A/FLNB/HEG1/NR4A1/FXR1/HDAC4/ATP2A2/JAM2/BMPR1A/DNMT1/SMARCC2/ACTB/MORF4L2/PRKAR1A/FOXC1/SIRT1/IGF1/ACTG1/USP19/LGALS1/PLEC/TNNT1/ACADM/SLC8A1/HD…
BP (Biological Process)	GO:0043062	extracellular structure organization	266	-0.575155	-1.53151	0.0056005	0.0056005	0.187495	1674	tags=12%, list=5%, signal=12%	SH3PXD2B/ERCC2/MMP19/CCN2/NFKB2/RIC1/MMP25/FOXC1/COL23A1/DNAJB6/ABI3BP/QSOX1/COLGALT1/ERO1A/ADAMTS1/MMP2/MATN1/CRTAP/NF1/CCN1/RIC8A/ANXA2/APP/ADAM10/EXT1/SMAD3/SOX9/MMP16/DDR1/EGFLAM/DDR2/FOXC2
BP (Biological Process)	GO:0015986	proton motive force-driven ATP synthesis	64	-0.758827	-1.73006	0.00560376	0.00560376	0.187495	2547	tags=44%, list=8%, signal=40%	ATP5F1E/ATP6V1A/ATP5ME/NDUFV1/ATP5MC3/NDUFB4/ATP5PD/ATP5MG/NDUFS5/ATP5PB/SDHB/NDUFB8/STOML2/NDUFS7/ATP5F1A/NDUFC1/NDUFS6/ATP5PF/NDUFB10/NDUFA2/NDUFS8/NDUFA13/NDUFS1/ATP5F1B/NDUFB5/ATP5MC2/NDUFB9/ANTKMT
CC (Cellular Component)	GO:0005773	vacuole	739	-0.477555	-1.37831	0.00560448	0.00560448	0.187495	3656	tags=23%, list=11%, signal=21%	PIP4P1/FABP5/PIP4K2A/RUBCN/AP1S1/TXNDC5/GLB1L/OSBPL7/ULK1/GNAI1/ANKRD27/TCIRG1/OCIAD2/ZFYVE1/CTSD/PON2/HSP90AA1/TSPAN1/PRELP/DAPK2/BCAN/SRGN/GM2A/SLC38A9/ATP6V1A/FNIP1/STARD3/PSEN1/VCP/AP2B1/CHMP7/RRAGD/PI4K2A/ATP6V0E2/RNF19B/IFNAR1/OPTN/LYN/VAC14/LAMP1/TMEM30A/KLC2/HAS2/INSR/ATP13A2/PDE1C/MYO5A/SNX1/CD164/DNAJC13/LAMP2/ITM2C/TPCN1/CTSC/PGAP6/CAP1/STX4/PLBD1/TRAPPC1/CHMP4B/NSF/APOB/AP2A2/RAB5C/CH…
BP (Biological Process)	GO:0043588	skin development	210	-0.602543	-1.56953	0.00562339	0.00562339	0.187495	2040	tags=14%, list=6%, signal=13%	NSUN2/NOM1/ITGA3/SOS1/UGCG/ERCC2/ADAM9/FLNB/MET/WDR48/FOXC1/CLIC4/SRSF6/KRT80/MAP2K1/PLEC/NME2/ANXA1/HDAC2/MED1/YAP1/NF1/TMEM79/PKD1/EXT1/FOSL2/SOX9/ACVR1B/FLG/HRNR
BP (Biological Process)	GO:0014033	neural crest cell differentiation	78	-0.729353	-1.70697	0.00565371	0.00565371	0.187495	1918	tags=21%, list=6%, signal=19%	RDH10/SEMA3A/SEMA4C/CORO1C/CITED2/SEMA4G/SEMA3C/BMPR1A/FOXC1/NOLC1/TCOF1/RPS7/EXT1/SOX9/SEMA5A/FOXC2
BP (Biological Process)	GO:0042274	ribosomal small subunit biogenesis	76	-0.736577	-1.7166	0.00568081	0.00568081	0.187495	2196	tags=41%, list=7%, signal=38%	BMS1/ABT1/NOM1/LTV1/ERCC2/RIOK1/WDR3/KRI1/RRS1/RRP7A/RPS17/DCAF13/RPS21/RPS19/RPL38/RPS16/RPS15/RPS7/RPS28/RPS6/RPS5/RPS27/RPS24/IMP4/RPS25/RPS9/RPS8/RPS14/NPM1/RPSA/WDR43
BP (Biological Process)	GO:0034250	positive regulation of amide metabolic process	154	-0.65216	-1.64465	0.00568087	0.00568087	0.187495	3400	tags=36%, list=10%, signal=32%	CPEB3/DHX29/USP16/GUF1/SP1/PAIP1/EIF3D/NAT10/RELA/PICALM/CTIF/SYNCRIP/METTL14/YTHDF1/RPUSD4/MIF4GD/EIF5A/TARBP2/MTOR/C1QBP/YTHDF3/METTL3/HNRNPL/DHX36/CNBP/METTL8/FXR1/EIF4A3/UPF3B/SPHK2/LARP1/ERBB2/RPS6KB2/NFE2L2/MRPS27/UHMK1/EIF3E/YBX3/UQCC2/CCN1/RHOA/VIM/YBX1/UPF3A/CSDE1/SAMD4A/RPL5/RPS4X/NPM1/RPL26/EEF2/EIF3C/NIBAN1/PABPC1/JMJD4
BP (Biological Process)	GO:0030216	keratinocyte differentiation	95	-0.705038	-1.68998	0.00569653	0.00569653	0.187495	1625	tags=17%, list=5%, signal=16%	ADAM9/FLNB/FOXC1/CLIC4/SRSF6/KRT80/MAP2K1/PLEC/NME2/ANXA1/MED1/YAP1/TMEM79/FOSL2/FLG/HRNR
BP (Biological Process)	GO:0090130	tissue migration	274	-0.567796	-1.51555	0.00573199	0.00573199	0.187495	3524	tags=26%, list=11%, signal=23%	STC1/DNAJA4/HBEGF/ATOH8/MAPRE2/ROBO1/MAP2K3/PKN2/EMC10/ID1/ADIPOR1/CORO1B/GPI/SP1/CAPN7/ADTRP/BMPR2/PPM1F/HSPB1/HAS2/EPB41L5/PTPRM/ACTA2/RAC1/ZNF580/MAP2K5/GIPC1/HDAC7/RHOB/MACF1/TGFB1/FUT1/ITGA3/TGFBR2/IQSEC1/FGFR1/DOCK1/FGF2/VEGFA/SCARB1/MTOR/PTK2/ADAM9/ATP2B4/CORO1C/JUN/NR4A1/MET/JCAD/ATP5F1A/SIRT1/NFE2L2/TMSB4X/HDAC9/ANXA1/RTN4/RAB13/PRKCA/NF1/RHOA/PXN/ATP5F1B/PDPK1/NR2F2/ANGPT4/ADGRB1/SOX9/M…
BP (Biological Process)	GO:0001946	lymphangiogenesis	17	-0.904371	-1.71968	0.00574371	0.00574371	0.187495	6	tags=12%, list=0%, signal=12%	FOXC1/FOXC2
BP (Biological Process)	GO:0007548	sex differentiation	218	-0.600741	-1.56942	0.00575448	0.00575448	0.187495	2444	tags=18%, list=7%, signal=17%	STAT5B/EIF2S2/UBE3A/ATN1/GFRA1/RHOBTB3/RDH10/SMAD5/VEGFA/SOD1/MMP19/CITED2/BMPR1A/WDR48/FOXC1/SIRT1/ADAMTS1/CCND1/ATRX/MMP2/HMGB2/NIPBL/ATM/YBX3/RAB13/SF1/HSPA5/CSDE1/ZFPM2/AXL/PKD1/NR2F2/UBB/FZD4/CHD7/CEBPB/SOX9/VGF/NUPR1/TAF4
BP (Biological Process)	GO:0098718	serine import across plasma membrane	3	-0.985065	-1.46401	0.00576541	0.00576541	0.187495	163	tags=67%, list=0%, signal=66%	SLC38A5/SLC38A2
BP (Biological Process)	GO:1903812	L-serine import across plasma membrane	3	-0.985065	-1.46401	0.00576541	0.00576541	0.187495	163	tags=67%, list=0%, signal=66%	SLC38A5/SLC38A2
BP (Biological Process)	GO:0060018	astrocyte fate commitment	3	-0.985433	-1.46455	0.00576541	0.00576541	0.187495	116	tags=67%, list=0%, signal=66%	GCM1/SOX9
BP (Biological Process)	GO:0035470	positive regulation of vascular wound healing	3	-0.985419	-1.46453	0.00576541	0.00576541	0.187495	6	tags=67%, list=0%, signal=67%	XBP1/FOXC2
BP (Biological Process)	GO:0061024	membrane organization	717	-0.478895	-1.38032	0.00576639	0.00576639	0.187495	4368	tags=29%, list=13%, signal=26%	UVRAG/CAV2/ZNF205/CLPTM1L/SNX9/P2RX7/VAMP2/PRELID2/PDCD5/BCL2/SEC31B/MFN2/CHMP4A/BOK/TRAPPC11/GPHN/EGFR/GSK3B/BLOC1S2/CIBAR1/MICOS13/DBNL/TOR1AIP1/SAR1A/DMKN/NPC1/CHCHD6/BAIAP2/CCDC47/SEC22B/NLGN2/YKT6/PRKN/CEP55/NLGN1/REEP1/PIP4K2A/TSG101/ANKRD27/PLK1/TMEM33/EXOC3/KCNN4/VPS4B/HSP90AA1/TMEM170A/EMC10/PPIF/TP53/ANO3/PRELID3B/RILPL2/C2CD2L/FNBP1L/NDRG1/STARD3/MMGT1/TBC1D20/APOOL/CHMP7/MTX1/SNAP47/T…
BP (Biological Process)	GO:0099536	synaptic signaling	628	-0.489571	-1.4	0.00578512	0.00578512	0.187643	3987	tags=19%, list=12%, signal=17%	PDE7B/GRIK1/CDKL5/SHANK2/HTR7/SQSTM1/JPH4/BAIAP2/TRPV1/BEGAIN/UNC13A/NLGN2/KCNMB1/SLC1A3/PFN1/PRKN/SLC30A1/CHRNG/FABP5/NLGN1/RGS4/CTBP2/PTPRS/ERC1/CPEB3/FER1L5/KAT2A/CDC20/ATXN3/PLCB1/GRIN2C/PSEN1/UNC13B/SNAP47/SLC12A6/PSMC5/CALM3/SYNGAP1/RAB5A/RELA/TMEM108/YTHDF1/SHANK1/ALS2/LRP6/CORT/ZDHHC2/GIPC1/STX4/CHRM3/YWHAG/CACNB2/TOR1A/RAP1A/DMPK/UBE3A/VDAC1/SYT5/STXBP1/PPP3R1/SLC6A6/BSN/PPP1R9A/DOC2A/DN…
BP (Biological Process)	GO:2000846	regulation of corticosteroid hormone secretion	11	0.900157	1.64706	0.00580929	0.00580929	0.187967	271	tags=18%, list=1%, signal=18%	CRY2/GHRL
BP (Biological Process)	GO:0010634	positive regulation of epithelial cell migration	140	-0.660909	-1.65395	0.00584307	0.00584307	0.188379	3360	tags=34%, list=10%, signal=30%	ATOH8/MAPRE2/MAP2K3/EMC10/GPI/SP1/CAPN7/BMPR2/PPM1F/HSPB1/HAS2/EPB41L5/RAC1/ZNF580/HDAC7/RHOB/TGFB1/FUT1/ITGA3/TGFBR2/IQSEC1/FGFR1/DOCK1/FGF2/VEGFA/SCARB1/MTOR/PTK2/ADAM9/JUN/MET/JCAD/ATP5F1A/SIRT1/NFE2L2/TMSB4X/HDAC9/ANXA1/RTN4/PRKCA/ATP5F1B/PDPK1/ANGPT4/SOX9/MAP4K4/SEMA5A/FOXC2
BP (Biological Process)	GO:0120039	plasma membrane bounded cell projection morphogenesis	559	-0.502043	-1.4243	0.00588813	0.00588813	0.188379	4487	tags=24%, list=14%, signal=21%	MYOT/CFL1/WASL/VAX1/BRSK1/ITGA1/NBL1/SPAG9/NTNG2/PTCH1/BCL2/RIMS2/EGR2/TPBG/ARHGEF7/GSK3B/EFNB2/LYPLA2/CSF1R/RREB1/MAP1S/NOTCH2/CDKL5/PGRMC1/DBNL/TIAM1/BDNF/BAIAP2/UNC13A/B4GALT6/FLRT2/DICER1/PRKN/NLGN1/ULK1/ANKRD27/PTPRS/ZDHHC17/HSP90AA1/ROBO1/TIAM2/FBXW8/ID1/ARHGAP35/SARM1/CORO1B/PSEN1/FN1/BMPR2/AFG3L2/UCHL1/SHTN1/HSP90AB1/DIP2A/CHODL/SYNGAP1/GDF7/SNX1/CAPRIN2/PICALM/PTPRM/ROBO3/MARK2/TMEM108/Y…
BP (Biological Process)	GO:0031330	negative regulation of cellular catabolic process	223	-0.595782	-1.5602	0.00589266	0.00589266	0.188379	3074	tags=30%, list=9%, signal=27%	USP7/PSEN1/NRBP2/PAIP1/TRAF3IP2/TAB3/OGT/MAPKAPK2/HSP90AB1/BAG5/SMARCC1/SYNCRIP/SIRT2/GIPC1/PARN/CHMP4B/PHF20L1/DND1/BAG6/DKC1/NSUN2/TAF1/TAB2/CLEC16A/MTOR/TAF15/ATP2B4/DHX36/CAMLG/TARDBP/NOP53/USP9X/UBQLN4/MET/LARP1/SGTA/HNRNPA0/FUS/MCL1/WAC/QSOX1/IGF2BP3/VHL/USP36/THRAP3/YBX3/EIF4G2/WDR6/RPL11/YBX1/UPF3A/ANXA2/RPS7/CSDE1/HIPK2/HNRNPC/RPL23/IGF2BP2/RPL5/EIF3H/PHF23/TMEM39A/PABPC1/SLC7A5/UBXN1/LR…
BP (Biological Process)	GO:0002833	positive regulation of response to biotic stimulus	269	-0.57186	-1.52469	0.00589604	0.00589604	0.188379	3456	tags=24%, list=11%, signal=21%	MATR3/PTPRS/PVR/HSP90AA1/POLR3B/ITCH/APPL1/LSM14A/MAP3K7/NFKBIA/SARM1/CGAS/NPLOC4/APPL2/LYN/MR1/MAPKAPK2/LAMP1/OTULIN/ZNFX1/UFD1/RELA/PUM2/STAT5B/POLR3D/BIRC3/SIGLEC16/POLR3F/MFHAS1/EP300/IFI16/MIF/TRIM62/C1QBP/PAK1/NOP53/XRCC6/UBE2K/ZDHHC5/GPS2/PUM1/POLR3G/PQBP1/CARD9/LACC1/TRIM41/LRRC14/HMGB2/RTN4/MED1/TOMM70/PRKCA/RPS19/NONO/HSPD1/SFPQ/CREBBP/HEXIM1/PDPK1/MAP2K6/PJA2/PHB2/RIPK2/FYN
BP (Biological Process)	GO:0048880	sensory system development	326	-0.542469	-1.47195	0.00590462	0.00590462	0.188379	1962	tags=16%, list=6%, signal=15%	PSEN1/TBC1D20/TENM3/CEP290/BMPR2/RPGRIP1L/HDAC1/SMG9/PTPRM/FRS2/SPRED3/AHI1/SMARCD3/SOS1/RDH10/SEMA3A/TGFBR2/ROM1/FGF2/VEGFA/SH3PXD2B/ATP2B4/CITED2/JUN/LPCAT1/SIX5/IMPDH2/MIP/DLG1/FOXC1/CLIC4/PPP1R13L/CABP4/SKIL/TFAP2A/NF2/CRYBG3/NIPBL/HDAC2/MED1/NF1/VIM/HIPK2/LRP5/SLC4A5/MEIS2/FZD4/CHD7/SMAD3/BCAR3/ATF4/SOX9/FOXC2
BP (Biological Process)	GO:0042098	T cell proliferation	174	-0.632319	-1.61652	0.00590745	0.00590745	0.188379	1943	tags=14%, list=6%, signal=14%	SOS1/TGFBR2/DLG5/CCDC88B/BID/DLG1/ERBB2/TNFRSF21/PRKAR1A/IGF1/MSN/SLC7A1/ANXA1/SCRIB/HLA-A/PRNP/ARMC5/RPS6/IGF2/RPS3/CEBPB/MARCHF7/RIPK2/NDFIP1/FYN
BP (Biological Process)	GO:0002922	positive regulation of humoral immune response	9	0.913085	1.61441	0.0059964	0.0059964	0.190565	17	tags=11%, list=0%, signal=11%	ZP3
BP (Biological Process)	GO:0003006	developmental process involved in reproduction	737	-0.476413	-1.37513	0.0060048	0.0060048	0.190565	3024	tags=18%, list=9%, signal=17%	TBC1D20/CDK16/DAZAP1/ACVR2A/CCNY/BCL2L2/DIAPH2/ACOX1/NASP/BMPR2/SNRPA1/MYBL1/CBX7/INSR/SETX/CSF1/TRIM27/GDF7/ZSCAN2/SIRT2/FRS2/METTL14/STAT5B/PARP1/DEAF1/EIF2S2/BIRC3/STC2/UBE3A/APOB/ATN1/DND1/GFRA1/TSNAX/STXBP1/BAG6/PLD6/GGN/RAN/SBF1/WDR33/PTTG1/NSUN2/DNMT3A/AFF4/RHOBTB3/RDH10/SMARCA2/SMAD5/TARBP2/VEGFA/MTOR/SOD1/ATAT1/WASHC5/ATP2B4/BRD2/CDC25B/METTL3/DHX36/SPATA46/MMP19/CITED2/TUT7/ADGRG2/HERC4…
BP (Biological Process)	GO:0000904	cell morphogenesis involved in differentiation	556	-0.499204	-1.4151	0.00603593	0.00603593	0.191032	3222	tags=18%, list=10%, signal=16%	TIAM2/FBXW8/TPRN/RILPL2/ID1/ARHGAP35/SARM1/PSEN1/TBC1D20/FN1/BMPR2/AFG3L2/UCHL1/SHTN1/HSP90AB1/DIP2A/CHODL/SYNGAP1/GDF7/CAPRIN2/PICALM/ARL13B/EPB41L5/PTPRM/ROBO3/MARK2/YTHDF1/SHANK1/ALS2/RAC1/RPS6KA5/GDI1/UBE3A/RYK/STXBP1/CUX1/TWF2/MACF1/EP300/ANK3/SOS1/PHACTR1/SEMA3A/SLITRK2/CAPRIN1/SSNA1/NEDD4L/RERE/VEGFA/SOD1/SEMA4C/PTK2/METTL3/DHX36/PAK1/USP9X/SIPA1/FLNB/HEG1/SEMA4G/SEMA3C/DVL1/APLP2/MET/ERBB…
MF (Molecular Function)	GO:0140684	histone H3K9me2/H3K9me3 demethylase activity	4	0.972539	1.51052	0.00604839	0.00604839	0.191032	384	tags=50%, list=1%, signal=49%	KDM4C/KDM4A
BP (Biological Process)	GO:0070661	leukocyte proliferation	265	-0.571291	-1.52108	0.00606721	0.00606721	0.19117	1989	tags=12%, list=6%, signal=12%	MIF/SOS1/TGFBR2/DLG5/PTK2/CCDC88B/BID/IMPDH2/DLG1/ERBB2/TNFRSF21/PRKAR1A/IGF1/STAT6/GSTP1/MSN/SLC7A1/ANXA1/ATM/SCRIB/HLA-A/NF1/HSPD1/PRNP/ARMC5/RPS6/IGF2/RPS3/CEBPB/MARCHF7/RIPK2/NDFIP1/FYN
BP (Biological Process)	GO:0048839	inner ear development	149	-0.65285	-1.6444	0.00616667	0.00616667	0.191354	1942	tags=11%, list=6%, signal=10%	ANP32B/FGF2/SOD1/SLC4A7/PCDH15/DVL1/PAFAH1B1/DVL2/GSDME/TFAP2A/SCRIB/ADAM10/MYO6/CHD7/SOX9/EYA4
BP (Biological Process)	GO:0002866	positive regulation of acute inflammatory response to antigenic stimulus	7	0.937878	1.59229	0.00618516	0.00618516	0.191354	17	tags=14%, list=0%, signal=14%	ZP3
BP (Biological Process)	GO:0043410	positive regulation of MAPK cascade	383	-0.527211	-1.45055	0.00619743	0.00619743	0.191354	4364	tags=24%, list=13%, signal=21%	ITGA1/CAV2/SPAG9/RB1CC1/P2RX7/SASH1/TRAF6/TPBG/GCNT2/EGFR/CSF1R/PTPN1/NOTCH2/MAP2K7/GPR37/FBXW7/SH3RF1/SH3RF2/MAPK8IP3/IGFBP4/ROBO1/ICAM1/ARL6IP5/MAP2K3/PLCB1/SPRY2/MAP3K7/PSEN1/DUSP22/FGFR3/ERN2/INSR/MAP3K10/ACTA2/ERN1/FRS2/MAP2K5/RAP1A/PLCE1/TPD52L1/RYK/MFHAS1/TGFB1/MIF/KSR1/SEMA3A/TAOK3/SLC30A10/NDST1/FGFR1/FGF2/VEGFA/SOD1/IGFBP6/SEMA4C/ADAM9/ZNF622/GNAI2/KLHDC10/PAK1/JUN/CCN2/EIF2AK2/GPBAR1/T…
BP (Biological Process)	GO:1901099	negative regulation of signal transduction in absence of ligand	30	-0.843394	-1.72918	0.00619795	0.00619795	0.191354	2	tags=7%, list=0%, signal=7%	MCL1/EYA4
BP (Biological Process)	GO:2001240	negative regulation of extrinsic apoptotic signaling pathway in absence of ligand	30	-0.843394	-1.72918	0.00619795	0.00619795	0.191354	2	tags=7%, list=0%, signal=7%	MCL1/EYA4
BP (Biological Process)	GO:0035930	corticosteroid hormone secretion	14	0.870524	1.65874	0.0062249	0.0062249	0.191354	2872	tags=36%, list=9%, signal=33%	CRY2/GHRL/SELENOM/WNK4/CRY1
BP (Biological Process)	GO:2000831	regulation of steroid hormone secretion	14	0.870544	1.65878	0.0062249	0.0062249	0.191354	271	tags=14%, list=1%, signal=14%	CRY2/GHRL
BP (Biological Process)	GO:0072132	mesenchyme morphogenesis	43	-0.803249	-1.73153	0.00624645	0.00624645	0.191354	1258	tags=16%, list=4%, signal=16%	BMPR1A/FOXC1/MYC/SMAD3/SOX9/EXOC4/FOXC2
BP (Biological Process)	GO:2001234	negative regulation of apoptotic signaling pathway	208	-0.602187	-1.56821	0.00625802	0.00625802	0.191354	3501	tags=31%, list=11%, signal=28%	SH3RF1/FIGNL1/ACVR1/MDM2/SIAH2/ICAM1/TCF7L2/PPIF/SERPINE1/XBP1/PSEN1/STRADB/BCL2L2/URI1/HSPB1/ARHGEF2/BAG5/HDAC1/SGK3/RELA/MUC1/MAP2K5/IL7/HERPUD1/ENO1/NOC2L/TPT1/MIF/MNT/VDAC2/GNAI2/BID/QARS1/ITPRIP/AATF/ZMYND11/MCL1/MAZ/SIRT1/NFE2L2/IGF1/GSTP1/ACAA2/HMGB2/SLC25A5/TMBIM6/YAP1/YBX3/PCGF2/NDUFA13/USP47/CREB3/LMNA/NONO/NLE1/CTTN/HYOU1/CD44/SLC25A6/GHITM/PPIA/MARCHF7/BIRC6/EYA4
BP (Biological Process)	GO:0003018	vascular process in circulatory system	205	-0.604234	-1.57163	0.00626003	0.00626003	0.191354	3704	tags=20%, list=11%, signal=17%	KCNMB1/SLC1A3/SLC22A5/FABP5/ATP2B1/CBS/EXT2/SLC5A3/SLC27A1/ARHGAP35/BMPR2/ABCC5/SLC5A6/INSR/SLC16A1/P2RY2/CHRM3/TGFB1/SLC6A6/VEGFA/SOD1/SLC29A2/ATP2B4/ADORA2B/FOXC1/UTS2/PLEC/MMP2/SLC8A1/SLC7A1/TJP1/RHOA/SLC1A5/SLC38A1/EXT1/SLC38A2/SLC7A5/AKAP12/KLF2/FOXC2
BP (Biological Process)	GO:0001656	metanephros development	72	-0.739699	-1.71048	0.00626903	0.00626903	0.191354	770	tags=14%, list=2%, signal=14%	RDH10/DLG5/NIPBL/YAP1/EGR1/MYC/NF1/PKD1/SOX9/FOXC2
BP (Biological Process)	GO:0097061	dendritic spine organization	70	-0.744994	-1.71592	0.00628141	0.00628141	0.191354	2770	tags=21%, list=8%, signal=20%	DIP2A/INSR/CAPRIN2/SHANK1/UBE3A/ITGA3/CAPRIN1/DHX36/DVL1/PAFAH1B1/PRNP/CTTN/TANC2/DOCK10/FYN
CC (Cellular Component)	GO:0140534	endoplasmic reticulum protein-containing complex	123	-0.672236	-1.65551	0.00628717	0.00628717	0.191354	3980	tags=37%, list=12%, signal=32%	SRPRA/SPCS3/SEL1L/AMFR/RINT1/EXT2/TAP1/P4HB/PRKCSH/ORMDL1/EMC10/ALG14/PIGA/HSD17B12/SPTLC1/MMGT1/VCP/NPLOC4/ERN2/UFD1/ERN1/PDIA6/RPN1/KRTCAP2/TAP2/EMC3/FAF2/SEC63/OS9/CAMLG/ORMDL2/DNAJB11/PDIA3/SPTLC2/PPIB/HLA-A/DDOST/HSP90B1/HSPA5/HYOU1/MLEC/STT3A/UBXN1/GANAB/MARCHF6
BP (Biological Process)	GO:0032328	alanine transport	18	-0.896047	-1.71372	0.00631787	0.00631787	0.191354	315	tags=28%, list=1%, signal=28%	SLC6A6/SLC38A1/SLC38A2/SLC7A5/SLC3A2
BP (Biological Process)	GO:0048858	cell projection morphogenesis	562	-0.498957	-1.41576	0.00631934	0.00631934	0.191354	4487	tags=24%, list=14%, signal=21%	MYOT/CFL1/WASL/VAX1/BRSK1/ITGA1/NBL1/SPAG9/NTNG2/PTCH1/BCL2/RIMS2/EGR2/TPBG/ARHGEF7/GSK3B/EFNB2/LYPLA2/CSF1R/RREB1/MAP1S/NOTCH2/CDKL5/PGRMC1/DBNL/TIAM1/BDNF/BAIAP2/UNC13A/B4GALT6/FLRT2/DICER1/PRKN/NLGN1/ULK1/ANKRD27/PTPRS/ZDHHC17/HSP90AA1/ROBO1/TIAM2/FBXW8/ID1/ARHGAP35/SARM1/CORO1B/PSEN1/FN1/BMPR2/AFG3L2/UCHL1/SHTN1/HSP90AB1/DIP2A/CHODL/SYNGAP1/GDF7/SNX1/CAPRIN2/PICALM/PTPRM/ROBO3/MARK2/TMEM108/Y…
BP (Biological Process)	GO:0090132	epithelium migration	272	-0.567107	-1.51381	0.00634184	0.00634184	0.191354	3524	tags=25%, list=11%, signal=23%	STC1/DNAJA4/HBEGF/ATOH8/MAPRE2/ROBO1/MAP2K3/PKN2/EMC10/ID1/ADIPOR1/CORO1B/GPI/SP1/CAPN7/ADTRP/BMPR2/PPM1F/HSPB1/HAS2/EPB41L5/PTPRM/RAC1/ZNF580/MAP2K5/GIPC1/HDAC7/RHOB/MACF1/TGFB1/FUT1/ITGA3/TGFBR2/IQSEC1/FGFR1/DOCK1/FGF2/VEGFA/SCARB1/MTOR/PTK2/ADAM9/ATP2B4/CORO1C/JUN/NR4A1/MET/JCAD/ATP5F1A/SIRT1/NFE2L2/TMSB4X/HDAC9/ANXA1/RTN4/RAB13/PRKCA/NF1/RHOA/PXN/ATP5F1B/PDPK1/NR2F2/ANGPT4/ADGRB1/SOX9/MAP4K4/…
BP (Biological Process)	GO:0042326	negative regulation of phosphorylation	329	-0.537195	-1.45853	0.00635497	0.00635497	0.191354	3759	tags=23%, list=11%, signal=21%	FKBP8/IPO5/TAF7/TIGAR/PRKN/INCA1/PIP4K2A/RUBCN/PRKRIP1/DUSP1/TSG101/PLK1/GRB10/TRIB3/SPRY2/PSEN1/CAMK2N1/DUSP22/CDK5RAP3/PPM1F/HSPB1/LYN/UCHL1/CALM3/CHORDC1/TRIM27/ADAR/SIRT2/LRP6/YWHAG/TRAF3IP1/PDCD4/TGFB1/FBXO7/GNAQ/TARBP2/RTRAF/TERF2IP/DUSP6/ACP4/CORO1C/JUN/TARDBP/HEG1/HDAC4/DVL1/PRDX3/QARS1/SH2B3/PRKAR1A/SIRT1/NUP62/NCAPG2/GSTP1/ZGPAT/PLEC/DDIT4/SLC8A1/NF2/TMED2/NF1/RACK1/PARD3/PRNP/HEXIM1/PD…
BP (Biological Process)	GO:0110053	regulation of actin filament organization	239	-0.582773	-1.53523	0.00636132	0.00636132	0.191354	3695	tags=27%, list=11%, signal=24%	PFN1/SVIL/FMN1/PRKN/RGS4/RHPN2/CAPZA2/ARHGAP28/WASHC2C/MTPN/PIK3R2/BRK1/ID1/ARHGAP35/CORO1B/PPM1F/TRIM27/TMSB10/SHANK1/RAC1/RNH1/HAX1/FLII/PTGER4/TMSB15B/TWF1/TPM1/TWF2/WASH6P/ARHGEF10L/WASF3/AVIL/ARPC3/MTOR/WASHC5/PAK1/MTSS1/CCN2/CIT/ALMS1/MET/CAPG/DLG1/ACTG1/HIP1R/TMSB4X/NF2/TMOD2/SPTAN1/TJP1/AP1AR/RHOA/ARFGEF1/RDX/CTTN/SPTBN1/PXN/BAIAP2L1/CAPZA1/VASP/NCKAP1/SMAD3/WASHC2A/SEMA5A/LIMCH1
BP (Biological Process)	GO:0003205	cardiac chamber development	136	-0.663794	-1.65613	0.00636196	0.00636196	0.191354	3456	tags=23%, list=11%, signal=20%	MATR3/ACVR1/MDM2/ROBO1/TP53/AP2B1/BMPR2/FRS2/FHL2/TPM1/TGFB1/FGFRL1/SMARCD3/SOS1/TGFBR2/NDST1/CITED2/HEG1/SEMA3C/BMPR1A/FOXC1/PPP1R13L/ADAMTS1/NPRL3/MED1/CCN1/ZFPM2/NSD2/CHD7/ANK2/FOXC2
BP (Biological Process)	GO:0048589	developmental growth	546	-0.501068	-1.41747	0.00636222	0.00636222	0.191354	2893	tags=18%, list=9%, signal=17%	FGFR3/BMPR2/AFG3L2/SHTN1/HSP90AB1/INSR/CD9/CSF1/EPB41L5/RBBP6/TMEM108/STAT5B/GDI1/STC2/UBE3A/IL7/ATN1/RYK/GNAS/RAI1/TWF2/EZR/MACF1/EP300/NBN/SOS1/RDH10/SEMA3A/GPAT4/TGFBR2/SSNA1/NEDD4L/ARID2/TARBP2/FGF2/VEGFA/PRMT2/MTOR/SOD1/ERCC2/SEMA4C/DUSP6/CITED2/USP9X/HEG1/EYS/SEMA4G/SEMA3C/DVL1/GIGYF2/BMPR1A/ZPR1/WDR48/CTC1/PRKAR1A/FOXC1/PAFAH1B1/CLIC4/IGF1/PPP1R13L/NCAPG2/RASAL2/PLEC/ATRX/TSC22D4/PPIB/GOLG…
BP (Biological Process)	GO:0033673	negative regulation of kinase activity	207	-0.60119	-1.56582	0.00640718	0.00640718	0.191758	3758	tags=28%, list=11%, signal=25%	IPO5/TAF7/PRKN/INCA1/PIP4K2A/RUBCN/PRKRIP1/DUSP1/TSG101/PLK1/TRIB3/SPRY2/PSEN1/CAMK2N1/DUSP22/CDK5RAP3/PPM1F/HSPB1/LYN/UCHL1/CHORDC1/TRIM27/ADAR/LRP6/YWHAG/PDCD4/FBXO7/GNAQ/TARBP2/RTRAF/ACP4/CORO1C/HEG1/DVL1/PRDX3/QARS1/SH2B3/PRKAR1A/SIRT1/NUP62/NCAPG2/GSTP1/ZGPAT/PLEC/SLC8A1/NF2/NF1/RACK1/HEXIM1/PDPK1/NR2F2/LRP5/IPO7/NPM1/PPIA/PRKAR2A/WARS1/DDR2
CC (Cellular Component)	GO:0005791	rough endoplasmic reticulum	72	-0.738927	-1.70869	0.00644815	0.00644815	0.191758	4001	tags=38%, list=12%, signal=33%	PLOD1/SRPRA/BAIAP2/VTN/CCDC47/SUCO/PSEN1/PI4KB/RPN1/MACO1/SYNE3/SEC63/FKRP/RPS29/UBA1/STAU1/CANX/RPS21/SEC62/RPL18/RPS28/APP/RPS23/RPL6/RPL27/RPL4/RPS26
BP (Biological Process)	GO:0043408	regulation of MAPK cascade	552	-0.499375	-1.41465	0.00645977	0.00645977	0.191758	4364	tags=25%, list=13%, signal=22%	ITGA1/CAV2/SPAG9/RB1CC1/SYNJ2BP/RPS6KA6/MECOM/P2RX7/DUSP16/SASH1/TRAF6/TPBG/GCNT2/EGFR/SIRPA/CSF1R/RANBP9/PTPN1/NOTCH2/MAP2K7/GPR37/LMO3/PRKN/FBXW7/DUSP1/SH3RF1/ZDHHC17/SH3RF2/MAPK8IP3/IGFBP4/ROBO1/ICAM1/ARL6IP5/MAP2K3/PLCB1/SPRY2/ITCH/PIK3R2/MAP3K7/PSEN1/FN1/DUSP22/FGFR3/CDK5RAP3/ERN2/LYN/UCHL1/INSR/MAP3K10/SYNGAP1/ACTA2/PHLPP1/ERN1/FRS2/MAP2K5/LEMD2/PDCD4/RAP1A/SPRED3/PLCE1/TPD52L1/RYK/CASC2/EZ…
BP (Biological Process)	GO:1903202	negative regulation of oxidative stress-induced cell death	42	-0.808172	-1.73312	0.00646019	0.00646019	0.191758	2839	tags=40%, list=9%, signal=37%	HSPB1/BAG5/NCOA7/REST/MEAK7/FBXO7/OXR1/PYCR1/MET/SIRT1/NFE2L2/RACK1/NONO/PPIA/ATF4/DDR2/FYN
BP (Biological Process)	GO:0071230	cellular response to amino acid stimulus	70	-0.743743	-1.71304	0.00646088	0.00646088	0.191758	3400	tags=23%, list=10%, signal=21%	CPEB3/HSF1/SLC38A9/XBP1/RRAGD/BCL2L2/SESN2/DNMT3A/MTOR/COL6A1/DNMT1/MMP2/LARS1/CEBPB/SLC7A5/FYN
BP (Biological Process)	GO:0010631	epithelial cell migration	271	-0.567119	-1.5131	0.00649752	0.00649752	0.191758	3524	tags=25%, list=11%, signal=23%	STC1/DNAJA4/HBEGF/ATOH8/MAPRE2/ROBO1/MAP2K3/PKN2/EMC10/ID1/ADIPOR1/CORO1B/GPI/SP1/CAPN7/ADTRP/BMPR2/PPM1F/HSPB1/HAS2/EPB41L5/PTPRM/RAC1/ZNF580/MAP2K5/GIPC1/HDAC7/RHOB/MACF1/TGFB1/FUT1/ITGA3/TGFBR2/IQSEC1/FGFR1/DOCK1/FGF2/VEGFA/SCARB1/MTOR/PTK2/ADAM9/ATP2B4/CORO1C/JUN/NR4A1/MET/JCAD/ATP5F1A/SIRT1/NFE2L2/TMSB4X/HDAC9/ANXA1/RTN4/RAB13/PRKCA/NF1/RHOA/PXN/ATP5F1B/PDPK1/NR2F2/ANGPT4/ADGRB1/SOX9/MAP4K4/…
BP (Biological Process)	GO:0043068	positive regulation of programmed cell death	449	-0.51171	-1.42695	0.00651136	0.00651136	0.191758	2518	tags=18%, list=8%, signal=16%	ITM2C/SIRT2/FIS1/NSMAF/PARP1/BRMS1/CTSC/PDCD4/REST/TPD52L1/RHOB/EIF5A/IP6K2/BNIP3/FOXO3/PPID/PRMT2/CCAR1/SOD1/C1QBP/RNPS1/STK17A/SERINC3/ZNF622/DUSP6/JUN/FAS/SAP18/NR4A1/BID/ATP2A2/TOMM22/SPHK2/TRAF7/PHLDA1/MCL1/SIRT1/LGALS1/HIP1R/PDIA3/DIABLO/GSDME/SKIL/UBE2M/MMP2/MYBBP1A/TLE5/CTSL/TFAP2A/ANXA1/CALHM2/ATM/MYC/FOSL1/SCRIB/NF1/TOP2A/RACK1/CCN1/RHOA/HSPD1/RPL11/PRNP/SFPQ/HTRA1/RPS7/TGM2/RPS6/MAP2K6…
BP (Biological Process)	GO:0035988	chondrocyte proliferation	18	-0.893471	-1.70879	0.0065153	0.0065153	0.191758	229	tags=50%, list=1%, signal=50%	PBXIP1/STC1/FGFR3/BMPR2/CCN2/EXT1/SOX9/MMP16/DDR2
BP (Biological Process)	GO:0052548	regulation of endopeptidase activity	267	-0.569715	-1.51805	0.00652174	0.00652174	0.191758	3415	tags=25%, list=10%, signal=22%	CST3/VTN/PDCD2/PERP/AKIRIN2/SH3RF1/CTSD/DELE1/ROBO1/SIAH2/ARL6IP5/HSF1/SERPINE1/FNIP1/GPI/VCP/PPM1F/LYN/UACA/SENP1/MTCH1/ATP13A2/HDAC1/PICALM/FIS1/MAP2K5/BIRC3/BCL2L13/REST/CASC2/IFI16/ANP32B/GAPDH/VEGFA/FAS/CCN2/NR4A1/BID/PRDX3/HSPE1/CYCS/SIRT1/DNAJB6/HIP1R/CARD9/DIABLO/PSME2/PSME1/MYC/NDUFA13/USP47/NRDC/CAST/RACK1/CCN1/RHOA/HSPD1/BEX3/NLE1/PRDX5/CD44/RPS3/SMAD3/RIPK2/BIRC6/FYN
CC (Cellular Component)	GO:0000323	lytic vacuole	657	-0.485463	-1.39153	0.00653506	0.00653506	0.191758	3656	tags=23%, list=11%, signal=21%	PIP4P1/FABP5/PIP4K2A/RUBCN/AP1S1/TXNDC5/GLB1L/GNAI1/ANKRD27/TCIRG1/OCIAD2/CTSD/PON2/HSP90AA1/TSPAN1/PRELP/BCAN/SRGN/GM2A/SLC38A9/ATP6V1A/FNIP1/STARD3/PSEN1/VCP/AP2B1/CHMP7/RRAGD/PI4K2A/ATP6V0E2/RNF19B/IFNAR1/LYN/LAMP1/TMEM30A/KLC2/HAS2/INSR/ATP13A2/PDE1C/MYO5A/SNX1/CD164/DNAJC13/LAMP2/ITM2C/TPCN1/CTSC/PGAP6/CAP1/PLBD1/TRAPPC1/CHMP4B/NSF/APOB/AP2A2/RAB5C/CHMP2B/IFITM3/MEAK7/DTX3L/PTGES2/CPNE3/AP1M…
CC (Cellular Component)	GO:0005764	lysosome	657	-0.485463	-1.39153	0.00653506	0.00653506	0.191758	3656	tags=23%, list=11%, signal=21%	PIP4P1/FABP5/PIP4K2A/RUBCN/AP1S1/TXNDC5/GLB1L/GNAI1/ANKRD27/TCIRG1/OCIAD2/CTSD/PON2/HSP90AA1/TSPAN1/PRELP/BCAN/SRGN/GM2A/SLC38A9/ATP6V1A/FNIP1/STARD3/PSEN1/VCP/AP2B1/CHMP7/RRAGD/PI4K2A/ATP6V0E2/RNF19B/IFNAR1/LYN/LAMP1/TMEM30A/KLC2/HAS2/INSR/ATP13A2/PDE1C/MYO5A/SNX1/CD164/DNAJC13/LAMP2/ITM2C/TPCN1/CTSC/PGAP6/CAP1/PLBD1/TRAPPC1/CHMP4B/NSF/APOB/AP2A2/RAB5C/CHMP2B/IFITM3/MEAK7/DTX3L/PTGES2/CPNE3/AP1M…
BP (Biological Process)	GO:0045088	regulation of innate immune response	313	-0.545779	-1.47499	0.00656188	0.00656188	0.191962	3574	tags=23%, list=11%, signal=21%	PSPC1/TTLL12/MATR3/PTPRS/PVR/HSP90AA1/POLR3B/ITCH/APPL1/LSM14A/MAP3K7/TRAFD1/NFKBIA/NLRC3/SARM1/CGAS/NPLOC4/APPL2/LYN/STAT2/MAPKAPK2/LAMP1/OTULIN/ZNFX1/UFD1/RELA/ADAR/PUM2/STAT5B/PARP1/POLR3D/BIRC3/POLR3F/MFHAS1/TGFB1/EP300/IFI16/TRIM62/C1QBP/YTHDF3/METTL3/PAK1/NOP53/XRCC6/UBE2K/ZDHHC5/GPS2/PUM1/NFE2L2/POLR3G/PQBP1/CARD9/LACC1/TRIM41/NR1H2/LRRC14/HMGB2/RTN4/MED1/TOMM70/HLA-A/RPS19/NONO/HSPD1/SFPQ…
BP (Biological Process)	GO:0034614	cellular response to reactive oxygen species	131	-0.663162	-1.64622	0.00657895	0.00657895	0.191962	2656	tags=26%, list=8%, signal=24%	SETX/RELA/ERN1/ZNF580/DHFR/SIGMAR1/ROMO1/CAMKK2/RHOB/TPM1/BNIP3/SOD1/JUN/PYCR1/PRDX3/MET/SIRT1/NFE2L2/STAT6/MMP2/APEX1/ANXA1/HDAC2/PCGF2/RACK1/PRDX5/PXN/TRPA1/AXL/RPS3/MAPK9/KLF2/DDR2/FYN
BP (Biological Process)	GO:0001710	mesodermal cell fate commitment	13	-0.922537	-1.68634	0.00658551	0.00658551	0.191962	6	tags=15%, list=0%, signal=15%	BMPR1A/FOXC2
BP (Biological Process)	GO:0043122	regulation of I-kappaB kinase/NF-kappaB signaling	230	-0.586042	-1.53963	0.00666984	0.00666984	0.193993	2948	tags=21%, list=9%, signal=20%	MAP3K7/NLRC3/TRAF3IP2/TFG/TAB3/HSPB1/OPTN/GPRC5B/HDAC1/TMEM101/RORA/RELA/S100A13/BRD4/MIER1/PPP5C/SHISA5/BIRC3/TLE1/USP10/TAB2/TRIM62/GAPDH/REL/TERF2IP/DHX36/TRIM13/SLC20A1/IKBKG/SPHK2/CXXC5/ZMYND11/UBE2V1/SIRT1/NUP62/GSTP1/LGALS1/CARD9/SLC35B2/TRIM25/RNF31/RHOA/DDX21/PDPK1/EEF1D/MTDH/RIPK2/NDFIP1/FYN
MF (Molecular Function)	GO:0043274	phospholipase binding	21	-0.880652	-1.72556	0.00668896	0.00668896	0.194122	1643	tags=24%, list=5%, signal=23%	STXBP1/SRSF3/PAFAH1B1/PDPK1/FYN
MF (Molecular Function)	GO:0045545	syndecan binding	5	-0.970443	-1.55944	0.00678778	0.00678778	0.195938	710	tags=40%, list=2%, signal=39%	TNC/SEMA5A
BP (Biological Process)	GO:0006469	negative regulation of protein kinase activity	188	-0.611464	-1.5774	0.00680272	0.00680272	0.195938	3758	tags=28%, list=11%, signal=25%	IPO5/TAF7/INCA1/PRKRIP1/DUSP1/TSG101/PLK1/TRIB3/SPRY2/PSEN1/CAMK2N1/DUSP22/CDK5RAP3/PPM1F/HSPB1/LYN/UCHL1/CHORDC1/TRIM27/ADAR/LRP6/YWHAG/PDCD4/FBXO7/GNAQ/TARBP2/RTRAF/ACP4/CORO1C/HEG1/DVL1/QARS1/SH2B3/PRKAR1A/SIRT1/NUP62/NCAPG2/GSTP1/ZGPAT/PLEC/SLC8A1/NF2/NF1/RACK1/HEXIM1/PDPK1/NR2F2/LRP5/IPO7/NPM1/PPIA/PRKAR2A/WARS1
BP (Biological Process)	GO:0061043	regulation of vascular wound healing	7	-0.956363	-1.61282	0.00681363	0.00681363	0.195938	6	tags=43%, list=0%, signal=43%	SERPINE1/XBP1/FOXC2
BP (Biological Process)	GO:0150063	visual system development	322	-0.541623	-1.46718	0.00683475	0.00683475	0.195938	1962	tags=16%, list=6%, signal=15%	PSEN1/TBC1D20/TENM3/CEP290/BMPR2/RPGRIP1L/HDAC1/SMG9/PTPRM/FRS2/SPRED3/AHI1/SMARCD3/SOS1/RDH10/TGFBR2/ROM1/FGF2/VEGFA/SH3PXD2B/ATP2B4/CITED2/JUN/LPCAT1/SIX5/IMPDH2/MIP/DLG1/FOXC1/CLIC4/PPP1R13L/CABP4/SKIL/TFAP2A/NF2/CRYBG3/NIPBL/HDAC2/MED1/NF1/VIM/HIPK2/LRP5/SLC4A5/MEIS2/FZD4/CHD7/SMAD3/BCAR3/ATF4/SOX9/FOXC2
BP (Biological Process)	GO:0008037	cell recognition	115	-0.679904	-1.66139	0.00683995	0.00683995	0.195938	1782	tags=18%, list=5%, signal=17%	VDAC2/CCT3/SCARB1/DLG1/TNFRSF21/UBAP2L/CCT4/CLGN/CCT8/MSN/RTN4/YWHAZ/APP/CCT7/CCT2/EXT1/CCT5/MYO18A/ADGRB1/PECAM1/SEMA5A
BP (Biological Process)	GO:0001654	eye development	319	-0.542414	-1.46778	0.00685036	0.00685036	0.195938	1962	tags=16%, list=6%, signal=15%	PSEN1/TBC1D20/TENM3/CEP290/BMPR2/RPGRIP1L/HDAC1/SMG9/PTPRM/FRS2/SPRED3/AHI1/SMARCD3/SOS1/RDH10/TGFBR2/ROM1/FGF2/VEGFA/SH3PXD2B/ATP2B4/CITED2/JUN/LPCAT1/SIX5/IMPDH2/MIP/DLG1/FOXC1/CLIC4/PPP1R13L/CABP4/SKIL/TFAP2A/NF2/CRYBG3/NIPBL/HDAC2/MED1/NF1/VIM/HIPK2/LRP5/SLC4A5/MEIS2/FZD4/CHD7/SMAD3/BCAR3/ATF4/SOX9/FOXC2
MF (Molecular Function)	GO:0051082	unfolded protein binding	113	-0.678716	-1.6549	0.00685518	0.00685518	0.195938	3347	tags=40%, list=10%, signal=36%	HSP90AA1/HSPA13/VBP1/NAP1L4/PTGES3/CDC37L1/ERN2/AFG3L2/HSP90AB1/GRPEL1/ERN1/CCT6B/CLPX/TOR1A/RUVBL2/NUDCD3/PFDN4/CCT3/ERLEC1/TOMM20/DNAJB11/HSPE1/NUDC/CCT4/CLGN/DNAJB6/AIP/HSP90AB2P/HSPA8/CCT8/PPIB/CANX/HSPD1/CCT6A/HSP90B1/HSPA5/HYOU1/HSPA9/CCT7/CCT2/NACA/NPM1/PFDN2/CCT5/PPIA
BP (Biological Process)	GO:0055082	intracellular chemical homeostasis	562	-0.496088	-1.40762	0.00688106	0.00688106	0.196032	3843	tags=24%, list=12%, signal=21%	DIAPH1/SLC41A1/CAV2/GPR68/ATP6V0C/BCAP31/P2RX7/STIM1/BCL2/ATP6V1F/MICU1/BOK/HVCN1/C19orf12/GRINA/JPH4/TRPV1/NDUFAF2/ATP6V1G1/CCDC47/OXCT1/RNASEK/SLC1A3/SLC30A1/GSTO1/SMARCB1/SLC39A13/STC1/ATP2B1/TCIRG1/TWNK/TRA2B/PLCB1/ORMDL1/ATP6V1A/PIK3R2/SLC8B1/C2CD2L/PCK2/KCNMA1/XBP1/PSEN1/RASA3/CDK16/ATP6AP1/UNC13B/ATP6V0E2/SLC12A6/CKB/VAPB/RAB11FIP5/LYN/AFG3L2/PACS2/CALM3/ATP13A2/ATP4B/SLC9A3/LRRC8D/DMXL1/P…
BP (Biological Process)	GO:0062197	cellular response to chemical stress	305	-0.549692	-1.4825	0.00688811	0.00688811	0.196032	3316	tags=26%, list=10%, signal=23%	ARL6IP5/P4HB/HSF1/PPIF/TP53/EIF2S1/NET1/SLC12A6/HSPB1/GPX8/ARHGEF2/BAG5/ATP13A2/SETX/NCOA7/RELA/LRRC8D/SIRT2/ERN1/PARP1/ZNF580/STX4/DHFR/REST/LANCL1/SESN2/MEAK7/SIGMAR1/SLC4A11/ROMO1/CAMKK2/RHOB/TPM1/FBXO7/OXR1/BNIP3/LRRC8E/FOXO3/MTOR/SOD1/ZNF622/MGST1/JUN/PYCR1/FAS/ATP2A2/PRDX3/SLC25A23/MET/MCL1/SIRT1/NFE2L2/STAT6/PLEC/DIABLO/MMP2/STAU1/APEX1/ANXA1/HDAC2/ATM/YBX3/PCGF2/RACK1/NONO/SFPQ/PRDX5/PXN/…
BP (Biological Process)	GO:0006446	regulation of translational initiation	76	-0.727726	-1.69598	0.00692349	0.00692349	0.19637	3698	tags=42%, list=11%, signal=37%	EIF3B/KHDRBS1/EIF4H/DHX29/EIF2S1/PAIP1/HSPB1/CTIF/YTHDF1/MIF4GD/MTIF2/EIF3K/MTOR/YTHDF3/METTL3/EIF4G3/EIF2AK2/LARP1/RPS6KB2/EIF4EBP1/UHMK1/TMED2/EIF3E/EIF4A2/EIF4G2/EIF1/CSDE1/RPL13A/NPM1/EIF3H/EIF4B/ATF4
BP (Biological Process)	GO:0051050	positive regulation of transport	754	-0.470178	-1.35844	0.00692964	0.00692964	0.19637	3816	tags=20%, list=12%, signal=18%	TRPV1/VTN/SNX4/OXCT1/IPO5/UBE2J2/NLGN2/KCNMB1/PRKN/NLGN1/GSTO1/FBXW7/KHDRBS1/AZIN1/STC1/ATP2B1/TSG101/KCNN4/VPS4B/HSP90AA1/PLCB1/DENND5B/IL4R/ORAI1/NDUFA4/TCF7L2/APPL1/PIK3R2/C2CD2L/SERPINE1/PCK2/NFKBIA/XBP1/PON1/PSEN1/TBC1D20/UNC13B/CEP290/APPL2/CDH3/LAMP1/TMEM30A/INSR/CALM3/SCYL2/ATP13A2/COX17/EMD/RAB5A/TOMM7/P2RY2/TM9SF4/RAB2B/FIS1/ZDHHC2/CD2AP/STX4/CHRM3/CACNB2/TOR1A/AHI1/STXBP1/PPP3R1/RAN/EZ…
CC (Cellular Component)	GO:0036488	CHOP-C/EBP complex	3	-0.983973	-1.46238	0.00695825	0.00695825	0.196759	243	tags=100%, list=1%, signal=99%	DDIT3/CEBPB
BP (Biological Process)	GO:0032943	mononuclear cell proliferation	241	-0.581751	-1.53411	0.00698413	0.00698413	0.19707	1989	tags=12%, list=6%, signal=11%	MIF/SOS1/TGFBR2/DLG5/CCDC88B/BID/IMPDH2/DLG1/ERBB2/TNFRSF21/PRKAR1A/IGF1/MSN/SLC7A1/ANXA1/ATM/SCRIB/HLA-A/HSPD1/PRNP/ARMC5/RPS6/IGF2/RPS3/CEBPB/MARCHF7/RIPK2/NDFIP1/FYN
BP (Biological Process)	GO:0010510	regulation of acetyl-CoA biosynthetic process from pyruvate	3	0.982199	1.47071	0.00703942	0.00703942	0.198049	37	tags=33%, list=0%, signal=33%	PDK1
BP (Biological Process)	GO:0050953	sensory perception of light stimulus	174	-0.624301	-1.59602	0.00705612	0.00705612	0.198049	1918	tags=10%, list=6%, signal=10%	RDH10/ROM1/ABCC6/PCDH15/EYS/MIP/ABLIM1/CEP250/RABGGTB/CABP4/CRYBG3/BBS1/BEST1/GPR179/PPEF2/GJC1/WDR36/EYA4
BP (Biological Process)	GO:0098657	import into cell	211	-0.59624	-1.55396	0.00706373	0.00706373	0.198049	3834	tags=20%, list=12%, signal=18%	SLC2A5/TRPV1/SLC1A3/PRKN/SLC30A1/RGS4/TSG101/SLC5A3/ARL6IP5/SLC27A1/KCNJ11/PSEN1/SLC12A6/SLC47A1/SLC5A6/ATP4B/SLC9A3/TOR1A/PPP3R1/SLC6A6/ATP1A1/LRRC8E/SLC29A2/ATP2B4/SLC12A4/VPS28/DLG1/ACTB/SLC8A1/SLC7A1/SLC18A2/ATP1B3/PRNP/SLC5A2/SLC1A5/SLC38A1/AKT2/SLC38A2/SLC7A5/SLC3A2/EPRS1/FYN
BP (Biological Process)	GO:2001056	positive regulation of cysteine-type endopeptidase activity	125	-0.664587	-1.64152	0.00710059	0.00710059	0.198662	3415	tags=28%, list=10%, signal=25%	CTSD/ROBO1/ARL6IP5/HSF1/VCP/PPM1F/UACA/SENP1/MTCH1/FIS1/BCL2L13/REST/CASC2/IFI16/ANP32B/FAS/CCN2/BID/HSPE1/CYCS/SIRT1/HIP1R/CARD9/DIABLO/MYC/NDUFA13/RACK1/CCN1/RHOA/HSPD1/BEX3/RPS3/SMAD3/RIPK2/FYN
BP (Biological Process)	GO:0043065	positive regulation of apoptotic process	437	-0.513083	-1.42655	0.00714598	0.00714598	0.199281	2518	tags=18%, list=8%, signal=17%	ITM2C/SIRT2/FIS1/NSMAF/BRMS1/CTSC/PDCD4/REST/TPD52L1/RHOB/EIF5A/IP6K2/BNIP3/FOXO3/PPID/PRMT2/CCAR1/SOD1/C1QBP/RNPS1/STK17A/SERINC3/ZNF622/DUSP6/JUN/FAS/SAP18/NR4A1/BID/ATP2A2/TOMM22/SPHK2/TRAF7/PHLDA1/MCL1/SIRT1/LGALS1/HIP1R/PDIA3/DIABLO/GSDME/SKIL/UBE2M/MMP2/MYBBP1A/TLE5/CTSL/TFAP2A/ANXA1/CALHM2/ATM/MYC/FOSL1/SCRIB/NF1/TOP2A/RACK1/CCN1/RHOA/HSPD1/RPL11/PRNP/SFPQ/HTRA1/RPS7/TGM2/RPS6/MAP2K6/UBB/R…
MF (Molecular Function)	GO:0004721	phosphoprotein phosphatase activity	155	-0.642882	-1.62333	0.00715951	0.00715951	0.199281	2997	tags=21%, list=9%, signal=19%	DUSP1/PTPRS/PPP1R3E/PTPN9/SSU72/PTPRE/DUSP22/PPM1F/MTMR4/PPP1CB/PTPRM/PHLPP1/PPP5C/PPP3R1/SBF1/PGP/PTK2/CDC25B/DUSP6/CDC14B/ACP4/PPP2CB/PTPRF/DLG1/DUSP28/TIMM50/DUSP5/PPP4C/CTDNEP1/PTP4A2/PPEF2/EYA4
BP (Biological Process)	GO:0032984	protein-containing complex disassembly	222	-0.590571	-1.54646	0.00716789	0.00716789	0.199281	3600	tags=33%, list=11%, signal=30%	RUBCN/SMARCB1/CAPZA2/TSG101/VPS4B/CAMSAP2/WASHC2C/MTPN/SUPT16H/PEX14/VCP/CHMP7/LIX1L/VTA1/SMARCD2/ARHGEF2/INSR/SETX/SMARCC1/LAMP2/KIF2C/GRWD1/FLII/CHMP4B/NSF/CHMP2B/BMERB1/GSPT1/TWF1/EIF5A/TWF2/SMARCD3/SET/KIF18B/BNIP3/SCAF4/ARID2/AVIL/CLEC16A/SMARCD1/FYCO1/ARID1A/UBQLN4/KIF2A/ATP2A2/NCKAP5L/CAPG/PPP1R9B/SMARCC2/CHMP3/STX17/CHMP2A/HDGFL3/HSPA8/OGFOD1/DDIT4/MID1IP1/TMOD2/SSRP1/MYC/SPTAN1/MAP1B/KIF…
BP (Biological Process)	GO:0010564	regulation of cell cycle process	662	-0.482376	-1.38394	0.00719132	0.00719132	0.199513	3855	tags=28%, list=12%, signal=25%	CETN2/RRP8/UBE2C/ZWILCH/TRIP13/TELO2/ORC1/INO80/CENPV/SVIL/RINT1/FBXW7/CTCF/RRM2B/SMARCB1/BRCA2/OOEP/DUSP1/GNAI1/PLK1/ACVR1/FEM1B/DDB1/VPS4B/MDM2/KAT2A/CDC20/ZFP36L2/GTSE1/PLCB1/MKI67/PKN2/TP53/DPF2/APPL1/CCND3/RPA2/CHMP7/E4F1/APPL2/CDK5RAP3/CUL4A/SMARCD2/KIF13A/INSR/TIMELESS/CALM3/CHORDC1/CCNG1/SMARCC1/NAT10/KIF3B/APBB2/ABRAXAS1/PUM2/RCC1/MTBP/KIF2C/BRD4/MUC1/SIRT2/SPC25/DDX39B/GIPC1/NEK2/TOM1L2…
BP (Biological Process)	GO:0031345	negative regulation of cell projection organization	173	-0.625779	-1.59963	0.00721903	0.00721903	0.199863	2743	tags=17%, list=8%, signal=15%	MAP4/BAG5/SYNGAP1/ITM2C/RAB3IP/GDI1/UBE3A/RYK/ITGA3/SEMA3A/SEMA4C/ACP4/SEMA4G/SEMA3C/CARM1/PMP22/PAFAH1B1/CRMP1/CERS2/RTN4/HDAC2/YAP1/CDK10/RHOA/VIM/PRNP/FGF13/SEMA5A/FYN
BP (Biological Process)	GO:0032990	cell part morphogenesis	582	-0.491145	-1.3966	0.00725851	0.00725851	0.200233	4487	tags=24%, list=14%, signal=21%	MYOT/CFL1/WASL/VAX1/BRSK1/ITGA1/NBL1/SPAG9/NTNG2/PTCH1/BCL2/RIMS2/EGR2/TPBG/ARHGEF7/GSK3B/EFNB2/LYPLA2/CSF1R/RREB1/MAP1S/NOTCH2/CDKL5/PGRMC1/DBNL/TIAM1/BDNF/BAIAP2/UNC13A/B4GALT6/FLRT2/DICER1/PRKN/NLGN1/SUPV3L1/ULK1/ANKRD27/PTPRS/ZDHHC17/HSP90AA1/ROBO1/TIAM2/FBXW8/ID1/ARHGAP35/SARM1/CORO1B/PSEN1/FN1/BMPR2/AFG3L2/UCHL1/SHTN1/HSP90AB1/DIP2A/CHODL/SYNGAP1/GDF7/SNX1/CAPRIN2/PICALM/PTPRM/ROBO3/MARK2/T…
BP (Biological Process)	GO:0003206	cardiac chamber morphogenesis	99	-0.695004	-1.67099	0.00726267	0.00726267	0.200233	2110	tags=19%, list=6%, signal=18%	TPM1/TGFB1/FGFRL1/SMARCD3/SOS1/TGFBR2/CITED2/HEG1/SEMA3C/BMPR1A/FOXC1/PPP1R13L/ADAMTS1/MED1/CCN1/ZFPM2/NSD2/CHD7/FOXC2
BP (Biological Process)	GO:0071392	cellular response to estradiol stimulus	32	0.77322	1.69504	0.00730079	0.00730079	0.200866	1527	tags=22%, list=5%, signal=21%	LCOR/FAM210B/ESR2/KAT5/CFLAR/HNRNPD/NRIP1
BP (Biological Process)	GO:0010975	regulation of neuron projection development	400	-0.520459	-1.4358	0.00734646	0.00734646	0.201703	3355	tags=20%, list=10%, signal=18%	CDC20/CAMSAP2/ROBO1/PTPN9/TIAM2/FBXW8/ID1/ARHGAP35/DDX56/SARM1/PSEN1/FN1/TENM3/BMPR2/LYN/SHTN1/TMEM30A/BAG5/CHODL/SETX/SYNGAP1/CAPRIN2/ITM2C/MARK2/YTHDF1/GDI1/RAP1A/UBE3A/RYK/CUX1/TWF1/CSMD3/TWF2/MACF1/SNX3/EP300/FBXO7/SCARB2/SF3A2/ITGA3/SEMA3A/CAPRIN1/NEDD4L/AVIL/VEGFA/ABL2/SEMA4C/DHX36/ACP4/PAK1/SEMA4G/PTPRF/SEMA3C/DVL1/CARM1/PMP22/NFE2L2/PAFAH1B1/PQBP1/MAP2K1/SKIL/CRMP1/GOLGA4/CERS2/RTN4/HDAC2…
BP (Biological Process)	GO:0070167	regulation of biomineral tissue development	84	-0.716439	-1.69393	0.00736454	0.00736454	0.201781	1462	tags=23%, list=4%, signal=22%	ATP2B1/ACVR1/SRGN/ACVR2A/BMPR2/ODAPH/TGFB1/ANKH/LTBP3/BMPR1A/SLC8A1/TFAP2A/MATN1/CCN1/SMAD3/CEBPB/ATF4/SOX9/DDR2
BP (Biological Process)	GO:0045089	positive regulation of innate immune response	250	-0.575008	-1.52183	0.00738529	0.00738529	0.201904	3456	tags=24%, list=11%, signal=22%	MATR3/PTPRS/PVR/HSP90AA1/POLR3B/ITCH/APPL1/LSM14A/MAP3K7/NFKBIA/SARM1/CGAS/NPLOC4/APPL2/LYN/MAPKAPK2/LAMP1/OTULIN/ZNFX1/UFD1/RELA/PUM2/STAT5B/POLR3D/BIRC3/POLR3F/MFHAS1/EP300/IFI16/TRIM62/C1QBP/PAK1/NOP53/XRCC6/UBE2K/ZDHHC5/GPS2/PUM1/POLR3G/PQBP1/CARD9/LACC1/TRIM41/LRRC14/HMGB2/RTN4/MED1/TOMM70/RPS19/NONO/HSPD1/SFPQ/CREBBP/HEXIM1/PDPK1/MAP2K6/PJA2/PHB2/RIPK2/FYN
BP (Biological Process)	GO:0072282	metanephric nephron tubule morphogenesis	6	-0.959116	-1.58536	0.00741483	0.00741483	0.201904	355	tags=33%, list=1%, signal=33%	PKD1/SOX9
BP (Biological Process)	GO:0007512	adult heart development	7	-0.955648	-1.61161	0.00741483	0.00741483	0.201904	217	tags=43%, list=1%, signal=43%	SCUBE1/CHD7/MEF2D
CC (Cellular Component)	GO:0030135	coated vesicle	280	-0.557162	-1.49008	0.00743034	0.00743034	0.201911	4636	tags=32%, list=14%, signal=28%	WIPI1/VAMP7/RAB8B/GGA2/SREBF2/GPR107/IER3IP1/ATP6V0C/VMA21/SNX9/BCAP31/VAMP2/SEC31B/ATP6V1F/EGFR/EPN1/HLA-C/DBNL/SAR1A/LMBRD1/KDELR1/RNASEK/SEC22B/TMED4/BTBD8/AP1S1/HBEGF/AP1G2/COPB1/DENND1B/COPG1/TGOLN2/RAB35/ATP6V1A/CLINT1/AP2B1/ATP6AP1/ATP6V0E2/COPB2/SEC16A/CD9/SCYL2/RAB5A/SPG21/PICALM/AAK1/CTSC/HAX1/SCYL1/APOB/AP2A2/AP1M1/SNX3/SCARB2/CTSZ/AP2A1/CLTB/VTI1B/ATP6V1G2/LMAN2/PACS1/DVL1/ERGIC1/MCFD…
MF (Molecular Function)	GO:0003730	mRNA 3'-UTR binding	98	-0.693508	-1.66543	0.00745363	0.00745363	0.202129	2675	tags=44%, list=8%, signal=40%	CPEB3/ZFP36L2/TP53/RNF20/DAZAP1/RBMS3/EXOSC4/PUM2/KHSRP/PARN/PABPC4/DND1/ILF3/RBMS1/RNPS1/CSDC2/TAF15/DDX5/HNRNPL/DHX36/TARDBP/CPSF1/FXR1/PUM1/LARP1/HNRNPA0/CARHSP1/FUS/IGF2BP3/YBX3/SERBP1/RPS7/DDX17/RPL41/HNRNPC/IGF2BP2/RPL5/TIAL1/CCT5/RSL1D1/CELF1/PABPC1/LRPPRC
BP (Biological Process)	GO:0009145	purine nucleoside triphosphate biosynthetic process	100	-0.689489	-1.66002	0.0075849	0.0075849	0.204922	3189	tags=40%, list=10%, signal=36%	ATP6V1A/AK9/VCP/ATP5ME/NME4/NDUFV1/ATP5MC3/NDUFB4/PARP1/ENO1/TGFB1/ATP5PD/ATP5MG/NDUFS5/ATP5PB/SDHB/NDUFB8/STOML2/ADK/IMPDH2/SPHK2/DMAC2L/NDUFS7/ATP5F1A/NDUFC1/NDUFS6/ATP5PF/NDUFB10/TMSB4X/NME2/UQCC3/NDUFA2/NDUFS8/NDUFA13/NDUFS1/ATP5F1B/NDUFB5/ATP5MC2/NDUFB9/ANTKMT
BP (Biological Process)	GO:0010952	positive regulation of peptidase activity	159	-0.637666	-1.61624	0.00760205	0.00760205	0.204922	3731	tags=28%, list=11%, signal=25%	PDCD2/PERP/AKIRIN2/CTSD/ROBO1/ARL6IP5/HSF1/VCP/PPM1F/LYN/UACA/SENP1/MTCH1/PICALM/FIS1/MAPK12/BCL2L13/REST/CASC2/IFI16/ANP32B/FAS/CCN2/BID/HSPE1/CYCS/SIRT1/HIP1R/CARD9/DIABLO/PSME2/PSME1/CTSL/MYC/NDUFA13/RACK1/CCN1/RHOA/HSPD1/BEX3/RPS3/SMAD3/RIPK2/FYN
MF (Molecular Function)	GO:0015349	thyroid hormone transmembrane transporter activity	7	-0.955482	-1.61133	0.00761523	0.00761523	0.204922	117	tags=29%, list=0%, signal=28%	SLCO1C1/SLC7A5
BP (Biological Process)	GO:0035767	endothelial cell chemotaxis	24	-0.863313	-1.72208	0.00763807	0.00763807	0.204922	1800	tags=33%, list=6%, signal=32%	FGFR1/FGF2/VEGFA/NR4A1/MET/TMSB4X/RAB13/SEMA5A
BP (Biological Process)	GO:0001756	somitogenesis	48	-0.786847	-1.72526	0.00763928	0.00763928	0.204922	2546	tags=33%, list=8%, signal=31%	KAT2A/TP53/PSEN1/EPB41L5/LRP6/EP300/MIB1/POFUT1/SEMA3C/BMPR1A/FOXC1/TMED2/ATM/NLE1/SMAD3/FOXC2
BP (Biological Process)	GO:0031349	positive regulation of defense response	346	-0.527373	-1.43877	0.00766802	0.00766802	0.204922	3456	tags=23%, list=11%, signal=20%	MATR3/PTPRS/PVR/HSP90AA1/POLR3B/ITCH/APPL1/LSM14A/SERPINE1/MAP3K7/NFKBIA/SARM1/CGAS/NPLOC4/APPL2/CAMK2N1/OPTN/LYN/GPRC5B/MAPKAPK2/OSMR/LAMP1/FEM1A/OTULIN/ZNFX1/UFD1/RELA/PUM2/STAT5B/POLR3D/CTSC/BIRC3/PDCD4/SIGLEC16/POLR3F/PTGER4/MFHAS1/EP300/IFI16/TRIM62/NAPEPLD/C1QBP/PAK1/ADORA2B/NOP53/XRCC6/UBE2K/ZDHHC5/GPS2/PUM1/POLR3G/PQBP1/LGALS1/CARD9/LACC1/TRIM41/LRRC14/HMGB2/RTN4/MED1/TOMM70/RNF31/RPS19/N…
BP (Biological Process)	GO:0010950	positive regulation of endopeptidase activity	146	-0.647062	-1.62564	0.00766922	0.00766922	0.204922	3731	tags=29%, list=11%, signal=26%	PDCD2/PERP/AKIRIN2/CTSD/ROBO1/ARL6IP5/HSF1/VCP/PPM1F/LYN/UACA/SENP1/MTCH1/PICALM/FIS1/BCL2L13/REST/CASC2/IFI16/ANP32B/FAS/CCN2/BID/HSPE1/CYCS/SIRT1/HIP1R/CARD9/DIABLO/PSME2/PSME1/MYC/NDUFA13/RACK1/CCN1/RHOA/HSPD1/BEX3/RPS3/SMAD3/RIPK2/FYN
MF (Molecular Function)	GO:0140640	catalytic activity, acting on a nucleic acid	580	-0.490262	-1.39373	0.00768049	0.00768049	0.204922	4033	tags=29%, list=12%, signal=26%	CARS1/FANCM/TYW3/DDX18/CHRAC1/ZC3H12B/DDX6/TOP3A/DBR1/FDXACB1/RAD54L2/AARSD1/CNOT6L/SMARCA1/DDX50/DHX34/INO80/RNASEK/CHD3/RPPH1/DICER1/PMS2P3/DUS3L/BUD23/POLE3/SUPV3L1/PIWIL3/REXO2/DDX42/TRPT1/TWNK/DHX29/ERI3/RNASEH2A/POLR3B/POLR1F/DDX56/MARF1/PTGES3/POLM/POLR3E/POLR1B/KHNYN/THAP9/TSR3/MTREX/ERN2/RAD51D/RNMT/DDX46/PRIM1/APTX/RFC1/DDX59/NSUN6/SETX/ZNFX1/EXOSC4/DDX55/IARS2/RTCA/ERN1/POLR3A/METTL14/…
CC (Cellular Component)	GO:0030667	secretory granule membrane	271	-0.560284	-1.49486	0.00773515	0.00773515	0.205812	4643	tags=25%, list=14%, signal=22%	CLEC5A/VAMP7/AGPAT2/RND2/TMEM63A/RAB18/BSG/DIAPH1/CAV2/ATP6V0C/VAMP2/HVCN1/SIRPA/HLA-C/PGRMC1/SLC2A5/FABP5/CD46/TCIRG1/EXOC3/COPB1/PSEN1/LAMP1/TMEM30A/CD9/RAB6A/DNAJC13/LAMP2/RAC1/RAP1A/SYT5/AP2A2/RAB5C/CPNE3/AP1M1/CMTM6/RAB4B/ABCA3/CD63/MGST1/SPACA6/LPCAT1/SNAP23/RAB31/APLP2/MMP25/RAB7A/RHOF/UBR4/DGAT1/VPS13B/ATP11B/TMED2/SLC18A2/PSAP/DDOST/RHOA/RAB26/DEGS1/CD59/ATAD3B/CD44/MLEC/PLAU/ADAM10/CD68…
BP (Biological Process)	GO:1902882	regulation of response to oxidative stress	82	-0.719515	-1.69527	0.00774512	0.00774512	0.205812	2839	tags=29%, list=9%, signal=27%	HSPB1/BAG5/NCOA7/PARP1/DHFR/REST/LANCL1/SESN2/MEAK7/FBXO7/OXR1/SOD1/PYCR1/MET/MCL1/SIRT1/NFE2L2/RACK1/NONO/SFPQ/PPIA/ATF4/DDR2/FYN
BP (Biological Process)	GO:0008285	negative regulation of cell population proliferation	597	-0.489843	-1.39567	0.00777454	0.00777454	0.205812	4364	tags=21%, list=13%, signal=19%	ITGA1/CAV2/RNF139/STAT3/PTCH1/RB1CC1/SYNJ2BP/AIMP1/PDCD5/BCL2/MFN2/SKAP2/TPBG/PTGDR2/EFNB2/CSF1R/UTP20/MED25/CDH13/TNFRSF9/PRDX4/DICER1/INCA1/FBXW7/CTCF/SMARCB1/BRCA2/DUSP1/ULK1/PHF14/TSG101/CTBP2/GNA12/ATOH8/ROBO1/SPRY2/TP53/ITCH/FNIP1/NDRG1/NLRC3/INPPL1/APPL2/BMPR2/LYN/CD9/CTBP1/EMD/PTPRM/PTGIR/MTBP/SIRT2/GNA13/PDCD4/REST/TPM1/TGFB1/FGFRL1/SMARCA2/AMBRA1/TGFBR2/ARID2/FGF2/IGFBP6/DLG5/TOB2/HGS/P…
BP (Biological Process)	GO:0071559	response to transforming growth factor beta	237	-0.578851	-1.52434	0.00778148	0.00778148	0.205812	3330	tags=22%, list=10%, signal=20%	ZFP36L2/SPRY2/TP53/APPL1/ID1/MAP3K7/LTBP2/APPL2/DUSP22/OGT/HSP90AB1/MTMR4/HDAC1/EPB41L5/ACTA2/PARP1/BRMS1/GIPC1/ZBTB7A/SPRED3/STUB1/TGFB1/EP300/ITGA3/TGFBR2/SMAD5/PTK2/ADAM9/CITED2/JUN/USP9X/ZYX/LTBP3/BMPR1A/SIRT1/SKIL/ZFYVE9/HDAC2/SMURF2/HSPA5/HTRA1/BCL9L/PXN/HIPK2/CREBBP/PDPK1/WFIKKN1/ITGB5/SMAD3/SOX9/DDR2/FYN
BP (Biological Process)	GO:1905664	regulation of calcium ion import across plasma membrane	10	-0.934374	-1.64698	0.00782661	0.00782661	0.205812	511	tags=30%, list=2%, signal=30%	PPP3R1/PRNP/FYN
BP (Biological Process)	GO:0002862	negative regulation of inflammatory response to antigenic stimulus	20	-0.876295	-1.70739	0.00785238	0.00785238	0.205812	4	tags=10%, list=0%, signal=10%	LYN/FYN
BP (Biological Process)	GO:1903169	regulation of calcium ion transmembrane transport	152	-0.639444	-1.61217	0.00785428	0.00785428	0.205812	1132	tags=8%, list=3%, signal=8%	CABP4/SLC8A1/TMBIM6/AHNAK/YWHAE/VMP1/PRNP/PDPK1/CHD7/ANK2/CAMK2D/FYN
BP (Biological Process)	GO:0036119	response to platelet-derived growth factor	21	-0.872195	-1.70899	0.00786937	0.00786937	0.205812	680	tags=38%, list=2%, signal=37%	CORO1B/HAS2/HDAC1/SYAP1/MARS1/RDX/DDIT3/FYN
MF (Molecular Function)	GO:0016004	phospholipase activator activity	21	-0.872758	-1.7101	0.00786937	0.00786937	0.205812	329	tags=24%, list=1%, signal=24%	NSMAF/STX4/CHRM3/PDPK1/FYN
BP (Biological Process)	GO:0033630	positive regulation of cell adhesion mediated by integrin	21	-0.872048	-1.70871	0.00786937	0.00786937	0.205812	6	tags=14%, list=0%, signal=14%	ADAM9/PODXL/FOXC2
BP (Biological Process)	GO:0048729	tissue morphogenesis	525	-0.499068	-1.40904	0.00793988	0.00793988	0.207246	2644	tags=17%, list=8%, signal=16%	CSF1/GDF7/ARL13B/ZNRF3/EPB41L5/ACTA2/FRS2/RAC1/GNA13/DEAF1/TOR1A/DAAM1/TRAF3IP1/RYK/AHI1/PPP3R1/RHOB/TPM1/TGFB1/KIF20B/CCDC39/ITGA3/SOS1/CTSZ/RDH10/MIB1/TGFBR2/FGF2/VEGFA/MTOR/ITGA5/DLG5/SEMA4C/PODXL/BRD2/CELSR1/PAK1/CITED2/MTSS1/HEG1/SEMA3C/DVL1/MET/DLG1/BMPR1A/ACTB/PRKAR1A/FOXC1/PAFAH1B1/CLIC4/DVL2/ACTG1/HS2ST1/MMP2/TFAP2A/MATN1/MSN/TRIM28/NF2/TMED2/MED1/YAP1/TNC/MYC/MTHFD1L/SCRIB/ANKRD6/CCN1/R…
MF (Molecular Function)	GO:0044183	protein folding chaperone	61	-0.75743	-1.71506	0.00800145	0.00800145	0.208013	2839	tags=49%, list=9%, signal=45%	CCDC47/FKBP8/HSP90AA1/HSPA13/HSPB1/HSP90AB1/KHSRP/CCT6B/CLPX/TOR1A/CCT3/HSPA4/HSPA4L/HSPE1/CCT4/CLGN/DNAJB6/HSP90AB2P/HSPA8/CCT8/HSPD1/CCT6A/HSP90B1/HSPA5/HYOU1/HSPA9/CCT7/CCT2/PFDN2/CCT5
BP (Biological Process)	GO:0097267	omega-hydroxylase P450 pathway	8	-0.950001	-1.63248	0.00801443	0.00801443	0.208013	19	tags=25%, list=0%, signal=25%	CYP2C19/CYP2C9
BP (Biological Process)	GO:1904645	response to amyloid-beta	38	-0.814327	-1.72359	0.00802139	0.00802139	0.208013	1135	tags=13%, list=3%, signal=13%	IGF1/MMP2/PRNP/APP/FYN
BP (Biological Process)	GO:1904707	positive regulation of vascular associated smooth muscle cell proliferation	33	-0.825432	-1.71588	0.00803213	0.00803213	0.208013	2494	tags=39%, list=8%, signal=36%	ERN1/FRS2/FGF2/GNAI2/JUN/BMPR1A/DNMT1/IGF1/ADAMTS1/MMP2/NF1/MEF2D/DDR2
BP (Biological Process)	GO:0043010	camera-type eye development	277	-0.557721	-1.48931	0.00806077	0.00806077	0.208347	1962	tags=17%, list=6%, signal=16%	PSEN1/TBC1D20/TENM3/CEP290/BMPR2/RPGRIP1L/HDAC1/PTPRM/FRS2/SPRED3/AHI1/SMARCD3/SOS1/RDH10/TGFBR2/ROM1/FGF2/VEGFA/ATP2B4/CITED2/JUN/LPCAT1/SIX5/IMPDH2/MIP/DLG1/FOXC1/CLIC4/PPP1R13L/CABP4/SKIL/TFAP2A/NF2/CRYBG3/HDAC2/MED1/NF1/VIM/HIPK2/LRP5/SLC4A5/FZD4/CHD7/SMAD3/BCAR3/ATF4/SOX9/FOXC2
MF (Molecular Function)	GO:0030060	L-malate dehydrogenase activity	4	-0.975503	-1.51734	0.00813169	0.00813169	0.209771	160	tags=75%, list=0%, signal=75%	MDH1/MDH2/PHGDH
BP (Biological Process)	GO:1903050	regulation of proteolysis involved in protein catabolic process	216	-0.589118	-1.53781	0.00816131	0.00816131	0.210125	3663	tags=33%, list=11%, signal=29%	PRKN/FBXW7/PSMC3/OSBPL7/SH3RF1/PLK1/GNA12/SH3RF2/MDM2/CDC20/ATXN3/TRIB3/UFL1/FBXW8/USP7/PSEN1/VCP/RNF19B/PSMC5/OGT/HSP90AB1/SUMO2/BAG5/SMARCC1/PSMC1/SIRT2/CTSC/GIPC1/UBE3A/DDA1/STUB1/HERPUD1/PHF20L1/ARIH1/BAG6/TAF1/TMEM259/PTK2/CAMLG/NOP53/USP9X/UBQLN4/UBE2K/DVL1/PSMC4/SGTA/NFE2L2/USP19/RNF19A/WAC/VHL/PSME2/PSME1/CSNK1A1/RACK1/RPL11/RPS7/ATP5IF1/HIPK2/RPL23/PKD1/ELOB/RPL5/UBB/MAPK9/EIF3H/UBXN1/MA…
BP (Biological Process)	GO:0048341	paraxial mesoderm formation	5	-0.966961	-1.55384	0.00818527	0.00818527	0.210332	68	tags=60%, list=0%, signal=60%	FOXC1/EXOC4/FOXC2
BP (Biological Process)	GO:0014012	peripheral nervous system axon regeneration	7	-0.951329	-1.60433	0.00821643	0.00821643	0.210724	931	tags=57%, list=3%, signal=56%	MMP2/CERS2/TNC/MAP1B
BP (Biological Process)	GO:0060547	negative regulation of necrotic cell death	20	-0.873196	-1.70135	0.00824499	0.00824499	0.211048	943	tags=35%, list=3%, signal=34%	ARHGEF2/BIRC3/MUTYH/YBX3/RNF31/NUPR1/DDR2
BP (Biological Process)	GO:0045333	cellular respiration	217	-0.58871	-1.53705	0.00833066	0.00833066	0.212771	3564	tags=32%, list=11%, signal=29%	CHCHD2/COX5A/UQCRC1/ME3/ATP5F1E/FH/SDHAF4/COX7C/NDUFA4/PPIF/COX6B1/VCP/COX8A/ATP5ME/SHMT2/IFNAR1/UQCRC2/COX6C/NDUFV1/PUM2/NDUFB4/COX15/COX7B/ATP5PD/ATP5MG/CHCHD10/NDUFS5/BNIP3/POLG2/ATP5PB/COX5B/PDHB/SDHB/GPD2/NOP53/BLOC1S1/NDUFB8/BID/STOML2/CYC1/SLC25A23/UQCRQ/CYCS/NDUFS7/ATP5F1A/DLD/NDUFC1/NDUFS6/ATP5PF/NDUFB10/PLEC/MYBBP1A/IDH3B/UQCC3/NDUFA2/NDUFS8/NDUFA13/UQCC2/RHOA/UQCRH/NDUFS1/ATP5F1B/COX6A…
BP (Biological Process)	GO:2001239	regulation of extrinsic apoptotic signaling pathway in absence of ligand	40	-0.805586	-1.71415	0.00839534	0.00839534	0.212771	620	tags=18%, list=2%, signal=17%	SGK3/MAP2K5/IL7/FGFR1/MCL1/NF1/EYA4
BP (Biological Process)	GO:0002440	production of molecular mediator of immune response	192	-0.605123	-1.56508	0.00839793	0.00839793	0.212771	3304	tags=18%, list=10%, signal=16%	DENND1B/IL4R/MAP3K7/XBP1/GPI/CGAS/TRAF3IP2/GPRC5B/MAPKAPK2/STX4/CYREN/RIF1/TGFB1/NBN/MIF/DHX36/SPHK2/SHLD2/SIRT1/STAT6/CARD9/LACC1/TMBIM6/MCM3AP/HLA-A/HSPD1/DDX21/SUPT6H/AXL/NSD2/PHB2/CUEDC2/SLC7A5/RIPK2/NDFIP1
BP (Biological Process)	GO:0051418	microtubule nucleation by microtubule organizing center	5	0.955081	1.54135	0.00841178	0.00841178	0.212771	844	tags=40%, list=3%, signal=39%	CENPJ/TPPP
MF (Molecular Function)	GO:0140662	ATP-dependent protein folding chaperone	37	-0.813659	-1.71481	0.00841622	0.00841622	0.212771	3347	tags=62%, list=10%, signal=56%	HSP90AA1/HSPA13/HSP90AB1/CCT6B/CLPX/TOR1A/CCT3/HSPA4/HSPA4L/HSPE1/CCT4/HSP90AB2P/HSPA8/CCT8/HSPD1/CCT6A/HSP90B1/HSPA5/HYOU1/HSPA9/CCT7/CCT2/CCT5
MF (Molecular Function)	GO:0003746	translation elongation factor activity	19	-0.880769	-1.70267	0.00844462	0.00844462	0.212771	295	tags=37%, list=1%, signal=37%	EIF5A/EEF1B2/EEF1D/EEF1G/EEF1A1/EEF2/TUFM
CC (Cellular Component)	GO:0044297	cell body	481	-0.505565	-1.41848	0.00845393	0.00845393	0.212771	3963	tags=22%, list=12%, signal=19%	MAP1S/PGRMC1/SHANK2/DBNL/MAST1/BAIAP2/TRPV1/AMFR/DPYSL3/YKT6/SLC1A3/KCND3/TXNRD2/ATP2B1/PTPRS/KCNN4/GNA12/MAPK8IP3/CAD/HSP90AA1/PSD2/SIAH2/ZC4H2/TIAM2/MOB4/PSEN1/PI4K2A/CKB/SRR/BMPR2/UCHL1/SHTN1/HSP90AB1/INSR/CCNG1/ATP13A2/HDAC1/PDE1C/RAB5A/NRSN2/PICALM/ACTA2/SIRT2/XRN1/ALS2/LRP6/GDI1/APOB/G3BP1/SYT5/KCNIP4/GFRA1/RBM8A/SLC6A6/SOS1/SYAP1/VTI1B/CCT3/SOD1/MYO10/DHX36/GNAI2/DCTN1/FXR1/PTPRF/DVL1/CIT/…
BP (Biological Process)	GO:0031424	keratinization	21	-0.866292	-1.69743	0.00845957	0.00845957	0.212771	1120	tags=14%, list=3%, signal=14%	KRT80/TMEM79/HRNR
MF (Molecular Function)	GO:0042803	protein homodimerization activity	604	-0.486299	-1.38665	0.00846752	0.00846752	0.212771	3687	tags=20%, list=11%, signal=18%	ACOT7/CIP2A/TXNRD2/PIP4K2A/SUPV3L1/SLC39A13/TXN/CBS/TSG101/ACVR1/GLDC/VPS4B/ODC1/TAP1/HSP90AA1/UPB1/APPL1/SLC8B1/STARD3/KLHL7/PON1/CGAS/SP1/DNTTIP1/ZBTB38/GOLGA5/TENM3/BCL2L2/APPL2/ACOX1/SRR/LDB1/SHMT2/VAPB/HSPB1/HSP90AB1/MAP3K10/CSF1/GRPEL1/SNX1/RELA/S100A16/S100A13/ERN1/TPCN1/STAT5B/ALS2/LRP6/PARP1/ZDHHC2/HIF1AN/STC2/DARS2/CHMP4B/STUB1/TPD52L1/ENO1/PLD6/HMGCS1/TPM1/RUVBL2/SCARB2/KIF20B/IL17D/ER…
BP (Biological Process)	GO:0009206	purine ribonucleoside triphosphate biosynthetic process	99	-0.686708	-1.65104	0.00847311	0.00847311	0.212771	3189	tags=39%, list=10%, signal=36%	ATP6V1A/AK9/VCP/ATP5ME/NME4/NDUFV1/ATP5MC3/NDUFB4/PARP1/ENO1/TGFB1/ATP5PD/ATP5MG/NDUFS5/ATP5PB/SDHB/NDUFB8/STOML2/IMPDH2/SPHK2/DMAC2L/NDUFS7/ATP5F1A/NDUFC1/NDUFS6/ATP5PF/NDUFB10/TMSB4X/NME2/UQCC3/NDUFA2/NDUFS8/NDUFA13/NDUFS1/ATP5F1B/NDUFB5/ATP5MC2/NDUFB9/ANTKMT
BP (Biological Process)	GO:0070482	response to oxygen levels	284	-0.553677	-1.48325	0.00849421	0.00849421	0.212883	3805	tags=25%, list=12%, signal=23%	ADSL/ATP6V1G1/TIGAR/ADAM15/KCNMB1/TXNRD2/CHCHD2/STC1/VCAM1/TBL2/CBS/MDM2/P4HB/HSF1/TP53/ATP6V1A/NDRG1/KCNMA1/ATP6AP1/LIMD1/RORA/SIRT2/TM9SF4/HIF1AN/STC2/STUB1/REST/ENO1/EP300/DNMT3A/BNIP3/TGFBR2/VEGFA/MTOR/BNIP2/CITED2/NOP53/FAS/CCN2/SIRT1/NFE2L2/USP19/ERO1A/VHL/EGLN2/MMP2/DDIT4/SLC8A1/ACAA2/TMBIM6/HDAC2/EGR1/ATM/MYC/NF1/HK2/LMNA/RHOA/HSP90B1/HP1BP3/HYOU1/HIPK2/CREBBP/PLAU/ANGPT4/MALAT1/SMAD3/PHB…
BP (Biological Process)	GO:0086014	atrial cardiac muscle cell action potential	15	-0.902689	-1.68426	0.00854191	0.00854191	0.212883	111	tags=20%, list=0%, signal=20%	CACNB2/GJC1/ANK2
BP (Biological Process)	GO:0086026	atrial cardiac muscle cell to AV node cell signaling	15	-0.902689	-1.68426	0.00854191	0.00854191	0.212883	111	tags=20%, list=0%, signal=20%	CACNB2/GJC1/ANK2
BP (Biological Process)	GO:0086066	atrial cardiac muscle cell to AV node cell communication	15	-0.902689	-1.68426	0.00854191	0.00854191	0.212883	111	tags=20%, list=0%, signal=20%	CACNB2/GJC1/ANK2
BP (Biological Process)	GO:0007617	mating behavior	22	-0.861711	-1.69783	0.00863931	0.00863931	0.213921	1726	tags=27%, list=5%, signal=26%	THRA/PPP1R9B/HDAC2/APP/VGF/UBE2Q1
BP (Biological Process)	GO:0036120	cellular response to platelet-derived growth factor stimulus	19	-0.878281	-1.69786	0.00864101	0.00864101	0.213921	680	tags=37%, list=2%, signal=36%	CORO1B/HAS2/HDAC1/SYAP1/MARS1/RDX/FYN
BP (Biological Process)	GO:0010595	positive regulation of endothelial cell migration	99	-0.685143	-1.64728	0.00864603	0.00864603	0.213921	3360	tags=31%, list=10%, signal=28%	ATOH8/MAP2K3/EMC10/GPI/SP1/BMPR2/HSPB1/RAC1/ZNF580/HDAC7/RHOB/TGFB1/FUT1/FGFR1/FGF2/VEGFA/SCARB1/MET/JCAD/ATP5F1A/SIRT1/NFE2L2/TMSB4X/HDAC9/ANXA1/PRKCA/ATP5F1B/PDPK1/ANGPT4/SEMA5A/FOXC2
BP (Biological Process)	GO:0002700	regulation of production of molecular mediator of immune response	155	-0.633422	-1.59944	0.00865801	0.00865801	0.213921	3304	tags=19%, list=10%, signal=17%	DENND1B/IL4R/MAP3K7/XBP1/GPI/CGAS/GPRC5B/MAPKAPK2/STX4/RIF1/TGFB1/MIF/DHX36/SPHK2/SHLD2/SIRT1/STAT6/CARD9/LACC1/TMBIM6/HLA-A/DDX21/SUPT6H/AXL/NSD2/PHB2/CUEDC2/SLC7A5/RIPK2/NDFIP1
BP (Biological Process)	GO:0000302	response to reactive oxygen species	176	-0.615307	-1.57605	0.00866438	0.00866438	0.213921	2656	tags=23%, list=8%, signal=22%	SETX/RELA/ERN1/ZNF580/DHFR/UBE3A/SESN2/SIGMAR1/ROMO1/CAMKK2/RHOB/TPM1/BNIP3/SOD1/ADAM9/JUN/PYCR1/PPP2CB/PRDX3/MET/SIRT1/NFE2L2/STAT6/GSTP1/MMP2/SLC8A1/APEX1/ANXA1/HDAC2/FOSL1/PCGF2/RACK1/PRDX5/PXN/TRPA1/AXL/RPS3/MAPK9/KLF2/DDR2/FYN
BP (Biological Process)	GO:2001026	regulation of endothelial cell chemotaxis	17	-0.887884	-1.68833	0.0087146	0.0087146	0.21476	1800	tags=35%, list=6%, signal=33%	FGFR1/FGF2/VEGFA/MET/TMSB4X/SEMA5A
BP (Biological Process)	GO:0048864	stem cell development	72	-0.727779	-1.68291	0.00877664	0.00877664	0.215856	1918	tags=22%, list=6%, signal=21%	RDH10/SEMA3A/FGF2/SEMA4C/CORO1C/CITED2/SEMA4G/SEMA3C/BMPR1A/FOXC1/NOLC1/TCOF1/MSI2/SOX9/SEMA5A/FOXC2
BP (Biological Process)	GO:0001974	blood vessel remodeling	37	-0.812947	-1.71331	0.00879878	0.00879878	0.215856	1395	tags=16%, list=4%, signal=16%	SEMA3C/FOXC1/AXL/EXT1/CHD7/FOXC2
MF (Molecular Function)	GO:0060229	lipase activator activity	23	-0.856005	-1.69973	0.00880799	0.00880799	0.215856	329	tags=26%, list=1%, signal=26%	NSMAF/STX4/CHRM3/GPIHBP1/PDPK1/FYN
BP (Biological Process)	GO:0019646	aerobic electron transport chain	78	-0.713701	-1.67034	0.00883392	0.00883392	0.216091	3563	tags=42%, list=11%, signal=38%	COX5A/UQCRC1/COX7C/NDUFA4/COX6B1/COX8A/UQCRC2/COX6C/NDUFV1/NDUFB4/COX15/COX7B/NDUFS5/COX5B/SDHB/NDUFB8/CYC1/UQCRQ/CYCS/NDUFS7/DLD/NDUFC1/NDUFS6/NDUFB10/UQCC3/NDUFA2/NDUFS8/UQCRH/NDUFS1/COX6A1/NDUFB5/NDUFB9/UQCRB
MF (Molecular Function)	GO:0008270	zinc ion binding	701	-0.471772	-1.35874	0.00886978	0.00886978	0.216568	3494	tags=21%, list=11%, signal=19%	TCEA1/APOBEC3F/PHF14/MATR3/ADAMTS13/ZFYVE1/ZNF84/C11orf54/TET2/MDM2/CAD/CIZ1/PRDM2/TRPS1/SIAH2/TRIM45/ZFAND2B/MBD1/USP16/PGGT1B/TP53/HDAC10/SORD/KDM2A/TRIM2/ZFHX2/CXXC1/SF3A3/TAB3/ADAT2/AEBP1/SHMT2/LTA4H/AFG3L2/PRIM1/ARHGEF2/CHORDC1/ATP13A2/ZCWPW2/ZNF407/ZNFX1/TRIM27/RORA/IKZF5/ESRRA/SUPT4H1/RBBP6/S100A13/SIRT2/XAF1/PARP1/CLPX/AGBL3/HIF1AN/SLU7/MPI/LANCL1/CZIB/ARIH1/ZFR/CPZ/EARS2/SRSF7/EP300/PHF2…
CC (Cellular Component)	GO:0030425	dendrite	527	-0.49627	-1.40146	0.0089172	0.0089172	0.217325	2959	tags=25%, list=9%, signal=23%	GPHN/GSK3B/PURA/EFNB2/APBA1/ACAD9/MPDZ/MAP1S/CDKL5/SHANK2/HTR7/ABHD12/MAST1/RBM3/JPH4/BAIAP2/TRPV1/ZC3H14/AMFR/NLGN2/YKT6/TMEM222/NLGN1/TXNRD2/ATP2B1/CPEB3/MAPK8IP3/HSP90AA1/PSD2/MOB4/VSTM5/SARM1/PSEN1/PI4K2A/URI1/CKB/CAMK2N1/BMPR2/HSP90AB1/DIP2A/INSR/CCNG1/SYNGAP1/KIF3B/RAB5A/MARK2/TMEM108/RAB3IP/SHANK1/XRN1/ALS2/RAC1/GIPC1/CD2AP/STX4/CHRM3/ARHGAP32/NSF/KCNIP4/KIF21A/RBM8A/SLC6A6/ANK3/BSN/SEMA3A…
BP (Biological Process)	GO:0036303	lymph vessel morphogenesis	22	-0.856854	-1.68826	0.009032	0.009032	0.218811	1774	tags=23%, list=5%, signal=22%	FGF2/VEGFA/FOXC1/PKD1/FOXC2
BP (Biological Process)	GO:0007601	visual perception	170	-0.622803	-1.58816	0.00905201	0.00905201	0.218811	1918	tags=10%, list=6%, signal=9%	RDH10/ROM1/ABCC6/EYS/MIP/ABLIM1/CEP250/RABGGTB/CABP4/CRYBG3/BBS1/BEST1/GPR179/PPEF2/GJC1/WDR36/EYA4
BP (Biological Process)	GO:0002252	immune effector process	477	-0.503504	-1.41128	0.00905433	0.00905433	0.218811	3320	tags=16%, list=10%, signal=14%	ICAM1/DENND1B/IL4R/TP53/APPL1/MAP3K7/XBP1/GPI/PSEN1/CGAS/RNF19B/TRAF3IP2/APPL2/DUSP22/LYN/MR1/GPRC5B/MAPKAPK2/LAMP1/RORA/S100A13/STAT5B/CTSC/STX4/PTGER4/TAP2/STXBP1/PLEKHM2/RIF1/TGFB1/NBN/VAV2/MIF/MTOR/C1QBP/PTK2/DHX36/PAK1/ADORA2B/SNAP23/SPHK2/SHLD2/SIRT1/STAT6/LGALS1/CARD9/PLEC/LACC1/GBF1/SLC18A2/ANXA1/TMBIM6/HLA-A/CEBPG/KMT2A/RPS19/HSPD1/KIF5B/DDX21/SUPT6H/CD59/DNASE1/RPS6/APP/AXL/PDPK1/NSD2/P…
CC (Cellular Component)	GO:0097447	dendritic tree	528	-0.496265	-1.40177	0.00905618	0.00905618	0.218811	2959	tags=25%, list=9%, signal=23%	GPHN/GSK3B/PURA/EFNB2/APBA1/ACAD9/MPDZ/MAP1S/CDKL5/SHANK2/HTR7/ABHD12/MAST1/RBM3/JPH4/BAIAP2/TRPV1/ZC3H14/AMFR/NLGN2/YKT6/TMEM222/NLGN1/TXNRD2/ATP2B1/CPEB3/MAPK8IP3/HSP90AA1/PSD2/MOB4/VSTM5/SARM1/PSEN1/PI4K2A/URI1/CKB/CAMK2N1/BMPR2/HSP90AB1/DIP2A/INSR/CCNG1/SYNGAP1/KIF3B/RAB5A/MARK2/TMEM108/RAB3IP/SHANK1/XRN1/ALS2/RAC1/GIPC1/CD2AP/STX4/CHRM3/ARHGAP32/NSF/KCNIP4/KIF21A/RBM8A/SLC6A6/ANK3/BSN/SEMA3A…
BP (Biological Process)	GO:0070201	regulation of establishment of protein localization	473	-0.502679	-1.40759	0.00906084	0.00906084	0.218811	3883	tags=25%, list=12%, signal=22%	RAB11FIP3/DMAP1/SAR1A/NDUFAF2/OXCT1/IPO5/UBE2J2/NLGN2/PRKN/FBXW7/OOEP/TXN/TSG101/TCIRG1/KCNN4/CTSD/HSP90AA1/PLCB1/ORAI1/TCF7L2/RFX3/PIK3R2/SLC8B1/C2CD2L/PCK2/KCNJ11/DNAJC1/PSEN1/CDK16/UNC13B/CEP290/ADTRP/PPM1F/RAB11FIP5/TMEM30A/SLC16A1/ATP13A2/EMD/TOMM7/LYPLA1/EPB41L5/TM9SF4/FIS1/ZDHHC2/CD2AP/GDI1/STX4/HAX1/CHRM3/REST/GAPVD1/RAN/EZR/DKC1/SNX3/TGFB1/ANK3/SPIDR/KIF20B/ANP32B/PFKL/OS9/PPID/SH3GLB1/O…
BP (Biological Process)	GO:0051603	proteolysis involved in protein catabolic process	725	-0.468641	-1.35099	0.0091214	0.0091214	0.219872	3881	tags=32%, list=12%, signal=29%	MTA1/PSMF1/RBCK1/UBR2/UBE2G1/RNF139/CUL4B/TOPORS/PSMD9/SHARPIN/SYVN1/RNF185/BCAP31/RNF26/RCHY1/MAEA/CHMP4A/FBXO21/CTSW/GSK3B/UBXN4/UBE3C/MAGEF1/USP31/USP51/SOCS6/ANAPC10/SQSTM1/RNF11/WDR26/UBE2C/UBE2S/USP42/PSMA4/CCDC47/TRIP12/SEL1L/AMFR/UBE2J2/NEDD8/AKIRIN2/PRKN/UCHL3/FBXW7/EDEM3/PSMC3/OSBPL7/KLHL42/MAN1A1/SH3RF1/TSG101/PLK1/FEM1B/DDB1/UBE2L6/VPS4B/GNA12/SH3RF2/MDM2/RMND5A/CDC20/ATXN3/SIAH2/ATE1…
BP (Biological Process)	GO:0003231	cardiac ventricle development	102	-0.678943	-1.63682	0.00914266	0.00914266	0.219918	3456	tags=25%, list=11%, signal=22%	MATR3/ACVR1/MDM2/ROBO1/AP2B1/BMPR2/FRS2/TPM1/TGFB1/FGFRL1/SMARCD3/TGFBR2/CITED2/HEG1/SEMA3C/BMPR1A/FOXC1/PPP1R13L/NPRL3/MED1/CCN1/ZFPM2/NSD2/CHD7/FOXC2
BP (Biological Process)	GO:0046620	regulation of organ growth	80	-0.711808	-1.6713	0.00915654	0.00915654	0.219918	1857	tags=18%, list=6%, signal=17%	TGFBR2/FGF2/SOD1/DUSP6/CITED2/BMPR1A/FOXC1/IGF1/YAP1/YBX3/TOMM70/ZFPM2/IGF2/FOXC2
BP (Biological Process)	GO:0050730	regulation of peptidyl-tyrosine phosphorylation	200	-0.598044	-1.55105	0.00920097	0.00920097	0.220291	4118	tags=22%, list=13%, signal=19%	EGFR/TNFRSF1A/CSF1R/PTPN1/ZNF592/VTN/FBXW7/HBEGF/TSG101/ACVR1/HSF1/TP53/PSEN1/DUSP22/FGFR3/LYN/GPRC5B/ARHGEF2/HAX1/IL7/GFRA1/TGFB1/MIF/VEGFA/OSBP/MTOR/ITGA5/SH2B3/IGF1/NCAPG2/DVL2/ZGPAT/NF2/HDAC2/TNK2/RACK1/PRNP/CD44/APP/IGF2/ANGPT4/PECAM1/RIPK2/FYN
MF (Molecular Function)	GO:0016791	phosphatase activity	240	-0.57093	-1.50499	0.00920635	0.00920635	0.220291	3515	tags=28%, list=11%, signal=25%	PPM1J/PLPP7/CTDSPL/SGPP1/PGAM5/FBP2/PDP1/TAB1/PTPN4/PTPRH/PPP1CC/G6PC3/PIKFYVE/ACP2/INPP5A/ACP1/PPM1L/TNS1/SSH1/DUSP16/PTPN1/LPIN3/TIGAR/PIP4P1/DUSP1/PTPRS/PFKFB3/PPP1R3E/PTPN9/SGPP2/PON1/SSU72/INPPL1/PTPRE/DUSP22/PPM1F/MTMR4/APTX/PPP1CB/PTPRM/PHLPP1/PPP5C/INPP4A/PLPPR3/PPP3R1/SBF1/ATP1A1/PGP/LPIN1/PTK2/CDC25B/DUSP6/CDC14B/ACP4/BPNT2/PPP2CB/PTPRF/DLG1/DUSP28/TIMM50/DUSP5/SYNJ2/PPP4C/CTDNEP1/PTP4A…
BP (Biological Process)	GO:0006986	response to unfolded protein	134	-0.64321	-1.60155	0.009222	0.009222	0.220291	4800	tags=48%, list=15%, signal=41%	HSPH1/DNAJB1/PPP1R15A/PARP16/NCK2/BHLHA15/TOR1B/DAB2IP/ATF3/MFN2/PPP1R15B/BOK/UBXN4/PTPN1/NCK1/AMFR/UBE2J2/PRKN/EDEM3/TBL2/TMEM33/HSP90AA1/HSPA13/UFL1/HSF1/EIF2S1/XBP1/VCP/CDK5RAP3/ERN2/VAPB/HSPB1/OPTN/HSP90AB1/ERN1/STC2/STUB1/HERPUD1/FAF2/TMEM129/OS9/ERLEC1/HSPA4/HSPA4L/TRAM1/EIF2AK2/HSPE1/NFE2L2/CREBZF/CREBRF/ERO1A/HSPA8/CCND1/BAG3/TMED2/TMBIM6/HERPUD2/CREB3/RACK1/HSPD1/HSPA5/HSPA9/DDIT3/ATF4
BP (Biological Process)	GO:0062149	detection of stimulus involved in sensory perception of pain	21	-0.862716	-1.69042	0.00924651	0.00924651	0.220478	389	tags=10%, list=1%, signal=9%	TRPA1/FYN
BP (Biological Process)	GO:1902951	negative regulation of dendritic spine maintenance	3	-0.981845	-1.45922	0.00934394	0.00934394	0.221689	511	tags=67%, list=2%, signal=66%	PRNP/FYN
BP (Biological Process)	GO:0071216	cellular response to biotic stimulus	200	-0.596755	-1.54771	0.00936239	0.00936239	0.221689	4240	tags=24%, list=13%, signal=21%	SASH1/PPP1R15B/TRAF6/GSK3B/EFNB2/SIRPA/NOTCH2/CXCL3/CCDC47/NFKBIL1/MAP2K7/TIGAR/ADAMTS13/MAP2K3/HSF1/TP53/SERPINE1/NFKBIA/XBP1/LYN/RELA/SIRT2/PDCD4/TGFB1/MIF/SCARB1/ADAM9/PAF1/KMO/PABPN1/GSTP1/SMC1A/TRIM41/PRPF8/HMGB2/PRKCA/RHOA/VIM/HSPA5/CDK4/ATG10/AXL/DDIT3/CD68/CEBPB/SLC7A5/MTDH/RIPK2
BP (Biological Process)	GO:0042759	long-chain fatty acid biosynthetic process	23	-0.85377	-1.69529	0.00939518	0.00939518	0.221689	1056	tags=13%, list=3%, signal=13%	GSTP1/QKI/CYP2C9
BP (Biological Process)	GO:0072012	glomerulus vasculature development	23	-0.852924	-1.69361	0.00939518	0.00939518	0.221689	715	tags=13%, list=2%, signal=13%	EGR1/PECAM1/FOXC2
MF (Molecular Function)	GO:0055106	ubiquitin-protein transferase regulator activity	23	-0.85406	-1.69587	0.00939518	0.00939518	0.221689	520	tags=43%, list=2%, signal=43%	FBXW7/CDC20/TRIB3/RPL11/RPS15/RPS7/RPL23/RPL5/RPS20/RPL37
BP (Biological Process)	GO:0014831	gastro-intestinal system smooth muscle contraction	11	0.884986	1.6193	0.00941506	0.00941506	0.221689	683	tags=27%, list=2%, signal=27%	SULF2/GHRL/SCN11A
BP (Biological Process)	GO:0032713	negative regulation of interleukin-4 production	7	-0.949212	-1.60076	0.00941884	0.00941884	0.221689	243	tags=43%, list=1%, signal=43%	ZFPM1/DDIT3/NDFIP1
BP (Biological Process)	GO:0050921	positive regulation of chemotaxis	111	-0.671426	-1.63291	0.0094518	0.0094518	0.221689	2888	tags=19%, list=9%, signal=17%	BMPR2/PPM1F/HSPB1/CSF1/RAC1/ZNF580/STX4/TGFB1/FGFR1/FGF2/VEGFA/C1QBP/PTK2/MET/TMSB4X/WNK1/CREB3/ADAM10/SMAD3/STX3/SEMA5A
BP (Biological Process)	GO:0035483	gastric emptying	3	0.979292	1.46636	0.00945294	0.00945294	0.221689	271	tags=33%, list=1%, signal=33%	GHRL
BP (Biological Process)	GO:0009201	ribonucleoside triphosphate biosynthetic process	105	-0.674508	-1.63205	0.00948112	0.00948112	0.221689	3406	tags=40%, list=10%, signal=36%	ATP5F1E/CAD/ATP6V1A/AK9/VCP/ATP5ME/NME4/NDUFV1/ATP5MC3/NDUFB4/PARP1/ENO1/TGFB1/ATP5PD/ATP5MG/NDUFS5/ATP5PB/SDHB/UCK1/NDUFB8/STOML2/IMPDH2/SPHK2/DMAC2L/NDUFS7/ATP5F1A/NDUFC1/NDUFS6/ATP5PF/NDUFB10/TMSB4X/NME2/UQCC3/NDUFA2/NDUFS8/NDUFA13/NDUFS1/ATP5F1B/NDUFB5/ATP5MC2/NDUFB9/ANTKMT
BP (Biological Process)	GO:0045860	positive regulation of protein kinase activity	308	-0.541747	-1.46288	0.00948157	0.00948157	0.221689	3347	tags=23%, list=10%, signal=21%	HSP90AA1/ROBO1/MAP2K3/CCND3/SLC27A1/MAP3K7/PILRB/PSEN1/STRADB/CCNY/ERN2/GPRC5B/HSP90AB1/INSR/CALM3/MAP3K10/CSF1/SPDYE8/MARK2/ERN1/ALS2/MAP2K5/RAP1A/TPD52L1/SESN2/CAMKK2/TGFB1/MIF/TAB2/TGFBR2/TAOK3/FGFR1/SYAP1/FGF2/VEGFA/MTOR/PTK2/ADAM9/ATP2B4/CDC25B/DAZAP2/PAK1/OSBPL8/XRCC6/DLG1/ERBB2/SIRT1/IGF1/DVL2/MAP3K4/MAP2K1/CCND1/NAB2/CCND2/EGR1/ZFP91/CCN1/RHOA/PRNP/PKD1/PDPK1/MAP2K6/RPS3/FZD4/PHB2/PPIA/MR…
BP (Biological Process)	GO:0051236	establishment of RNA localization	154	-0.631991	-1.59379	0.00952381	0.00952381	0.222027	2708	tags=33%, list=8%, signal=31%	XPOT/HSF1/NUP85/ZC3H3/MAGOH/THOC6/ZC3H11A/XPO5/NPIPA1/KHSRP/DDX39B/RBM8A/NXF1/RAN/SRSF7/NSUN2/TGFBR2/ENY2/SRSF3/NUP98/RTRAF/NUP205/AKAP8L/SIDT2/NOL6/TOMM20/SRSF1/EIF4A3/UPF3B/ATR/PABPN1/NUP62/SNUPN/IGF2BP3/SARNP/DDX39A/POM121C/ATM/MCM3AP/POM121/THOC2/FYTTD1/YBX1/SUPT6H/UPF3A/IGF2BP2/QKI/NPM1/HNRNPA1/LRPPRC/CPSF6
BP (Biological Process)	GO:1902074	response to salt	327	-0.531992	-1.44417	0.00952957	0.00952957	0.222027	3818	tags=20%, list=12%, signal=18%	BAIAP2/TRPV1/KCNMB1/SLC1A3/NLGN1/RGS4/ADAMTS13/GLDC/HSP90AA1/PLCB1/UFL1/HSF1/PPIF/KCNMA1/KCNJ11/PON1/GPI/FOSB/SRR/CALM3/ARL13B/S100A16/P2RY2/PPP5C/XRN1/GDI1/CHRM3/DHFR/UBE3A/SYT5/CPNE3/TAF1/DNMT3A/GNAQ/ABCC6/SOD1/ADAM9/ATP2B4/GNAI2/JUN/ANKH/SIPA1/SLC25A23/PPP1R9B/NFE2L2/CLIC4/ACTG1/PLEC/CCND1/SLC8A1/KRT8/TMBIM6/HDAC2/EGR1/TOMM70/KMT2A/HSP90B1/HSPA5/TGM2/AHCYL1/ANXA11/HNRNPA1/NT5E/CAMK2D/FYN
BP (Biological Process)	GO:0051168	nuclear export	159	-0.623307	-1.57985	0.00958519	0.00958519	0.222071	2708	tags=28%, list=8%, signal=26%	THOC6/ZC3H11A/XPO5/RITA1/EMD/DDX39B/RBM8A/NMD3/NXF1/RAN/TGFB1/NSUN2/CSE1L/ANP32B/ENY2/LTV1/SRSF3/NUP98/AKAP8L/NOL6/EIF4A3/PABPN1/NUP62/XPO7/RRS1/SARNP/BAG3/UHMK1/DDX39A/POM121C/MCM3AP/POM121/THOC2/YWHAE/FYTTD1/SUPT6H/RPS15/AHCYL1/HSPA9/PKD1/NPM1/MDN1/HNRNPA1/XPO6/CPSF6
BP (Biological Process)	GO:0042776	proton motive force-driven mitochondrial ATP synthesis	57	-0.756453	-1.69508	0.00958879	0.00958879	0.222071	2547	tags=42%, list=8%, signal=39%	ATP5ME/NDUFV1/NDUFB4/ATP5PD/ATP5MG/NDUFS5/ATP5PB/SDHB/NDUFB8/STOML2/NDUFS7/ATP5F1A/NDUFC1/NDUFS6/ATP5PF/NDUFB10/NDUFA2/NDUFS8/NDUFA13/NDUFS1/ATP5F1B/NDUFB5/NDUFB9/ANTKMT
MF (Molecular Function)	GO:0008422	beta-glucosidase activity	5	0.950414	1.53382	0.00961346	0.00961346	0.222071	443	tags=40%, list=1%, signal=39%	GBA2/LCTL
BP (Biological Process)	GO:0006914	autophagy	534	-0.491672	-1.38987	0.00961538	0.00961538	0.222071	4368	tags=31%, list=13%, signal=27%	UVRAG/CERS1/STAT3/RB1CC1/ATP6V0C/RNF185/BCL2/MFN2/CHMP4A/SCFD1/BOK/GSK3B/RAB1B/C19orf12/MAP1LC3C/PIP4K2C/MAP1S/SQSTM1/NPC1/ATP6V1G1/TBC1D14/SNX4/FKBP8/SEC22B/TIGAR/PRKN/PIP4K2A/FBXW7/RUBCN/OSBPL7/ULK1/TSG101/TCIRG1/ZFYVE1/CTSD/VPS4B/HSP90AA1/DAPK2/TRIB3/UFL1/TP53/HDAC10/ATP6V1A/PIK3R2/FNBP1L/MAP3K7/XBP1/SPTLC1/PSEN1/VCP/CDK16/CHMP7/LIX1L/NRBP2/RRAGD/ATP6V0E2/VTA1/CCNY/TAB3/OGT/HSPB1/OPTN/UCHL1/PA…
BP (Biological Process)	GO:0061919	process utilizing autophagic mechanism	534	-0.491672	-1.38987	0.00961538	0.00961538	0.222071	4368	tags=31%, list=13%, signal=27%	UVRAG/CERS1/STAT3/RB1CC1/ATP6V0C/RNF185/BCL2/MFN2/CHMP4A/SCFD1/BOK/GSK3B/RAB1B/C19orf12/MAP1LC3C/PIP4K2C/MAP1S/SQSTM1/NPC1/ATP6V1G1/TBC1D14/SNX4/FKBP8/SEC22B/TIGAR/PRKN/PIP4K2A/FBXW7/RUBCN/OSBPL7/ULK1/TSG101/TCIRG1/ZFYVE1/CTSD/VPS4B/HSP90AA1/DAPK2/TRIB3/UFL1/TP53/HDAC10/ATP6V1A/PIK3R2/FNBP1L/MAP3K7/XBP1/SPTLC1/PSEN1/VCP/CDK16/CHMP7/LIX1L/NRBP2/RRAGD/ATP6V0E2/VTA1/CCNY/TAB3/OGT/HSPB1/OPTN/UCHL1/PA…
BP (Biological Process)	GO:1904646	cellular response to amyloid-beta	34	-0.818011	-1.70969	0.00972355	0.00972355	0.222502	1135	tags=12%, list=3%, signal=11%	IGF1/PRNP/APP/FYN
BP (Biological Process)	GO:0002694	regulation of leukocyte activation	488	-0.499169	-1.40141	0.00974072	0.00974072	0.222502	3109	tags=15%, list=10%, signal=14%	CBFB/XBP1/CGAS/FN1/DUSP22/LYN/LAMP1/SMARCD2/CD276/SMARCC1/RORA/SOS2/STAT5B/CTSC/STX4/IL7/STXBP1/PNP/MFHAS1/RIF1/TGFB1/FBXO7/MIF/SMARCD3/SOS1/SMARCA2/FOXO3/AMBRA1/TGFBR2/ARID2/SOD1/ABL2/SMARCD1/DLG5/CCDC88B/METTL3/ADORA2B/ARID1A/XRCC6/BID/SPHK2/SHLD2/DLG1/ERBB2/TNFRSF21/SMARCC2/ACTB/PRKAR1A/IGF1/STAT6/LGALS1/SLC7A1/ANXA1/ATM/DROSHA/SCRIB/HLA-A/RHOA/HSPD1/PRNP/SUPT6H/AP3D1/AXL/PDPK1/NSD2/IGF2/RPS3/…
BP (Biological Process)	GO:0040008	regulation of growth	516	-0.495154	-1.39695	0.00976645	0.00976645	0.222502	2919	tags=18%, list=9%, signal=16%	URI1/FGFR3/BMPR2/PPM1F/AFG3L2/SHTN1/INSR/CSF1/SGK3/EXOSC4/CAPRIN2/STAT5B/MAP2K5/GDI1/CXCL16/STC2/IL7/PLCE1/SESN2/RYK/ENO1/RAI1/TWF2/EZR/MACF1/TGFB1/IP6K2/CDK11B/NAIF1/EBAG9/SEMA3A/SMARCA2/GPAT4/TGFBR2/NEDD4L/FGF2/VEGFA/MTOR/SOD1/LRP12/SEMA4C/DUSP6/CITED2/TEAD1/SIPA1/SEMA4G/SEMA3C/SPHK2/ERBB2/PPP1R9B/BMPR1A/ZPR1/FOXC1/SIRT1/PAFAH1B1/IGF1/MEAF6/EGLN2/MT2A/PPIB/TLE5/GOLGA4/PAPPA2/JADE2/NIPBL/RTN4/YA…
BP (Biological Process)	GO:1902337	regulation of apoptotic process involved in morphogenesis	12	-0.915819	-1.6571	0.00977459	0.00977459	0.222502	6	tags=17%, list=0%, signal=17%	FOXC1/FOXC2
BP (Biological Process)	GO:1904748	regulation of apoptotic process involved in development	12	-0.915819	-1.6571	0.00977459	0.00977459	0.222502	6	tags=17%, list=0%, signal=17%	FOXC1/FOXC2
BP (Biological Process)	GO:0035966	response to topologically incorrect protein	156	-0.626588	-1.5839	0.00978603	0.00978603	0.222502	4800	tags=44%, list=15%, signal=38%	NCK2/BHLHA15/TOR1B/DAB2IP/ATF3/RNF185/MFN2/PPP1R15B/BOK/UBXN4/PTPN1/NCK1/DNAJC18/AMFR/UBE2J2/AKIRIN2/PRKN/EDEM3/TBL2/TMEM33/HSP90AA1/ATXN3/HSPA13/UFL1/HSF1/EIF2S1/XBP1/VCP/CDK5RAP3/ERN2/VAPB/HSPB1/OPTN/HSP90AB1/UFD1/ERN1/TOR1A/STC2/STUB1/HERPUD1/BAG6/FAF2/TMEM129/OS9/ERLEC1/HSPA4/HSPA4L/TRAM1/EIF2AK2/HSPE1/NFE2L2/DNAJB14/CREBZF/CREBRF/ERO1A/HSPA8/CCND1/BAG3/TMED2/TMBIM6/CUL3/HERPUD2/CREB3/RACK1/H…
BP (Biological Process)	GO:0048863	stem cell differentiation	208	-0.587287	-1.52941	0.00978819	0.00978819	0.222502	2688	tags=22%, list=8%, signal=20%	HDAC1/RADIL/FBXL17/N4BP2L2/LRP6/MTA2/PSMD11/REST/CDK12/SLC4A11/NSUN2/GATAD2B/RDH10/SEMA3A/FGF2/ERCC2/SEMA4C/METTL3/DHX36/CORO1C/CITED2/EIF2AK2/SEMA4G/SEMA3C/PUM1/LTBP3/GATAD2A/BMPR1A/SH2B3/FOXC1/NFE2L2/PHF19/HDAC2/MED1/YAP1/NOLC1/TCOF1/MSI2/RPS7/HSPA9/EXT1/SOX9/ZNF281/SEMA5A/FOXC2
BP (Biological Process)	GO:0010668	ectodermal cell differentiation	5	0.950081	1.53328	0.00981374	0.00981374	0.222502	36	tags=20%, list=0%, signal=20%	ITGA6
CC (Cellular Component)	GO:0090575	RNA polymerase II transcription regulator complex	225	-0.575679	-1.51046	0.00983347	0.00983347	0.222502	3365	tags=27%, list=10%, signal=24%	PYGO2/MAFK/MED25/NCOA1/GTF2H1/ATF7/TAF7/TAF13/TCEA1/KAT2A/GTF2H3/NFYA/TCF7L2/E2F5/CBFB/XBP1/LDB1/RFX5/STAT2/CBX3/TAF11/TAF2/HOXB9/E2F4/STAT5B/MXI1/TLE1/TAF1/SMAD5/ENY2/ERCC2/GTF2F1/JUN/TEAD1/NFE2L2/STAT6/CREBZF/NR1H2/TRIM28/MED1/DRAP1/YAP1/MYC/FOSL1/CEBPG/CREB3/NONO/SFPQ/ANXA2/BCL9L/HIPK2/NFE2L3/DDIT3/FOSL2/MMS19/SMAD3/HMGA1/CEBPB/ATF4/JDP2/TAF4
MF (Molecular Function)	GO:0140678	molecular function inhibitor activity	590	-0.484979	-1.38155	0.00985017	0.00985017	0.222502	3403	tags=20%, list=10%, signal=18%	SH3RF2/ANXA4/PSD2/DENND1B/DENND5B/TRIB3/TIAM2/RIN1/SLC38A9/SERPINE1/RASGRP3/FNIP1/ID1/NUCB1/KCNJ11/DNMBP/BOD1/NET1/URI1/FGD6/ADRM1/ARHGEF2/PTGIR/SOS2/RCC1/LY6E/RAB3IP/ALS2/LRP6/GNA13/RNH1/BIRC3/RAP1A/PLCE1/GAPVD1/EPPIN/DTX3L/ARHGEF9/FAF2/SBF1/EIF2B1/PTTG1/TAF1/VAV2/ARHGEF10L/SOS1/PHACTR1/SET/GPIHBP1/CDC42SE1/TAOK3/NEDD4L/IQSEC1/GAPDH/DOCK1/VTI1B/ATP2B4/ARPP19/PAK1/PSD/ABR/ARHGEF17/EEF1B2/RGP1/RIC…
CC (Cellular Component)	GO:0001650	fibrillar center	141	-0.637432	-1.5956	0.00985139	0.00985139	0.222502	3639	tags=36%, list=11%, signal=32%	SAP30L/GAR1/PSPC1/SMARCB1/POLR1G/E2F5/POLR1B/PEX14/RNMT/SPECC1/DDX46/RPAIN/TRIM27/ESRRA/DEAF1/CD2AP/LEO1/PRMT7/ARHGAP32/KLF6/POLR1E/FAM111A/AKNA/EZR/DKC1/WDR33/IP6K2/TIMM44/AFF4/URB1/CCDC137/NFIC/PLRG1/NOP53/HERC4/UTP15/SIRT1/NFIB/PAFAH1B2/TOP1/NONO/NOLC1/TCOF1/SAMD4A/FBL/UBTF/IMP4/EEF1D/TXNRD1/MTDH/WDR43
BP (Biological Process)	GO:0050954	sensory perception of mechanical stimulus	141	-0.637862	-1.59668	0.00985139	0.00985139	0.222502	972	tags=10%, list=3%, signal=10%	CCDC50/GSDME/TFAP2A/NIPBL/SPNS2/RPL38/TRPA1/MYO6/DDIT3/FZD4/CHD7/NDUFB9/OTOA/FYN
BP (Biological Process)	GO:0007249	I-kappaB kinase/NF-kappaB signaling	259	-0.561857	-1.49199	0.00986842	0.00986842	0.222502	3894	tags=24%, list=12%, signal=21%	JMJD8/LURAP1L/SQSTM1/PRDX4/NFKBIL1/TMED4/PRKN/ERC1/ZDHHC17/UFL1/MAP3K7/NFKBIA/NLRC3/TRAF3IP2/TFG/TAB3/HSPB1/OPTN/GPRC5B/HDAC1/TMEM101/RORA/RELA/S100A13/BRD4/MIER1/PPP5C/SHISA5/BIRC3/TLE1/SNIP1/USP10/TAB2/TRIM62/GAPDH/REL/TERF2IP/DHX36/TRIM13/NFKB2/SLC20A1/IKBKG/SPHK2/CXXC5/ZMYND11/UBE2V1/SIRT1/NUP62/GSTP1/LGALS1/CARD9/SLC35B2/TRIM25/RNF31/RHOA/DDX21/PDPK1/EEF1D/MTDH/RIPK2/NDFIP1/FYN
BP (Biological Process)	GO:0006605	protein targeting	312	-0.536979	-1.45139	0.00990703	0.00990703	0.222502	2677	tags=23%, list=8%, signal=21%	ICMT/GRPEL1/ZDHHC24/TOMM7/GET4/GNPTAB/LAMP2/RAB3IP/FIS1/ZDHHC2/GIPC1/GDI1/HAX1/YWHAG/CHMP4B/ATG3/HERPUD1/BAG6/ROMO1/FBXO7/SCARB2/ANK3/TIMM44/SEC63/OS9/SH3GLB1/HSPA4/TRAK1/HGS/USP9X/TRAM1/VPS51/BID/RN7SL1/TOMM20/TOMM22/SSR3/SGTA/ERBB2/VPS13A/RAB7A/RN7SL2/AIP/SSR1/TIMM50/HSPA8/BAG3/VPS53/USP36/SAE1/SRP72/TOMM70/RNF31/NDUFA13/YWHAE/HSPD1/YIF1B/YWHAZ/HSPA5/RPL11/SEC62/PARD3/PRNP/HYOU1/ATP5IF1/AP3D1/R…
BP (Biological Process)	GO:0038034	signal transduction in absence of ligand	59	-0.753615	-1.69511	0.00990826	0.00990826	0.222502	3025	tags=20%, list=9%, signal=18%	STRADB/BCL2L2/SGK3/MAP2K5/IL7/FGFR1/FAS/MCL1/MKNK2/BAG3/NF1/EYA4
BP (Biological Process)	GO:0097192	extrinsic apoptotic signaling pathway in absence of ligand	59	-0.753615	-1.69511	0.00990826	0.00990826	0.222502	3025	tags=20%, list=9%, signal=18%	STRADB/BCL2L2/SGK3/MAP2K5/IL7/FGFR1/FAS/MCL1/MKNK2/BAG3/NF1/EYA4
BP (Biological Process)	GO:0050863	regulation of T cell activation	308	-0.540721	-1.4601	0.00994036	0.00994036	0.222502	3571	tags=19%, list=11%, signal=17%	SMARCB1/CD46/VCAM1/SH3RF1/KAT2A/IL4R/ITCH/CBFB/XBP1/CGAS/DUSP22/LYN/SMARCD2/CD276/SMARCC1/SOS2/STAT5B/IL7/PNP/SMARCD3/SOS1/SMARCA2/FOXO3/AMBRA1/TGFBR2/ARID2/SOD1/ABL2/SMARCD1/DLG5/CCDC88B/METTL3/ARID1A/BID/DLG1/ERBB2/TNFRSF21/SMARCC2/ACTB/PRKAR1A/IGF1/LGALS1/SLC7A1/ANXA1/DROSHA/SCRIB/HLA-A/RHOA/HSPD1/PRNP/AP3D1/IGF2/RPS3/CEBPB/MARCHF7/RIPK2/NDFIP1/FYN
BP (Biological Process)	GO:0010657	muscle cell apoptotic process	64	-0.736239	-1.67856	0.00994215	0.00994215	0.222502	2440	tags=25%, list=7%, signal=23%	LRP6/PDCD4/DMPK/BNIP3/AMBRA1/ATP2A2/DNMT1/SIRT1/NFE2L2/IGF1/BAG3/PDPK1/ATF4/SLC7A5/NUPR1/CAMK2D
BP (Biological Process)	GO:1900449	regulation of glutamate receptor signaling pathway	5	-0.965192	-1.551	0.00998203	0.00998203	0.222502	511	tags=40%, list=2%, signal=39%	PRNP/FYN
BP (Biological Process)	GO:0007566	embryo implantation	44	-0.787851	-1.70294	0.010017	0.010017	0.222502	1857	tags=32%, list=6%, signal=30%	TGFBR2/VEGFA/SOD1/C1QBP/YTHDF3/SYDE1/MMP2/TRIM28/VMP1/SMURF2/RPL29/DDR1/ACVR1B/UBE2Q1
BP (Biological Process)	GO:0001764	neuron migration	144	-0.634412	-1.59113	0.0100234	0.0100234	0.222502	1959	tags=17%, list=6%, signal=16%	KIF20B/ITGA3/PHACTR1/SEMA3A/FGFR1/VEGFA/LRP12/CELSR1/ZNF609/USP9X/PAFAH1B1/DDIT4/UNK/TOP2B/NIPBL/BBS1/MAP1B/YWHAE/RHOA/PCM1/AXL/NR2F2/FGF13/FYN
MF (Molecular Function)	GO:0043394	proteoglycan binding	31	-0.824411	-1.69728	0.0100289	0.0100289	0.222502	1396	tags=13%, list=4%, signal=12%	PTPRF/CTSL/TNC/SEMA5A
BP (Biological Process)	GO:0035967	cellular response to topologically incorrect protein	115	-0.665037	-1.62506	0.0100889	0.0100889	0.222502	4800	tags=47%, list=15%, signal=40%	NCK2/BHLHA15/DAB2IP/ATF3/RNF185/PPP1R15B/BOK/PTPN1/NCK1/DNAJC18/AMFR/AKIRIN2/PRKN/TBL2/TMEM33/ATXN3/HSPA13/UFL1/HSF1/EIF2S1/XBP1/VCP/CDK5RAP3/ERN2/VAPB/OPTN/UFD1/ERN1/TOR1A/STC2/STUB1/HERPUD1/BAG6/OS9/ERLEC1/EIF2AK2/NFE2L2/DNAJB14/CREBZF/ERO1A/HSPA8/CCND1/BAG3/TMED2/TMBIM6/CUL3/HERPUD2/CREB3/RACK1/HSPD1/HSPA5/HSPA9/DDIT3/ATF4
CC (Cellular Component)	GO:0031968	organelle outer membrane	212	-0.581558	-1.51654	0.0101043	0.0101043	0.222502	4308	tags=35%, list=13%, signal=31%	SYNJ2BP/RNF185/BCL2/MFN2/BOK/QTRT1/TMEM53/TMEM109/MICOS13/PGRMC1/AKAP1/TOMM34/CHCHD6/SFXN2/TIGAR/PRKN/ULK1/MTARC1/SARM1/PSEN1/APOOL/DHCR7/MTX1/ARMCX3/BCL2L2/RHOT1/RAB11FIP5/MTCH1/ZNFX1/EMD/TOMM7/PI4KB/ATP5MC3/SPIRE1/FIS1/HAX1/IMMT/DMPK/VDAC1/HINT2/ENO1/PLD6/SIGMAR1/BNIP3/SYNE3/FOXO3/AMBRA1/LPIN1/VDAC2/SH3GLB1/MTOR/MGST1/BID/TOMM20/TOMM22/ITPRIP/KMO/VPS13A/MCL1/ARMCX1/STARD7/PLEC/TRIM14/LETMD1/TOM…
BP (Biological Process)	GO:0060795	cell fate commitment involved in formation of primary germ layer	27	-0.844004	-1.70546	0.0101305	0.0101305	0.222502	1329	tags=11%, list=4%, signal=11%	PAF1/BMPR1A/FOXC2
BP (Biological Process)	GO:0061053	somite development	63	-0.741146	-1.684	0.0101652	0.0101652	0.222502	2546	tags=22%, list=8%, signal=21%	EPB41L5/RBBP6/LRP6/EP300/MIB1/POFUT1/SEMA3C/BMPR1A/FOXC1/TMED2/ATM/NLE1/SMAD3/FOXC2
BP (Biological Process)	GO:0015801	aromatic amino acid transport	12	-0.914073	-1.65394	0.0101735	0.0101735	0.222502	809	tags=25%, list=2%, signal=24%	SLC7A1/SLC7A5/SLC3A2
BP (Biological Process)	GO:0050966	detection of mechanical stimulus involved in sensory perception of pain	12	-0.913669	-1.65321	0.0101735	0.0101735	0.222502	389	tags=17%, list=1%, signal=16%	TRPA1/FYN
BP (Biological Process)	GO:0086046	membrane depolarization during SA node cell action potential	5	-0.964486	-1.54987	0.0101817	0.0101817	0.222502	48	tags=40%, list=0%, signal=40%	SCN5A/ANK2
MF (Molecular Function)	GO:0004386	helicase activity	148	-0.631199	-1.58785	0.0101836	0.0101836	0.222502	4641	tags=37%, list=14%, signal=32%	TTF2/DDX23/DDX60/ZGRF1/ERCC6L2/XRCC5/RAD54L/FANCM/DDX18/DDX6/RAD54L2/SMARCA1/DDX50/DHX34/CHD3/DICER1/SUPV3L1/DDX42/TWNK/DHX29/DDX56/MTREX/DDX46/DDX59/SETX/ZNFX1/DDX55/DDX39B/G3BP1/RUVBL2/SHPRH/SMARCA2/ERCC2/DDX5/DHX36/MCM3/XRCC6/EIF4A3/ATRX/MRE11/CHTF18/DDX39A/RECQL/EP400/EIF4A2/DDX10/DHX16/DDX21/DDX54/DDX17/RECQL4/EIF4A1/CHD7/BTAF1/AQR
BP (Biological Process)	GO:0006360	transcription by RNA polymerase I	61	-0.747386	-1.69232	0.0101837	0.0101837	0.222502	2158	tags=34%, list=7%, signal=32%	POLR1E/TAF1/MTOR/ERCC2/NOP53/BAZ1B/UTP15/CARM1/ERBB2/MYBBP1A/MARS1/POLR1H/DDX21/TCOF1/CREBBP/DEDD/UBTF/BAZ2A/MAF1/ATF4/WDR43
BP (Biological Process)	GO:0035725	sodium ion transmembrane transport	141	-0.636222	-1.59257	0.0101853	0.0101853	0.222502	2671	tags=16%, list=8%, signal=15%	ATP4B/SLC9A3/TPCN1/SLC4A11/SLC6A6/ANK3/ATP1A1/NEDD4L/SLC20A2/SLC4A7/ATP2B4/SLC20A1/DLG1/SLC5A10/SLC8A1/WNK1/ATP1B3/SLC5A2/FXYD5/SLC4A5/SLC3A2/FGF13/CAMK2D
MF (Molecular Function)	GO:0140098	catalytic activity, acting on RNA	374	-0.5185	-1.42427	0.0102131	0.0102131	0.222502	4113	tags=30%, list=13%, signal=27%	QTRT1/RARS2/CARS1/FANCM/TYW3/DDX18/ZC3H12B/DDX6/DBR1/FDXACB1/AARSD1/CNOT6L/DDX50/DHX34/RNASEK/RPPH1/DICER1/DUS3L/BUD23/SUPV3L1/PIWIL3/REXO2/DDX42/TRPT1/DHX29/ERI3/RNASEH2A/POLR3B/POLR1F/DDX56/MARF1/POLR3E/POLR1B/KHNYN/TSR3/MTREX/ERN2/RNMT/DDX46/PRIM1/DDX59/NSUN6/EXOSC4/DDX55/IARS2/RTCA/ERN1/POLR3A/METTL14/TRMT5/EXOSC10/XRN1/POLR3D/DDX39B/GARS1/PARN/SLU7/DARS2/POLR3F/G3BP1/METTL2A/TSNAX/PLD6/POLR1…
MF (Molecular Function)	GO:0019900	kinase binding	701	-0.469144	-1.35117	0.0102137	0.0102137	0.222502	3527	tags=22%, list=11%, signal=20%	PRKRIP1/DUSP1/PIP5K1A/CCNE2/TBL2/PLK1/ACVR1/CTBP2/MAPK8IP3/MAPRE2/HSP90AA1/MAP2K3/PRKCSH/TRIB3/SPRY2/UFL1/HSF1/TCF7L2/TP53/MOB4/APPL1/CCND3/PIK3R2/RASGRP3/MAP3K7/ADIPOR1/WWC3/SLC12A6/CKS1B/CCNY/CAMK2N1/DUSP22/CDK5RAP3/BMPR2/HSPB1/GPRC5B/MAPKAPK2/HSP90AB1/BAG5/CALM3/PPP1CB/SPDYE8/RELA/ACTA2/RBBP6/ELMO2/FRS2/RAC1/PARP1/YWHAG/PARN/HDAC7/SPRED3/TOM1L2/STUB1/NSF/FAM83A/VDAC1/AP2A2/STXBP1/CDK12/CPNE3/C…
BP (Biological Process)	GO:0032409	regulation of transporter activity	249	-0.567188	-1.5003	0.0102233	0.0102233	0.222502	1308	tags=9%, list=4%, signal=9%	SPHK2/DLG1/ACTB/CABP4/CACNG8/MINK1/TMSB4X/AHNAK/YWHAE/KMT2A/ATP1B3/VMP1/PRNP/AHCYL1/APP/KCNG1/FXYD5/PHB2/ANTKMT/FGF13/ANK2/CAMK2D/NDFIP1
BP (Biological Process)	GO:0050657	nucleic acid transport	151	-0.625764	-1.57769	0.0103282	0.0103282	0.222502	3364	tags=32%, list=10%, signal=29%	XPOT/HSF1/NUP85/ZC3H3/MAGOH/THOC6/ZC3H11A/XPO5/NPIPA1/KHSRP/DDX39B/RBM8A/NXF1/RAN/SRSF7/NSUN2/TGFBR2/ENY2/SRSF3/NUP98/RTRAF/NUP205/AKAP8L/SIDT2/NOL6/TOMM20/SRSF1/EIF4A3/UPF3B/PABPN1/NUP62/SNUPN/IGF2BP3/SARNP/DDX39A/POM121C/MCM3AP/POM121/THOC2/FYTTD1/YBX1/SUPT6H/UPF3A/IGF2BP2/QKI/NPM1/HNRNPA1/LRPPRC/CPSF6
BP (Biological Process)	GO:0050658	RNA transport	151	-0.625764	-1.57769	0.0103282	0.0103282	0.222502	3364	tags=32%, list=10%, signal=29%	XPOT/HSF1/NUP85/ZC3H3/MAGOH/THOC6/ZC3H11A/XPO5/NPIPA1/KHSRP/DDX39B/RBM8A/NXF1/RAN/SRSF7/NSUN2/TGFBR2/ENY2/SRSF3/NUP98/RTRAF/NUP205/AKAP8L/SIDT2/NOL6/TOMM20/SRSF1/EIF4A3/UPF3B/PABPN1/NUP62/SNUPN/IGF2BP3/SARNP/DDX39A/POM121C/MCM3AP/POM121/THOC2/FYTTD1/YBX1/SUPT6H/UPF3A/IGF2BP2/QKI/NPM1/HNRNPA1/LRPPRC/CPSF6
BP (Biological Process)	GO:0003221	right ventricular cardiac muscle tissue morphogenesis	3	-0.981043	-1.45803	0.010338	0.010338	0.222502	428	tags=100%, list=1%, signal=99%	ZFPM2/CHD7
BP (Biological Process)	GO:1903576	response to L-arginine	3	-0.981017	-1.45799	0.010338	0.010338	0.222502	117	tags=67%, list=0%, signal=66%	CASTOR2/SLC7A5
BP (Biological Process)	GO:1903577	cellular response to L-arginine	3	-0.981017	-1.45799	0.010338	0.010338	0.222502	117	tags=67%, list=0%, signal=66%	CASTOR2/SLC7A5
BP (Biological Process)	GO:0050731	positive regulation of peptidyl-tyrosine phosphorylation	136	-0.632291	-1.57753	0.01038	0.01038	0.222502	2893	tags=21%, list=9%, signal=19%	FBXW7/HBEGF/ACVR1/HSF1/TP53/FGFR3/LYN/GPRC5B/ARHGEF2/HAX1/GFRA1/TGFB1/MIF/VEGFA/OSBP/MTOR/ITGA5/IGF1/DVL2/HDAC2/TNK2/PRNP/CD44/IGF2/ANGPT4/PECAM1/RIPK2/FYN
MF (Molecular Function)	GO:0005243	gap junction channel activity	9	-0.933934	-1.62789	0.0104021	0.0104021	0.222502	111	tags=22%, list=0%, signal=22%	GJA3/GJC1
MF (Molecular Function)	GO:0030280	structural constituent of skin epidermis	8	-0.943184	-1.62077	0.0104188	0.0104188	0.222502	1120	tags=25%, list=3%, signal=24%	KRT80/FLG
BP (Biological Process)	GO:1902338	negative regulation of apoptotic process involved in morphogenesis	6	-0.95475	-1.57814	0.0104208	0.0104208	0.222502	6	tags=33%, list=0%, signal=33%	FOXC1/FOXC2
BP (Biological Process)	GO:1904746	negative regulation of apoptotic process involved in development	6	-0.95475	-1.57814	0.0104208	0.0104208	0.222502	6	tags=33%, list=0%, signal=33%	FOXC1/FOXC2
BP (Biological Process)	GO:0048667	cell morphogenesis involved in neuron differentiation	493	-0.496706	-1.39601	0.0104301	0.0104301	0.222502	3222	tags=22%, list=10%, signal=20%	EGR2/TPBG/GSK3B/EFNB2/LYPLA2/CSF1R/MAP1S/NOTCH2/CDKL5/PGRMC1/TIAM1/BDNF/BAIAP2/B4GALT6/SLC1A3/FLRT2/NLGN1/ULK1/ANKRD27/PTPRS/ZDHHC17/HSP90AA1/ROBO1/TIAM2/FBXW8/TPRN/ID1/ARHGAP35/SARM1/PSEN1/FN1/BMPR2/AFG3L2/UCHL1/SHTN1/HSP90AB1/DIP2A/CHODL/SYNGAP1/GDF7/CAPRIN2/PICALM/PTPRM/ROBO3/MARK2/YTHDF1/SHANK1/ALS2/RAC1/RPS6KA5/GDI1/UBE3A/RYK/STXBP1/CUX1/TWF2/MACF1/ANK3/SOS1/PHACTR1/SEMA3A/SLITRK2/CAPRIN1/SS…
BP (Biological Process)	GO:0086001	cardiac muscle cell action potential	68	-0.728047	-1.67229	0.0104373	0.0104373	0.222502	2013	tags=18%, list=6%, signal=17%	CACNB2/ANK3/ATP1A1/NEDD4L/ATP2A2/DLG1/SLC8A1/YWHAE/GJC1/FGF13/ANK2/CAMK2D
BP (Biological Process)	GO:0003151	outflow tract morphogenesis	67	-0.72953	-1.67298	0.010441	0.010441	0.222502	1857	tags=18%, list=6%, signal=17%	TGFBR2/VEGFA/CITED2/JUN/SEMA3C/DVL1/BMPR1A/FOXC1/DVL2/NIPBL/ZFPM2/FOXC2
BP (Biological Process)	GO:0006754	ATP biosynthetic process	89	-0.692741	-1.6488	0.0104584	0.0104584	0.222514	3189	tags=40%, list=10%, signal=37%	ATP6V1A/AK9/VCP/ATP5ME/NDUFV1/ATP5MC3/NDUFB4/PARP1/ENO1/TGFB1/ATP5PD/ATP5MG/NDUFS5/ATP5PB/SDHB/NDUFB8/STOML2/SPHK2/DMAC2L/NDUFS7/ATP5F1A/NDUFC1/NDUFS6/ATP5PF/NDUFB10/TMSB4X/UQCC3/NDUFA2/NDUFS8/NDUFA13/NDUFS1/ATP5F1B/NDUFB5/ATP5MC2/NDUFB9/ANTKMT
BP (Biological Process)	GO:0043244	regulation of protein-containing complex disassembly	114	-0.659022	-1.60849	0.010631	0.010631	0.225155	2766	tags=26%, list=8%, signal=24%	ARHGEF2/INSR/SETX/FLII/BMERB1/GSPT1/TWF1/EIF5A/TWF2/BNIP3/SCAF4/AVIL/CLEC16A/FYCO1/UBQLN4/CAPG/HDGFL3/OGFOD1/MID1IP1/TMOD2/SPTAN1/MAP1B/RDX/SPTBN1/CAPZA1/PHF23/TMEM39A/JMJD4/FGF13/SEMA5A
MF (Molecular Function)	GO:0140297	DNA-binding transcription factor binding	440	-0.501588	-1.39534	0.0106414	0.0106414	0.225155	4490	tags=31%, list=14%, signal=27%	TCF21/MED4/TAF6/MTA1/TFDP1/TRERF1/STAT3/PSMD9/SYVN1/BCL2/EGR2/ZFPM1/GSK3B/PURA/BCOR/CIITA/MED25/NOTCH2/CGGBP1/NCOA1/DMAP1/GTF2H1/SMARCA1/LRIF1/TRIP12/TAF7/LMO3/PBXIP1/SMARCB1/CHCHD2/CTBP2/ANXA4/KAT2A/ATOH8/HDAC8/HSF1/TCF7L2/TP53/NFKBIA/SP1/E4F1/LDB1/CDK5RAP3/PSMC5/HSPB1/TAF11/HDAC1/CTBP1/MAP3K10/NCOA7/RELA/SIRT2/FHL2/STAT5B/PARP1/BRMS1/ZBTB7A/HIF1AN/MTA2/HDAC7/TBL1X/REST/DTX3L/TLE1/CBX5/NOC2L/GTF…
BP (Biological Process)	GO:0060326	cell chemotaxis	224	-0.57355	-1.50324	0.0106569	0.0106569	0.225155	4817	tags=28%, list=15%, signal=24%	PDE4B/FGF1/ABCC1/FFAR2/TNFRSF11A/PIKFYVE/MTUS1/BSG/IL17RA/ITGA1/NBL1/CXCL2/VEGFB/TPBG/VEGFC/CSF1R/CHGA/ADGRE2/CXCL3/SBDS/VCAM1/DUSP1/PIP5K1A/HBEGF/DAPK2/SLC8B1/SERPINE1/NUP85/CORO1B/HSPB1/LYN/CSF1/ELMO2/HOXB9/RAC1/ZNF580/CXCL16/MIF/FGFR1/FGF2/VEGFA/C1QBP/PTK2/IL17RC/NR4A1/PREX1/MET/RIN3/PLEC/MMP2/PPIB/GBF1/TMSB4X/ANXA1/WNK1/HMGB2/RAB13/RPS19/CREB3/ADAM10/RPL13A/PPIA/SEMA5A
BP (Biological Process)	GO:0035914	skeletal muscle cell differentiation	54	-0.757246	-1.68779	0.0106794	0.0106794	0.225155	1609	tags=20%, list=5%, signal=19%	EMD/LEMD2/DDX5/CITED2/NR4A1/EGR1/UQCC2/DDX17/BCL9L/NUPR1/MEF2D
BP (Biological Process)	GO:2001236	regulation of extrinsic apoptotic signaling pathway	137	-0.633883	-1.58427	0.010688	0.010688	0.225155	3501	tags=23%, list=11%, signal=20%	SH3RF1/ACVR1/FEM1B/SIAH2/ICAM1/TCF7L2/SERPINE1/STRADB/ARHGEF2/SGK3/RELA/ITM2C/MAP2K5/STX4/IL7/FGFR1/BID/ITPRIP/ZMYND11/MCL1/IGF1/GSTP1/PDIA3/SKIL/HMGB2/YAP1/NF1/LMNA/CTTN/BIRC6/EYA4
BP (Biological Process)	GO:0019098	reproductive behavior	27	-0.840243	-1.69786	0.010715	0.010715	0.225155	1726	tags=22%, list=5%, signal=21%	THRA/PPP1R9B/HDAC2/APP/VGF/UBE2Q1
CC (Cellular Component)	GO:0019867	outer membrane	214	-0.579533	-1.51301	0.01072	0.01072	0.225155	4308	tags=36%, list=13%, signal=31%	SYNJ2BP/RNF185/BCL2/MFN2/BOK/QTRT1/TMEM53/TMEM109/MICOS13/PGRMC1/AKAP1/TOMM34/CHCHD6/SFXN2/TIGAR/PRKN/ULK1/MTARC1/SARM1/PSEN1/APOOL/DHCR7/MTX1/ARMCX3/BCL2L2/RHOT1/RAB11FIP5/MTCH1/ZNFX1/EMD/TOMM7/PI4KB/ATP5MC3/SPIRE1/FIS1/HAX1/IMMT/DMPK/VDAC1/HINT2/ENO1/PLD6/SIGMAR1/BNIP3/SYNE3/FOXO3/AMBRA1/LPIN1/VDAC2/SH3GLB1/MTOR/MGST1/ANKH/BID/TOMM20/TOMM22/ITPRIP/KMO/VPS13A/MCL1/ARMCX1/STARD7/PLEC/TRIM14/LETMD…
BP (Biological Process)	GO:1903115	regulation of actin filament-based movement	36	-0.806876	-1.69495	0.0107383	0.0107383	0.225155	1388	tags=14%, list=4%, signal=13%	ATP2A2/DLG1/FGF13/ANK2/CAMK2D
BP (Biological Process)	GO:0061437	renal system vasculature development	25	-0.843701	-1.68793	0.0107527	0.0107527	0.225155	715	tags=12%, list=2%, signal=12%	EGR1/PECAM1/FOXC2
BP (Biological Process)	GO:0061440	kidney vasculature development	25	-0.843701	-1.68793	0.0107527	0.0107527	0.225155	715	tags=12%, list=2%, signal=12%	EGR1/PECAM1/FOXC2
BP (Biological Process)	GO:0022409	positive regulation of cell-cell adhesion	267	-0.554601	-1.47778	0.0108696	0.0108696	0.226951	2822	tags=16%, list=9%, signal=15%	LYN/SMARCD2/CD276/HAS2/SMARCC1/RELA/STAT5B/IL7/PNP/ANK3/SMARCD3/SMARCA2/FOXO3/AMBRA1/TGFBR2/ARID2/ABL2/SMARCD1/MYO10/CCDC88B/PODXL/ADAM19/CITED2/ARID1A/SMARCC2/AFDN/ACTB/IGF1/LGALS1/SLC7A1/ANXA1/GP1BA/HLA-A/TJP1/RHOA/HSPD1/GCNT1/CD44/AP3D1/IGF2/RPS3/JAK1/RIPK2/FYN
BP (Biological Process)	GO:1905897	regulation of response to endoplasmic reticulum stress	81	-0.704086	-1.65652	0.0108867	0.0108867	0.226951	4280	tags=40%, list=13%, signal=34%	SYVN1/RNF185/BCAP31/PPP1R15B/BOK/PTPN1/NCK1/GRINA/PRKN/TMEM33/ATXN3/UFL1/XBP1/ERN1/HERPUD1/BAG6/TMEM259/SERINC3/SGTA/SIRT1/NFE2L2/USP19/NR1H2/TMBIM6/CREB3/RACK1/HSPA5/HYOU1/DDIT3/UBXN1/USP25/NUPR1
BP (Biological Process)	GO:0033628	regulation of cell adhesion mediated by integrin	45	-0.779356	-1.68807	0.0109517	0.0109517	0.226951	2822	tags=22%, list=9%, signal=20%	SERPINE1/LYN/MUC1/FERMT3/PTK2/ADAM9/PODXL/WNK1/PLAU/FOXC2
BP (Biological Process)	GO:2000344	positive regulation of acrosome reaction	7	0.922391	1.566	0.0109737	0.0109737	0.226951	17	tags=14%, list=0%, signal=14%	ZP3
BP (Biological Process)	GO:0072593	reactive oxygen species metabolic process	193	-0.591143	-1.52989	0.0109766	0.0109766	0.226951	2496	tags=19%, list=8%, signal=17%	SIRT2/RAC1/DHFR/VDAC1/SESN2/ROMO1/TGFB1/BNIP3/TGFBR2/SLC30A10/CLCN3/SOD1/SH3PXD2B/STK17A/GNAI2/CCN2/PRDX3/PREX1/SPHK2/AATF/NFE2L2/GSTP1/DDIT4/TFAP2A/GBF1/GLS2/SLC18A2/NDUFA13/HK2/CCN1/RHOA/NDUFS1/PRDX5/ATP5IF1/ADGRB1/FYN
MF (Molecular Function)	GO:0097371	MDM2/MDM4 family protein binding	11	-0.912533	-1.63323	0.010978	0.010978	0.226951	451	tags=55%, list=1%, signal=54%	TP53/CDK5RAP3/RPS15/RPS20/RPL37/MARCHF7
MF (Molecular Function)	GO:0097100	supercoiled DNA binding	5	-0.962822	-1.54719	0.0109802	0.0109802	0.226951	795	tags=60%, list=2%, signal=59%	TOP1/HMGB2/RPS3
BP (Biological Process)	GO:0010959	regulation of metal ion transport	341	-0.522093	-1.4235	0.010989	0.010989	0.226951	2360	tags=11%, list=7%, signal=10%	CACNB2/STC2/DMPK/VDAC1/KCNIP4/EPPIN/PPP3R1/ANK3/ATP1A1/SLC30A10/NEDD4L/CD63/ATP2B4/GNAI2/SPHK2/DLG1/CABP4/SLC8A1/WNK1/TMBIM6/AHNAK/YWHAE/ATP1B3/RHOA/BEST1/KIF5B/VMP1/PRNP/AHCYL1/KCNG1/PDPK1/FXYD5/CHD7/ATF4/FGF13/ANK2/CAMK2D/FYN
BP (Biological Process)	GO:0016236	macroautophagy	310	-0.533565	-1.44102	0.0110058	0.0110058	0.226951	4368	tags=34%, list=13%, signal=30%	UVRAG/CERS1/RB1CC1/ATP6V0C/MFN2/CHMP4A/SCFD1/RAB1B/MAP1LC3C/PIP4K2C/SQSTM1/NPC1/ATP6V1G1/TBC1D14/SNX4/SEC22B/TIGAR/PRKN/PIP4K2A/RUBCN/ULK1/TSG101/TCIRG1/ZFYVE1/CTSD/VPS4B/UFL1/TP53/HDAC10/ATP6V1A/MAP3K7/SPTLC1/PSEN1/VCP/CHMP7/LIX1L/NRBP2/ATP6V0E2/VTA1/OGT/OPTN/UCHL1/PACS2/UFC1/ATP13A2/ATG2B/RAB5A/TOMM7/LAMP2/ERN1/CHMP4B/ATG3/VDAC1/SESN2/CHMP2B/STAM2/TGFB1/NSFL1C/WDR45B/BNIP3/AMBRA1/GAPDH/VTI1B/SH…
MF (Molecular Function)	GO:0032454	histone H3K9 demethylase activity	12	0.872147	1.62231	0.0110243	0.0110243	0.226951	482	tags=25%, list=1%, signal=25%	KDM4C/KDM4A/KDM1A
BP (Biological Process)	GO:0070664	negative regulation of leukocyte proliferation	73	-0.717093	-1.66356	0.0110517	0.0110517	0.226951	1645	tags=18%, list=5%, signal=17%	DLG5/DLG1/ERBB2/TNFRSF21/PRKAR1A/GSTP1/ATM/SCRIB/NF1/PRNP/CEBPB/MARCHF7/NDFIP1
BP (Biological Process)	GO:0086091	regulation of heart rate by cardiac conduction	38	-0.7992	-1.69157	0.0110772	0.0110772	0.226951	623	tags=11%, list=2%, signal=10%	CACNB2/YWHAE/ANK2/CAMK2D
BP (Biological Process)	GO:0051899	membrane depolarization	61	-0.743282	-1.68303	0.0110929	0.0110929	0.226951	2431	tags=16%, list=7%, signal=15%	PARP1/CACNB2/ANK3/NEDD4L/SLC8A1/KMT2A/RACK1/ATP5IF1/ANK2/CAMK2D
BP (Biological Process)	GO:0008038	neuron recognition	37	-0.803168	-1.6927	0.0110941	0.0110941	0.226951	1251	tags=16%, list=4%, signal=16%	TNFRSF21/RTN4/YWHAZ/APP/EXT1/SEMA5A
MF (Molecular Function)	GO:0008395	steroid hydroxylase activity	16	-0.885127	-1.66988	0.0110957	0.0110957	0.226951	19	tags=12%, list=0%, signal=12%	CYP2C19/CYP2C9
BP (Biological Process)	GO:1903047	mitotic cell cycle process	713	-0.46597	-1.34309	0.0111379	0.0111379	0.227114	3642	tags=28%, list=11%, signal=25%	CEP55/NPAT/RINT1/RRM2B/SMARCB1/KHDRBS1/BRCA2/DUSP1/CCNE2/CCNJ/GNAI1/PLK1/ACVR1/EXOC3/DDB1/VPS4B/MDM2/CDC20/ZFP36L2/GTSE1/PLCB1/SPRY2/MKI67/USP16/HDAC8/TP53/DPF2/APPL1/RAB35/CCND3/LSM14A/BOD1/RPA2/VCP/CDK16/CHMP7/CKS1B/CCNY/APPL2/CDK5RAP3/CUL4A/STAMBP/SMARCD2/MAP4/INSR/KIF22/CALM3/CCNG1/TAF2/SMARCC1/KIF3B/ABRAXAS1/ZNF324/RCC1/MTBP/KIF2C/BRD4/MUC1/SIRT2/SPC25/E2F4/KMT5A/NSL1/CUL2/NEK2/TOM1L2/CHMP4B…
BP (Biological Process)	GO:0050821	protein stabilization	200	-0.585114	-1.51752	0.011138	0.011138	0.227114	3813	tags=35%, list=12%, signal=31%	TELO2/SEL1L/PFN1/PRKN/FBXW7/PEX6/MAPK8IP3/HSP90AA1/TSPAN1/VBP1/TP53/PTGES3/USP7/CDC37L1/URI1/HSP90AB1/LAMP1/SEC16A/BAG5/LAMP2/AAK1/RPAP3/TBL1X/STXBP1/BAG6/EP300/RUVBL2/TAF1/PFDN4/GPIHBP1/TRIM44/GAPDH/GNAQ/CCT3/CAMLG/POLR2E/NOP53/USP9X/DVL1/GTPBP4/CCT4/IGF1/USP19/HIP1R/HSP90AB2P/VHL/BAG3/CCT8/PPIB/BAG1/USP36/RTN4/CRTAP/ATP1B3/HSPD1/CCT6A/RPL11/ZSWIM7/RPS7/RPL23/CTNND1/CCT7/CCT2/RPL5/PFDN2/CCT5/SMA…
BP (Biological Process)	GO:0006310	DNA recombination	308	-0.535356	-1.44562	0.0111638	0.0111638	0.227289	4024	tags=28%, list=12%, signal=25%	FANCM/HMGB3/PAXIP1/MAGEF1/USP51/TOP3A/DMAP1/TRIP13/INO80/TNFSF13/SUPV3L1/MBTD1/BRCA2/OOEP/FIGNL1/H1-10/EPC2/HDAC10/POLM/THAP9/RPA2/CGAS/RAD51D/MCMDC2/TIMELESS/SETX/INO80C/PARP1/VPS72/CYREN/SLF1/RIF1/TGFB1/RUVBL2/NBN/SPIDR/ERCC5/TOPBP1/INO80B/ARID2/ERCC2/TERF2IP/MCM3/SMC5/UBQLN4/XRCC6/AP5Z1/SHLD2/SMCHD1/FUS/WDR48/ACTB/INO80E/MORF4L2/MEAF6/STAT6/NUCKS1/MRE11/EME2/PPP4C/FEN1/TOP2B/KPNA1/APEX1/HMGB2/…
BP (Biological Process)	GO:1904705	regulation of vascular associated smooth muscle cell proliferation	59	-0.749482	-1.68582	0.0111927	0.0111927	0.227527	2494	tags=29%, list=8%, signal=27%	ERN1/FRS2/GNA13/PDCD4/TPM1/FGF2/GNAI2/JUN/BMPR1A/DNMT1/IGF1/ADAMTS1/MMP2/NF1/RHOA/MEF2D/DDR2
BP (Biological Process)	GO:0006338	chromatin remodeling	370	-0.517087	-1.41937	0.0112659	0.0112659	0.228665	4446	tags=35%, list=14%, signal=30%	MTA1/KAT6B/UBR2/H4C4/ERCC6L2/MECOM/YEATS4/BCL7C/RAD54L/RBBP7/ZNF445/BCOR/PWWP2B/CHRAC1/DMAP1/RAD54L2/RRP8/SMARCA1/TRIP12/INO80/CFDP1/CHD3/CENPV/TET1/POLE3/CTCF/SMARCB1/SATB1/MBD2/PPHLN1/H1-10/KAT2A/DEK/TP53/DPF2/SUPT16H/NAP1L4/H2BC4/SKP1/HJURP/LIN54/NASP/UBN1/SMARCD2/CBX3/HDAC1/CTBP1/INO80C/ZNFX1/SMARCC1/H4C8/SIRT2/MIER1/VPS72/GRWD1/ZBTB7A/MTA2/LMNB2/HAT1/SUZ12/SART3/NOC2L/RIF1/EP300/PHF2/RUVBL2/…
BP (Biological Process)	GO:1904738	vascular associated smooth muscle cell migration	27	-0.835876	-1.68904	0.0112994	0.0112994	0.228994	3407	tags=37%, list=10%, signal=33%	GNA12/GRB10/GNA13/TPM1/NFE2L2/ADAMTS1/NF1/RHOA/DDIT3/DDR2
BP (Biological Process)	GO:0000725	recombinational repair	172	-0.609187	-1.55645	0.0113189	0.0113189	0.229038	4319	tags=35%, list=13%, signal=31%	NSMCE4A/YEATS4/XRCC5/RAD54L/NSMCE2/FANCM/MAGEF1/USP51/TOP3A/DMAP1/INO80/MBTD1/BRCA2/OOEP/FIGNL1/EPC2/RPA2/CGAS/RAD51D/MCMDC2/TIMELESS/PARP1/VPS72/SLF1/RIF1/RUVBL2/NBN/SPIDR/ERCC5/ARID2/TERF2IP/MCM3/SMC5/UBQLN4/XRCC6/AP5Z1/SHLD2/SMCHD1/FUS/WDR48/ACTB/MORF4L2/MEAF6/NUCKS1/MRE11/PPP4C/FEN1/NIPBL/RECQL/ATM/EP400/ZSWIM7/SFPQ/CHEK1/RECQL4/MMS19/SMC6/SLF2/RAD21/MRNIP/NSMCE1
BP (Biological Process)	GO:0006356	regulation of transcription by RNA polymerase I	44	-0.784596	-1.69591	0.01134	0.01134	0.229115	1698	tags=36%, list=5%, signal=35%	MTOR/NOP53/BAZ1B/UTP15/CARM1/ERBB2/MYBBP1A/MARS1/DDX21/CREBBP/DEDD/UBTF/BAZ2A/MAF1/ATF4/WDR43
BP (Biological Process)	GO:0010660	regulation of muscle cell apoptotic process	59	-0.746449	-1.67899	0.0113761	0.0113761	0.229202	2440	tags=25%, list=7%, signal=24%	LRP6/PDCD4/BNIP3/AMBRA1/ATP2A2/DNMT1/SIRT1/NFE2L2/IGF1/BAG3/PDPK1/ATF4/SLC7A5/NUPR1/CAMK2D
BP (Biological Process)	GO:0086004	regulation of cardiac muscle cell contraction	31	-0.821341	-1.69096	0.011379	0.011379	0.229202	1388	tags=16%, list=4%, signal=15%	ATP2A2/DLG1/FGF13/ANK2/CAMK2D
BP (Biological Process)	GO:0006612	protein targeting to membrane	120	-0.651753	-1.6005	0.0114101	0.0114101	0.229322	2677	tags=25%, list=8%, signal=23%	ICMT/ZDHHC24/GET4/RAB3IP/FIS1/ZDHHC2/GDI1/CHMP4B/ATG3/BAG6/ANK3/SEC63/TRAM1/RN7SL1/SSR3/SGTA/ERBB2/RN7SL2/SSR1/SRP72/YIF1B/HSPA5/SEC62/PARD3/PRNP/HYOU1/RN7SL3/AKT2/NACA/FYN
BP (Biological Process)	GO:0006457	protein folding	201	-0.584689	-1.51709	0.0114479	0.0114479	0.229322	3911	tags=36%, list=12%, signal=32%	GRPEL2/PRDX4/CCDC47/DNAJC18/FKBP8/FKBP9/MOGS/TXNDC5/DNAJA4/CWC27/HSP90AA1/HSPA13/P4HB/VBP1/PPIF/PTGES3/TBCA/DNAJC1/CDC37L1/DNAJC7/HSPB1/HSP90AB1/BAG5/CHORDC1/GRPEL1/KHSRP/CCT6B/PDIA6/CLPX/TOR1A/RUVBL2/NUDCD3/PFDN4/TBCEL/PPID/CCT3/HSPA4/HSPA4L/DNAJB11/HSPE1/NUDC/CCT4/CLGN/DNAJB6/DNAJC21/DNAJB14/AIP/QSOX1/PDIA3/HSP90AB2P/ERO1A/HSPA8/BAG3/CCT8/PPIB/BAG1/FKBP2/PDIA4/CANX/CRTAP/HSPD1/CCT6A/HSP90B1/ST1…
BP (Biological Process)	GO:0034599	cellular response to oxidative stress	250	-0.560921	-1.48455	0.0114708	0.0114708	0.229322	3316	tags=27%, list=10%, signal=24%	ARL6IP5/P4HB/HSF1/PPIF/TP53/EIF2S1/NET1/HSPB1/GPX8/BAG5/ATP13A2/SETX/NCOA7/RELA/SIRT2/ERN1/PARP1/ZNF580/STX4/DHFR/REST/LANCL1/SESN2/MEAK7/SIGMAR1/SLC4A11/ROMO1/CAMKK2/RHOB/TPM1/FBXO7/OXR1/BNIP3/FOXO3/SOD1/ZNF622/MGST1/JUN/PYCR1/ATP2A2/PRDX3/MET/MCL1/SIRT1/NFE2L2/STAT6/DIABLO/MMP2/STAU1/APEX1/ANXA1/HDAC2/PCGF2/RACK1/NONO/SFPQ/PRDX5/PXN/TRPA1/AXL/RPS3/MAPK9/PPIA/ATF4/KLF2/DDR2/FYN
BP (Biological Process)	GO:0032956	regulation of actin cytoskeleton organization	305	-0.538472	-1.45224	0.0114802	0.0114802	0.229322	3695	tags=24%, list=11%, signal=21%	PFN1/SVIL/FMN1/PRKN/RGS4/RHPN2/CAPZA2/ANKRD23/ARHGAP28/WASHC2C/MTPN/PIK3R2/BRK1/ID1/ARHGAP35/CORO1B/PPM1F/SIGLEC15/TRIM27/TMSB10/SHANK1/RAC1/RNH1/CD2AP/HAX1/FLII/PTGER4/TMSB15B/TWF1/TPM1/TWF2/WASH6P/ARHGEF10L/WASF3/AVIL/ARPC3/MTOR/ABL2/WASHC5/CELSR1/PAK1/MTSS1/CCN2/CIT/ALMS1/MET/CAPG/DLG1/ACTG1/HIP1R/TMSB4X/NF2/CDK10/TMOD2/SPTAN1/TJP1/RHOQ/AP1AR/RHOA/ARFGEF1/RDX/CTTN/SPTBN1/PXN/BAIAP2L1/CAPZA1/VA…
BP (Biological Process)	GO:0038065	collagen-activated signaling pathway	16	-0.883447	-1.66671	0.011492	0.011492	0.229322	90	tags=25%, list=0%, signal=25%	COL4A1/COL4A2/DDR1/DDR2
BP (Biological Process)	GO:0014032	neural crest cell development	67	-0.725862	-1.66456	0.0115212	0.0115212	0.229322	1918	tags=21%, list=6%, signal=20%	RDH10/SEMA3A/SEMA4C/CORO1C/CITED2/SEMA4G/SEMA3C/BMPR1A/FOXC1/NOLC1/TCOF1/SOX9/SEMA5A/FOXC2
MF (Molecular Function)	GO:0042578	phosphoric ester hydrolase activity	318	-0.530512	-1.43576	0.0115554	0.0115554	0.229322	5262	tags=28%, list=16%, signal=23%	PPM1J/PLPP7/PDE4A/CTDSPL/SGPP1/PGAM5/FBP2/SMPDL3A/PDE6C/PDP1/TAB1/PTPN4/PTPRH/PDE11A/PDE4B/PPP1CC/G6PC3/GDPD1/PIKFYVE/ACP2/INPP5A/ACP1/PPM1L/TNS1/SSH1/DUSP16/PTPN1/PDE7B/LPIN3/PDE10A/TIGAR/PIP4P1/PLCXD1/DUSP1/PTPRS/PFKFB3/PPP1R3E/PLCB1/PTPN9/SGPP2/SMPD2/PON1/SSU72/INPPL1/PTPRE/DUSP22/PDE4C/PPM1F/MTMR4/APTX/PPP1CB/PDE1C/PTPRM/PHLPP1/PPP5C/INPP4A/CHRM3/PLPPR3/PLCE1/PLD6/PPP3R1/SBF1/ATP1A1/PGP/LPIN1…
BP (Biological Process)	GO:2000848	positive regulation of corticosteroid hormone secretion	6	0.930606	1.54212	0.0115722	0.0115722	0.229322	271	tags=17%, list=1%, signal=17%	GHRL
BP (Biological Process)	GO:0046660	female sex differentiation	96	-0.675983	-1.62238	0.0115777	0.0115777	0.229322	1763	tags=20%, list=5%, signal=19%	VEGFA/SOD1/MMP19/FOXC1/SIRT1/ADAMTS1/MMP2/ATM/HSPA5/ZFPM2/AXL/NR2F2/UBB/FZD4/CHD7/CEBPB/VGF/NUPR1/TAF4
BP (Biological Process)	GO:0003278	apoptotic process involved in heart morphogenesis	5	-0.961951	-1.54579	0.0115792	0.0115792	0.229322	1169	tags=60%, list=4%, signal=58%	FOXC1/CCN1/FOXC2
BP (Biological Process)	GO:0071496	cellular response to external stimulus	284	-0.544447	-1.45852	0.011583	0.011583	0.229322	3520	tags=23%, list=11%, signal=20%	VCAM1/ULK1/WNT2B/ATP2B1/TBL2/CBS/ZFYVE1/MTPN/TP53/EIF2S1/FNIP1/ARHGAP35/XBP1/SP1/RRAGD/BMPR2/LYN/LAMP2/XPR1/PTGER4/SESN2/DEPDC5/WDR45B/IFI16/BNIP3/FOXO3/AMBRA1/TNRC6A/FGF2/SH3GLB1/CLEC16A/MTOR/HNRNPL/PRKAB1/ADORA2B/FAS/SIPA1/EIF2AK2/DCPS/PPP1R9B/SIRT1/NFE2L2/PLEC/HSPA8/BAG3/NPRL3/MYBBP1A/TLE5/MED1/GSDMD/FOSL1/HSPA5/LARS1/RNF167/CHEK1/AXL/HNRNPA1/CD68/SLC38A2/ATF4/SLC7A5/SOX9/GABARAP/ASNS
MF (Molecular Function)	GO:0015631	tubulin binding	345	-0.521395	-1.42167	0.0115929	0.0115929	0.229322	4236	tags=28%, list=13%, signal=25%	PDCD5/STIM1/GAS2/RCC2/TTLL9/ARHGEF7/BLOC1S2/CEP70/MAP1S/KIFC3/MAST1/CETN2/JAKMIP3/INO80/SBDS/FMN1/PRKN/REEP1/TTLL12/BRCA2/PLK1/MAPRE2/CAMSAP2/GTSE1/VBP1/APPL1/CLIP4/NDRG1/TBCA/PEX14/FAM161A/HAUS7/RAD51D/VAPB/KIF6/RAB11FIP5/LYN/TOGARAM1/ARHGEF2/KIF13A/KIF27/MAP4/KIF22/KIF3B/RITA1/EMD/NISCH/ABRAXAS1/KIF2C/DST/EML2/TRAF3IP1/MACO1/KIF21A/CAMSAP1/KIF3C/EZR/MACF1/ARL3/WASH6P/KIF20B/KIF18B/EML3/SSNA1/GA…
BP (Biological Process)	GO:0031294	lymphocyte costimulation	39	-0.794225	-1.68586	0.0116301	0.0116301	0.229716	4	tags=5%, list=0%, signal=5%	LGALS1/FYN
BP (Biological Process)	GO:0048771	tissue remodeling	142	-0.63126	-1.58158	0.0116667	0.0116667	0.230094	1395	tags=10%, list=4%, signal=9%	PLEKHM1/SEMA3C/LTBP3/RAB7A/FOXC1/MMP2/PRKCA/NF1/AXL/LRP5/EXT1/CHD7/DDR2/FOXC2
BP (Biological Process)	GO:0042572	retinol metabolic process	44	-0.782554	-1.69149	0.011718	0.011718	0.230763	983	tags=9%, list=3%, signal=9%	RDH10/DGAT1/HSD17B6/ALDH1A1
BP (Biological Process)	GO:0006720	isoprenoid metabolic process	99	-0.671962	-1.61559	0.0117586	0.0117586	0.231065	983	tags=7%, list=3%, signal=7%	HMGCS1/RDH10/NAPEPLD/DGAT1/HSD17B6/CYP2C9/ALDH1A1
BP (Biological Process)	GO:0007507	heart development	506	-0.490262	-1.38119	0.0117914	0.0117914	0.231065	2784	tags=18%, list=9%, signal=17%	PSEN1/FN1/AP2B1/TRAF3IP2/BMPR2/RPGRIP1L/HAS2/INSR/SMG9/SGCB/ARL13B/FRS2/FHL2/MAP2K5/LEMD2/PDCD4/REST/PLCE1/AHI1/PPP3R1/TPM1/TGFB1/EP300/FGFRL1/SMARCD3/CCDC39/ITGA3/SOS1/TAB2/MIB1/TGFBR2/SMAD5/NDST1/ARID2/FGF2/VEGFA/POFUT1/MTOR/SH3PXD2B/PTK2/GYS1/DHX36/DUSP6/CITED2/JUN/HEG1/SEMA3C/DVL1/ERBB2/BMPR1A/PRKAR1A/FOXC1/IGF1/PPP1R13L/DVL2/MAP2K1/PLEC/ADAMTS1/ACADM/PRMT1/MMP2/NPRL3/SLC8A1/HDAC9/TMED2/NIPBL…
CC (Cellular Component)	GO:0016607	nuclear speck	395	-0.511046	-1.40851	0.0117994	0.0117994	0.231065	2963	tags=29%, list=9%, signal=27%	CXXC1/SF3A3/MAGOH/INPPL1/MTREX/SNRPA1/DDX46/CWC22/KIF22/THOC6/OSGEP/LUC7L2/RBBP6/TRIM69/DDX39B/VPS72/RBM27/NSL1/PARN/SLU7/SETD1B/RBM8A/TAP2/CDK12/NXF1/CIR1/SRSF2/SART3/SRSF7/MAML2/IFI16/GATAD2B/SF3A2/SMC4/ZNF106/DOCK1/STK19/ATXN2L/FAM193B/S100PBP/PRCC/THAP7/RNPS1/SRSF3/STK17A/PLRG1/DDX5/BRD2/AKAP8L/METTL3/DHX36/AAGAB/CCNL2/DAZAP2/SMC5/HBP1/SON/SAP18/SRPK1/AP5Z1/TCERG1/HDAC4/SRRM1/SRSF1/EIF4A3/KAT…
BP (Biological Process)	GO:0032870	cellular response to hormone stimulus	508	-0.490004	-1.38061	0.0118032	0.0118032	0.231065	4021	tags=25%, list=12%, signal=22%	PTPN1/ZNF592/NR1D2/LPIN3/PIP4K2C/NCK1/NCOA1/GTF2H1/NPC1/BAIAP2/APRT/TAF7/LMO3/PIP4K2A/STC1/ATP2B1/ACVR1/CTSD/ZFP36L2/PLCB1/GRB10/TRIB3/UFL1/HSF1/APPL1/CCND3/PIK3R2/SLC27A1/ADIPOR1/PCK2/PTGES3/XBP1/SP1/PTPRE/GOT1/APPL2/URI1/CKB/FOSB/ADTRP/OGT/LYN/SAFB/FBXO32/INSR/HDAC1/SMARCC1/CSF1/MYO5A/RELA/ESRRA/SOS2/STAT5B/PARP1/PELP1/YWHAG/ZBTB7A/UBE3A/APOB/REST/PTGER4/RAN/EP300/CNOT1/ATP1A1/SOS1/ZNF106/UGCG/…
CC (Cellular Component)	GO:0042382	paraspeckles	8	-0.940888	-1.61682	0.0118213	0.0118213	0.231077	577	tags=62%, list=2%, signal=61%	HNRNPM/NONO/SFPQ/NEAT1/CPSF6
BP (Biological Process)	GO:0008406	gonad development	180	-0.598494	-1.53555	0.0119067	0.0119067	0.231615	3024	tags=22%, list=9%, signal=20%	TBC1D20/ACVR2A/BCL2L2/NASP/INSR/STAT5B/EIF2S2/UBE3A/ATN1/GFRA1/RHOBTB3/RDH10/VEGFA/SOD1/MMP19/CITED2/WDR48/FOXC1/SIRT1/ADAMTS1/CCND1/ATRX/MMP2/HMGB2/ATM/YBX3/RAB13/SF1/HSPA5/CSDE1/ZFPM2/NR2F2/UBB/FZD4/CEBPB/SOX9/VGF/NUPR1/TAF4
BP (Biological Process)	GO:0014706	striated muscle tissue development	202	-0.582614	-1.51258	0.0119105	0.0119105	0.231615	2496	tags=18%, list=8%, signal=17%	SIRT2/FRS2/FHL2/TPM1/TGFB1/TGFBR2/SMAD5/ARID2/FGF2/VEGFA/MTOR/PGM5/CITED2/HEG1/SEMA3C/BMPR1A/PRKAR1A/FOXC1/IGF1/PPP1R13L/PLEC/ACADM/PRMT1/NPRL3/SLC8A1/MED1/YAP1/TOMM70/LMNA/MSC/ZFPM2/OBSL1/CHD7/SMAD3/GJC1/FOXC2
BP (Biological Process)	GO:0006473	protein acetylation	197	-0.585851	-1.51798	0.0119451	0.0119451	0.231615	3628	tags=31%, list=11%, signal=28%	POLE3/MBTD1/PBXIP1/SMARCB1/BRCA2/EPC2/KAT2A/DEK/NFYA/MAP3K7/FAM161A/LDB1/OGT/DIP2A/KAT14/TAF2/CTBP1/NAT10/MUC1/VPS72/GLYR1/HAT1/PHF20L1/HINT2/BAG6/NOC2L/EP300/RUVBL2/SET/ENY2/THAP7/CEP295/ATAT1/TERF2IP/KANSL1/SMC5/BLOC1S1/BAZ1B/KAT6A/SPHK2/ACTB/WDR5/MORF4L2/SIRT1/MEAF6/SF3B3/TADA1/MYBBP1A/NAA40/JADE2/NAA38/HDAC2/NAA10/PCGF2/EP400/DDX21/CHEK1/CREBBP/WBP2/ZZZ3/NUPR1/TAF4
BP (Biological Process)	GO:0045787	positive regulation of cell cycle	302	-0.537848	-1.44873	0.0119669	0.0119669	0.231615	2638	tags=24%, list=8%, signal=22%	SPDYE8/KIF3B/C6orf89/MTBP/BRD4/SIRT2/STAT5B/LRP6/DDX39B/GIPC1/SLF1/ANAPC7/NSFL1C/KIF20B/SMC4/RANBP1/ANAPC5/CEP295/PLRG1/CDC25B/CDC14B/SMC5/CITED2/CCN2/MEPCE/PKP4/DBF4/CIT/PAF1/ZPR1/CHMP3/PAFAH1B1/NUP62/IGF1/NCAPG2/USP19/EIF4EBP1/ADAMTS1/CCND1/ATRX/FEN1/NCAPD3/APEX1/ANXA1/CCND2/MED1/CUL3/CDK10/FOSL1/PRKCA/RHOA/SH2B1/RDX/CDK4/CHEK1/APP/PKD1/IGF2/LRP5/NPM1/MEIS2/RPS15A/DYNC1H1/PHB2/SMC6/SLF2/RAD21/A…
BP (Biological Process)	GO:0019373	epoxygenase P450 pathway	12	-0.905855	-1.63907	0.0119689	0.0119689	0.231615	19	tags=17%, list=0%, signal=17%	CYP2C19/CYP2C9
CC (Cellular Component)	GO:0000974	Prp19 complex	13	-0.903491	-1.65153	0.0119737	0.0119737	0.231615	1637	tags=46%, list=5%, signal=44%	PLRG1/ISY1/HSPA8/CRNKL1/SYF2/PRPF19
BP (Biological Process)	GO:0009991	response to extracellular stimulus	420	-0.506659	-1.40453	0.0119813	0.0119813	0.231615	3524	tags=22%, list=11%, signal=20%	STC1/ASL/VCAM1/ULK1/WNT2B/ATP2B1/TBL2/CBS/MBD2/ZFYVE1/KAT2A/HSF1/TP53/EIF2S1/FNIP1/ARHGAP35/SORD/PCK2/XBP1/PON1/SP1/RRAGD/APPL2/BMPR2/OGT/LYN/SLC16A1/LAMP2/SIRT2/XPR1/STC2/ATN1/SESN2/MEAK7/DEPDC5/WDR45B/IFI16/DNMT3A/BNIP3/FOXO3/AMBRA1/TGFBR2/ABCG8/TNRC6A/SH3GLB1/CLEC16A/MTOR/SOD1/BNIP2/HNRNPL/GNAI2/PRKAB1/ADORA2B/FAS/SIPA1/EIF2AK2/DCPS/LARP1/PPP1R9B/H6PD/SIRT1/NFE2L2/RASAL2/PLEC/ACADM/HSPA8/CCND1…
BP (Biological Process)	GO:0000724	double-strand break repair via homologous recombination	168	-0.609979	-1.55552	0.0119888	0.0119888	0.231615	4319	tags=35%, list=13%, signal=31%	NSMCE4A/YEATS4/RAD54L/NSMCE2/FANCM/MAGEF1/USP51/TOP3A/DMAP1/INO80/MBTD1/BRCA2/OOEP/FIGNL1/EPC2/RPA2/CGAS/RAD51D/MCMDC2/TIMELESS/PARP1/VPS72/SLF1/RIF1/RUVBL2/NBN/SPIDR/ERCC5/ARID2/TERF2IP/MCM3/SMC5/UBQLN4/AP5Z1/SHLD2/SMCHD1/FUS/WDR48/ACTB/MORF4L2/MEAF6/NUCKS1/MRE11/PPP4C/FEN1/NIPBL/RECQL/ATM/EP400/ZSWIM7/SFPQ/CHEK1/RECQL4/MMS19/SMC6/SLF2/RAD21/MRNIP/NSMCE1
CC (Cellular Component)	GO:0043204	perikaryon	124	-0.641902	-1.58286	0.0120319	0.0120319	0.232108	1798	tags=11%, list=5%, signal=11%	PI4K2A/SHTN1/SIRT2/G3BP1/SYAP1/DHX36/GIGYF2/ZPR1/CRMP1/TOP1/MAP1B/RACK1/APP/FYN
BP (Biological Process)	GO:0099177	regulation of trans-synaptic signaling	395	-0.509058	-1.40303	0.0120944	0.0120944	0.232831	3977	tags=20%, list=12%, signal=18%	GRIK1/CDKL5/SHANK2/SQSTM1/JPH4/BAIAP2/BEGAIN/UNC13A/NLGN2/SLC1A3/PFN1/PRKN/SLC30A1/FABP5/NLGN1/RGS4/PTPRS/ERC1/CPEB3/FER1L5/KAT2A/CDC20/PLCB1/GRIN2C/PSEN1/PSMC5/CALM3/SYNGAP1/RAB5A/TMEM108/YTHDF1/SHANK1/ZDHHC2/GIPC1/STX4/YWHAG/RAP1A/DMPK/UBE3A/STXBP1/PPP3R1/SLC6A6/PPP1R9A/DNM1/SYAP1/BTBD9/ACP4/GNAI2/ADORA2B/ABR/ATP2A2/DVL1/EIF4A3/KMO/PAFAH1B1/RNF19A/STX1A/CACNG8/STAU1/RTN4/DLGAP4/MAP1B/NF1/KMT2A/…
BP (Biological Process)	GO:0042445	hormone metabolic process	185	-0.595239	-1.53249	0.0121832	0.0121832	0.232831	3292	tags=14%, list=10%, signal=12%	P4HB/TCF7L2/BACE2/HSD17B12/STARD3/DHCR7/DHRS4/STAT5B/STC2/STUB1/REST/ATP1A1/CTSZ/RDH10/H6PD/ERO1A/DGAT1/CTSL/MED1/EGR1/BBS1/HSD17B6/ADAM10/CYP2C9/ALDH1A1
BP (Biological Process)	GO:0001955	blood vessel maturation	8	-0.940045	-1.61538	0.012222	0.012222	0.232831	931	tags=25%, list=3%, signal=24%	MMP2/DDIT3
BP (Biological Process)	GO:0002183	cytoplasmic translational initiation	37	-0.797918	-1.68164	0.0122418	0.0122418	0.232831	4147	tags=62%, list=13%, signal=54%	MCTS1/EIF3J/NCK1/EIF3B/DHX29/EIF3D/EIF2S2/MIF4GD/EIF2D/EIF3K/MTOR/METTL3/EIF2S3/EIF3M/EIF3F/EIF3E/EIF3G/EIF4A2/RPL13A/EIF4A1/EIF3H/EIF3A/EIF3C
BP (Biological Process)	GO:0031295	T cell costimulation	37	-0.797804	-1.6814	0.0122418	0.0122418	0.232831	4	tags=5%, list=0%, signal=5%	LGALS1/FYN
BP (Biological Process)	GO:0010506	regulation of autophagy	333	-0.523291	-1.42277	0.0122542	0.0122542	0.232831	4368	tags=32%, list=13%, signal=28%	UVRAG/CERS1/STAT3/RB1CC1/ATP6V0C/BCL2/CHMP4A/SCFD1/BOK/GSK3B/PIP4K2C/NPC1/ATP6V1G1/TBC1D14/SNX4/FKBP8/SEC22B/TIGAR/PRKN/PIP4K2A/FBXW7/RUBCN/OSBPL7/ULK1/DAPK2/TRIB3/UFL1/TP53/ATP6V1A/PIK3R2/MAP3K7/SPTLC1/CDK16/NRBP2/RRAGD/ATP6V0E2/CCNY/TAB3/HSPB1/OPTN/UCHL1/MTMR4/ATP13A2/SIRT2/ERN1/TPCN1/HAX1/CHMP4B/VDAC1/SESN2/CAMKK2/TMEM59/DEPDC5/EP300/FBXO7/IFI16/USP10/BNIP3/TAB2/FOXO3/AMBRA1/GAPDH/SH3GLB1/VPS2…
MF (Molecular Function)	GO:0008449	N-acetylglucosamine-6-sulfatase activity	3	0.974458	1.45912	0.0122687	0.0122687	0.232831	104	tags=33%, list=0%, signal=33%	SULF2
BP (Biological Process)	GO:0002218	activation of innate immune response	195	-0.585791	-1.51564	0.0122799	0.0122799	0.232831	3456	tags=24%, list=11%, signal=21%	MATR3/PTPRS/HSP90AA1/ITCH/APPL1/LSM14A/MAP3K7/NFKBIA/SARM1/CGAS/NPLOC4/APPL2/LYN/MAPKAPK2/OTULIN/ZNFX1/UFD1/RELA/PUM2/BIRC3/MFHAS1/EP300/IFI16/C1QBP/PAK1/NOP53/XRCC6/ZDHHC5/GPS2/PUM1/PQBP1/LACC1/LRRC14/RTN4/TOMM70/NONO/HSPD1/SFPQ/CREBBP/HEXIM1/PDPK1/MAP2K6/PJA2/PHB2/RIPK2/FYN
BP (Biological Process)	GO:0050867	positive regulation of cell activation	322	-0.528156	-1.43069	0.0123026	0.0123026	0.232831	2822	tags=15%, list=9%, signal=14%	LYN/LAMP1/SMARCD2/CD276/SMARCC1/ACTA2/STAT5B/CTSC/STX4/IL7/STXBP1/PNP/RIF1/TGFB1/MIF/SMARCD3/SMARCA2/FOXO3/AMBRA1/TGFBR2/ARID2/ABL2/SMARCD1/CCDC88B/ADORA2B/ARID1A/CCN2/XRCC6/SPHK2/SHLD2/SMARCC2/ACTB/IGF1/STAT6/LGALS1/SLC7A1/ANXA1/GP1BA/HLA-A/RHOA/HSPD1/AP3D1/AXL/NSD2/IGF2/RPS3/RIPK2/DDR2/FYN
BP (Biological Process)	GO:0034101	erythrocyte homeostasis	128	-0.636442	-1.57605	0.0123248	0.0123248	0.232831	3052	tags=27%, list=9%, signal=24%	GPI/ACVR2A/LDB1/CDK5RAP3/LYN/ADAR/STAT5B/ZBTB7A/PTBP3/MFHAS1/FOXO3/SMAD5/VEGFA/THRA/ERCC2/CITED2/SH2B3/NCAPG2/PRMT1/HMGB2/RPS17/SLC25A5/MED1/CEBPG/RPS19/ATP5IF1/HIPK2/HSPA9/RPS6/AXL/RPS24/RPS14/ACVR1B/KLF2
BP (Biological Process)	GO:0072289	metanephric nephron tubule formation	3	-0.979457	-1.45567	0.012326	0.012326	0.232831	116	tags=67%, list=0%, signal=66%	PAX2/SOX9
BP (Biological Process)	GO:0033688	regulation of osteoblast proliferation	24	-0.838998	-1.67358	0.0123384	0.0123384	0.232831	1435	tags=25%, list=4%, signal=24%	EIF2AK2/NF2/CCN1/RHOA/LRP5/SMAD3
BP (Biological Process)	GO:0006935	chemotaxis	482	-0.493105	-1.38342	0.0123439	0.0123439	0.232831	4662	tags=23%, list=14%, signal=20%	FFAR2/FZD3/SCN1B/TNFRSF11A/PIKFYVE/MTUS1/BSG/MYOT/IL17RA/VAX1/ITGA1/NBL1/CXCL2/VEGFB/PTCH1/EGR2/TPBG/PTGDR2/VEGFC/EFNB2/LYPLA2/CSF1R/CDH13/CHGA/ADGRE2/NOTCH2/PGRMC1/CXCL3/BDNF/PLGRKT/FLRT2/SBDS/VCAM1/DUSP1/PIP5K1A/HBEGF/ROBO1/DAPK2/SLC8B1/SERPINE1/ARHGAP35/NUP85/CORO1B/BMPR2/PPM1F/HSPB1/LYN/CSF1/GDF7/PTPRM/ROBO3/ELMO2/HOXB9/YTHDF1/RAC1/RPS6KA5/ZNF580/STX4/CXCL16/MACO1/RYK/TGFB1/MIF/SOS1/SEMA3A/FG…
BP (Biological Process)	GO:0042330	taxis	482	-0.493105	-1.38342	0.0123439	0.0123439	0.232831	4662	tags=23%, list=14%, signal=20%	FFAR2/FZD3/SCN1B/TNFRSF11A/PIKFYVE/MTUS1/BSG/MYOT/IL17RA/VAX1/ITGA1/NBL1/CXCL2/VEGFB/PTCH1/EGR2/TPBG/PTGDR2/VEGFC/EFNB2/LYPLA2/CSF1R/CDH13/CHGA/ADGRE2/NOTCH2/PGRMC1/CXCL3/BDNF/PLGRKT/FLRT2/SBDS/VCAM1/DUSP1/PIP5K1A/HBEGF/ROBO1/DAPK2/SLC8B1/SERPINE1/ARHGAP35/NUP85/CORO1B/BMPR2/PPM1F/HSPB1/LYN/CSF1/GDF7/PTPRM/ROBO3/ELMO2/HOXB9/YTHDF1/RAC1/RPS6KA5/ZNF580/STX4/CXCL16/MACO1/RYK/TGFB1/MIF/SOS1/SEMA3A/FG…
BP (Biological Process)	GO:0032868	response to insulin	235	-0.56414	-1.48609	0.0123476	0.0123476	0.232831	4021	tags=29%, list=12%, signal=25%	PTPN1/ZNF592/LPIN3/PIP4K2C/NCK1/NCOA1/BAIAP2/APRT/PIP4K2A/ATP2B1/CTSD/GRB10/TRIB3/APPL1/CCND3/PIK3R2/SLC27A1/ADIPOR1/PCK2/XBP1/KBTBD2/SP1/INPPL1/PTPRE/GOT1/APPL2/OGT/LYN/INSR/SMARCC1/MYO5A/ESRRA/SOS2/PARP1/YWHAG/SESN2/MEAK7/SOS1/ZNF106/LPIN1/SYAP1/MTOR/SLC29A2/GNAI2/OSBPL8/RAB31/SIRT1/SRSF6/NUCKS1/IRS1/HDAC9/EGR1/GPT/RAB13/RHOQ/SRSF5/CDK4/GCNT1/PDPK1/IGF2/ERFE/AKT2/BCAR3/HADHA/VGF/EPRS1/FOXC2
BP (Biological Process)	GO:0022900	electron transport chain	154	-0.618611	-1.56005	0.0123642	0.0123642	0.232831	3564	tags=30%, list=11%, signal=27%	CHCHD2/COX5A/UQCRC1/GLDC/COX7C/NDUFA4/COX6B1/COX8A/UQCRC2/COX6C/NDUFV1/PUM2/NDUFB4/COX15/COX7B/NDUFS5/POLG2/COX5B/SDHB/GPD2/NDUFB8/BID/CYC1/UQCRQ/CYCS/NDUFS7/DLD/NDUFC1/NDUFS6/NDUFB10/PLEC/MYBBP1A/IDH3B/UQCC3/NDUFA2/HSD17B6/NDUFS8/UQCRH/DEGS1/NDUFS1/COX6A1/GHITM/NDUFB5/NDUFB9/UQCRB/PHGDH
MF (Molecular Function)	GO:0004714	transmembrane receptor protein tyrosine kinase activity	50	-0.762873	-1.683	0.0123685	0.0123685	0.232831	2893	tags=20%, list=9%, signal=18%	FGFR3/INSR/FGFRL1/FGFR1/PDGFRL/MET/ERBB2/AXL/DDR1/DDR2
BP (Biological Process)	GO:0032496	response to lipopolysaccharide	266	-0.548082	-1.45942	0.0124456	0.0124456	0.23395	4345	tags=22%, list=13%, signal=19%	CXCL2/P2RX7/SASH1/TRAF6/IL12RB2/EFNB2/SIRPA/CXCL3/NFKBIL1/MAP2K7/AKIRIN2/VCAM1/ADAMTS13/MAP2K3/HSF1/SERPINE1/PCK2/NFKBIA/XBP1/PON1/SRR/IFNAR1/LYN/MAPKAPK2/ATP4B/CSF1/RELA/PTGIR/PDCD4/APOB/PTGER4/TGFB1/MIF/TAB2/SCARB1/ADAM9/NR4A1/PRDX3/PAF1/KMO/HNRNPA0/PABPN1/GSTP1/TRIM41/PRPF8/HMGB2/HDAC2/PRKCA/RHOA/VIM/CDK4/AXL/RPL13A/CD68/CEBPB/SLC7A5/AKAP12/MTDH/RIPK2
BP (Biological Process)	GO:0043269	regulation of monoatomic ion transport	481	-0.493721	-1.38525	0.012466	0.012466	0.234001	2360	tags=10%, list=7%, signal=9%	CACNB2/STC2/DMPK/VDAC1/KCNIP4/EPPIN/PPP3R1/ANK3/ATP1A1/SLC30A10/NEDD4L/CD63/ATP2B4/GNAI2/SPHK2/DLG1/CLIC4/CABP4/CALHM1/SLC8A1/TMSB4X/WNK1/TMBIM6/CLIC1/AHNAK/YWHAE/ATP1B3/RHOA/BEST1/KIF5B/VMP1/KCNK6/PRNP/CATSPER1/AHCYL1/KCNG1/PDPK1/FXYD5/CHD7/PHB2/ANTKMT/KCNK12/ATF4/FGF13/ANK2/CAMK2D/FYN
BP (Biological Process)	GO:0050804	modulation of chemical synaptic transmission	394	-0.508407	-1.40149	0.0125184	0.0125184	0.234364	3977	tags=20%, list=12%, signal=17%	GRIK1/CDKL5/SHANK2/SQSTM1/JPH4/BAIAP2/BEGAIN/UNC13A/NLGN2/SLC1A3/PFN1/PRKN/SLC30A1/NLGN1/RGS4/PTPRS/ERC1/CPEB3/FER1L5/KAT2A/CDC20/PLCB1/GRIN2C/PSEN1/PSMC5/CALM3/SYNGAP1/RAB5A/TMEM108/YTHDF1/SHANK1/ZDHHC2/GIPC1/STX4/YWHAG/RAP1A/DMPK/UBE3A/STXBP1/PPP3R1/SLC6A6/PPP1R9A/DNM1/SYAP1/BTBD9/ACP4/GNAI2/ADORA2B/ABR/ATP2A2/DVL1/EIF4A3/KMO/PAFAH1B1/RNF19A/STX1A/CACNG8/STAU1/RTN4/DLGAP4/MAP1B/NF1/KMT2A/KIF5B/…
BP (Biological Process)	GO:0007260	tyrosine phosphorylation of STAT protein	54	-0.74967	-1.67091	0.0125207	0.0125207	0.234364	1195	tags=13%, list=4%, signal=13%	OSBP/SH2B3/IGF1/NF2/HDAC2/JAK1/FYN
BP (Biological Process)	GO:0098713	leucine import across plasma membrane	5	-0.960538	-1.54352	0.0125774	0.0125774	0.23476	117	tags=60%, list=0%, signal=60%	SLC43A1/SLC7A5/SLC3A2
BP (Biological Process)	GO:1903801	L-leucine import across plasma membrane	5	-0.960538	-1.54352	0.0125774	0.0125774	0.23476	117	tags=60%, list=0%, signal=60%	SLC43A1/SLC7A5/SLC3A2
BP (Biological Process)	GO:0010720	positive regulation of cell development	367	-0.513279	-1.40696	0.0126639	0.0126639	0.235846	4704	tags=26%, list=14%, signal=23%	PRKDC/ZBTB7B/SERPINE2/FZD3/OPRM1/RND2/ACE/RUFY3/FADD/SHB/GPR68/MAN2A1/XRCC5/BCL2/TRAF6/EGR2/VEGFC/NOTCH2/CDKL5/TIAM1/BDNF/BAIAP2/DICER1/SMARCB1/CD46/ANKRD27/ROBO1/IL4R/UFL1/HSF1/TIAM2/FBXW8/RFX3/CBFB/XBP1/FN1/BMPR2/LYN/SHTN1/SMARCD2/CHODL/HDAC1/SMARCC1/CSF1/CAPRIN2/SIRT2/STAT5B/GDI1/HAX1/IL7/ASPA/CUX1/PNP/TWF2/MACF1/TGFB1/SMARCD3/SMARCA2/FOXO3/AMBRA1/TGFBR2/CAPRIN1/ARID2/FGF2/VEGFA/MTOR/SMARCD1/D…
BP (Biological Process)	GO:0035265	organ growth	144	-0.624164	-1.56542	0.0126963	0.0126963	0.235846	1857	tags=15%, list=6%, signal=14%	TGFBR2/ARID2/FGF2/SOD1/DUSP6/CITED2/HEG1/BMPR1A/PRKAR1A/FOXC1/IGF1/MATN1/PSAP/YAP1/YBX3/TOMM70/ZFPM2/IGF2/EXT1/SOX9/DDR2/FOXC2
BP (Biological Process)	GO:1904752	regulation of vascular associated smooth muscle cell migration	25	-0.83267	-1.66586	0.0127077	0.0127077	0.235846	2430	tags=28%, list=7%, signal=26%	GNA13/TPM1/NFE2L2/ADAMTS1/NF1/RHOA/DDR2
MF (Molecular Function)	GO:0004812	aminoacyl-tRNA ligase activity	41	-0.776951	-1.66051	0.0127425	0.0127425	0.235846	2513	tags=34%, list=8%, signal=32%	IARS2/GARS1/DARS2/EARS2/LRRC47/QARS1/MARS1/NARS1/LARS1/AARS1/SARS1/TARS1/EPRS1/WARS1
BP (Biological Process)	GO:0006418	tRNA aminoacylation for protein translation	41	-0.776951	-1.66051	0.0127425	0.0127425	0.235846	2513	tags=34%, list=8%, signal=32%	IARS2/GARS1/DARS2/EARS2/LRRC47/QARS1/MARS1/NARS1/LARS1/AARS1/SARS1/TARS1/EPRS1/WARS1
MF (Molecular Function)	GO:0016875	ligase activity, forming carbon-oxygen bonds	41	-0.776951	-1.66051	0.0127425	0.0127425	0.235846	2513	tags=34%, list=8%, signal=32%	IARS2/GARS1/DARS2/EARS2/LRRC47/QARS1/MARS1/NARS1/LARS1/AARS1/SARS1/TARS1/EPRS1/WARS1
BP (Biological Process)	GO:0032386	regulation of intracellular transport	310	-0.530107	-1.43168	0.0128401	0.0128401	0.236989	2775	tags=20%, list=8%, signal=18%	USP7/PSEN1/TBC1D20/CEP290/LAMP1/TMEM30A/ATP13A2/EMD/TOMM7/DNAJC13/TM9SF4/FIS1/ZDHHC2/GDI1/HAX1/RAN/EZR/SNX3/TGFB1/NSUN2/ANK3/KIF20B/ANP32B/OS9/SH3GLB1/ERLEC1/MDFIC/AKAP8L/TARDBP/NMT1/ERBB2/ZPR1/CHMP3/MAP2K1/OAZ1/BAG3/PPP1R12A/USP36/DENND10/UHMK1/SAE1/MSN/TRIM28/NF2/MAP1B/RNF31/YWHAE/NF1/NOLC1/PRNP/PCM1/SUPT6H/RDX/ANXA2/ATP5IF1/ERGIC3/UBR5/AKT2/DYNC1H1/SMAD3/CPSF6/FYN
CC (Cellular Component)	GO:0098685	Schaffer collateral - CA1 synapse	82	-0.695659	-1.63906	0.0128499	0.0128499	0.236989	2458	tags=21%, list=8%, signal=19%	SHANK1/GIPC1/PPP3R1/RHOB/BSN/ADORA2B/ABR/DVL1/ACTB/PAFAH1B1/ACTG1/STX1A/CTNND1/MAPK9/AKAP12/STX3/FYN
BP (Biological Process)	GO:0098901	regulation of cardiac muscle cell action potential	27	-0.829357	-1.67587	0.012858	0.012858	0.236989	1388	tags=19%, list=4%, signal=18%	ATP2A2/DLG1/FGF13/ANK2/CAMK2D
BP (Biological Process)	GO:0050974	detection of mechanical stimulus involved in sensory perception	26	-0.831387	-1.67038	0.012878	0.012878	0.237029	389	tags=8%, list=1%, signal=8%	TRPA1/FYN
BP (Biological Process)	GO:0070588	calcium ion transmembrane transport	301	-0.535393	-1.44141	0.0129032	0.0129032	0.237163	1598	tags=9%, list=5%, signal=8%	ATP2B4/CCN2/ATP2A2/SLC25A23/CABP4/CALHM1/CACNG8/ERO1A/CHERP/SLC8A1/TMBIM6/GP1BA/AHNAK/YWHAE/VMP1/PRNP/ANXA2/CATSPER1/TRPA1/PKD1/PDPK1/DDIT3/CHD7/ANK2/CAMK2D/FYN
BP (Biological Process)	GO:0050767	regulation of neurogenesis	317	-0.527915	-1.42816	0.0129337	0.0129337	0.237392	3514	tags=22%, list=11%, signal=20%	ULK1/ANKRD27/PTPRS/ROBO1/UFL1/TP53/TIAM2/FBXW8/ID1/PSEN1/FN1/APPL2/BMPR2/LYN/SHTN1/CHODL/HDAC1/SYNGAP1/CAPRIN2/SIRT2/GDI1/REST/ASPA/RYK/CUX1/TWF2/MACF1/TGFB1/SMARCD3/SEMA3A/CAPRIN1/HOOK3/FGF2/VEGFA/MTOR/SEMA4C/DHX36/PRMT5/SEMA4G/SEMA3C/DNAJB11/BMPR1A/PAFAH1B1/MAP2K1/SKIL/NKX6-2/GOLGA4/CERS2/NF2/HMGB2/RTN4/HDAC2/YAP1/MAP1B/NF1/NRDC/SRRT/PCM1/ANXA2/TGM2/NAP1L1/OBSL1/FZD4/CHD7/METRN/SLC7A5/PRPF19/FG…
BP (Biological Process)	GO:2001028	positive regulation of endothelial cell chemotaxis	12	-0.902484	-1.63298	0.0129663	0.0129663	0.237607	1800	tags=50%, list=6%, signal=47%	FGFR1/FGF2/VEGFA/MET/TMSB4X/SEMA5A
BP (Biological Process)	GO:0045137	development of primary sexual characteristics	183	-0.592247	-1.52232	0.0130187	0.0130187	0.237607	3024	tags=21%, list=9%, signal=19%	TBC1D20/ACVR2A/BCL2L2/NASP/INSR/STAT5B/EIF2S2/UBE3A/ATN1/GFRA1/RHOBTB3/RDH10/VEGFA/SOD1/MMP19/CITED2/WDR48/FOXC1/SIRT1/ADAMTS1/CCND1/ATRX/MMP2/HMGB2/ATM/YBX3/RAB13/SF1/HSPA5/CSDE1/ZFPM2/NR2F2/UBB/FZD4/CEBPB/SOX9/VGF/NUPR1/TAF4
BP (Biological Process)	GO:0003158	endothelium development	113	-0.651069	-1.58749	0.0130249	0.0130249	0.237607	3524	tags=22%, list=11%, signal=20%	STC1/ACVR1/PTPRS/ATOH8/ICAM1/PLCB1/ID1/BMPR2/RAP1A/RHOB/EZR/VEGFA/FASN/HEG1/MET/AFDN/CLIC4/EDF1/MSN/TJP1/RHOA/RDX/NR2F2/PECAM1/FOXC2
MF (Molecular Function)	GO:0043878	glyceraldehyde-3-phosphate dehydrogenase (NAD+) (non-phosphorylating) activity	6	-0.94929	-1.56911	0.0130261	0.0130261	0.237607	8	tags=50%, list=0%, signal=50%	ALDH9A1/ALDH1B1/ALDH1A1
BP (Biological Process)	GO:0045936	negative regulation of phosphate metabolic process	376	-0.512171	-1.40701	0.0130351	0.0130351	0.237607	4259	tags=27%, list=13%, signal=24%	DUSP16/PPP1R26/TIPRL/PPP1R15B/H19/GSK3B/SIRPA/PTPN1/PIP4K2C/MGAT5/NCK1/FKBP8/IPO5/TAF7/TIGAR/PRKN/INCA1/PIP4K2A/RUBCN/PRKRIP1/DUSP1/TSG101/PLK1/GRB10/TRIB3/SPRY2/TP53/SLC27A1/BOD1/PSEN1/URI1/CAMK2N1/DUSP22/CDK5RAP3/PPM1F/HSPB1/LYN/UCHL1/CALM3/CHORDC1/TRIM27/ADAR/SIRT2/FIS1/LRP6/PARP1/YWHAG/TRAF3IP1/PDCD4/MFHAS1/TGFB1/FBXO7/LPIN1/GNAQ/TARBP2/RTRAF/TERF2IP/ARPP19/DUSP6/ACP4/GNAI2/CORO1C/JUN/LPCAT1/…
BP (Biological Process)	GO:0042542	response to hydrogen peroxide	109	-0.65524	-1.59059	0.0130786	0.0130786	0.238072	2656	tags=28%, list=8%, signal=26%	SETX/RELA/ERN1/ZNF580/UBE3A/SIGMAR1/RHOB/BNIP3/SOD1/ADAM9/PYCR1/PPP2CB/PRDX3/MET/SIRT1/NFE2L2/STAT6/MMP2/SLC8A1/APEX1/ANXA1/HDAC2/FOSL1/PCGF2/RACK1/TRPA1/AXL/RPS3/KLF2/DDR2/FYN
BP (Biological Process)	GO:0007517	muscle organ development	294	-0.537319	-1.44262	0.0131072	0.0131072	0.238264	2706	tags=15%, list=8%, signal=14%	CHODL/SGCB/EMD/CD164/SIRT2/MYL6B/MAPK12/LEMD2/TPM1/TGFB1/EP300/FGFRL1/DDX5/ZNF609/CITED2/FLNB/HEG1/NR4A1/FXR1/BMPR1A/FOXC1/SIRT1/IGF1/USP19/PLEC/HDAC9/MED1/EGR1/YBX3/UQCC2/NF1/RHOA/MSC/ZFPM2/DDX17/BCL9L/IGF2/NR2F2/CHD7/SMAD3/ADGRB1/NUPR1/MEF2D/FOXC2
BP (Biological Process)	GO:0002237	response to molecule of bacterial origin	281	-0.542516	-1.45154	0.0131437	0.0131437	0.238449	4263	tags=22%, list=13%, signal=19%	P2RX7/SASH1/TRAF6/IL12RB2/EFNB2/SIRPA/CXCL3/NFKBIL1/MAP2K7/AKIRIN2/VCAM1/ADAMTS13/MAP2K3/HSF1/SERPINE1/PCK2/NFKBIA/XBP1/PON1/SRR/IFNAR1/LYN/MAPKAPK2/ATP4B/CSF1/RELA/PTGIR/SIRT2/PDCD4/APOB/PTGER4/TAP2/TGFB1/MIF/TAB2/SCARB1/ADAM9/NR4A1/PRDX3/PAF1/KMO/HNRNPA0/PABPN1/GSTP1/CARD9/TRIM41/PRPF8/HMGB2/HDAC2/PRKCA/RHOA/VIM/CDK4/AXL/RPL13A/CD68/CEBPB/SLC7A5/AKAP12/MTDH/RIPK2
BP (Biological Process)	GO:0098703	calcium ion import across plasma membrane	40	-0.781766	-1.66347	0.0131654	0.0131654	0.238449	877	tags=12%, list=3%, signal=12%	PPP3R1/ATP2B4/SLC8A1/PRNP/FYN
MF (Molecular Function)	GO:0035256	G protein-coupled glutamate receptor binding	7	-0.943279	-1.59075	0.0132265	0.0132265	0.238449	511	tags=43%, list=2%, signal=42%	CALM3/PRNP/FYN
MF (Molecular Function)	GO:0016725	oxidoreductase activity, acting on CH or CH2 groups	10	-0.913956	-1.61099	0.013245	0.013245	0.238449	19	tags=20%, list=0%, signal=20%	RRM2B/CYP2C9
BP (Biological Process)	GO:0007413	axonal fasciculation	17	-0.872124	-1.65837	0.01327	0.01327	0.238449	1251	tags=18%, list=4%, signal=17%	TNFRSF21/RTN4/SEMA5A
BP (Biological Process)	GO:0106030	neuron projection fasciculation	17	-0.872124	-1.65837	0.01327	0.01327	0.238449	1251	tags=18%, list=4%, signal=17%	TNFRSF21/RTN4/SEMA5A
BP (Biological Process)	GO:2001237	negative regulation of extrinsic apoptotic signaling pathway	87	-0.685492	-1.62729	0.0132751	0.0132751	0.238449	1340	tags=13%, list=4%, signal=12%	ITPRIP/ZMYND11/MCL1/IGF1/GSTP1/HMGB2/YAP1/LMNA/CTTN/BIRC6/EYA4
BP (Biological Process)	GO:0046427	positive regulation of receptor signaling pathway via JAK-STAT	29	0.755953	1.63063	0.0132753	0.0132753	0.238449	1065	tags=7%, list=3%, signal=7%	CENPJ/CRLF3
MF (Molecular Function)	GO:0022858	alanine transmembrane transporter activity	15	-0.888395	-1.65759	0.0133095	0.0133095	0.238449	315	tags=27%, list=1%, signal=26%	SLC6A6/SLC38A1/SLC38A2/SLC3A2
BP (Biological Process)	GO:0051249	regulation of lymphocyte activation	414	-0.505284	-1.39833	0.0133255	0.0133255	0.238449	2132	tags=12%, list=7%, signal=12%	PNP/RIF1/TGFB1/FBXO7/MIF/SMARCD3/SOS1/SMARCA2/FOXO3/AMBRA1/TGFBR2/ARID2/SOD1/ABL2/SMARCD1/DLG5/CCDC88B/METTL3/ARID1A/XRCC6/BID/SHLD2/DLG1/ERBB2/TNFRSF21/SMARCC2/ACTB/PRKAR1A/IGF1/STAT6/LGALS1/SLC7A1/ANXA1/ATM/DROSHA/SCRIB/HLA-A/RHOA/HSPD1/PRNP/SUPT6H/AP3D1/AXL/NSD2/IGF2/RPS3/CEBPB/MARCHF7/RIPK2/NDFIP1/FYN
MF (Molecular Function)	GO:0008391	arachidonic acid monooxygenase activity	12	-0.900425	-1.62925	0.0133653	0.0133653	0.238449	19	tags=17%, list=0%, signal=17%	CYP2C19/CYP2C9
MF (Molecular Function)	GO:0008392	arachidonic acid epoxygenase activity	11	-0.906774	-1.62292	0.0133733	0.0133733	0.238449	19	tags=18%, list=0%, signal=18%	CYP2C19/CYP2C9
CC (Cellular Component)	GO:0010008	endosome membrane	501	-0.487076	-1.37095	0.0133865	0.0133865	0.238449	3471	tags=24%, list=11%, signal=21%	TSG101/TCIRG1/AP1G2/CTSD/VPS4B/WASHC2C/ITCH/SLC38A9/APPL1/RAB35/MAP3K7/NDRG1/STARD3/MMGT1/PSEN1/AP2B1/CHMP7/ATP6AP1/PI4K2A/ATP6V0E2/VTA1/APPL2/TAB3/RAB11FIP5/OPTN/ABCC5/MR1/VAC14/LAMP1/TMEM30A/MTMR4/KIF13A/INSR/SCYL2/ATP13A2/RAB5A/SPG21/SNX1/CD164/DNAJC13/LAMP2/TMEM108/TPCN1/INPP4A/LRP6/RAC1/ZDHHC2/RAP1A/ARHGAP32/CHMP4B/APOB/SYT5/AP2A2/RAB5C/CHMP2B/IFITM3/DTX3L/MITD1/RHOB/PLEKHM2/STAM2/TMEM59/CMT…
MF (Molecular Function)	GO:0004806	triglyceride lipase activity	13	0.853547	1.60792	0.0134242	0.0134242	0.238449	3086	tags=38%, list=9%, signal=35%	DDHD2/LIPE/ABHD2/LIPG/PNPLA2
BP (Biological Process)	GO:0032253	dense core granule localization	7	-0.941604	-1.58793	0.0134269	0.0134269	0.238449	586	tags=43%, list=2%, signal=42%	KIF1C/KIF5B/TANC2
BP (Biological Process)	GO:0099519	dense core granule cytoskeletal transport	7	-0.941604	-1.58793	0.0134269	0.0134269	0.238449	586	tags=43%, list=2%, signal=42%	KIF1C/KIF5B/TANC2
BP (Biological Process)	GO:1901950	dense core granule transport	7	-0.941604	-1.58793	0.0134269	0.0134269	0.238449	586	tags=43%, list=2%, signal=42%	KIF1C/KIF5B/TANC2
BP (Biological Process)	GO:0030036	actin cytoskeleton organization	637	-0.469506	-1.34283	0.0134652	0.0134652	0.238449	3344	tags=21%, list=10%, signal=19%	ANKRD23/ATXN3/ARHGAP28/WASHC2C/MTPN/CSRP2/AKAP11/PIK3R2/BRK1/ID1/ARHGAP35/AMOTL1/CORO1B/TBCK/INPPL1/DIAPH2/PPM1F/SIGLEC15/SPECC1/FGD6/SHTN1/ESPN/ARHGEF2/TRIM27/NISCH/MYO5A/PARVB/EPB41L5/TMSB10/ELMO2/CDC42BPA/SPIRE1/SHANK1/RAC1/RNH1/CAP1/CD2AP/HAX1/DAAM1/MYO5B/FLII/PTGER4/TMSB15B/TWF1/RAN/TPM1/TWF2/EZR/WASH6P/ARHGEF10L/CSRP1/PHACTR1/PPP1R9A/WASF3/IQSEC1/AVIL/MKLN1/ARPC3/MTOR/PGM5/ABL2/WASHC5/CELSR…
BP (Biological Process)	GO:0032869	cellular response to insulin stimulus	186	-0.590109	-1.52025	0.013474	0.013474	0.238449	4021	tags=30%, list=12%, signal=27%	PTPN1/ZNF592/LPIN3/PIP4K2C/NCK1/NCOA1/BAIAP2/APRT/PIP4K2A/ATP2B1/CTSD/GRB10/TRIB3/APPL1/CCND3/PIK3R2/SLC27A1/ADIPOR1/PCK2/XBP1/SP1/PTPRE/GOT1/APPL2/OGT/INSR/SMARCC1/MYO5A/ESRRA/SOS2/PARP1/YWHAG/SOS1/ZNF106/LPIN1/SYAP1/SLC29A2/GNAI2/OSBPL8/RAB31/SIRT1/NUCKS1/IRS1/HDAC9/GPT/RAB13/RHOQ/SRSF5/CDK4/PDPK1/IGF2/ERFE/AKT2/BCAR3/EPRS1/FOXC2
BP (Biological Process)	GO:0030500	regulation of bone mineralization	69	-0.715045	-1.64407	0.0134868	0.0134868	0.238449	1462	tags=22%, list=4%, signal=21%	ATP2B1/ACVR1/SRGN/ACVR2A/BMPR2/ANKH/LTBP3/BMPR1A/SLC8A1/TFAP2A/MATN1/CCN1/SMAD3/SOX9/DDR2
BP (Biological Process)	GO:0098739	import across plasma membrane	170	-0.602616	-1.53668	0.0134957	0.0134957	0.238449	3834	tags=20%, list=12%, signal=18%	SLC2A5/TRPV1/SLC1A3/SLC30A1/RGS4/SLC5A3/ARL6IP5/SLC27A1/KCNJ11/PSEN1/SLC12A6/SLC47A1/SLC5A6/ATP4B/SLC9A3/PPP3R1/SLC6A6/ATP1A1/LRRC8E/ATP2B4/SLC12A4/DLG1/SLC8A1/SLC7A1/ATP1B3/PRNP/SLC5A2/SLC1A5/SLC38A1/AKT2/SLC38A2/SLC7A5/SLC3A2/FYN
BP (Biological Process)	GO:2000116	regulation of cysteine-type endopeptidase activity	198	-0.57973	-1.50253	0.013544	0.013544	0.238983	3501	tags=26%, list=11%, signal=23%	SH3RF1/CTSD/DELE1/ROBO1/SIAH2/ARL6IP5/HSF1/FNIP1/GPI/VCP/PPM1F/UACA/SENP1/MTCH1/FIS1/MAP2K5/BIRC3/BCL2L13/REST/CASC2/IFI16/ANP32B/VEGFA/FAS/CCN2/NR4A1/BID/PRDX3/HSPE1/CYCS/SIRT1/DNAJB6/HIP1R/CARD9/DIABLO/MYC/NDUFA13/USP47/CAST/RACK1/CCN1/RHOA/HSPD1/BEX3/NLE1/PRDX5/CD44/RPS3/SMAD3/RIPK2/FYN
BP (Biological Process)	GO:0016098	monoterpenoid metabolic process	5	-0.959196	-1.54137	0.0135756	0.0135756	0.239221	19	tags=40%, list=0%, signal=40%	CYP2C19/CYP2C9
BP (Biological Process)	GO:0035733	hepatic stellate cell activation	7	-0.940875	-1.5867	0.0136273	0.0136273	0.239812	107	tags=43%, list=0%, signal=43%	ACTA2/AKAP12/DDR2
BP (Biological Process)	GO:0009611	response to wounding	476	-0.490989	-1.3759	0.0136514	0.0136514	0.239918	3475	tags=21%, list=11%, signal=19%	HBEGF/ADAMTS13/PTPRS/VPS4B/GNA12/MAPK8IP3/ZFP36L2/SERPINE1/ARHGAP35/XBP1/GRIN2C/SARM1/CORO1B/HPS5/FN1/CHMP7/ADTRP/CDH3/HSPB1/LYN/CD9/C6orf89/ACTA2/DST/RAC1/GNA13/TOR1A/PABPC4/DHFR/CHMP4B/GNAS/CHMP2B/STXBP1/TPM1/FERMT3/MACF1/TGFB1/METAP1/VAV2/CSRP1/BNIP3/TGFBR2/GNAQ/FGF2/VEGFA/SCARB1/MTOR/ITGA5/SOD1/MYL12A/PTK2/PAK1/JUN/CCN2/PTPRF/ERBB2/ACTB/CHMP3/SH2B3/CHMP2A/NFE2L2/SRSF6/IGF1/ACTG1/ADIPOR2/TFPI/…
BP (Biological Process)	GO:0009142	nucleoside triphosphate biosynthetic process	115	-0.647361	-1.58187	0.0136799	0.0136799	0.2401	3406	tags=38%, list=10%, signal=34%	ATP5F1E/CAD/ATP6V1A/AK9/VCP/ATP5ME/AK7/NME4/NDUFV1/ATP5MC3/NDUFB4/PARP1/ENO1/TGFB1/ATP5PD/ATP5MG/NDUFS5/ATP5PB/SDHB/UCK1/NDUFB8/STOML2/ADK/IMPDH2/SPHK2/DMAC2L/NDUFS7/ATP5F1A/NDUFC1/NDUFS6/ATP5PF/NDUFB10/TMSB4X/NME2/UQCC3/NDUFA2/NDUFS8/NDUFA13/NDUFS1/ATP5F1B/NDUFB5/ATP5MC2/NDUFB9/ANTKMT
BP (Biological Process)	GO:0007215	glutamate receptor signaling pathway	39	-0.786143	-1.66871	0.0137274	0.0137274	0.240614	511	tags=10%, list=2%, signal=10%	GNAQ/PRNP/APP/FYN
BP (Biological Process)	GO:0032204	regulation of telomere maintenance	103	-0.66319	-1.60174	0.0137694	0.0137694	0.241031	2652	tags=36%, list=8%, signal=33%	INO80C/NAT10/EXOSC10/XRN1/PARP1/PARN/NEK2/SLF1/DKC1/RUVBL2/NBN/INO80B/CCT3/TERF2IP/DHX36/SMC5/ATR/CCT4/CTC1/INO80E/MAP3K4/YLPM1/ATRX/CCT8/MRE11/ATM/MYC/CCT6A/GNL3/HNRNPC/CCT7/CCT2/HNRNPA1/CCT5/SMC6/SLF2/NSMCE1
MF (Molecular Function)	GO:0003828	alpha-N-acetylneuraminate alpha-2 ,8-sialyltransferase activity	5	0.940638	1.51804	0.0138193	0.0138193	0.241399	40	tags=20%, list=0%, signal=20%	ST8SIA1
BP (Biological Process)	GO:0048813	dendrite morphogenesis	128	-0.630827	-1.56214	0.0138443	0.0138443	0.241399	2573	tags=16%, list=8%, signal=14%	CAPRIN2/PICALM/SHANK1/UBE3A/CUX1/PHACTR1/SEMA3A/CAPRIN1/NEDD4L/RERE/DHX36/DVL1/PAFAH1B1/PQBP1/MINK1/OBSL1/FZD4/TANC2/DOCK10/FYN
CC (Cellular Component)	GO:0005911	cell-cell junction	451	-0.495647	-1.38281	0.0138628	0.0138628	0.241399	3130	tags=19%, list=10%, signal=17%	NDRG1/AMOTL1/DNMBP/LSR/CDC42EP1/BMPR2/CDH3/LIMD1/LYN/UBN1/RPGRIP1L/ARHGEF2/PARD6G/EPB41L5/PTPRM/SIRT2/FRS2/CDC42BPA/CD2AP/AHI1/TWF1/EZR/COL13A1/ANK3/FGFRL1/VEGFA/ITGA5/PGM5/DLG5/PODXL/PAK1/SNAP23/ZYX/HEG1/PKP4/MIP/DLG1/PMP22/PPP1R9B/JAM2/JCAD/AFDN/ACTB/STRN/CLIC4/ACTG1/UBA1/VSIG10L2/CCND1/SLC8A1/MSN/NF2/KRT8/ANXA1/MXRA8/YBX3/AHNAK/RAB13/TNK2/SCRIB/EIF4G2/TJP1/RHOA/PARD3/RDX/CDK4/ANXA2/KRT18/PXN/B…
BP (Biological Process)	GO:0006541	glutamine metabolic process	25	-0.828169	-1.65685	0.0138807	0.0138807	0.241399	1945	tags=24%, list=6%, signal=23%	NIT2/GLS/GLS2/SLC38A1/ASNS/PHGDH
MF (Molecular Function)	GO:0032182	ubiquitin-like protein binding	112	-0.649102	-1.57994	0.013896	0.013896	0.241399	3862	tags=39%, list=12%, signal=35%	SQSTM1/AMFR/PRKN/UCHL3/FBXW7/CBX4/TSG101/UBE2L6/MDM2/OTUB1/ZFAND2B/USP16/NPLOC4/RNF19B/CKS1B/TAB3/HSPB1/UCHL1/SIRT2/PELP1/TOM1L2/FAF2/STAM2/NSFL1C/FBXO7/TAB2/HGS/VPS28/IKBKG/WDR48/NUP62/UBA2/BUB3/RNF31/DDI2/TOP2A/SERBP1/UBR5/SMAD3/CUEDC2/ILRUN/UBXN1/MARCHF7/USP25
BP (Biological Process)	GO:0090066	regulation of anatomical structure size	416	-0.502614	-1.39156	0.0139031	0.0139031	0.241399	3953	tags=24%, list=12%, signal=21%	CDKL5/HTR7/NCK1/BDNF/ARHGAP5/BAIAP2/KCNMB1/PFN1/SVIL/FMN1/ULK1/ATP2B1/CBS/EXT2/CAPZA2/PTPRS/KCNN4/HSP90AA1/ARHGAP28/WASHC2C/MTPN/PIK3R2/BRK1/ARHGAP35/KCNMA1/FN1/SLC12A6/BMPR2/SHTN1/ATP13A2/RAB5A/PICALM/P2RY2/TMSB10/E2F4/ALS2/RAC1/GDI1/HAX1/CHRM3/FLII/TMSB15B/RYK/TWF1/TWF2/EZR/MACF1/RAP1GAP2/VAV2/SEMA3A/LRRC8E/CLCN3/AVIL/VEGFA/ARPC3/MTOR/SOD1/SEMA4C/WASHC5/SLC12A4/ADORA2B/BLOC1S1/SEMA4G/SEMA3C/CIT…
BP (Biological Process)	GO:0043631	RNA polyadenylation	38	-0.787209	-1.6662	0.0139419	0.0139419	0.241399	3400	tags=47%, list=10%, signal=42%	CPEB3/HSF1/ZC3H3/SSU72/PAPOLG/LEO1/WDR33/CPSF1/ZCCHC7/PAF1/PAPOLA/VIRMA/SNRPA/AHCYL1/APP/PABPC1/CPSF3/CPSF6
BP (Biological Process)	GO:1901998	toxin transport	38	-0.787272	-1.66633	0.0139419	0.0139419	0.241399	3137	tags=39%, list=10%, signal=36%	RAB40B/COPB2/CCT6B/LRP6/BNIP3/DNM1/CCT3/CCT4/CCT8/HSPA5/ADAM10/CCT7/CCT2/CCT5/ANTXR2
BP (Biological Process)	GO:0045861	negative regulation of proteolysis	250	-0.553839	-1.4658	0.0139849	0.0139849	0.241399	3231	tags=22%, list=10%, signal=20%	TP53/SERPINE1/FNIP1/USP7/DNAJC1/GPI/PSEN1/OGT/HSP90AB1/BAG5/SMARCC1/PICALM/MAP2K5/GIPC1/BIRC3/PHF20L1/EPPIN/BAG6/TAF1/IFI16/CTSZ/GAPDH/VEGFA/CAMLG/ACP4/NOP53/USP9X/NR4A1/APLP2/PRDX3/SGTA/PEBP1/DNAJB6/TFPI/WAC/NR1H2/USP47/CAST/NLE1/RPL11/PRNP/PRDX5/RPS7/CD44/HIPK2/APP/RPL23/PLAU/RPL5/WFIKKN1/EIF3H/UBXN1/MARCHF7/USP25/BIRC6
BP (Biological Process)	GO:2001235	positive regulation of apoptotic signaling pathway	118	-0.641312	-1.57154	0.0139908	0.0139908	0.241399	2518	tags=24%, list=8%, signal=22%	ITM2C/FIS1/CTSC/TPD52L1/EIF5A/SOD1/SERINC3/FAS/BID/TRAF7/MCL1/SIRT1/PDIA3/GSDME/SKIL/CTSL/MYC/NF1/RACK1/RPL11/SFPQ/RPS7/UBB/RPL26/DDIT3/RPS3/MAPK9/NUPR1
CC (Cellular Component)	GO:0005635	nuclear envelope	456	-0.493241	-1.37756	0.0139911	0.0139911	0.241399	4458	tags=33%, list=14%, signal=29%	LBR/MTA1/ABCF1/TMEM18/UTP18/POLA1/RB1CC1/YEATS4/P2RX7/BCL2/BICD2/CHMP4A/BOK/TNKS2/EGFR/APEH/TMEM53/TMEM109/UBXN4/OSBPL6/TOR1AIP1/CETN2/NPC1/IPO11/NUP133/IPO5/CENPV/NUP42/SLC30A1/MATR3/TMEM33/VPS4B/ANXA4/XPOT/TRA2B/TMEM170A/PLCB1/RGPD1/DPY19L2/ALG14/NUP85/RAB40B/DNAJC1/PSEN1/AK9/TBC1D20/DHCR7/CHMP7/AGPAT3/SENP1/INSR/CBX3/TRIM27/EMD/NPIPA1/LYPLA1/PUM2/RCC1/DST/ERN1/INPP4A/SHISA5/PARP1/LEMD2/HAX1/TO…
BP (Biological Process)	GO:0031058	positive regulation of histone modification	80	-0.693796	-1.62901	0.014087	0.014087	0.242593	3976	tags=41%, list=12%, signal=36%	PAXIP1/RRP8/PAXBP1/SMARCB1/KAT2A/DEK/TP53/RNF20/OGT/CTBP1/C6orf89/MUC1/GLYR1/SART3/RIF1/RUVBL2/VEGFA/AKAP8L/KANSL1/BAZ1B/PAF1/SPHK2/WDR5/SIRT1/PHF19/MYBBP1A/NIPBL/NELFE/LMNA/DDX21/BAZ2A/WBP2/JDP2
CC (Cellular Component)	GO:0005746	mitochondrial respirasome	79	-0.695844	-1.63168	0.0141044	0.0141044	0.242593	3563	tags=41%, list=11%, signal=36%	COX5A/UQCRC1/COX7C/NDUFA4/COX6B1/COX8A/UQCRC2/COX6C/NDUFV1/NDUFB4/COX15/COX7B/NDUFS5/COX5B/SDHB/NDUFB8/CYC1/NDUFA4L2/UQCRQ/NDUFS7/NDUFC1/NDUFS6/NDUFB10/NDUFA2/NDUFS8/NDUFA13/UQCRH/NDUFS1/COX6A1/NDUFB5/NDUFB9/UQCRB
BP (Biological Process)	GO:0007015	actin filament organization	398	-0.504097	-1.38989	0.0141322	0.0141322	0.242593	3183	tags=24%, list=10%, signal=22%	PFN1/SVIL/FMN1/PRKN/RGS4/RHPN2/OOEP/CAPZA2/ARHGAP28/WASHC2C/MTPN/PIK3R2/BRK1/ID1/ARHGAP35/CORO1B/INPPL1/DIAPH2/PPM1F/SHTN1/ESPN/ARHGEF2/TRIM27/MYO5A/TMSB10/ELMO2/SPIRE1/SHANK1/RAC1/RNH1/CD2AP/HAX1/MYO5B/FLII/PTGER4/TMSB15B/TWF1/TPM1/TWF2/EZR/WASH6P/ARHGEF10L/PHACTR1/PPP1R9A/WASF3/AVIL/ARPC3/MTOR/WASHC5/PAK1/CORO1C/MTSS1/ARPC1B/ZYX/CCN2/CIT/PREX1/ALMS1/MET/CAPG/DLG1/PPP1R9B/TNFAIP1/RHOF/ACTG1/HIP1…
BP (Biological Process)	GO:0070848	response to growth factor	606	-0.472722	-1.34823	0.0141568	0.0141568	0.242593	4035	tags=24%, list=12%, signal=22%	SUDS3/TMEM53/ACAP2/PTPN1/NOTCH2/CHST11/RAPGEF1/VEPH1/BDNF/BAIAP2/TRPV1/VTN/FKBP8/TET1/STRAP/FLRT2/SAP30L/VCAM1/EXT2/ACVR1/ZDHHC17/KAT2A/ROBO1/ZFP36L2/MAP2K3/GRB10/SPRY2/SHOC2/TP53/APPL1/RAB35/ID1/MAP3K7/LTBP2/CORO1B/ACVR2A/APPL2/URI1/DUSP22/FGFR3/BMPR2/OGT/HSPB1/MAPKAPK2/HSP90AB1/MTMR4/HAS2/INSR/HDAC1/SETX/EMD/GDF7/RELA/EPB41L5/ACTA2/SIRT2/ERN1/FRS2/TMEM108/STAT5B/PARP1/BRMS1/MAP2K5/GIPC1/ZBTB7A/…
BP (Biological Process)	GO:1990440	positive regulation of transcription from RNA polymerase II promoter in response to endoplasmic reticulum stress	11	-0.905461	-1.62057	0.0141717	0.0141717	0.242593	525	tags=45%, list=2%, signal=45%	TP53/HSPA5/DDIT3/CEBPB/ATF4
BP (Biological Process)	GO:0038063	collagen-activated tyrosine kinase receptor signaling pathway	11	-0.905663	-1.62093	0.0141717	0.0141717	0.242593	90	tags=36%, list=0%, signal=36%	COL4A1/COL4A2/DDR1/DDR2
BP (Biological Process)	GO:0007519	skeletal muscle tissue development	140	-0.619924	-1.55139	0.0141903	0.0141903	0.242593	2617	tags=17%, list=8%, signal=16%	EMD/MYL6B/LEMD2/TGFB1/EP300/DDX5/CITED2/FLNB/NR4A1/USP19/PLEC/HDAC9/EGR1/YBX3/UQCC2/NF1/RHOA/MSC/DDX17/BCL9L/IGF2/NR2F2/NUPR1/MEF2D
MF (Molecular Function)	GO:0019901	protein kinase binding	624	-0.46958	-1.34205	0.0142069	0.0142069	0.242593	3527	tags=27%, list=11%, signal=25%	CDC37/BRSK1/IFNAR2/TPX2/CAV2/SPAG9/STAT3/POLA1/ERCC6L2/RB1CC1/DUSP16/SASH1/RCC2/TRAF6/ARHGEF7/IL12RB2/GSK3B/SIRPA/CNPPD1/PTPN1/PSG4/NCK1/SQSTM1/PSG6/TELO2/TBC1D14/ATF7/MAP2K7/PRKN/RGS4/KHDRBS1/PRKRIP1/DUSP1/CCNE2/TBL2/PLK1/ACVR1/CTBP2/MAPK8IP3/MAPRE2/HSP90AA1/MAP2K3/PRKCSH/TRIB3/SPRY2/UFL1/HSF1/TCF7L2/TP53/APPL1/CCND3/PIK3R2/MAP3K7/ADIPOR1/SLC12A6/CKS1B/CCNY/CAMK2N1/DUSP22/CDK5RAP3/BMPR2/HSPB1/GP…
BP (Biological Process)	GO:0002605	negative regulation of dendritic cell antigen processing and presentation	4	-0.969289	-1.50768	0.01428	0.01428	0.243225	241	tags=50%, list=1%, signal=50%	FCGR2B/CD68
BP (Biological Process)	GO:0070301	cellular response to hydrogen peroxide	79	-0.694403	-1.62831	0.0142807	0.0142807	0.243225	2656	tags=29%, list=8%, signal=27%	SETX/RELA/ERN1/ZNF580/SIGMAR1/RHOB/BNIP3/PYCR1/MET/SIRT1/NFE2L2/STAT6/APEX1/ANXA1/HDAC2/PCGF2/RACK1/TRPA1/AXL/RPS3/KLF2/DDR2/FYN
BP (Biological Process)	GO:0001547	antral ovarian follicle growth	9	0.888333	1.57065	0.0143914	0.0143914	0.244451	17	tags=11%, list=0%, signal=11%	ZP3
BP (Biological Process)	GO:0046777	protein autophosphorylation	208	-0.575298	-1.49819	0.0144416	0.0144416	0.244451	2905	tags=19%, list=9%, signal=17%	CLK4/FGFR3/LYN/MAPKAPK2/INSR/CALM3/ATP13A2/MAP3K10/MARK2/ERN1/AAK1/NEK2/CDK12/CAMKK2/TAF1/NBN/TAOK3/FGFR1/VEGFA/MTOR/PTK2/PAK1/JUN/EIF2AK2/ATR/ERBB2/MKNK2/MINK1/MRE11/UHMK1/TRIM28/ATM/SLK/PDPK1/DDR1/ACVR1B/DDR2/CAMK2D/FYN
BP (Biological Process)	GO:0022904	respiratory electron transport chain	106	-0.653531	-1.58275	0.0144553	0.0144553	0.244451	3564	tags=39%, list=11%, signal=35%	CHCHD2/COX5A/UQCRC1/COX7C/NDUFA4/COX6B1/COX8A/UQCRC2/COX6C/NDUFV1/PUM2/NDUFB4/COX15/COX7B/NDUFS5/POLG2/COX5B/SDHB/GPD2/NDUFB8/BID/CYC1/UQCRQ/CYCS/NDUFS7/DLD/NDUFC1/NDUFS6/NDUFB10/PLEC/MYBBP1A/UQCC3/NDUFA2/NDUFS8/UQCRH/NDUFS1/COX6A1/GHITM/NDUFB5/NDUFB9/UQCRB
BP (Biological Process)	GO:0010563	negative regulation of phosphorus metabolic process	377	-0.508373	-1.39742	0.0144756	0.0144756	0.244451	4259	tags=27%, list=13%, signal=24%	DUSP16/PPP1R26/TIPRL/PPP1R15B/H19/GSK3B/SIRPA/PTPN1/PIP4K2C/MGAT5/NCK1/FKBP8/IPO5/TAF7/TIGAR/PRKN/INCA1/PIP4K2A/RUBCN/PRKRIP1/DUSP1/TSG101/PLK1/GRB10/TRIB3/SPRY2/TP53/SLC27A1/BOD1/PSEN1/URI1/CAMK2N1/DUSP22/CDK5RAP3/PPM1F/HSPB1/LYN/UCHL1/CALM3/CHORDC1/TRIM27/ADAR/SIRT2/FIS1/LRP6/PARP1/YWHAG/TRAF3IP1/PDCD4/MFHAS1/TGFB1/FBXO7/LPIN1/GNAQ/TARBP2/RTRAF/TERF2IP/ARPP19/DUSP6/ACP4/GNAI2/CORO1C/JUN/LPCAT1/…
BP (Biological Process)	GO:0140021	mitochondrial ADP transmembrane transport	4	-0.968911	-1.50709	0.0144784	0.0144784	0.244451	755	tags=50%, list=2%, signal=49%	SLC25A5/SLC25A6
BP (Biological Process)	GO:0019042	viral latency	3	0.97152	1.45472	0.0144811	0.0144811	0.244451	174	tags=33%, list=1%, signal=33%	IRF7
BP (Biological Process)	GO:0001701	in utero embryonic development	360	-0.512153	-1.4018	0.0144819	0.0144819	0.244451	3712	tags=27%, list=11%, signal=24%	TET1/SBDS/SLC30A1/NPAT/SMARCB1/BRCA2/MATR3/ACVR1/GNA12/KAT2A/UPB1/TP53/FBXW8/BRK1/C1orf43/GPI/NASP/CUL4A/SPECC1/COPS3/RPGRIP1L/SMG9/N4BP2L2/WDR74/EPB41L5/RBBP6/CCDC24/ALS2/GNA13/EIF2S2/NEK2/APOB/CIR1/NSUN2/CNOT1/NBN/RDH10/MIB1/POLG2/TGFBR2/VEGFA/NECAB1/TTLL4/ERCC2/ZFAND5/CITED2/HEG1/PSMC4/NMT1/RPL7L1/BMPR1A/ZPR1/NXN/FOXC1/IGF1/DNAJB6/NCAPG2/MAP2K1/RPL13/BPTF/SKIL/PRMT1/RRP7A/UNK/BTF3/TRIM28/KRT8/…
BP (Biological Process)	GO:1904292	regulation of ERAD pathway	20	-0.844157	-1.64477	0.0145269	0.0145269	0.244897	2244	tags=40%, list=7%, signal=37%	HERPUD1/BAG6/TMEM259/SGTA/NFE2L2/USP19/UBXN1/USP25
BP (Biological Process)	GO:0043484	regulation of RNA splicing	165	-0.602668	-1.53289	0.0146792	0.0146792	0.246813	3009	tags=37%, list=9%, signal=34%	DAZAP1/RPS13/MAGOH/CLK4/CWC22/SETX/ERN1/ZBTB7A/PRX/PTBP3/REST/RBM8A/CDK12/SRSF7/TRA2A/ENY2/HNRNPH3/C1QBP/RNPS1/SRSF3/NUP98/DDX5/HNRNPL/CCNL2/PRMT5/SON/SAP18/SRPK1/FXR1/SRRM1/SRSF1/HNRNPA0/ZPR1/FUS/LARP7/SRSF6/AHNAK2/SF3B3/PQBP1/RBM7/TADA1/HSPA8/HNRNPF/RBM39/ZNF638/THRAP3/TMBIM6/AHNAK/SRSF9/SF1/SRSF5/FAM50A/DDX17/RBM23/QKI/HNRNPA1/HNRNPH1/RPS26/SLC38A2/CELF1/PRPF19
BP (Biological Process)	GO:0051276	chromosome organization	598	-0.47239	-1.34604	0.0147161	0.0147161	0.246813	3899	tags=30%, list=12%, signal=27%	TOP3A/GEM/UBE2C/ZWILCH/TRIP13/TELO2/INO80/NUP133/MAP2K7/CENPV/GNL3L/SUPV3L1/FBXW7/CTCF/GAR1/SMARCB1/BRCA2/DUSP1/CCNE2/PLK1/VPS4B/PPHLN1/TWNK/H1-10/CDC20/HSP90AA1/HDAC8/TCF7L2/TP53/DPF2/SUB1/LSM14A/PTGES3/HJURP/USP7/BOD1/RPA2/CHMP7/LDB1/NASP/P3H4/ERN2/RAD51D/MCMBP/HSP90AB1/SMARCD2/MCMDC2/RFC1/KIF22/SETX/INO80C/SMARCC1/NAT10/KIF3B/ABRAXAS1/PUM2/KIF2C/H4C8/SIRT2/SPC25/EXOSC10/XRN1/PARP1/KMT5A/NSL1/P…
BP (Biological Process)	GO:0010817	regulation of hormone levels	417	-0.500527	-1.38691	0.014751	0.014751	0.246813	3307	tags=14%, list=10%, signal=12%	PLCB1/P4HB/ORAI1/TCF7L2/BACE2/RFX3/SLC8B1/C2CD2L/HSD17B12/PCK2/STARD3/KCNJ11/DHCR7/CDK16/DHRS4/HNF1A/RAB11FIP5/LYN/SLC16A1/STAT5B/STX4/CHRM3/STC2/STUB1/REST/ATP1A1/CTSZ/RDH10/PFKL/OSBP/SIDT2/SNAP23/H6PD/PRKAR1A/STX1A/ERO1A/DGAT1/CTSL/IRS1/SLC18A2/ANXA1/MED1/EGR1/ENSA/BBS1/HSD17B6/UQCC2/ADAM10/LRP5/FZD4/CHD7/SLC7A5/SLC3A2/VGF/UBE2Q1/CYP2C9/ALDH1A1
BP (Biological Process)	GO:0014068	positive regulation of phosphatidylinositol 3-kinase signaling	60	-0.733348	-1.65646	0.0147649	0.0147649	0.246813	3012	tags=22%, list=9%, signal=20%	FN1/INSR/HAX1/UBE3A/FGFR1/FGF2/PTK2/MAZ/SIRT1/IGF1/SOX9/DDR1/DDR2
BP (Biological Process)	GO:0001502	cartilage condensation	13	-0.893814	-1.63384	0.0147675	0.0147675	0.246813	1726	tags=31%, list=5%, signal=29%	THRA/CCN2/PKD1/SOX9
BP (Biological Process)	GO:0098743	cell aggregation	13	-0.893814	-1.63384	0.0147675	0.0147675	0.246813	1726	tags=31%, list=5%, signal=29%	THRA/CCN2/PKD1/SOX9
BP (Biological Process)	GO:0015931	nucleobase-containing compound transport	204	-0.574574	-1.49354	0.0147767	0.0147767	0.246813	2805	tags=28%, list=9%, signal=26%	HSF1/NUP85/ZC3H3/MAGOH/ABCC5/THOC6/ZC3H11A/XPO5/NPIPA1/KHSRP/DDX39B/RBM8A/NXF1/RAN/SRSF7/NSUN2/LRRC8E/TGFBR2/ENY2/ABCC6/SRSF3/NUP98/RTRAF/SLC29A2/NUP205/AKAP8L/SIDT2/NOL6/TOMM20/SRSF1/SLC25A23/EIF4A3/UPF3B/PABPN1/NUP62/CALHM1/SNUPN/IGF2BP3/SARNP/SLC35B2/DDX39A/SLC25A5/POM121C/MCM3AP/POM121/THOC2/FYTTD1/YBX1/SUPT6H/UPF3A/SLC25A6/IGF2BP2/QKI/NPM1/HNRNPA1/LRPPRC/CPSF6
MF (Molecular Function)	GO:0032036	myosin heavy chain binding	10	-0.911641	-1.60691	0.0148505	0.0148505	0.246813	1069	tags=30%, list=3%, signal=29%	STX1A/AXL/LIMCH1
BP (Biological Process)	GO:0048638	regulation of developmental growth	271	-0.541969	-1.446	0.0148515	0.0148515	0.246813	2893	tags=18%, list=9%, signal=16%	FGFR3/BMPR2/AFG3L2/SHTN1/INSR/CSF1/STAT5B/GDI1/STC2/IL7/RYK/RAI1/TWF2/EZR/MACF1/SEMA3A/GPAT4/TGFBR2/NEDD4L/FGF2/VEGFA/SOD1/SEMA4C/DUSP6/CITED2/SEMA4G/SEMA3C/BMPR1A/FOXC1/PAFAH1B1/IGF1/PPIB/GOLGA4/NIPBL/RTN4/YAP1/YBX3/TOMM70/MAP1B/CDK4/CTTN/ZFPM2/APP/IGF2/CHD7/FGF13/SEMA5A/FOXC2
MF (Molecular Function)	GO:0036033	mediator complex binding	4	-0.96768	-1.50517	0.014875	0.014875	0.246813	1053	tags=75%, list=3%, signal=73%	SMC1A/NIPBL/SMC3
MF (Molecular Function)	GO:0031802	type 5 metabotropic glutamate receptor binding	4	-0.96803	-1.50572	0.014875	0.014875	0.246813	511	tags=50%, list=2%, signal=49%	PRNP/FYN
CC (Cellular Component)	GO:0005726	perichromatin fibrils	4	-0.968005	-1.50568	0.014875	0.014875	0.246813	33	tags=50%, list=0%, signal=50%	NUFIP1/CPSF6
CC (Cellular Component)	GO:0098560	cytoplasmic side of late endosome membrane	3	0.971108	1.4541	0.0148833	0.0148833	0.246813	256	tags=33%, list=1%, signal=33%	CDIP1
CC (Cellular Component)	GO:0005667	transcription regulator complex	450	-0.493105	-1.37513	0.0149016	0.0149016	0.246813	4490	tags=29%, list=14%, signal=25%	TCF21/MED4/TAF6/MTA1/TFDP1/TRERF1/SNAPC4/STAT3/CEBPZ/RBBP7/ASCC1/ZFPM1/GTF3C6/PYGO2/MAFK/MED25/NCOA1/GTF2H1/ATF7/CHD3/TAF7/TAF13/AKIRIN2/SNAPC1/PBXIP1/PRDM10/GTF3C2/TCEA1/POLR1G/MBD2/CTBP2/MDM2/KAT2A/GTF2H3/NFYA/TCF7L2/TP53/SUB1/RFX3/E2F5/RCOR3/CBFB/XBP1/LIN54/SP1/FLYWCH1/LDB1/RFX5/LIMD1/STAT2/CBX3/SNAPC3/TAF11/HDAC1/TAF2/CTBP1/N4BP2L2/RELA/MIER1/HOXB9/E2F4/STAT5B/PARP1/HAX1/MTA2/TBL1X/REST/MXI1/…
BP (Biological Process)	GO:0006378	mRNA polyadenylation	36	-0.789606	-1.65867	0.0149569	0.0149569	0.24684	3400	tags=47%, list=10%, signal=42%	CPEB3/HSF1/ZC3H3/SSU72/PAPOLG/LEO1/WDR33/CPSF1/PAF1/PAPOLA/VIRMA/SNRPA/AHCYL1/APP/PABPC1/CPSF3/CPSF6
BP (Biological Process)	GO:0007340	acrosome reaction	27	0.759366	1.61948	0.0149928	0.0149928	0.24684	2449	tags=19%, list=7%, signal=17%	ZP3/ADCY3/PLCD4/IFTAP/ABHD2
BP (Biological Process)	GO:0035296	regulation of tube diameter	100	-0.658259	-1.58483	0.0149974	0.0149974	0.24684	1684	tags=10%, list=5%, signal=10%	SOD1/ADORA2B/FOXC1/UTS2/MMP2/SLC8A1/RHOA/EXT1/KLF2/FOXC2
BP (Biological Process)	GO:0097746	blood vessel diameter maintenance	100	-0.658259	-1.58483	0.0149974	0.0149974	0.24684	1684	tags=10%, list=5%, signal=10%	SOD1/ADORA2B/FOXC1/UTS2/MMP2/SLC8A1/RHOA/EXT1/KLF2/FOXC2
CC (Cellular Component)	GO:0070993	translation preinitiation complex	18	-0.859031	-1.64293	0.0150049	0.0150049	0.24684	3957	tags=78%, list=12%, signal=68%	EIF3J/EIF3B/DHX29/EIF2S1/EIF3D/EIF3K/EIF3M/EIF3F/EIF3E/EIF3G/EIF1/EIF3H/EIF3A/EIF3C
BP (Biological Process)	GO:0002223	stimulatory C-type lectin receptor signaling pathway	17	-0.866924	-1.64848	0.0150525	0.0150525	0.24684	385	tags=24%, list=1%, signal=23%	EP300/PAK1/CREBBP/FYN
BP (Biological Process)	GO:1990840	response to lectin	17	-0.866924	-1.64848	0.0150525	0.0150525	0.24684	385	tags=24%, list=1%, signal=23%	EP300/PAK1/CREBBP/FYN
BP (Biological Process)	GO:1990858	cellular response to lectin	17	-0.866924	-1.64848	0.0150525	0.0150525	0.24684	385	tags=24%, list=1%, signal=23%	EP300/PAK1/CREBBP/FYN
CC (Cellular Component)	GO:0036194	muscle cell projection	3	-0.97711	-1.45218	0.0151093	0.0151093	0.247058	198	tags=67%, list=1%, signal=66%	PLEKHO1/ARPC1A
CC (Cellular Component)	GO:0036195	muscle cell projection membrane	3	-0.97711	-1.45218	0.0151093	0.0151093	0.247058	198	tags=67%, list=1%, signal=66%	PLEKHO1/ARPC1A
CC (Cellular Component)	GO:0005849	mRNA cleavage factor complex	19	-0.851653	-1.64639	0.0151218	0.0151218	0.247058	2076	tags=42%, list=6%, signal=39%	ZC3H3/SSU72/WDR33/CSTF2/CPSF1/FIP1L1/CPSF3/CPSF6
BP (Biological Process)	GO:0035150	regulation of tube size	101	-0.657947	-1.58525	0.0151646	0.0151646	0.247307	1684	tags=10%, list=5%, signal=9%	SOD1/ADORA2B/FOXC1/UTS2/MMP2/SLC8A1/RHOA/EXT1/KLF2/FOXC2
MF (Molecular Function)	GO:1901681	sulfur compound binding	216	-0.566318	-1.4783	0.0152024	0.0152024	0.247307	2262	tags=17%, list=7%, signal=16%	APOB/TPMT/HDGF/COL13A1/FGFRL1/FGFR1/FGF2/VEGFA/PC/CHST12/ACBD6/METTL3/PANK3/CCN2/GCDH/PTPRF/APLP2/GAL3ST4/PAFAH1B1/COL23A1/FTL/GSTP1/MCCC1/ADAMTS1/PRMT1/RPL22/PRNP/APP/RPL29/HLCS/FTH1/PPIA/GAL3ST3/HADHA/TKT/ZNF146/SEMA5A
BP (Biological Process)	GO:0072537	fibroblast activation	9	-0.922774	-1.60844	0.015203	0.015203	0.247307	107	tags=33%, list=0%, signal=33%	ACTA2/AKAP12/DDR2
BP (Biological Process)	GO:0030097	hemopoiesis	794	-0.450535	-1.30584	0.0152278	0.0152278	0.247307	3607	tags=21%, list=11%, signal=19%	PIP4K2A/FBXW7/PBXIP1/SMARCB1/CD46/ZNF784/BRCA2/VCAM1/WNT2B/SH3RF1/PHF14/TCIRG1/TET2/KAT2A/ZFP36L2/IL4R/UFL1/HSF1/TP53/DPF2/ITCH/PIK3R2/FNIP1/NFKBIA/CBFB/XBP1/PSEN1/ACVR2A/ATP6AP1/TRAF3IP2/LDB1/CDK5RAP3/OGT/CUL4A/SIGLEC15/LYN/MR1/SMARCD2/ARMC6/SMARCC1/CSF1/N4BP2L2/RORA/PICALM/CD164/ESRRA/SOS2/ADAR/H4C8/METTL14/STAT5B/PARP1/HAX1/ZBTB7A/LEO1/PTBP3/PABPC4/WBP1L/REST/IL7/PTGER4/KLF6/PNP/SART3/MFHAS1/T…
BP (Biological Process)	GO:1904293	negative regulation of ERAD pathway	6	-0.944295	-1.56086	0.0152305	0.0152305	0.247307	1289	tags=50%, list=4%, signal=48%	SGTA/UBXN1/USP25
BP (Biological Process)	GO:1902524	positive regulation of protein K48-linked ubiquitination	3	-0.976846	-1.45179	0.0153082	0.0153082	0.248234	84	tags=67%, list=0%, signal=67%	BIRC2/GABARAP
CC (Cellular Component)	GO:0098857	membrane microdomain	280	-0.53631	-1.43431	0.0153251	0.0153251	0.248234	3124	tags=16%, list=10%, signal=15%	SMPD2/KCNMA1/PSEN1/EFHD2/PI4K2A/ADTRP/BMPR2/LYN/HAS2/INSR/RAB5A/LAMP2/LRP6/BIRC3/VDAC1/EZR/ATP1A1/ERLIN1/TGFBR2/SCARB1/PODXL/ATP2B4/GNAI2/CORO1C/FAS/STOML2/DLG1/BMPR1A/ATP5F1A/PRKAR1A/STAT6/TFPI/SYNJ2/IRS1/AHNAK/RHOQ/SMURF2/PRNP/ANXA2/APP/LDHB/PECAM1/MYOF/PRKAR2A/ANK2/FYN
BP (Biological Process)	GO:0001523	retinoid metabolic process	66	-0.715978	-1.64031	0.015354	0.015354	0.248247	1918	tags=8%, list=6%, signal=7%	RDH10/NAPEPLD/DGAT1/HSD17B6/ALDH1A1
BP (Biological Process)	GO:0034620	cellular response to unfolded protein	95	-0.664297	-1.59233	0.0153634	0.0153634	0.248247	4945	tags=48%, list=15%, signal=41%	PARP16/NCK2/BHLHA15/DAB2IP/ATF3/PPP1R15B/BOK/PTPN1/NCK1/AMFR/PRKN/TBL2/TMEM33/HSPA13/UFL1/HSF1/EIF2S1/XBP1/VCP/CDK5RAP3/ERN2/VAPB/OPTN/ERN1/STC2/STUB1/HERPUD1/OS9/ERLEC1/EIF2AK2/NFE2L2/CREBZF/ERO1A/HSPA8/CCND1/BAG3/TMED2/TMBIM6/HERPUD2/CREB3/RACK1/HSPD1/HSPA5/HSPA9/DDIT3/ATF4
BP (Biological Process)	GO:0048738	cardiac muscle tissue development	186	-0.581533	-1.49815	0.0154221	0.0154221	0.248854	2110	tags=16%, list=6%, signal=15%	TPM1/TGFB1/TGFBR2/SMAD5/ARID2/FGF2/VEGFA/MTOR/CITED2/HEG1/BMPR1A/PRKAR1A/FOXC1/IGF1/PPP1R13L/PLEC/ACADM/PRMT1/NPRL3/SLC8A1/MED1/YAP1/TOMM70/LMNA/MSC/ZFPM2/OBSL1/CHD7/GJC1/FOXC2
CC (Cellular Component)	GO:0031430	M band	17	-0.865676	-1.64611	0.0154486	0.0154486	0.248854	441	tags=24%, list=1%, signal=23%	ENO1/SPTBN1/OBSL1/ANK2
BP (Biological Process)	GO:1990874	vascular associated smooth muscle cell proliferation	61	-0.72956	-1.65196	0.0154574	0.0154574	0.248854	2494	tags=30%, list=8%, signal=27%	ERN1/FRS2/GNA13/PDCD4/TPM1/FGF2/GNAI2/JUN/BMPR1A/DNMT1/IGF1/ADAMTS1/MMP2/NF1/RHOA/DDIT3/MEF2D/DDR2
BP (Biological Process)	GO:0036293	response to decreased oxygen levels	261	-0.544983	-1.44865	0.0154881	0.0154881	0.249046	3726	tags=25%, list=11%, signal=22%	TIGAR/ADAM15/KCNMB1/CHCHD2/STC1/VCAM1/TBL2/CBS/MDM2/P4HB/HSF1/TP53/NDRG1/KCNMA1/LIMD1/RORA/SIRT2/TM9SF4/HIF1AN/STC2/STUB1/REST/ENO1/EP300/DNMT3A/BNIP3/TGFBR2/VEGFA/MTOR/BNIP2/CITED2/NOP53/CCN2/SIRT1/NFE2L2/USP19/ERO1A/VHL/EGLN2/MMP2/DDIT4/SLC8A1/ACAA2/TMBIM6/EGR1/ATM/MYC/NF1/HK2/LMNA/RHOA/HSP90B1/HP1BP3/HYOU1/HIPK2/CREBBP/PLAU/ANGPT4/MALAT1/SMAD3/PHB2/CIAO3/ATF4/DDR2
BP (Biological Process)	GO:1903039	positive regulation of leukocyte cell-cell adhesion	229	-0.559882	-1.47021	0.0155852	0.0155852	0.250304	2822	tags=19%, list=9%, signal=17%	SMARCB1/CD46/ST3GAL4/VCAM1/IL4R/CBFB/XBP1/LYN/SMARCD2/CD276/HAS2/SMARCC1/RELA/STAT5B/IL7/PNP/SMARCD3/SMARCA2/FOXO3/AMBRA1/TGFBR2/ARID2/ABL2/SMARCD1/CCDC88B/ARID1A/SMARCC2/ACTB/IGF1/LGALS1/SLC7A1/ANXA1/GP1BA/HLA-A/RHOA/HSPD1/GCNT1/CD44/AP3D1/IGF2/RPS3/RIPK2/FYN
MF (Molecular Function)	GO:0015173	aromatic amino acid transmembrane transporter activity	10	-0.909791	-1.60365	0.0156532	0.0156532	0.25103	809	tags=30%, list=2%, signal=29%	SLC7A1/SLC7A5/SLC3A2
MF (Molecular Function)	GO:0005131	growth hormone receptor binding	4	-0.966917	-1.50399	0.0156684	0.0156684	0.25103	143	tags=50%, list=0%, signal=50%	SOCS2/JAK1
CC (Cellular Component)	GO:0008275	gamma-tubulin small complex	3	0.96969	1.45198	0.0156879	0.0156879	0.251038	12	tags=33%, list=0%, signal=33%	CENPJ
BP (Biological Process)	GO:0072594	establishment of protein localization to organelle	425	-0.496007	-1.37659	0.0157366	0.0157366	0.251513	3919	tags=31%, list=12%, signal=27%	SPCS3/GRPEL2/HACL1/TOMM34/DMAP1/SQSTM1/IPO11/NUP133/IPO5/UBE2J2/AKIRIN2/PRKN/FBXW7/BRCA2/MAN1A1/PEX6/TSG101/RANBP6/HSP90AA1/TMCO6/RGPD1/ZFAND2B/TP53/APPL1/PEX13/PIK3R2/NUP85/NFKBIA/PSEN1/PEX14/MTX1/TRAF3IP2/APPL2/LAMP1/CALM3/RPAIN/GRPEL1/TOMM7/GET4/GNPTAB/LAMP2/SPRN/FIS1/HAX1/CHMP4B/HERPUD1/BAG6/PPP3R1/ROMO1/RAN/STAM2/DKC1/TGFB1/RUVBL2/FBXO7/SCARB2/CSE1L/TIMM44/SPIDR/FAM53B/SEC63/SH3GLB1/CCT3/MDF…
BP (Biological Process)	GO:1905429	response to glycine	3	-0.976439	-1.45119	0.0159046	0.0159046	0.253822	4	tags=67%, list=0%, signal=67%	BCL2L2/FYN
BP (Biological Process)	GO:0072109	glomerular mesangium development	14	-0.884177	-1.6367	0.0159299	0.0159299	0.253822	715	tags=14%, list=2%, signal=14%	EGR1/FOXC2
BP (Biological Process)	GO:0048732	gland development	364	-0.509118	-1.39487	0.0159654	0.0159654	0.253822	3339	tags=21%, list=10%, signal=19%	ROBO1/UPB1/PRKCSH/ORAI1/ARHGAP35/PCK2/XBP1/PSEN1/LSR/MTX1/HNF1A/CDK5RAP3/RPGRIP1L/INSR/CSF1/GDF7/RELA/FRS2/HOXB9/STAT5B/DEAF1/UBE3A/TGFB1/PHF2/CCDC39/GPAT4/SEC63/TGFBR2/FGF2/VEGFA/FPGS/THRA/SOD1/SLC29A2/FASN/CITED2/JUN/PRMT5/SEMA3C/CIT/MET/BMPR1A/CTC1/FOXC1/STAT6/MAP2K1/NFIB/ACADM/CCND1/MMP2/MSN/ANXA1/RTN4/MED1/PSAP/CUL3/TNC/ATM/SCRIB/CEBPG/NF1/HK2/SRSF5/ARMC5/RPS15/TGM2/PKD1/IGF2/AKT2/LRP5/EXT1/…
MF (Molecular Function)	GO:0090599	alpha-glucosidase activity	5	-0.955153	-1.53487	0.0159713	0.0159713	0.253822	82	tags=40%, list=0%, signal=40%	GANC/GANAB
BP (Biological Process)	GO:0032986	protein-DNA complex disassembly	18	-0.855776	-1.6367	0.0159921	0.0159921	0.253822	3571	tags=83%, list=11%, signal=74%	SMARCB1/SUPT16H/SMARCD2/SMARCC1/GRWD1/SMARCD3/SET/ARID2/SMARCD1/ARID1A/SMARCC2/SSRP1/MYC/RPL23/HMGA1
BP (Biological Process)	GO:0018107	peptidyl-threonine phosphorylation	103	-0.654744	-1.58134	0.0160069	0.0160069	0.253822	2705	tags=27%, list=8%, signal=25%	ULK1/PLK1/ACVR1/CAD/SPRY2/CALM3/MAP3K10/MARK2/SIRT2/CDC42BPA/TGFB1/TAF1/TGFBR2/MTOR/UBE2K/DDIT4/WNK1/CDK10/PRKCA/PARD3/CHEK1/HIPK2/APP/PDPK1/PPEF2/RIPK2/ACVR1B/CAMK2D
BP (Biological Process)	GO:0043543	protein acylation	238	-0.555608	-1.46333	0.0160572	0.0160572	0.253822	3628	tags=29%, list=11%, signal=26%	POLE3/MBTD1/PBXIP1/SMARCB1/BRCA2/ZDHHC17/EPC2/KAT2A/DEK/NFYA/MAP3K7/FAM161A/LDB1/OGT/DIP2A/KAT14/TAF2/NMT2/CTBP1/NAT10/ZDHHC24/MUC1/VPS72/ZDHHC2/GLYR1/HAT1/PHF20L1/HINT2/BAG6/NOC2L/EP300/RUVBL2/SET/ENY2/THAP7/CEP295/ATAT1/TERF2IP/KANSL1/SMC5/BLOC1S1/ZDHHC5/NMT1/BAZ1B/KAT6A/SPHK2/ACTB/WDR5/DLD/MORF4L2/SIRT1/MEAF6/SF3B3/TADA1/MYBBP1A/NAA40/JADE2/NAA38/HDAC2/NAA10/PCGF2/EP400/DDX21/CHEK1/CREBBP/WBP2…
BP (Biological Process)	GO:0050684	regulation of mRNA processing	125	-0.626824	-1.54825	0.0160609	0.0160609	0.253822	3566	tags=43%, list=11%, signal=39%	KHDRBS1/RBM42/CPEB3/TRA2B/HSF1/ZC3H3/DAZAP1/MAGOH/SAFB/CWC22/ZBTB7A/LEO1/REST/RBM8A/CDK9/SRSF7/CDK11B/TRA2A/C1QBP/RNPS1/SRSF3/NUP98/DDX5/HNRNPL/DHX36/PRMT5/SON/SAP18/SRPK1/FXR1/SRRM1/PAF1/HNRNPA0/LARP7/SRSF6/RBM7/HSPA8/RBM39/PAPOLA/THRAP3/VIRMA/SNRPA/SLTM/SRSF9/SF1/SUPT6H/DDX17/AHCYL1/RBM23/QKI/HNRNPA1/CELF1/PRPF19/CPSF6
BP (Biological Process)	GO:0031334	positive regulation of protein-containing complex assembly	181	-0.585744	-1.50338	0.0161448	0.0161448	0.253822	4955	tags=33%, list=15%, signal=28%	MARK4/GRB2/PSRC1/ICE1/MTLN/NCK2/FCHSD2/DAB2IP/FSCN1/PIEZO1/SNX9/GSK3B/MED25/NCK1/BAIAP2/PFN1/FMN1/GNL3L/CAND1/HSP90AA1/WASHC2C/TP53/BRK1/FNIP1/VCP/UNC13B/TOGARAM1/RAC1/STUB1/SLF1/TGFB1/SPIDR/AMBRA1/VEGFA/SH3GLB1/ABCA3/MTOR/ATAT1/PAK1/DCTN1/BID/MET/ATR/DLG1/HIP1R/NR1H2/MSN/ATM/MAP1B/RACK1/RHOA/CTTN/BAIAP2L1/VASP/RPS3/MAPK9/NCKAP1/SLF2/WARS1
BP (Biological Process)	GO:0016241	regulation of macroautophagy	155	-0.606193	-1.53069	0.0161505	0.0161505	0.253822	4368	tags=37%, list=13%, signal=33%	UVRAG/CERS1/ATP6V0C/CHMP4A/SCFD1/PIP4K2C/NPC1/ATP6V1G1/SNX4/SEC22B/TIGAR/PIP4K2A/RUBCN/ULK1/TP53/ATP6V1A/MAP3K7/SPTLC1/NRBP2/ATP6V0E2/OPTN/UCHL1/ATP13A2/ERN1/CHMP4B/VDAC1/SESN2/BNIP3/AMBRA1/GAPDH/SH3GLB1/VPS26A/CLEC16A/EPM2A/MTOR/SNX32/TRIM13/ATP6V1G2/FYCO1/UBQLN4/IKBKG/LARP1/ATP6V1C1/SIRT1/WAC/QSOX1/BAG3/SPTLC2/PAFAH1B2/USP36/SLC25A5/RNF31/CAPNS1/PHF23/TMEM39A/RIPK2/EXOC4/NUPR1
BP (Biological Process)	GO:0016358	dendrite development	214	-0.566224	-1.47826	0.01616	0.01616	0.253822	3963	tags=23%, list=12%, signal=21%	MAP1S/CDKL5/BAIAP2/NLGN2/GPR37/NLGN1/ANKRD27/PTPRS/CPEB3/CDC20/CAMSAP2/FBXW8/ID1/SARM1/PSEN1/DIP2A/SYNGAP1/CAPRIN2/PICALM/SHANK1/UBE3A/CUX1/CSMD3/PHACTR1/SEMA3A/CAPRIN1/NEDD4L/IQSEC1/RERE/DLG5/DHX36/DVL1/CARM1/PPP1R9B/STRN/PAFAH1B1/PQBP1/MINK1/LLPH/HDAC2/BBS1/MAP1B/RHOA/ASAP1/APP/OBSL1/FZD4/TANC2/DOCK10/FYN
MF (Molecular Function)	GO:0003711	transcription elongation factor activity	5	-0.95494	-1.53453	0.0161709	0.0161709	0.253822	1403	tags=60%, list=4%, signal=57%	TCERG1/VHL/WDR43
BP (Biological Process)	GO:0032945	negative regulation of mononuclear cell proliferation	68	-0.710238	-1.63138	0.0161958	0.0161958	0.253822	1645	tags=16%, list=5%, signal=15%	DLG5/DLG1/ERBB2/TNFRSF21/PRKAR1A/ATM/SCRIB/PRNP/CEBPB/MARCHF7/NDFIP1
BP (Biological Process)	GO:0050672	negative regulation of lymphocyte proliferation	68	-0.710238	-1.63138	0.0161958	0.0161958	0.253822	1645	tags=16%, list=5%, signal=15%	DLG5/DLG1/ERBB2/TNFRSF21/PRKAR1A/ATM/SCRIB/PRNP/CEBPB/MARCHF7/NDFIP1
BP (Biological Process)	GO:0045596	negative regulation of cell differentiation	547	-0.477159	-1.35046	0.0162177	0.0162177	0.253822	3330	tags=18%, list=10%, signal=16%	ZFP36L2/TRIB3/IL4R/SPRY2/TP53/DPF2/ID1/ADIPOR1/NFKBIA/CBFB/XBP1/PSEN1/APPL2/LDB1/BMPR2/CUL4A/LIMD1/LYN/SMARCC1/SYNGAP1/N4BP2L2/RORA/H4C8/SIRT2/FRS2/METTL14/STAT5B/GDI1/LEO1/PDCD4/HDAC7/SPRED3/REST/SUZ12/RYK/CDK12/TGFB1/FBXO7/IL17D/ANP32B/SEMA3A/SMARCA2/MIB1/TRIM62/HOOK3/VEGFA/H4C5/SMARCD1/SEMA4C/H4C3/TOB2/PRMT5/SEMA4G/SEMA3C/HDAC4/DNAJB11/GPS2/PAF1/LTBP3/ERBB2/BMPR1A/DNMT1/ACTB/SIRT1/NFE2L2/SRSF6…
MF (Molecular Function)	GO:0016874	ligase activity	156	-0.605001	-1.52933	0.0162548	0.0162548	0.253822	3406	tags=28%, list=10%, signal=25%	ATP5F1E/MDM2/CAD/ITCH/ATP6V1A/SLC27A1/ACSS2/ATP5ME/DIP2A/IARS2/RTCA/TTLL3/GARS1/DARS2/EARS2/ATP5PD/ATP5MG/LRRC47/ATP5PB/PC/FPGS/TTLL4/QARS1/MCCC2/ATP5F1A/UBA1/ATP5PF/MCCC1/UBA2/SAE1/TRIM25/MARS1/MTHFD1L/NARS1/LARS1/ATP5F1B/HLCS/AARS1/SARS1/TARS1/ASNS/EPRS1/WARS1
CC (Cellular Component)	GO:0030424	axon	554	-0.475226	-1.34701	0.0162556	0.0162556	0.253822	3426	tags=21%, list=10%, signal=19%	EXOC3/PTPRS/MAPK8IP3/CAD/HSP90AA1/ROBO1/MTPN/TIAM2/VSTM5/SARM1/PSEN1/UNC13B/SLC12A6/ARMCX3/TENM3/BMPR2/HSPB1/UCHL1/SHTN1/HSP90AB1/MAP4/INSR/CALM3/UNC80/SETX/KIF3B/APBB2/RAB5A/MYO5A/ROBO3/DST/SIRT2/TMEM108/AAK1/ALS2/CD2AP/GDI1/GARS1/TOR1A/MACO1/SYT5/GFRA1/KIF21A/STXBP1/SIGMAR1/FKBP15/TWF2/ANK3/ATP1A1/BSN/KIF20B/ITGA3/SEMA3A/SSNA1/SYAP1/CLCN3/AVIL/SOD1/ATAT1/DHX36/TRAK1/PAK1/USP9X/BLOC1S1/DCTN1/ABR…
BP (Biological Process)	GO:0001649	osteoblast differentiation	202	-0.571752	-1.48437	0.0162562	0.0162562	0.253822	2559	tags=19%, list=8%, signal=17%	ESRRA/DNAJC13/ADAR/SYNCRIP/FHL2/HDAC7/REST/SMAD5/FGF2/PTK2/DDX5/COL6A1/FASN/HSPE1/GTPBP4/BMPR1A/IGF1/MYBBP1A/YAP1/TNC/CLIC1/NF1/CCN1/DDX21/RPS15/FBL/HNRNPC/ATP5F1B/IGF2/MAP2K6/LRP5/SMAD3/CEBPB/RSL1D1/ATF4/SOX9/MEF2D/DDR2
CC (Cellular Component)	GO:0090733	tenascin complex	4	-0.965817	-1.50227	0.0162634	0.0162634	0.253822	710	tags=50%, list=2%, signal=49%	TNR/TNC
BP (Biological Process)	GO:0006954	inflammatory response	627	-0.467293	-1.33604	0.0162646	0.0162646	0.253822	3312	tags=15%, list=10%, signal=14%	MAP2K3/IL4R/UFL1/ITCH/APPL1/SERPINE1/NFKBIA/NLRC3/PSEN1/FN1/TRAF3IP2/APPL2/CAMK2N1/LYN/GPRC5B/MAPKAPK2/OSMR/FEM1A/OTULIN/CSF1/RORA/RELA/AREL1/PTGIR/BRD4/STAT5B/RAC1/RPS6KA5/ZNF580/CTSC/BIRC3/PDCD4/SCYL1/PTGER4/AKNA/MFHAS1/TGFB1/IFI16/MIF/IL17D/NDST1/NAPEPLD/MTOR/SOD1/CHID1/REL/FASN/JUN/ADORA2B/IL17RC/SNAP23/ZYX/NFKB2/HDAC4/IKBKG/GPS2/HNRNPA0/MMP25/NFE2L2/IGF1/GSTP1/LGALS1/CARD9/LACC1/LETMD1/TMSB4…
MF (Molecular Function)	GO:0050699	WW domain binding	20	-0.839215	-1.63514	0.0162937	0.0162937	0.253976	1959	tags=25%, list=6%, signal=24%	KIF20B/DAZAP2/WBP11/TNK2/NDFIP1
BP (Biological Process)	GO:0002040	sprouting angiogenesis	109	-0.647338	-1.57141	0.0163483	0.0163483	0.254527	1774	tags=14%, list=5%, signal=13%	FGF2/VEGFA/ITGA5/NR4A1/JCAD/HDAC9/ANXA1/TJP1/RHOA/EPN2/PDPK1/JAK1/KLF2/SEMA5A/FOXC2
MF (Molecular Function)	GO:0043130	ubiquitin binding	92	-0.667467	-1.59519	0.0164474	0.0164474	0.255769	3862	tags=43%, list=12%, signal=38%	SQSTM1/AMFR/PRKN/UCHL3/FBXW7/TSG101/UBE2L6/MDM2/OTUB1/ZFAND2B/USP16/NPLOC4/RNF19B/CKS1B/TAB3/HSPB1/UCHL1/SIRT2/TOM1L2/FAF2/STAM2/NSFL1C/FBXO7/TAB2/HGS/VPS28/IKBKG/WDR48/NUP62/BUB3/RNF31/DDI2/TOP2A/UBR5/SMAD3/CUEDC2/ILRUN/UBXN1/MARCHF7/USP25
CC (Cellular Component)	GO:0010494	cytoplasmic stress granule	78	-0.689998	-1.61486	0.0166078	0.0166078	0.257271	3203	tags=42%, list=10%, signal=38%	LSM14A/EIF2S1/VCP/MCRIP2/NUFIP2/ZNFX1/PUM2/YTHDF1/PABPC4/G3BP1/NXF1/CAPRIN1/ATXN2L/YTHDF3/DHX36/DAZAP2/TARDBP/GIGYF2/PUM1/LARP1/UBAP2L/PQBP1/IGF2BP3/OGFOD1/STAU1/TRIM25/YBX1/CSDE1/HIPK2/IGF2BP2/TIAL1/CELF1/PABPC1
BP (Biological Process)	GO:0042531	positive regulation of tyrosine phosphorylation of STAT protein	38	-0.779174	-1.64919	0.0166157	0.0166157	0.257271	1135	tags=11%, list=3%, signal=10%	OSBP/IGF1/HDAC2/FYN
BP (Biological Process)	GO:0048865	stem cell fate commitment	7	-0.935722	-1.57801	0.0166333	0.0166333	0.257271	116	tags=29%, list=0%, signal=28%	EDN1/SOX9
CC (Cellular Component)	GO:0045259	proton-transporting ATP synthase complex	17	-0.862226	-1.63955	0.016637	0.016637	0.257271	3406	tags=65%, list=10%, signal=58%	ATP5F1E/ATP5ME/ATP5MC3/ATP5PD/ATP5MG/ATP5PB/DMAC2L/ATP5F1A/ATP5PF/ATP5F1B/ATP5MC2
MF (Molecular Function)	GO:0048487	beta-tubulin binding	37	-0.784107	-1.65253	0.0166412	0.0166412	0.257271	1110	tags=30%, list=3%, signal=29%	APPL1/TBCA/PEX14/VAPB/EMD/EML4/SMC3/CCT5/GABARAP/FGF13/LRPPRC
MF (Molecular Function)	GO:0070330	aromatase activity	19	-0.84636	-1.63615	0.0166929	0.0166929	0.257381	19	tags=11%, list=0%, signal=11%	CYP2C19/CYP2C9
MF (Molecular Function)	GO:0033293	monocarboxylic acid binding	62	-0.721875	-1.63722	0.016703	0.016703	0.257381	1794	tags=15%, list=5%, signal=14%	NAPEPLD/PC/GSTP1/MCCC1/PSAP/PYGL/NR2F2/HLCS/STX3
BP (Biological Process)	GO:0086003	cardiac muscle cell contraction	67	-0.712398	-1.63369	0.0167417	0.0167417	0.257381	1982	tags=13%, list=6%, signal=13%	CACNB2/ATP1A1/NEDD4L/ATP2A2/DLG1/GJC1/FGF13/ANK2/CAMK2D
MF (Molecular Function)	GO:0048027	mRNA 5'-UTR binding	26	-0.816277	-1.64003	0.0167805	0.0167805	0.257381	1582	tags=50%, list=5%, signal=48%	DHX36/LARP1/IGF2BP3/GNL3/RPS7/RPL41/IGF2BP2/RPL5/RPS3A/RPS14/RPL26/CCT5/RSL1D1
MF (Molecular Function)	GO:0016615	malate dehydrogenase activity	7	-0.933744	-1.57467	0.0168337	0.0168337	0.257381	160	tags=57%, list=0%, signal=57%	MDH1/ME3/MDH2/PHGDH
BP (Biological Process)	GO:0042130	negative regulation of T cell proliferation	59	-0.728031	-1.63757	0.0168807	0.0168807	0.257381	1645	tags=17%, list=5%, signal=16%	DLG5/DLG1/ERBB2/TNFRSF21/PRKAR1A/SCRIB/PRNP/CEBPB/MARCHF7/NDFIP1
BP (Biological Process)	GO:1902914	regulation of protein polyubiquitination	28	-0.80753	-1.64124	0.0168834	0.0168834	0.257381	1823	tags=32%, list=6%, signal=30%	TRIM44/UBE2V2/GPS2/SKP2/UBE2V1/UBR5/PPIA/MARCHF7/GABARAP
BP (Biological Process)	GO:0009896	positive regulation of catabolic process	489	-0.481547	-1.35226	0.0168933	0.0168933	0.257381	3607	tags=26%, list=11%, signal=23%	PIP4K2A/SUPV3L1/FBXW7/PSMC3/OSBPL7/ULK1/SH3RF1/PLK1/DDB1/SH3RF2/CPEB3/MDM2/CDC20/HSP90AA1/ATXN3/ZFP36L2/TRIB3/UFL1/HSF1/ITCH/FBXW8/MAP3K7/SPTLC1/PSEN1/VCP/CDK16/PAIP1/RNF19B/CCNY/PSMC5/OPTN/GAPDHS/INSR/SUMO2/SNX1/SYNCRIP/KHSRP/PSMC1/SIRT2/METTL14/YTHDF1/TPCN1/SH3D19/PARN/DDA1/STUB1/NSF/VDAC1/HERPUD1/SESN2/DND1/ARIH1/DTX3L/BAG6/CAMKK2/EZR/TMEM59/DEPDC5/FBXO7/TAF1/CNOT1/BNIP3/FOXO3/AMBRA1/TNRC6A/TM…
BP (Biological Process)	GO:2000377	regulation of reactive oxygen species metabolic process	125	-0.624807	-1.54327	0.0169062	0.0169062	0.257381	2496	tags=18%, list=8%, signal=17%	SIRT2/RAC1/DHFR/VDAC1/ROMO1/TGFB1/BNIP3/TGFBR2/SLC30A10/CLCN3/SOD1/STK17A/GNAI2/SPHK2/AATF/NFE2L2/GSTP1/TFAP2A/SLC18A2/HK2/RHOA/ADGRB1/FYN
BP (Biological Process)	GO:0099173	postsynapse organization	162	-0.596994	-1.51759	0.0169575	0.0169575	0.257381	2770	tags=20%, list=8%, signal=18%	DIP2A/INSR/SYNGAP1/CAPRIN2/TMEM108/SHANK1/RPS6KA5/ZDHHC2/UBE3A/ARHGEF9/EZR/ITGA3/CAPRIN1/DLG5/DHX36/DVL1/DLG1/ACTB/PAFAH1B1/ACTG1/HIP1R/RER1/HSPA8/LRFN4/NF1/PRNP/CTTN/ASAP1/ADAM10/TANC2/DOCK10/FYN
MF (Molecular Function)	GO:0019834	phospholipase A2 inhibitor activity	5	-0.953681	-1.5325	0.0169695	0.0169695	0.257381	787	tags=60%, list=2%, signal=59%	ANXA3/ANXA1/ANXA2
BP (Biological Process)	GO:1904557	L-alanine transmembrane transport	5	-0.953799	-1.53269	0.0169695	0.0169695	0.257381	92	tags=40%, list=0%, signal=40%	SLC38A5/SLC3A2
BP (Biological Process)	GO:0060038	cardiac muscle cell proliferation	44	-0.759836	-1.64239	0.01701	0.01701	0.257381	1857	tags=23%, list=6%, signal=21%	TGFBR2/ARID2/FGF2/CITED2/BMPR1A/PRKAR1A/FOXC1/YAP1/ZFPM2/FOXC2
MF (Molecular Function)	GO:0043022	ribosome binding	72	-0.700362	-1.61951	0.0170159	0.0170159	0.257381	3798	tags=39%, list=12%, signal=34%	CCDC47/SBDS/NOMO2/CPEB3/GUF1/EIF2S1/TACO1/YTHDF1/BAG6/EIF5A/EIF3K/MTOR/OLA1/C1QBP/YTHDF3/TMEM223/MRPS27/LETMD1/SRP72/NAA10/RACK1/SERBP1/HSPA5/TMEM147/EEF2/EIF3C/RPSA/NOMO1
BP (Biological Process)	GO:0060055	angiogenesis involved in wound healing	23	-0.822396	-1.63299	0.0170288	0.0170288	0.257381	6	tags=13%, list=0%, signal=13%	VEGFA/ADIPOR2/FOXC2
CC (Cellular Component)	GO:0097038	perinuclear endoplasmic reticulum	17	-0.861976	-1.63907	0.0170331	0.0170331	0.257381	357	tags=18%, list=1%, signal=17%	TRIM13/ADAM10/FYN
CC (Cellular Component)	GO:0045121	membrane raft	279	-0.535044	-1.43035	0.0170463	0.0170463	0.257381	3124	tags=16%, list=10%, signal=15%	SMPD2/KCNMA1/PSEN1/EFHD2/PI4K2A/ADTRP/BMPR2/LYN/HAS2/INSR/RAB5A/LRP6/BIRC3/VDAC1/EZR/ATP1A1/ERLIN1/TGFBR2/SCARB1/PODXL/ATP2B4/GNAI2/CORO1C/FAS/STOML2/DLG1/BMPR1A/ATP5F1A/PRKAR1A/STAT6/TFPI/SYNJ2/IRS1/AHNAK/RHOQ/SMURF2/PRNP/ANXA2/APP/LDHB/PECAM1/MYOF/PRKAR2A/ANK2/FYN
BP (Biological Process)	GO:0110021	cardiac muscle myoblast proliferation	4	-0.964932	-1.5009	0.0170567	0.0170567	0.257381	231	tags=75%, list=1%, signal=74%	ATF2/MEIS2/MALAT1
BP (Biological Process)	GO:0110022	regulation of cardiac muscle myoblast proliferation	4	-0.964932	-1.5009	0.0170567	0.0170567	0.257381	231	tags=75%, list=1%, signal=74%	ATF2/MEIS2/MALAT1
BP (Biological Process)	GO:0110024	positive regulation of cardiac muscle myoblast proliferation	4	-0.964932	-1.5009	0.0170567	0.0170567	0.257381	231	tags=75%, list=1%, signal=74%	ATF2/MEIS2/MALAT1
BP (Biological Process)	GO:0015823	phenylalanine transport	4	-0.965088	-1.50114	0.0170567	0.0170567	0.257381	117	tags=50%, list=0%, signal=50%	SLC7A5/SLC3A2
BP (Biological Process)	GO:0072009	nephron epithelium development	88	-0.673515	-1.60047	0.0170881	0.0170881	0.257408	1774	tags=16%, list=5%, signal=15%	FGF2/VEGFA/PODXL/MTSS1/DLG1/FOXC1/HS2ST1/YAP1/MYC/PKD1/EXT1/PECAM1/SOX9/FOXC2
BP (Biological Process)	GO:0060838	lymphatic endothelial cell fate commitment	3	-0.974929	-1.44894	0.0170974	0.0170974	0.257408	287	tags=67%, list=1%, signal=66%	PDPN/NR2F2
BP (Biological Process)	GO:0048704	embryonic skeletal system morphogenesis	78	-0.688852	-1.61218	0.0171378	0.0171378	0.257468	1918	tags=15%, list=6%, signal=15%	RDH10/TGFBR2/NDST1/EIF4A3/DLG1/TFAP2A/NIPBL/MTHFD1L/PCGF2/SMAD3/MMP16/FOXC2
BP (Biological Process)	GO:0045786	negative regulation of cell cycle	347	-0.512013	-1.39718	0.0171403	0.0171403	0.257468	3853	tags=24%, list=12%, signal=22%	RRP8/ZWILCH/TRIP13/TELO2/ORC1/IPO5/INCA1/RINT1/BRCA2/DUSP1/PLK1/ACVR1/FEM1B/MDM2/KAT2A/CDC20/ZFP36L2/GTSE1/TP53/THAP5/RPA2/CDK5RAP3/CUL4A/TIMELESS/CCNG1/APBB2/ABRAXAS1/MTBP/MUC1/SPC25/DDX39B/MAPK12/NEK2/TOM1L2/DTX3L/RHOB/TGFB1/NSUN2/FBXO7/NBN/TAOK3/TOPBP1/CDK2AP2/PRMT2/DOT1L/WAPL/RBL1/CDC14B/NOP53/SIPA1/NR4A1/GIGYF2/BAZ1B/ATR/DLG1/IK/FOXC1/SIRT1/CHMP2A/WAC/CCND1/ATRX/MRE11/EME2/BUB3/NUDT6/HECA/NA…
BP (Biological Process)	GO:0006265	DNA topological change	9	-0.918486	-1.60097	0.0172034	0.0172034	0.25762	819	tags=67%, list=3%, signal=65%	TOP3A/TOP1MT/TOP2B/TOP1/HMGB2/TOP2A
MF (Molecular Function)	GO:0008140	cAMP response element binding protein binding	9	-0.9185	-1.60099	0.0172034	0.0172034	0.25762	243	tags=33%, list=1%, signal=33%	ATF2/DDIT3/ATF4
CC (Cellular Component)	GO:0016282	eukaryotic 43S preinitiation complex	17	-0.861071	-1.63735	0.0172311	0.0172311	0.25762	1030	tags=76%, list=3%, signal=74%	EIF3J/EIF3B/DHX29/EIF3D/EIF3K/EIF3M/EIF3F/EIF3E/EIF3G/EIF1/EIF3H/EIF3A/EIF3C
CC (Cellular Component)	GO:0098556	cytoplasmic side of rough endoplasmic reticulum membrane	4	-0.964665	-1.50048	0.0172551	0.0172551	0.25762	1160	tags=100%, list=4%, signal=96%	RPS28/RPL27/RPS26
BP (Biological Process)	GO:0006302	double-strand break repair	295	-0.528569	-1.41944	0.0172573	0.0172573	0.25762	4382	tags=34%, list=13%, signal=30%	ZGRF1/CDCA5/UVRAG/POLA1/NSMCE4A/YEATS4/BCL7C/XRCC5/RAD54L/NSMCE2/FANCM/MAGEF1/USP51/TOP3A/DMAP1/TRIP13/TRIP12/INO80/MBTD1/SMARCB1/BRCA2/OOEP/FIGNL1/EPC2/DEK/OTUB1/HSF1/TP53/DPF2/KDM2A/MARF1/POLM/RPA2/CGAS/VCP/RAD51D/SMARCD2/MCMDC2/APTX/TIMELESS/SETX/SMARCC1/ABRAXAS1/PPP5C/SPIRE1/PARP1/VPS72/CYREN/ZBTB7A/DTX3L/SLF1/GGN/RIF1/RUVBL2/NBN/SPIDR/SMARCD3/ERCC5/SMARCA2/ARID2/UBE2V2/SMARCD1/TERF2IP/MCM3/S…
MF (Molecular Function)	GO:0051864	histone H3K36 demethylase activity	10	0.866407	1.56373	0.0173341	0.0173341	0.25762	384	tags=30%, list=1%, signal=30%	KDM4C/RIOX2/KDM4A
BP (Biological Process)	GO:0045165	cell fate commitment	211	-0.564968	-1.47246	0.0173383	0.0173383	0.25762	4577	tags=21%, list=14%, signal=18%	PML/LATS1/MITF/MTA1/LOXL3/STAT3/PTCH1/BCL2/RBBP7/ZFPM1/NOTCH2/FKBP8/CHD3/WNT2B/ACVR1/SPRY2/TCF7L2/TP53/PSEN1/ARHGEF2/HDAC1/GDF7/LEO1/MTA2/IL7/PRDM4/GATAD2B/SMAD5/FGF2/MTOR/PAF1/GATAD2A/BMPR1A/MCL1/STAT6/TEAD3/NKX6-2/CTSL/HDAC2/RHOA/NR2F2/EXT1/SOX9/FGF13/FOXC2
MF (Molecular Function)	GO:0022840	leak channel activity	13	-0.885771	-1.61914	0.0173618	0.0173618	0.25762	530	tags=23%, list=2%, signal=23%	KCNK15/KCNK6/KCNK12
MF (Molecular Function)	GO:0022842	narrow pore channel activity	13	-0.885771	-1.61914	0.0173618	0.0173618	0.25762	530	tags=23%, list=2%, signal=23%	KCNK15/KCNK6/KCNK12
BP (Biological Process)	GO:0150078	positive regulation of neuroinflammatory response	11	-0.894703	-1.60132	0.0173653	0.0173653	0.25762	51	tags=18%, list=0%, signal=18%	CTSC/NUPR1
MF (Molecular Function)	GO:0031490	chromatin DNA binding	106	-0.644358	-1.56053	0.0173808	0.0173808	0.25762	3628	tags=34%, list=11%, signal=30%	POLE3/CTCF/SMARCB1/MBD2/H1-10/HSF1/OGT/SMARCD2/HDAC1/SMARCC1/RELA/RCC1/MTA2/SUZ12/EP300/RUVBL2/GATAD2B/FOXO3/THRA/HMGN5/HMGN4/SMARCC2/ACTB/ATRX/NR1H2/SBNO1/APEX1/HDAC2/HMGN2/H1-0/HNRNPC/CREBBP/WBP2/SMAD3/CEBPB/FOXC2
BP (Biological Process)	GO:0048703	embryonic viscerocranium morphogenesis	9	-0.917166	-1.59867	0.0174035	0.0174035	0.25762	1918	tags=56%, list=6%, signal=52%	RDH10/NDST1/NIPBL/MTHFD1L/FOXC2
BP (Biological Process)	GO:0006868	glutamine transport	9	-0.917415	-1.5991	0.0174035	0.0174035	0.25762	414	tags=56%, list=1%, signal=55%	SLC38A7/SLC38A9/SLC1A5/SLC38A1/SLC38A2
MF (Molecular Function)	GO:0051117	ATPase binding	82	-0.681601	-1.60594	0.0174265	0.0174265	0.257673	4412	tags=28%, list=13%, signal=24%	NOP58/SYVN1/CHMP4A/EGFR/TOR1AIP1/ATP6V1G1/TCIRG1/ATXN3/PSEN1/NPLOC4/PELP1/TOR1AIP2/EZR/RUVBL2/NR1H2/ZNHIT6/ATP1B3/RDX/FBL/ATP5IF1/UBXN1/USP25/ANK2
BP (Biological Process)	GO:0140014	mitotic nuclear division	271	-0.537024	-1.43281	0.0174814	0.0174814	0.258196	3836	tags=31%, list=12%, signal=27%	UBE2C/UBE2S/ZWILCH/TRIP13/INO80/DUSP1/PLK1/VPS4B/CDC20/MKI67/USP16/HDAC8/LSM14A/BOD1/CHMP7/INSR/KIF22/KIF3B/ABRAXAS1/RCC1/MTBP/KIF2C/SIRT2/SPC25/KMT5A/NSL1/NEK2/TOM1L2/CHMP4B/CHMP2B/SLF1/PDS5A/RAN/ANAPC7/NSFL1C/WRAP73/KIF20B/SMC4/KIF18B/EML3/BCCIP/RANBP1/ANAPC5/WAPL/AKAP8L/CDC14B/SMC5/PRMT5/KIF2A/BAZ1B/PPP1R9B/NUDC/IK/CHMP3/CHMP2A/NUP62/IGF1/NCAPG2/EML4/SMC1A/RRS1/KIFC1/CUL9/ATRX/BUB3/NCAPD3/NIPB…
BP (Biological Process)	GO:0060047	heart contraction	198	-0.571641	-1.48157	0.017575	0.017575	0.259288	3903	tags=19%, list=12%, signal=17%	CHGA/GJD3/TRPV1/KCND3/GSTO1/RGS4/DSG2/STC1/ATP2B1/EXT2/HBEGF/MDM2/HSP90AA1/MAP2K3/CALM3/CACNB2/DMPK/TPM1/ATP1A1/SMAD5/NEDD4L/THRA/MTOR/SOD1/ATP2B4/CCN2/ATP2A2/DLG1/PPP1R13L/SLC8A1/YWHAE/MAP2K6/EXT1/GJC1/FGF13/ANK2/CAMK2D
MF (Molecular Function)	GO:0032451	demethylase activity	38	0.708254	1.59728	0.0176248	0.0176248	0.259735	2525	tags=21%, list=8%, signal=19%	KDM4C/RIOX2/KDM4A/KDM1A/MMACHC/FTO/KDM1B/KDM2B
BP (Biological Process)	GO:0043535	regulation of blood vessel endothelial cell migration	85	-0.676758	-1.60152	0.0176945	0.0176945	0.26047	2410	tags=25%, list=7%, signal=23%	MAP2K5/HDAC7/TGFB1/FGFR1/FGF2/VEGFA/ATP2B4/JCAD/ATP5F1A/SIRT1/NFE2L2/TMSB4X/HDAC9/ANXA1/PRKCA/NF1/RHOA/ATP5F1B/PDPK1/ANGPT4/FOXC2
BP (Biological Process)	GO:0071222	cellular response to lipopolysaccharide	167	-0.59176	-1.50718	0.0177573	0.0177573	0.260884	4345	tags=23%, list=13%, signal=20%	CXCL2/SASH1/TRAF6/EFNB2/SIRPA/CXCL3/NFKBIL1/MAP2K7/ADAMTS13/MAP2K3/HSF1/SERPINE1/NFKBIA/XBP1/LYN/RELA/PDCD4/TGFB1/MIF/SCARB1/ADAM9/PAF1/KMO/PABPN1/GSTP1/TRIM41/PRPF8/HMGB2/PRKCA/RHOA/VIM/CDK4/AXL/CD68/CEBPB/SLC7A5/MTDH/RIPK2
BP (Biological Process)	GO:0006816	calcium ion transport	375	-0.503394	-1.38292	0.017762	0.017762	0.260884	2360	tags=10%, list=7%, signal=10%	CACNB2/STC2/VDAC1/PLCE1/EPPIN/PPP3R1/TPT1/FGF2/ATP2B4/GNAI2/CCN2/ATP2A2/SLC25A23/SPHK2/CABP4/CALHM1/CACNG8/ERO1A/CHERP/SLC8A1/TMBIM6/GP1BA/AHNAK/YWHAE/RHOA/BEST1/VMP1/PRNP/ANXA2/CATSPER1/TRPA1/PKD1/PDPK1/DDIT3/CHD7/SLC3A2/ANK2/CAMK2D/FYN
BP (Biological Process)	GO:0070459	prolactin secretion	4	-0.963798	-1.49913	0.0178501	0.0178501	0.261175	787	tags=50%, list=2%, signal=49%	ANXA1/UBE2Q1
BP (Biological Process)	GO:0071504	cellular response to heparin	4	-0.963518	-1.4987	0.0178501	0.0178501	0.261175	715	tags=50%, list=2%, signal=49%	EGR1/SOX9
BP (Biological Process)	GO:0051493	regulation of cytoskeleton organization	462	-0.484985	-1.35638	0.0178546	0.0178546	0.261175	3695	tags=24%, list=11%, signal=21%	PFN1/SVIL/FMN1/PRKN/RGS4/RHPN2/CAPZA2/GNAI1/PLK1/VPS4B/KAT2A/MAPRE2/CAMSAP2/ANKRD23/ARHGAP28/WASHC2C/MTPN/PATJ/PIK3R2/BRK1/ID1/ARHGAP35/CORO1B/CHMP7/PPM1F/SIGLEC15/TOGARAM1/ARHGEF2/TRIM27/MARK2/TMSB10/SHANK1/RAC1/EML2/RNH1/CD2AP/HAX1/TRAF3IP1/FLII/CHMP4B/PTGER4/TMSB15B/CHMP2B/CAMSAP1/BMERB1/TWF1/TPM1/TWF2/WASH6P/ARHGEF10L/EML3/WASF3/AVIL/CDK2AP2/ARPC3/MTOR/ABL2/CEP295/PTK2/ATAT1/WASHC5/CELSR1/PAK…
BP (Biological Process)	GO:2000480	negative regulation of cAMP-dependent protein kinase activity	10	-0.906881	-1.59852	0.0178607	0.0178607	0.261175	1171	tags=30%, list=4%, signal=29%	PRKAR1A/SIRT1/PRKAR2A
BP (Biological Process)	GO:0002758	innate immune response-activating signaling pathway	172	-0.591041	-1.51009	0.0178806	0.0178806	0.261177	3225	tags=20%, list=10%, signal=18%	ITCH/APPL1/LSM14A/MAP3K7/NFKBIA/SARM1/NPLOC4/APPL2/LYN/MAPKAPK2/OTULIN/UFD1/RELA/PUM2/BIRC3/MFHAS1/EP300/C1QBP/PAK1/NOP53/ZDHHC5/GPS2/PUM1/LACC1/LRRC14/RTN4/HSPD1/CREBBP/PDPK1/MAP2K6/PJA2/PHB2/RIPK2/FYN
MF (Molecular Function)	GO:0003713	transcription coactivator activity	261	-0.540529	-1.43681	0.0179912	0.0179912	0.262503	4479	tags=34%, list=14%, signal=30%	MED4/TAF6/MTA1/KAT6B/TRERF1/YAF2/PSMD9/MED12L/CEBPZ/CIITA/LPIN3/NCOA1/LMO3/NPAT/PBXIP1/SMARCB1/TSG101/CTBP2/KAT2A/USP16/SUB1/RNF20/CBFB/LDB1/SMARCD2/TAF11/CTBP1/SMARCC1/TRIM27/NCOA7/BRD4/CAMTA2/MTA2/UBE3A/ATN1/EP300/PHF2/MAML2/ABT1/SMARCD3/SMARCA2/TRIM62/BUD31/ENY2/LPIN1/FGF2/RERE/PRMT2/CCAR1/SMARCD1/NUP98/TRIM13/CITED2/ARID1A/TCERG1/PPRC1/GPS2/KAT6A/CARM1/FUS/SMARCC2/SIRT1/CCDC124/AIP/PQBP1/NUCK…
BP (Biological Process)	GO:0051640	organelle localization	538	-0.474877	-1.34288	0.0180919	0.0180919	0.263514	4899	tags=32%, list=15%, signal=28%	PSRC1/FMN2/TMEM201/OPA1/SYN1/RAB12/BVES/EXOC8/BHLHA15/SPOUT1/CCDC186/SPAG5/WIPI1/WASF1/KIF3A/VAMP7/RAB8B/C17orf75/CFL1/WASL/RIPOR1/BRSK1/CDCA5/UVRAG/CAV2/SPAG9/MFN2/BICD2/CHMP4A/TRAPPC11/BLOC1S2/CHGA/ADGRE2/MAP1S/GEM/SAR1A/SNX4/UNC13A/NLGN2/YKT6/PRKN/PIP4P1/NLGN1/OOEP/TSG101/PLK1/TCIRG1/FAM91A1/CTBP2/EXOC3/VPS4B/KAT2A/COPG1/IL4R/SPRY2/PEX13/FNBP1L/STARD3/BOD1/PSEN1/PEX14/CHMP7/UNC13B/ARMCX3/TFG/R…
MF (Molecular Function)	GO:0009055	electron transfer activity	105	-0.642674	-1.55502	0.0181003	0.0181003	0.263514	3563	tags=30%, list=11%, signal=27%	COX5A/UQCRC1/GLDC/COX7C/NDUFA4/COX6B1/COX8A/NDUFV1/NDUFB4/COX15/COX7B/NDUFS5/COX5B/SDHB/NDUFB8/CYC1/CYCS/NDUFS7/NDUFC1/NDUFS6/NDUFB10/IDH3B/NDUFA2/HSD17B6/NDUFS8/UQCRH/DEGS1/NDUFS1/NDUFB5/NDUFB9/UQCRB/PHGDH
BP (Biological Process)	GO:0060444	branching involved in mammary gland duct morphogenesis	18	-0.849939	-1.62554	0.0181639	0.0181639	0.264148	736	tags=28%, list=2%, signal=27%	CSF1/MED1/LRP5/PHB2/DDR1
BP (Biological Process)	GO:0016570	histone modification	450	-0.48835	-1.36187	0.0182292	0.0182292	0.264807	4100	tags=31%, list=13%, signal=28%	BCOR/EEF1AKMT3/PYGO2/PWWP2B/SUDS3/PAXIP1/USP51/NCOA1/DMAP1/RRP8/TRIP12/CHD3/TAF7/PAXBP1/POLE3/MBTD1/PBXIP1/SMARCB1/BRCA2/MBD2/DDB1/EPC2/PRDM2/KAT2A/DEK/OTUB1/NFYA/UFL1/USP16/HDAC8/TP53/SETD5/HDAC10/MAP3K7/RNF20/KDM2A/RCOR3/USP7/BOD1/CXXC1/LDB1/OGT/HDAC1/KAT14/TAF2/CTBP1/C6orf89/ABRAXAS1/UBE2E1/MUC1/SIRT2/MIER1/RPS6KA5/KMT5A/BRMS1/VPS72/GLYR1/LEO1/PRMT7/MTA2/TBL1X/HAT1/PHF20L1/SETD1B/SUZ12/DTX3L/S…
BP (Biological Process)	GO:0140467	integrated stress response signaling	39	-0.770318	-1.63512	0.0183031	0.0183031	0.26559	1498	tags=31%, list=5%, signal=29%	JUN/NFE2L2/CREBZF/TMED2/FOSL1/CEBPG/CREB3/HSPA5/NFE2L3/DDIT3/CEBPB/ATF4
CC (Cellular Component)	GO:0045095	keratin filament	23	-0.81878	-1.62581	0.0183989	0.0183989	0.266173	1120	tags=17%, list=3%, signal=17%	KRT80/KRT8/CSNK1A1/KRT18
BP (Biological Process)	GO:0086015	SA node cell action potential	9	-0.915328	-1.59546	0.0184037	0.0184037	0.266173	48	tags=44%, list=0%, signal=44%	SCN5A/HCN2/RYR2/ANK2
BP (Biological Process)	GO:0086018	SA node cell to atrial cardiac muscle cell signaling	9	-0.915328	-1.59546	0.0184037	0.0184037	0.266173	48	tags=44%, list=0%, signal=44%	SCN5A/HCN2/RYR2/ANK2
BP (Biological Process)	GO:0003230	cardiac atrium development	28	-0.800712	-1.62738	0.0184359	0.0184359	0.266348	4408	tags=39%, list=13%, signal=34%	DAND5/ZFPM1/NOTCH2/ACVR1/MDM2/BMPR2/SOS1/HEG1/CCN1/NSD2/ANK2
BP (Biological Process)	GO:0044458	motile cilium assembly	55	0.655299	1.5576	0.0185185	0.0185185	0.267178	1575	tags=16%, list=5%, signal=16%	CENPJ/DNAAF1/TPGS1/FSIP2/CC2D2A/BBS2/MKS1/INTU/CFAP54
BP (Biological Process)	GO:0055017	cardiac muscle tissue growth	68	-0.704357	-1.61787	0.0185352	0.0185352	0.267178	1857	tags=19%, list=6%, signal=18%	TGFBR2/ARID2/FGF2/CITED2/HEG1/BMPR1A/PRKAR1A/FOXC1/IGF1/YAP1/TOMM70/ZFPM2/FOXC2
BP (Biological Process)	GO:0031063	regulation of histone deacetylation	37	-0.777185	-1.63794	0.0185539	0.0185539	0.267178	2686	tags=41%, list=8%, signal=37%	KAT2A/TP53/KAT14/CTBP1/C6orf89/VEGFA/AKAP8L/SPHK2/WDR5/SIRT1/NIPBL/BAZ2A/ZZZ3/JDP2/CAMK2D
BP (Biological Process)	GO:0050920	regulation of chemotaxis	181	-0.581251	-1.49185	0.018591	0.018591	0.267389	3339	tags=19%, list=10%, signal=17%	ROBO1/DAPK2/SLC8B1/SERPINE1/CORO1B/BMPR2/PPM1F/HSPB1/LYN/CSF1/YTHDF1/RAC1/ZNF580/STX4/RYK/TGFB1/MIF/SEMA3A/FGFR1/FGF2/VEGFA/C1QBP/SEMA4C/PTK2/SEMA4G/SEMA3C/MET/RIN3/TMSB4X/WNK1/CREB3/ADAM10/SMAD3/STX3/SEMA5A
BP (Biological Process)	GO:2000738	positive regulation of stem cell differentiation	17	-0.855307	-1.62639	0.0186175	0.0186175	0.267389	1774	tags=29%, list=5%, signal=28%	FGF2/DHX36/LTBP3/FOXC1/SOX9
BP (Biological Process)	GO:1902255	positive regulation of intrinsic apoptotic signaling pathway by p53 class mediator	7	-0.931045	-1.57012	0.0186373	0.0186373	0.267389	691	tags=86%, list=2%, signal=84%	EIF5A/MYC/RPL11/RPS7/UBB/RPL26
BP (Biological Process)	GO:0150105	protein localization to cell-cell junction	20	-0.833993	-1.62497	0.0186494	0.0186494	0.267389	1645	tags=40%, list=5%, signal=38%	DLG5/ACTB/ACTG1/SCRIB/TJP1/MAPK9/PECAM1/JAK1
CC (Cellular Component)	GO:0030662	coated vesicle membrane	175	-0.585612	-1.49785	0.0186885	0.0186885	0.26766	4289	tags=33%, list=13%, signal=28%	ATP6V0C/VMA21/VAMP2/SEC31B/ATP6V1F/EGFR/EPN1/HLA-C/DBNL/SAR1A/KDELR1/RNASEK/SEC22B/AP1S1/HBEGF/AP1G2/COPB1/COPG1/TGOLN2/RAB35/ATP6V1A/CLINT1/AP2B1/ATP6AP1/ATP6V0E2/COPB2/SEC16A/CD9/RAB5A/SCYL1/APOB/AP2A2/AP1M1/SCARB2/AP2A1/CLTB/VTI1B/ATP6V1G2/MCFD2/AP2M1/ATP6V1C1/STX17/HIP1R/HSPA8/CLTA/TMED2/SLC18A2/HLA-A/AP1B1/CD59/EPN2/SYNRG/MYO6/COPA/FZD4/SEC23IP/TYRP1
BP (Biological Process)	GO:0071363	cellular response to growth factor stimulus	581	-0.466357	-1.32582	0.0187229	0.0187229	0.267863	4158	tags=25%, list=13%, signal=22%	RBBP7/GCNT2/VEGFC/EGFR/SUDS3/TMEM53/ACAP2/PTPN1/NOTCH2/CHST11/RAPGEF1/VEPH1/BDNF/BAIAP2/TRPV1/VTN/FKBP8/TET1/STRAP/FLRT2/SAP30L/VCAM1/EXT2/ACVR1/ZDHHC17/KAT2A/ROBO1/ZFP36L2/MAP2K3/GRB10/SPRY2/SHOC2/TP53/APPL1/RAB35/ID1/MAP3K7/LTBP2/CORO1B/ACVR2A/APPL2/URI1/DUSP22/FGFR3/BMPR2/OGT/HSPB1/MAPKAPK2/HSP90AB1/MTMR4/HAS2/INSR/HDAC1/SETX/EMD/GDF7/RELA/EPB41L5/ACTA2/SIRT2/ERN1/FRS2/TMEM108/STAT5B/PARP1/BRM…
MF (Molecular Function)	GO:0032190	acrosin binding	4	0.952075	1.47873	0.01875	0.01875	0.267933	17	tags=25%, list=0%, signal=25%	ZP3
BP (Biological Process)	GO:0060603	mammary gland duct morphogenesis	25	-0.814497	-1.6295	0.0187683	0.0187683	0.267933	736	tags=24%, list=2%, signal=23%	CSF1/MED1/SCRIB/LRP5/PHB2/DDR1
CC (Cellular Component)	GO:0097129	cyclin D2-CDK4 complex	3	-0.973487	-1.4468	0.0188867	0.0188867	0.269254	745	tags=67%, list=2%, signal=65%	CCND2/CDK4
BP (Biological Process)	GO:0086065	cell communication involved in cardiac conduction	51	-0.742098	-1.64438	0.0189026	0.0189026	0.269254	877	tags=14%, list=3%, signal=13%	CALM3/CACNB2/ATP1A1/SLC8A1/GJC1/ANK2/CAMK2D
BP (Biological Process)	GO:2001199	negative regulation of dendritic cell differentiation	4	0.951505	1.47785	0.0189516	0.0189516	0.269254	402	tags=25%, list=1%, signal=25%	ZBTB46
BP (Biological Process)	GO:2000849	regulation of glucocorticoid secretion	7	0.906902	1.5397	0.0189545	0.0189545	0.269254	271	tags=29%, list=1%, signal=28%	CRY2/GHRL
BP (Biological Process)	GO:0010644	cell communication by electrical coupling	28	-0.798269	-1.62241	0.019018	0.019018	0.269254	2013	tags=21%, list=6%, signal=20%	CALM3/ANK3/ATP1A1/SLC8A1/GJC1/CAMK2D
BP (Biological Process)	GO:0071219	cellular response to molecule of bacterial origin	174	-0.58654	-1.49949	0.0190351	0.0190351	0.269254	4345	tags=22%, list=13%, signal=20%	CXCL2/SASH1/TRAF6/EFNB2/SIRPA/CXCL3/NFKBIL1/MAP2K7/ADAMTS13/MAP2K3/HSF1/SERPINE1/NFKBIA/XBP1/LYN/RELA/SIRT2/PDCD4/TGFB1/MIF/SCARB1/ADAM9/PAF1/KMO/PABPN1/GSTP1/TRIM41/PRPF8/HMGB2/PRKCA/RHOA/VIM/CDK4/AXL/CD68/CEBPB/SLC7A5/MTDH/RIPK2
BP (Biological Process)	GO:0002064	epithelial cell development	183	-0.578677	-1.48744	0.0190399	0.0190399	0.269254	2546	tags=18%, list=8%, signal=17%	EPB41L5/ACTA2/FRS2/E2F4/RAP1A/EZR/GPAT4/VEGFA/PODXL/FASN/SIDT2/SIPA1/FLNB/HEG1/MET/AFDN/CLIC4/PLEC/ATRX/MSN/YAP1/RAB13/TJP1/VIM/TMEM79/RDX/PDPK1/SLC4A5/FOSL2/PECAM1/ATF4/SOX9/FOXC2
BP (Biological Process)	GO:0016101	diterpenoid metabolic process	69	-0.701617	-1.61319	0.0190613	0.0190613	0.269254	1918	tags=7%, list=6%, signal=7%	RDH10/NAPEPLD/DGAT1/HSD17B6/ALDH1A1
BP (Biological Process)	GO:0043954	cellular component maintenance	62	-0.717154	-1.62651	0.0190632	0.0190632	0.269254	4052	tags=35%, list=12%, signal=31%	CSF1R/KIFC3/SHANK2/NLGN2/NLGN1/CTBP2/ERC1/APPL1/TPRN/INSR/SYNGAP1/SHANK1/CHCHD10/BSN/ITGA3/MTSS1/DCTN1/DLG1/TJP1/PRNP/CTTN/FYN
BP (Biological Process)	GO:0070327	thyroid hormone transport	10	-0.901046	-1.58823	0.0190648	0.0190648	0.269254	117	tags=30%, list=0%, signal=30%	SLCO1C1/SLC7A5/SLC3A2
BP (Biological Process)	GO:0050808	synapse organization	400	-0.495685	-1.36746	0.0191008	0.0191008	0.269254	3953	tags=22%, list=12%, signal=19%	CDKL5/PGRMC1/SHANK2/DBNL/BDNF/BAIAP2/UNC13A/NLGN2/PFN1/FLRT2/NLGN1/ARHGAP39/CTBP2/PTPRS/ERC1/CDC20/ZC4H2/BCAN/SETD5/APPL1/VSTM5/PSEN1/VCP/UNC13B/OGT/AFG3L2/DIP2A/INSR/SYNGAP1/APBB2/CAPRIN2/TMEM108/SHANK1/ALS2/RPS6KA5/ZDHHC2/CD2AP/CACNB2/DMPK/UBE3A/REST/RYK/RHOB/ARHGEF9/EZR/ANK3/CHCHD10/BSN/ITGA3/SLITRK2/WASF3/CAPRIN1/DLG5/DHX36/DCTN1/NFIA/PTPRF/DVL1/DLG1/ERBB2/PPFIBP1/ACTB/PAFAH1B1/ACTG1/HIP1R/RE…
BP (Biological Process)	GO:0070555	response to interleukin-1	108	-0.635692	-1.5424	0.019105	0.019105	0.269254	1392	tags=17%, list=4%, signal=16%	HAS2/RORA/RELA/RPS6KA5/USP10/HDAC4/KMO/MMP2/TLE5/ANXA1/EGR1/PRKCA/APP/CEBPB/SOX9/AKAP12/RIPK2/KLF2
MF (Molecular Function)	GO:0003724	RNA helicase activity	71	-0.695555	-1.60478	0.0192204	0.0192204	0.269722	4024	tags=38%, list=12%, signal=33%	FANCM/DDX18/DDX6/DDX50/DHX34/SUPV3L1/DDX42/DHX29/DDX56/MTREX/DDX46/DDX59/DDX55/DDX39B/G3BP1/DDX5/DHX36/EIF4A3/DDX39A/EIF4A2/DDX10/DHX16/DDX21/DDX54/DDX17/EIF4A1/AQR
CC (Cellular Component)	GO:0005684	U2-type spliceosomal complex	91	-0.661748	-1.57905	0.0192441	0.0192441	0.269722	2957	tags=33%, list=9%, signal=30%	SF3A3/SNRPA1/CWC22/LUC7L2/LSM8/PRPF38A/RBM8A/SNIP1/SF3A2/BUD31/LSM4/PLRG1/EIF4A3/SNRPF/IK/SF3A1/ZMAT2/MFAP1/SF3B3/ISY1/PRPF6/PRPF8/SNRPD2/CRNKL1/DHX16/HTATSF1/LUC7L3/SYF2/PRPF19/AQR
BP (Biological Process)	GO:0009581	detection of external stimulus	109	-0.635943	-1.54375	0.0192738	0.0192738	0.269722	1792	tags=10%, list=5%, signal=10%	ROM1/GNAQ/PTK2/EYS/NMT1/CEP250/CABP4/BEST1/TRPA1/PKD1/FYN
BP (Biological Process)	GO:0050982	detection of mechanical stimulus	44	-0.756373	-1.6349	0.019278	0.019278	0.269722	389	tags=9%, list=1%, signal=9%	PTK2/TRPA1/PKD1/FYN
BP (Biological Process)	GO:0046098	guanine metabolic process	3	0.965915	1.44633	0.0193081	0.0193081	0.269722	648	tags=67%, list=2%, signal=65%	KDM1A/GDA
BP (Biological Process)	GO:0034473	U1 snRNA 3'-end processing	3	0.965897	1.4463	0.0193081	0.0193081	0.269722	455	tags=67%, list=1%, signal=66%	EXOSC9/EXOSC8
BP (Biological Process)	GO:0034476	U5 snRNA 3'-end processing	3	0.965897	1.4463	0.0193081	0.0193081	0.269722	455	tags=67%, list=1%, signal=66%	EXOSC9/EXOSC8
BP (Biological Process)	GO:0000028	ribosomal small subunit assembly	18	-0.848089	-1.622	0.0193485	0.0193485	0.269722	882	tags=56%, list=3%, signal=54%	ABT1/RRP7A/RPS19/RPL38/RPS15/RPS28/RPS5/RPS27/RPS14/RPSA
BP (Biological Process)	GO:1902065	response to L-glutamate	13	-0.880308	-1.60915	0.0193574	0.0193574	0.269722	753	tags=15%, list=2%, signal=15%	TMBIM6/FYN
BP (Biological Process)	GO:0061136	regulation of proteasomal protein catabolic process	182	-0.579588	-1.48852	0.0193811	0.0193811	0.269722	3663	tags=34%, list=11%, signal=30%	PRKN/FBXW7/PSMC3/OSBPL7/SH3RF1/PLK1/GNA12/SH3RF2/MDM2/CDC20/ATXN3/TRIB3/UFL1/FBXW8/USP7/PSEN1/VCP/RNF19B/PSMC5/OGT/HSP90AB1/SUMO2/BAG5/SMARCC1/PSMC1/SIRT2/GIPC1/DDA1/STUB1/HERPUD1/PHF20L1/ARIH1/BAG6/TAF1/TMEM259/CAMLG/NOP53/USP9X/UBQLN4/UBE2K/DVL1/PSMC4/SGTA/NFE2L2/USP19/RNF19A/WAC/PSME2/PSME1/CSNK1A1/RACK1/RPL11/PKD1/ELOB/UBB/MAPK9/EIF3H/UBXN1/MARCHF7/GABARAP/USP25/NUPR1
BP (Biological Process)	GO:1902905	positive regulation of supramolecular fiber organization	154	-0.599788	-1.51258	0.0193818	0.0193818	0.269722	1964	tags=16%, list=6%, signal=15%	TPM1/ARHGEF10L/WASF3/MTOR/PAK1/MTSS1/CCN2/DCTN1/MET/DLG1/COLGALT1/NF2/MAP1B/RHOA/CTTN/PXN/BAIAP2L1/APP/VASP/RPS3/NCKAP1/SMAD3/SEMA5A/LIMCH1
MF (Molecular Function)	GO:0051018	protein kinase A binding	46	-0.751853	-1.63547	0.0193828	0.0193828	0.269722	2083	tags=26%, list=6%, signal=24%	EZR/WASF3/AKAP8L/PRKAR1A/CRYBG3/ARFGEF1/RDX/RPS3/PJA2/SOX9/AKAP12/PRKAR2A
BP (Biological Process)	GO:0006040	amino sugar metabolic process	40	-0.763115	-1.62378	0.0194619	0.0194619	0.270512	876	tags=8%, list=3%, signal=7%	CHST3/UAP1/ALDH1A1
BP (Biological Process)	GO:0072073	kidney epithelium development	115	-0.629412	-1.53801	0.0194938	0.0194938	0.270512	1831	tags=14%, list=6%, signal=13%	SMAD5/FGF2/VEGFA/PODXL/MTSS1/DLG1/FOXC1/HS2ST1/YAP1/MYC/PKD1/EXT1/SMAD3/PECAM1/SOX9/FOXC2
BP (Biological Process)	GO:0002262	myeloid cell homeostasis	159	-0.594669	-1.50726	0.0195009	0.0195009	0.270512	3052	tags=25%, list=9%, signal=22%	GPI/ACVR2A/TRAF3IP2/LDB1/CDK5RAP3/LYN/CSF1/ADAR/STAT5B/ZBTB7A/PTBP3/MFHAS1/FOXO3/SMAD5/VEGFA/THRA/SOD1/ERCC2/CITED2/SH2B3/NCAPG2/PRMT1/ANXA1/HMGB2/RPS17/SLC25A5/MED1/CEBPG/NF1/RPS19/ATP5IF1/HIPK2/HSPA9/RPS6/AXL/RPS24/RPS14/ACVR1B/KLF2
BP (Biological Process)	GO:0034502	protein localization to chromosome	113	-0.62972	-1.53544	0.0195373	0.0195373	0.270615	4376	tags=42%, list=13%, signal=37%	CDCA5/H4C4/XRCC5/RCC2/TNKS2/TPP1/ZWILCH/GNL3L/CTCF/BRCA2/PLK1/PPHLN1/BOD1/RPA2/VCP/CHMP7/MTBP/H4C8/LEMD2/SLF1/DKC1/CDK9/RUVBL2/SPIDR/CCT3/H4C5/WAPL/H4C3/TERF2IP/SMC5/ATR/CCT4/IK/ATRX/CCT8/BUB3/ZNF827/NIPBL/H4C14/CCT6A/GNL3/CCT7/CCT2/WBP2/CCT5/SLF2/RAD21/MRNIP
CC (Cellular Component)	GO:0016281	eukaryotic translation initiation factor 4F complex	12	-0.882856	-1.59746	0.0195492	0.0195492	0.270615	1580	tags=42%, list=5%, signal=40%	EIF4G3/EIF4A2/EIF4G2/EIF4A1/EIF4B
BP (Biological Process)	GO:0010310	regulation of hydrogen peroxide metabolic process	17	-0.851006	-1.61821	0.0196078	0.0196078	0.270906	4	tags=12%, list=0%, signal=12%	RAC1/FYN
BP (Biological Process)	GO:0003283	atrial septum development	20	-0.831668	-1.62044	0.0196309	0.0196309	0.270906	4408	tags=45%, list=13%, signal=39%	DAND5/ZFPM1/NOTCH2/ACVR1/MDM2/BMPR2/CCN1/NSD2/ANK2
BP (Biological Process)	GO:0051896	regulation of protein kinase B signaling	136	-0.607261	-1.51508	0.0197556	0.0197556	0.270906	3518	tags=23%, list=11%, signal=20%	TXN/HBEGF/HSP90AA1/SPRY2/TCF7L2/HSP90AB1/INSR/PHLPP1/LEMD2/HAX1/MFHAS1/TGFB1/FGFR1/FGF2/MTOR/C1QBP/PTK2/NOP53/OSBPL8/DLG1/SH2B3/MAZ/SIRT1/IGF1/RTN4/RACK1/AXL/IGF2/DDIT3/MTDH/SEMA5A
BP (Biological Process)	GO:0061564	axon development	416	-0.492501	-1.36356	0.0197571	0.0197571	0.270906	4110	tags=22%, list=13%, signal=19%	GSK3B/EFNB2/LYPLA2/CSF1R/MAP1S/NOTCH2/CDKL5/PGRMC1/TIAM1/BDNF/BAIAP2/B4GALT6/FLRT2/NCAM2/ULK1/PTPRS/ZDHHC17/MAPK8IP3/CAMSAP2/HSP90AA1/ROBO1/TIAM2/ARHGAP35/PSEN1/FN1/BMPR2/AFG3L2/UCHL1/SHTN1/HSP90AB1/CHODL/SYNGAP1/GDF7/PICALM/PTPRM/ROBO3/MARK2/YTHDF1/ALS2/RAC1/RPS6KA5/GDI1/DHFR/RYK/STXBP1/TWF2/MACF1/ANK3/SOS1/SEMA3A/SLITRK2/SSNA1/VEGFA/SEMA4C/PTK2/PAK1/JUN/USP9X/SEMA4G/PTPRF/SEMA3C/DVL1/APLP2/ERBB…
MF (Molecular Function)	GO:0016435	rRNA (guanine) methyltransferase activity	4	0.950444	1.4762	0.0197581	0.0197581	0.270906	26	tags=25%, list=0%, signal=25%	MRM3
BP (Biological Process)	GO:0035933	glucocorticoid secretion	9	0.874286	1.54581	0.0197881	0.0197881	0.270906	2872	tags=44%, list=9%, signal=41%	CRY2/GHRL/SELENOM/CRY1
BP (Biological Process)	GO:0008210	estrogen metabolic process	28	-0.794527	-1.61481	0.0197943	0.0197943	0.270906	19	tags=7%, list=0%, signal=7%	HSD17B12/CYP2C9
BP (Biological Process)	GO:0051099	positive regulation of binding	158	-0.593752	-1.50381	0.0198085	0.0198085	0.270906	4272	tags=37%, list=13%, signal=32%	NVL/TMEM132A/TRAF6/GSK3B/PYGO2/MED25/TIAM1/BDNF/LARP6/VTN/AMFR/PRKN/TXN/MBD2/CTBP2/TRIB3/HSF1/TCF7L2/SUB1/EIF2S1/PON1/PSEN1/EIF3D/CALM3/CAPRIN2/EPB41L5/SIRT2/PARP1/NMD3/DTX3L/ZNF618/RAN/CDK9/TGFB1/EP300/TAF1/ERCC2/HNRNPL/DAZAP2/USP9X/PPP2CB/MET/FOXC1/IGF1/HIP1R/EDF1/TRIM28/HMGB2/EIF3E/CEBPG/H1-0/RPL11/ANXA2/HIPK2/APP/PKD1/EIF3C/RIPK2
BP (Biological Process)	GO:0001823	mesonephros development	81	-0.677337	-1.59359	0.019842	0.019842	0.270906	1831	tags=14%, list=6%, signal=13%	SMAD5/FGF2/VEGFA/DLG1/FOXC1/HS2ST1/MYC/PKD1/SMAD3/SOX9/FOXC2
BP (Biological Process)	GO:0009066	aspartate family amino acid metabolic process	43	-0.755248	-1.62805	0.0198751	0.0198751	0.270906	121	tags=16%, list=0%, signal=16%	GOT1/SLC25A21/ASPA/NIT2/ATF4/ASNS/PHGDH
BP (Biological Process)	GO:1905271	regulation of proton-transporting ATP synthase activity, rotational mechanism	3	-0.972991	-1.44606	0.0198807	0.0198807	0.270906	856	tags=67%, list=3%, signal=65%	TMSB4X/ANTKMT
BP (Biological Process)	GO:1905273	positive regulation of proton-transporting ATP synthase activity, rotational mechanism	3	-0.972991	-1.44606	0.0198807	0.0198807	0.270906	856	tags=67%, list=3%, signal=65%	TMSB4X/ANTKMT
BP (Biological Process)	GO:0090086	negative regulation of protein deubiquitination	3	-0.97258	-1.44545	0.0198807	0.0198807	0.270906	115	tags=67%, list=0%, signal=66%	PARK7/UBXN1
BP (Biological Process)	GO:0038055	BMP secretion	3	0.965208	1.44527	0.0199115	0.0199115	0.270906	559	tags=33%, list=2%, signal=33%	KCNQ1OT1
BP (Biological Process)	GO:2001284	regulation of BMP secretion	3	0.965208	1.44527	0.0199115	0.0199115	0.270906	559	tags=33%, list=2%, signal=33%	KCNQ1OT1
BP (Biological Process)	GO:0060419	heart growth	74	-0.687455	-1.59682	0.0199182	0.0199182	0.270906	1857	tags=19%, list=6%, signal=18%	TGFBR2/ARID2/FGF2/DUSP6/CITED2/HEG1/BMPR1A/PRKAR1A/FOXC1/IGF1/YAP1/TOMM70/ZFPM2/FOXC2
BP (Biological Process)	GO:0048145	regulation of fibroblast proliferation	74	-0.687317	-1.5965	0.0199182	0.0199182	0.270906	1498	tags=24%, list=5%, signal=23%	TP53/BRK1/NLRC3/FN1/EMD/MIF/JUN/CTC1/IGF1/GSTP1/MYC/NF1/KMT2A/CDK4/FOSL2/FTH1/NUPR1/DDR2
MF (Molecular Function)	GO:0001046	core promoter sequence-specific DNA binding	41	-0.754862	-1.6133	0.0199696	0.0199696	0.271325	2695	tags=34%, list=8%, signal=31%	SNAPC3/HDAC1/RELA/REST/RUVBL2/TAF1/AGO1/DRAP1/MYC/UBTF/BAZ2A/NPM1/CEBPB/TAF4
BP (Biological Process)	GO:0000054	ribosomal subunit export from nucleus	15	-0.87046	-1.62413	0.0200636	0.0200636	0.272044	2197	tags=47%, list=7%, signal=44%	NMD3/RAN/LTV1/RRS1/RPS15/NPM1/MDN1
BP (Biological Process)	GO:0033750	ribosome localization	15	-0.87046	-1.62413	0.0200636	0.0200636	0.272044	2197	tags=47%, list=7%, signal=44%	NMD3/RAN/LTV1/RRS1/RPS15/NPM1/MDN1
BP (Biological Process)	GO:0060048	cardiac muscle contraction	118	-0.624468	-1.53026	0.0201331	0.0201331	0.272159	2360	tags=19%, list=7%, signal=18%	KCND3/GSTO1/DSG2/STC1/HSP90AA1/MAP2K3/CALM3/CACNB2/TPM1/ATP1A1/SMAD5/NEDD4L/MTOR/CCN2/ATP2A2/DLG1/PPP1R13L/SLC8A1/MAP2K6/GJC1/FGF13/ANK2/CAMK2D
BP (Biological Process)	GO:0098659	inorganic cation import across plasma membrane	106	-0.637734	-1.54449	0.0201342	0.0201342	0.272159	3094	tags=13%, list=9%, signal=12%	KCNJ11/SLC12A6/ATP4B/SLC9A3/PPP3R1/ATP1A1/ATP2B4/SLC12A4/DLG1/SLC8A1/ATP1B3/PRNP/SLC5A2/FYN
BP (Biological Process)	GO:0099587	inorganic ion import across plasma membrane	106	-0.637734	-1.54449	0.0201342	0.0201342	0.272159	3094	tags=13%, list=9%, signal=12%	KCNJ11/SLC12A6/ATP4B/SLC9A3/PPP3R1/ATP1A1/ATP2B4/SLC12A4/DLG1/SLC8A1/ATP1B3/PRNP/SLC5A2/FYN
BP (Biological Process)	GO:0009952	anterior/posterior pattern specification	159	-0.591526	-1.4993	0.020162	0.020162	0.272159	3049	tags=18%, list=9%, signal=16%	PSEN1/HOXC8/ACVR2A/LDB1/BMPR2/EPB41L5/FRS2/HOXB9/LRP6/PLD6/EP300/MIB1/POFUT1/SEMA3C/BMPR1A/FOXC1/BPTF/TMED2/ATM/PCGF2/KMT2A/NLE1/HIPK2/NR2F2/LRP5/DDIT3/SMAD3/FOXC2
BP (Biological Process)	GO:0030048	actin filament-based movement	115	-0.627687	-1.53379	0.0201778	0.0201778	0.272159	2596	tags=16%, list=8%, signal=14%	MYO5A/EPB41L5/ACTA2/MYL6B/CACNB2/MYO5B/TPM1/ATP1A1/NEDD4L/ATP2A2/DLG1/MYO1B/MYO6/GJC1/FGF13/ANK2/CAMK2D/LIMCH1
BP (Biological Process)	GO:0032388	positive regulation of intracellular transport	182	-0.576759	-1.48125	0.0201954	0.0201954	0.272159	2617	tags=20%, list=8%, signal=18%	EMD/TOMM7/TM9SF4/FIS1/ZDHHC2/RAN/EZR/TGFB1/ANK3/KIF20B/ANP32B/SH3GLB1/TARDBP/NMT1/ERBB2/ZPR1/OAZ1/BAG3/USP36/SAE1/MSN/TRIM28/NF2/RNF31/YWHAE/PRNP/PCM1/RDX/ANXA2/ERGIC3/UBR5/AKT2/DYNC1H1/SMAD3/CPSF6/FYN
CC (Cellular Component)	GO:0097574	lateral part of cell	5	0.932447	1.50482	0.0202283	0.0202283	0.272325	1138	tags=40%, list=3%, signal=39%	NUMA1/GPSM2
BP (Biological Process)	GO:0072163	mesonephric epithelium development	78	-0.680826	-1.5934	0.020318	0.020318	0.272663	1831	tags=14%, list=6%, signal=13%	SMAD5/FGF2/VEGFA/DLG1/FOXC1/HS2ST1/MYC/PKD1/SMAD3/SOX9/FOXC2
BP (Biological Process)	GO:0072164	mesonephric tubule development	78	-0.680826	-1.5934	0.020318	0.020318	0.272663	1831	tags=14%, list=6%, signal=13%	SMAD5/FGF2/VEGFA/DLG1/FOXC1/HS2ST1/MYC/PKD1/SMAD3/SOX9/FOXC2
BP (Biological Process)	GO:0060538	skeletal muscle organ development	151	-0.596916	-1.50496	0.0203232	0.0203232	0.272663	2617	tags=17%, list=8%, signal=16%	EMD/MYL6B/LEMD2/TGFB1/EP300/FGFRL1/DDX5/CITED2/FLNB/NR4A1/FXR1/USP19/PLEC/HDAC9/EGR1/YBX3/UQCC2/NF1/RHOA/MSC/DDX17/BCL9L/IGF2/NR2F2/NUPR1/MEF2D
BP (Biological Process)	GO:0001933	negative regulation of protein phosphorylation	291	-0.524276	-1.40758	0.0203358	0.0203358	0.272663	3759	tags=24%, list=11%, signal=21%	FKBP8/IPO5/TAF7/PRKN/INCA1/PRKRIP1/DUSP1/TSG101/PLK1/TRIB3/SPRY2/PSEN1/CAMK2N1/DUSP22/CDK5RAP3/PPM1F/HSPB1/LYN/UCHL1/CALM3/CHORDC1/TRIM27/ADAR/SIRT2/LRP6/YWHAG/TRAF3IP1/PDCD4/TGFB1/FBXO7/GNAQ/TARBP2/RTRAF/TERF2IP/DUSP6/ACP4/CORO1C/JUN/TARDBP/HEG1/DVL1/QARS1/SH2B3/PRKAR1A/SIRT1/NUP62/NCAPG2/GSTP1/ZGPAT/PLEC/DDIT4/SLC8A1/NF2/TMED2/NF1/RACK1/PARD3/PRNP/HEXIM1/PDPK1/NR2F2/LRP5/IPO7/NPM1/PPIA/NIBAN1/P…
BP (Biological Process)	GO:1902600	proton transmembrane transport	123	-0.616814	-1.51902	0.0203908	0.0203908	0.273123	4453	tags=41%, list=14%, signal=35%	SLC46A1/SURF1/UQCRFS1/ATP6V0C/ATP6V1F/HVCN1/ATP6V1G1/RNASEK/COX5A/UQCRC1/TCIRG1/ATP5F1E/NDUFA4/PPIF/COX6B1/ATP6V1A/ATP6AP1/ATP6V0E2/COX8A/ATP5ME/SLC16A1/COX17/ATP4B/TACO1/ATP5MC3/COX15/SLC4A11/COX7B/ATP5PD/ATP5MG/ATP1A1/ATP5PB/CLCN3/COX5B/ATP6V1G2/CYC1/SPHK2/ATP6V1C1/DMAC2L/NDUFS7/ATP5F1A/ATP5PF/TMSB4X/SLC25A5/UQCRH/ATP5F1B/ATP5MC2/SLC25A3/PHB2/ANTKMT
BP (Biological Process)	GO:0044770	cell cycle phase transition	510	-0.47424	-1.33699	0.0204168	0.0204168	0.273195	3836	tags=29%, list=12%, signal=26%	UBE2C/UBE2S/ZWILCH/TRIP13/TELO2/ORC1/INO80/NPAT/RINT1/FBXW7/RRM2B/SMARCB1/KHDRBS1/BRCA2/DUSP1/CCNE2/CCNJ/PLK1/ACVR1/FEM1B/DDB1/VPS4B/MDM2/CDC20/ZFP36L2/GTSE1/PLCB1/TP53/DPF2/APPL1/CCND3/RPA2/CDK16/CHMP7/CKS1B/CCNY/APPL2/CDK5RAP3/CUL4A/SMARCD2/TIMELESS/CALM3/CCNG1/TAF2/SMARCC1/APBB2/ABRAXAS1/ZNF324/RCC1/MTBP/BRD4/MUC1/SIRT2/SPC25/E2F4/DDX39B/CUL2/CHMP4B/TPD52L1/DTX3L/GSPT1/ANAPC7/NSUN2/FBXO7/TAF1/…
CC (Cellular Component)	GO:0097386	glial cell projection	27	-0.801266	-1.6191	0.0204559	0.0204559	0.273441	374	tags=11%, list=1%, signal=11%	WASF3/APP/FYN
BP (Biological Process)	GO:0001732	formation of cytoplasmic translation initiation complex	16	-0.861413	-1.62514	0.0206063	0.0206063	0.275174	2838	tags=75%, list=9%, signal=69%	EIF3J/EIF3B/EIF3D/EIF2S2/EIF3K/EIF3M/EIF3F/EIF3E/EIF3G/EIF3H/EIF3A/EIF3C
CC (Cellular Component)	GO:0005847	mRNA cleavage and polyadenylation specificity factor complex	15	-0.868414	-1.62031	0.0206595	0.0206595	0.275544	2076	tags=53%, list=6%, signal=50%	ZC3H3/SSU72/WDR33/CSTF2/CPSF1/FIP1L1/CPSF3/CPSF6
BP (Biological Process)	GO:0042509	regulation of tyrosine phosphorylation of STAT protein	50	-0.738601	-1.62945	0.0206757	0.0206757	0.275544	1195	tags=12%, list=4%, signal=12%	OSBP/SH2B3/IGF1/NF2/HDAC2/FYN
BP (Biological Process)	GO:0019941	modification-dependent protein catabolic process	639	-0.458379	-1.31174	0.0206991	0.0206991	0.275579	4446	tags=33%, list=14%, signal=30%	MTA1/PSMF1/RBCK1/UBR2/UBE2G1/RNF139/TOPORS/PSMD9/SHARPIN/SYVN1/RNF185/BCAP31/RNF26/RCHY1/MAEA/CHMP4A/FBXO21/GSK3B/UBXN4/UBE3C/MAGEF1/USP31/USP51/ANAPC10/SQSTM1/RNF11/WDR26/UBE2C/UBE2S/USP42/PSMA4/CCDC47/TRIP12/SEL1L/AMFR/UBE2J2/NEDD8/AKIRIN2/PRKN/UCHL3/FBXW7/EDEM3/PSMC3/KLHL42/MAN1A1/SH3RF1/TSG101/PLK1/FEM1B/DDB1/UBE2L6/VPS4B/GNA12/SH3RF2/MDM2/RMND5A/CDC20/ATXN3/SIAH2/ATE1/TRIB3/ZFAND2B/UFL1/FBXL…
BP (Biological Process)	GO:1904754	positive regulation of vascular associated smooth muscle cell migration	13	-0.876605	-1.60238	0.0207543	0.0207543	0.276037	987	tags=15%, list=3%, signal=15%	ADAMTS1/DDR2
BP (Biological Process)	GO:0010639	negative regulation of organelle organization	337	-0.50946	-1.38696	0.0208302	0.0208302	0.276689	3817	tags=26%, list=12%, signal=23%	ZWILCH/TRIP13/SEC22B/TIGAR/PFN1/SVIL/PRKN/GNL3L/RHPN2/DUSP1/CAPZA2/ANKRD27/PLK1/KAT2A/CDC20/CAMSAP2/ARHGAP28/WASHC2C/MTPN/PPIF/TP53/SUB1/CORO1B/BCL2L2/ARHGEF2/MAP4/NAT10/MTBP/TMSB10/SPC25/SHANK1/EXOSC10/XRN1/PARP1/EML2/FLII/TOM1L2/CHMP4B/TMSB15B/BMERB1/TWF1/TWF2/NBN/BNIP3/AVIL/WAPL/TERF2IP/BAZ1B/MET/CAPG/IK/RAB7A/CTC1/IGF1/HDGFL3/HIP1R/ATRX/BUB3/TMSB4X/ACAA2/MID1IP1/SLC25A5/YAP1/NAA10/CDK10/ATM/T…
BP (Biological Process)	GO:0060352	cell adhesion molecule production	10	-0.896959	-1.58103	0.020871	0.020871	0.276689	404	tags=30%, list=1%, signal=30%	GOLPH3/GCNT1/PPIA
BP (Biological Process)	GO:0007064	mitotic sister chromatid cohesion	30	-0.786218	-1.61196	0.0209181	0.0209181	0.276689	3355	tags=63%, list=10%, signal=57%	TNKS/CHTF8/HASPIN/SGO1/CDCA5/NSMCE2/CDC20/HDAC8/BOD1/SLF1/PDS5A/SMC5/SMC1A/ATRX/NIPBL/NAA10/SMC3/SLF2/RAD21
BP (Biological Process)	GO:0014808	release of sequestered calcium ion into cytosol by sarcoplasmic reticulum	30	-0.787107	-1.61378	0.0209181	0.0209181	0.276689	877	tags=13%, list=3%, signal=13%	SLC8A1/CHD7/ANK2/CAMK2D
BP (Biological Process)	GO:1903514	release of sequestered calcium ion into cytosol by endoplasmic reticulum	30	-0.787107	-1.61378	0.0209181	0.0209181	0.276689	877	tags=13%, list=3%, signal=13%	SLC8A1/CHD7/ANK2/CAMK2D
BP (Biological Process)	GO:0031668	cellular response to extracellular stimulus	233	-0.547462	-1.43997	0.0209524	0.0209524	0.276689	3520	tags=24%, list=11%, signal=22%	VCAM1/ULK1/WNT2B/ATP2B1/TBL2/CBS/ZFYVE1/TP53/EIF2S1/FNIP1/ARHGAP35/XBP1/SP1/RRAGD/BMPR2/LYN/LAMP2/XPR1/SESN2/DEPDC5/WDR45B/IFI16/FOXO3/AMBRA1/TNRC6A/SH3GLB1/CLEC16A/MTOR/HNRNPL/PRKAB1/ADORA2B/FAS/SIPA1/EIF2AK2/DCPS/PPP1R9B/SIRT1/NFE2L2/PLEC/HSPA8/NPRL3/MYBBP1A/TLE5/MED1/GSDMD/FOSL1/HSPA5/LARS1/RNF167/AXL/HNRNPA1/CD68/SLC38A2/ATF4/SLC7A5/GABARAP/ASNS
BP (Biological Process)	GO:0060749	mammary gland alveolus development	16	-0.860261	-1.62297	0.0210026	0.0210026	0.276689	1763	tags=25%, list=5%, signal=24%	VEGFA/CCND1/PHB2/DDR1
BP (Biological Process)	GO:0061377	mammary gland lobule development	16	-0.860261	-1.62297	0.0210026	0.0210026	0.276689	1763	tags=25%, list=5%, signal=24%	VEGFA/CCND1/PHB2/DDR1
BP (Biological Process)	GO:1905460	negative regulation of vascular associated smooth muscle cell apoptotic process	4	-0.958736	-1.49126	0.0210234	0.0210234	0.276689	1243	tags=75%, list=4%, signal=72%	DNMT1/IGF1/SLC7A5
BP (Biological Process)	GO:0071503	response to heparin	6	-0.933479	-1.54298	0.0210421	0.0210421	0.276689	1883	tags=67%, list=6%, signal=63%	GPIHBP1/EGR1/EXT1/SOX9
CC (Cellular Component)	GO:0071013	catalytic step 2 spliceosome	88	-0.662367	-1.57398	0.0210985	0.0210985	0.276689	2957	tags=39%, list=9%, signal=35%	SF3A3/MAGOH/MTREX/HNRNPM/SNRPA1/CWC22/SYNCRIP/GPATCH1/SLU7/RBM8A/SF3A2/BUD31/PLRG1/DDX5/SRRM1/SRSF1/EIF4A3/SNRPF/SF3A1/SF3B3/ISY1/PRPF6/HNRNPF/PRPF8/SNRPD2/CRNKL1/HNRNPR/HNRNPC/HNRNPA1/HNRNPH1/SYF2/PABPC1/PRPF19/AQR
BP (Biological Process)	GO:0048144	fibroblast proliferation	87	-0.661401	-1.5701	0.0211354	0.0211354	0.276689	3365	tags=25%, list=10%, signal=23%	KAT2A/TP53/BRK1/NLRC3/PTGES3/FN1/DAZAP1/CKS1B/EMD/MIF/JUN/CTC1/IGF1/GSTP1/MYC/NF1/KMT2A/CDK4/FOSL2/FTH1/NUPR1/DDR2
BP (Biological Process)	GO:0044346	fibroblast apoptotic process	24	-0.809781	-1.6153	0.0211516	0.0211516	0.276689	1640	tags=25%, list=5%, signal=24%	STK17A/BID/CUL3/MYC/API5/NUPR1
BP (Biological Process)	GO:0010939	regulation of necrotic cell death	38	-0.761903	-1.61263	0.0211994	0.0211994	0.276689	3239	tags=37%, list=10%, signal=33%	PPIF/TP53/OGT/ARHGEF2/PARP1/BIRC3/SLC6A6/BNIP3/MUTYH/HEBP2/YBX3/RNF31/NUPR1/DDR2
BP (Biological Process)	GO:0043618	regulation of transcription from RNA polymerase II promoter in response to stress	38	-0.762126	-1.6131	0.0211994	0.0211994	0.276689	2500	tags=45%, list=8%, signal=41%	MUC1/SIRT2/HIF1AN/VEGFA/CITED2/JUN/NFE2L2/VHL/BAG3/TMBIM6/EGR1/HSPA5/CHEK1/DDIT3/CEBPB/ATF4/KLF2
CC (Cellular Component)	GO:0005753	mitochondrial proton-transporting ATP synthase complex	16	-0.859837	-1.62217	0.0212007	0.0212007	0.276689	3406	tags=62%, list=10%, signal=56%	ATP5F1E/ATP5ME/ATP5MC3/ATP5PD/ATP5MG/ATP5PB/ATP5F1A/ATP5PF/ATP5F1B/ATP5MC2
BP (Biological Process)	GO:0014745	negative regulation of muscle adaptation	9	-0.909769	-1.58577	0.0212042	0.0212042	0.276689	1598	tags=33%, list=5%, signal=32%	ATP2B4/LMNA/SMAD3
BP (Biological Process)	GO:0072173	metanephric tubule morphogenesis	9	-0.909907	-1.58601	0.0212042	0.0212042	0.276689	355	tags=33%, list=1%, signal=33%	CXCR2/PKD1/SOX9
BP (Biological Process)	GO:0007169	transmembrane receptor protein tyrosine kinase signaling pathway	530	-0.472594	-1.33519	0.0212314	0.0212314	0.276689	3489	tags=20%, list=11%, signal=18%	PHF14/HBEGF/TSG101/POLR1G/CTSD/ZDHHC17/IGFBP4/ROBO1/PLCB1/GRB10/SPRY2/ZFAND2B/SHOC2/APPL1/CCND3/PIK3R2/ADIPOR1/PILRB/PSEN1/INPPL1/PTPRE/FGFR3/OGT/CDH3/HSPB1/LYN/MAPKAPK2/INSR/SETX/SMARCC1/CSF1/PTGIR/SOS2/SIRT2/FRS2/TMEM108/STAT5B/RAC1/MAP2K5/STUB1/FAM83A/PLCE1/GFRA1/RYK/AHI1/CPNE3/TGFB1/VAV2/FGFRL1/SOS1/ZNF106/SLC30A10/NDST1/FGFR1/FGF2/VEGFA/CD63/ITGA5/IGFBP6/PTK2/ZFAND5/CAMLG/HGS/ACP4/GNAI2/PDGF…
MF (Molecular Function)	GO:0015186	L-glutamine transmembrane transporter activity	8	-0.920396	-1.58161	0.0212382	0.0212382	0.276689	414	tags=62%, list=1%, signal=62%	SLC38A7/SLC38A9/SLC1A5/SLC38A1/SLC38A2
BP (Biological Process)	GO:1901165	positive regulation of trophoblast cell migration	6	-0.933004	-1.54219	0.0212425	0.0212425	0.276689	1763	tags=83%, list=5%, signal=79%	VEGFA/C1QBP/SYDE1/SMURF2/ACVR1B
MF (Molecular Function)	GO:0022841	potassium ion leak channel activity	10	-0.896264	-1.5798	0.0212723	0.0212723	0.276732	530	tags=30%, list=2%, signal=30%	KCNK15/KCNK6/KCNK12
CC (Cellular Component)	GO:0098803	respiratory chain complex	76	-0.680795	-1.5866	0.021303	0.021303	0.276732	3563	tags=41%, list=11%, signal=36%	COX5A/UQCRC1/COX7C/NDUFA4/COX6B1/COX8A/UQCRC2/COX6C/NDUFV1/NDUFB4/COX7B/NDUFS5/COX5B/SDHB/NDUFB8/CYC1/NDUFA4L2/UQCRQ/NDUFS7/NDUFC1/NDUFS6/NDUFB10/NDUFA2/NDUFS8/NDUFA13/UQCRH/NDUFS1/COX6A1/NDUFB5/NDUFB9/UQCRB
CC (Cellular Component)	GO:0005741	mitochondrial outer membrane	189	-0.569564	-1.47072	0.0213178	0.0213178	0.276732	5365	tags=41%, list=16%, signal=35%	MFF/ATF2/GPAT2/PPP1R15A/CISD2/PGAM5/NIPSNAP2/ARMC1/OPA1/CISD1/PPP1CC/MTERF3/WASF1/SYNJ2BP/RNF185/BCL2/MFN2/BOK/QTRT1/MICOS13/PGRMC1/AKAP1/TOMM34/CHCHD6/SFXN2/TIGAR/PRKN/ULK1/MTARC1/SARM1/APOOL/MTX1/ARMCX3/BCL2L2/RHOT1/RAB11FIP5/MTCH1/ZNFX1/TOMM7/PI4KB/ATP5MC3/SPIRE1/FIS1/HAX1/IMMT/DMPK/VDAC1/HINT2/PLD6/BNIP3/FOXO3/AMBRA1/LPIN1/VDAC2/SH3GLB1/MTOR/MGST1/BID/TOMM20/TOMM22/KMO/VPS13A/MCL1/ARMCX1/STAR…
CC (Cellular Component)	GO:0043025	neuronal cell body	421	-0.488476	-1.35425	0.0213294	0.0213294	0.276732	4015	tags=21%, list=12%, signal=19%	SLC38A7/MAP1S/PGRMC1/SHANK2/DBNL/MAST1/BAIAP2/TRPV1/AMFR/YKT6/SLC1A3/KCND3/TXNRD2/ATP2B1/PTPRS/KCNN4/GNA12/CAD/HSP90AA1/PSD2/SIAH2/ZC4H2/TIAM2/MOB4/PSEN1/PI4K2A/CKB/SRR/UCHL1/SHTN1/HSP90AB1/INSR/CCNG1/ATP13A2/HDAC1/PDE1C/RAB5A/NRSN2/PICALM/SIRT2/XRN1/ALS2/LRP6/GDI1/APOB/G3BP1/SYT5/KCNIP4/GFRA1/RBM8A/SLC6A6/SOS1/SYAP1/VTI1B/SOD1/MYO10/DHX36/DCTN1/FXR1/PTPRF/DVL1/CIT/GIGYF2/EIF4A3/UPF3B/PPP1R9B/BMP…
BP (Biological Process)	GO:0043620	regulation of DNA-templated transcription in response to stress	44	-0.750691	-1.62262	0.021357	0.021357	0.276819	2570	tags=41%, list=8%, signal=38%	RELA/MUC1/SIRT2/HIF1AN/VEGFA/CITED2/JUN/NFE2L2/VHL/BAG3/TMBIM6/EGR1/HSPA5/CHEK1/DDIT3/CEBPB/ATF4/KLF2
BP (Biological Process)	GO:2000271	positive regulation of fibroblast apoptotic process	9	-0.908981	-1.5844	0.0214043	0.0214043	0.27716	1640	tags=33%, list=5%, signal=32%	STK17A/BID/NUPR1
BP (Biological Process)	GO:0033559	unsaturated fatty acid metabolic process	91	-0.652931	-1.55801	0.0214979	0.0214979	0.277925	3105	tags=21%, list=9%, signal=19%	FADS1/TNFRSF1A/ABHD12/FABP5/PTGES3/ACOX1/CYP2C19/PTGES2/MIF/EPHX1/ACOT8/SIRT1/GSTP1/ELOVL5/ANXA1/FADS2/DEGS1/SCD/CYP2C9
BP (Biological Process)	GO:0003188	heart valve formation	14	-0.870707	-1.61177	0.0215054	0.0215054	0.277925	581	tags=21%, list=2%, signal=21%	ZFPM1/RHOA/SOX9
BP (Biological Process)	GO:0070972	protein localization to endoplasmic reticulum	73	-0.683709	-1.58611	0.0215686	0.0215686	0.278182	5333	tags=52%, list=16%, signal=44%	RAB3GAP2/MIA3/SEC61B/PPP1R15A/UBAC2/GET3/SGTB/BCAP31/CHMP4A/SRP14/SRPRA/SPCS3/KDELR1/MAN1A1/ZFAND2B/SEC16A/ANKRD13C/GET4/CHMP4B/HERPUD1/BAG6/SEC63/OS9/TRAM1/RN7SL1/SSR3/SGTA/RN7SL2/RER1/GBF1/BTF3/SRP72/RTN4/HSPA5/SEC62/HYOU1/RN7SL3/ANK2
MF (Molecular Function)	GO:0019210	kinase inhibitor activity	43	-0.748782	-1.61412	0.0215786	0.0215786	0.278182	1856	tags=23%, list=6%, signal=22%	LRP6/TAOK3/QARS1/ITPRIP/NCAPG2/WNK1/RACK1/HEXIM1/NPM1/WARS1
BP (Biological Process)	GO:0002697	regulation of immune effector process	294	-0.522993	-1.40416	0.0215883	0.0215883	0.278182	3380	tags=17%, list=10%, signal=15%	PVR/ICAM1/DENND1B/IL4R/APPL1/MAP3K7/XBP1/GPI/CGAS/APPL2/DUSP22/LYN/MR1/GPRC5B/MAPKAPK2/LAMP1/STAT5B/STX4/TAP2/STXBP1/RIF1/TGFB1/MIF/C1QBP/DHX36/ADORA2B/SPHK2/SHLD2/SIRT1/STAT6/CARD9/LACC1/ANXA1/TMBIM6/HLA-A/RPS19/HSPD1/DDX21/SUPT6H/CD59/DNASE1/AXL/PDPK1/NSD2/PHB2/MYO18A/CUEDC2/SLC7A5/RIPK2/NDFIP1
BP (Biological Process)	GO:0048524	positive regulation of viral process	59	-0.71714	-1.61307	0.0216514	0.0216514	0.278723	3471	tags=39%, list=11%, signal=35%	TSG101/DDB1/P4HB/PKN2/TBC1D20/VAPB/ADAR/TARBP2/PPID/MDFIC/SRPK1/LARP1/RAB7A/IFIT1/LGALS1/STAU1/TOP2B/TOP2A/AXL/RSF1/PPIA/TMEM39A/PABPC1
MF (Molecular Function)	GO:0015125	bile acid transmembrane transporter activity	15	0.817325	1.57323	0.0217391	0.0217391	0.279581	3770	tags=40%, list=12%, signal=35%	SLCO1A2/ABCB11/SLC51A/ABCC11/SLC10A1/ABCC4
CC (Cellular Component)	GO:0045177	apical part of cell	358	-0.502201	-1.37339	0.0218269	0.0218269	0.280267	3620	tags=21%, list=11%, signal=19%	NHS/AJM1/STC1/VCAM1/ATP2B1/TCIRG1/ACVR1/SLC5A3/HSP90AA1/PATJ/ATP6V1A/C2CD2L/KCNMA1/PSEN1/FN1/SRR/SPECC1/SLC47A1/ABCC5/OSMR/TMEM30A/MYL12B/SLC5A6/SLC16A1/ATP4B/SLC9A3/PARD6G/MUC1/HAX1/MYO5B/GNAS/SLC4A11/EZR/SLC6A6/ATP1A1/GPIHBP1/ABCG8/CLCN3/SLC4A7/PODXL/ADGRG2/MIP/DLG1/ATP6V1C1/ERBB2/CLIC4/DVL2/ACTG1/HIP1R/MYO1B/CTSL/PAPPA2/MSN/NF2/SLC7A1/ANXA1/TJP1/ATP1B3/PARD3/PCM1/RDX/SLC5A2/AHCYL1/CD44/APP/SLC…
MF (Molecular Function)	GO:0015453	oxidoreduction-driven active transmembrane transporter activity	59	-0.716366	-1.61133	0.0218349	0.0218349	0.280267	3563	tags=42%, list=11%, signal=38%	COX5A/UQCRC1/COX7C/NDUFA4/COX6B1/COX8A/NDUFV1/NDUFB4/COX15/COX7B/NDUFS5/COX5B/NDUFB8/CYC1/NDUFS7/NDUFC1/NDUFS6/NDUFB10/NDUFA2/NDUFS8/UQCRH/NDUFS1/NDUFB5/NDUFB9/UQCRB
BP (Biological Process)	GO:2001244	positive regulation of intrinsic apoptotic signaling pathway	53	-0.722383	-1.60653	0.0219193	0.0219193	0.281079	1684	tags=36%, list=5%, signal=34%	FIS1/EIF5A/SOD1/SERINC3/BID/MCL1/SIRT1/GSDME/SKIL/MYC/RACK1/RPL11/SFPQ/RPS7/UBB/RPL26/DDIT3/RPS3/NUPR1
BP (Biological Process)	GO:0097411	hypoxia-inducible factor-1alpha signaling pathway	6	0.913994	1.51459	0.0219473	0.0219473	0.281166	37	tags=17%, list=0%, signal=17%	PDK1
BP (Biological Process)	GO:0043536	positive regulation of blood vessel endothelial cell migration	51	-0.731247	-1.62033	0.0220224	0.0220224	0.281664	2299	tags=33%, list=7%, signal=31%	HDAC7/TGFB1/FGFR1/FGF2/VEGFA/JCAD/ATP5F1A/SIRT1/NFE2L2/TMSB4X/HDAC9/ANXA1/PRKCA/ATP5F1B/PDPK1/ANGPT4/FOXC2
BP (Biological Process)	GO:0046545	development of primary female sexual characteristics	86	-0.65992	-1.56304	0.0220434	0.0220434	0.281664	1763	tags=20%, list=5%, signal=19%	VEGFA/SOD1/MMP19/FOXC1/SIRT1/ADAMTS1/MMP2/ATM/HSPA5/ZFPM2/NR2F2/UBB/FZD4/CEBPB/VGF/NUPR1/TAF4
CC (Cellular Component)	GO:0005852	eukaryotic translation initiation factor 3 complex	15	-0.866652	-1.61702	0.0220501	0.0220501	0.281664	1968	tags=73%, list=6%, signal=69%	EIF3J/EIF3B/EIF3D/EIF3K/EIF3M/EIF3F/EIF3E/EIF3G/EIF3H/EIF3A/EIF3C
BP (Biological Process)	GO:0030282	bone mineralization	99	-0.642983	-1.54592	0.0221338	0.0221338	0.282139	1653	tags=13%, list=5%, signal=13%	ERCC2/ANKH/LTBP3/BMPR1A/IGF1/SLC8A1/TFAP2A/MATN1/CCN1/SMAD3/ATF4/SOX9/DDR2
BP (Biological Process)	GO:0030218	erythrocyte differentiation	120	-0.617816	-1.51716	0.022139	0.022139	0.282139	2986	tags=25%, list=9%, signal=23%	ACVR2A/LDB1/CDK5RAP3/LYN/ADAR/STAT5B/ZBTB7A/PTBP3/MFHAS1/FOXO3/SMAD5/VEGFA/THRA/ERCC2/CITED2/SH2B3/NCAPG2/PRMT1/HMGB2/SLC25A5/MED1/CEBPG/RPS19/ATP5IF1/HIPK2/HSPA9/RPS6/RPS14/ACVR1B/KLF2
BP (Biological Process)	GO:1902075	cellular response to salt	179	-0.574028	-1.47229	0.0221607	0.0221607	0.282139	2517	tags=13%, list=8%, signal=12%	P2RY2/XRN1/CHRM3/SYT5/CPNE3/TAF1/GNAQ/SOD1/ATP2B4/GNAI2/JUN/SIPA1/SLC25A23/PPP1R9B/CLIC4/PLEC/EGR1/HSP90B1/HSPA5/TGM2/HNRNPA1/CAMK2D/FYN
BP (Biological Process)	GO:1903409	reactive oxygen species biosynthetic process	48	-0.737855	-1.61784	0.0221725	0.0221725	0.282139	1849	tags=19%, list=6%, signal=18%	SLC30A10/CLCN3/SOD1/SPHK2/GBF1/SLC18A2/RHOA/ADGRB1/FYN
MF (Molecular Function)	GO:0005522	profilin binding	9	-0.90813	-1.58292	0.0222044	0.0222044	0.282273	1114	tags=44%, list=3%, signal=43%	ACTG1/RHOQ/CTTN/VASP
BP (Biological Process)	GO:0008585	female gonad development	84	-0.665375	-1.5732	0.022269	0.022269	0.282498	1763	tags=20%, list=5%, signal=19%	VEGFA/SOD1/MMP19/FOXC1/SIRT1/ADAMTS1/MMP2/ATM/HSPA5/ZFPM2/NR2F2/UBB/FZD4/CEBPB/VGF/NUPR1/TAF4
BP (Biological Process)	GO:0048844	artery morphogenesis	58	-0.71799	-1.61284	0.0222713	0.0222713	0.282498	1857	tags=19%, list=6%, signal=18%	APOB/TGFBR2/ARID2/VEGFA/CITED2/BMPR1A/FOXC1/NPRL3/NF1/CHD7/FOXC2
BP (Biological Process)	GO:0006163	purine nucleotide metabolic process	472	-0.47771	-1.33748	0.0222861	0.0222861	0.282498	3252	tags=22%, list=10%, signal=20%	NADK/TP53/ATP6V1A/PGLS/HSD17B12/ACSS2/SARM1/GPI/PSEN1/AK9/VCP/ATP5ME/PDE4C/OGT/DIP2A/GAPDHS/INSR/NME4/RORA/NDUFV1/ATP5MC3/NDUFB4/FIS1/PARP1/CLPX/TALDO1/ZBTB7A/ENO1/HMGCS1/RAN/PNP/TGFB1/ATP5PD/EP300/ATP5MG/ENTPD4/NDUFS5/GPAT4/PFKL/ATP5PB/GAPDH/PC/ABCC6/TECR/PDHB/MTOR/OLA1/SLC4A7/SDHB/PANK3/ADORA2B/GCDH/NDUFB8/ACOT8/STOML2/HDAC4/ADK/MCCC2/IMPDH2/KMO/SPHK2/DLG1/DMAC2L/H6PD/NDUFS7/ATP5F1A/DLD/IGF1/ND…
BP (Biological Process)	GO:0008286	insulin receptor signaling pathway	111	-0.626944	-1.52473	0.0223406	0.0223406	0.282841	4110	tags=30%, list=13%, signal=26%	GSK3B/PTPN1/ZNF592/PIP4K2C/NCK1/BAIAP2/PIP4K2A/CTSD/GRB10/APPL1/CCND3/PIK3R2/ADIPOR1/PTPRE/OGT/INSR/SMARCC1/SOS2/SOS1/ZNF106/GNAI2/OSBPL8/SIRT1/NUCKS1/IRS1/RHOQ/CDK4/PDPK1/IGF2/ERFE/AKT2/BCAR3/FOXC2
BP (Biological Process)	GO:0010612	regulation of cardiac muscle adaptation	9	-0.907328	-1.58152	0.0224045	0.0224045	0.282841	1598	tags=33%, list=5%, signal=32%	ATP2B4/LMNA/SMAD3
BP (Biological Process)	GO:1903242	regulation of cardiac muscle hypertrophy in response to stress	9	-0.907328	-1.58152	0.0224045	0.0224045	0.282841	1598	tags=33%, list=5%, signal=32%	ATP2B4/LMNA/SMAD3
BP (Biological Process)	GO:1904273	L-alanine import across plasma membrane	4	-0.957581	-1.48946	0.0224117	0.0224117	0.282841	92	tags=50%, list=0%, signal=50%	SLC1A4/SLC3A2
BP (Biological Process)	GO:0072331	signal transduction by p53 class mediator	161	-0.583893	-1.48273	0.02242	0.02242	0.282841	3688	tags=40%, list=11%, signal=36%	TOPORS/RPS6KA6/BCL2/BOK/DYRK2/TMEM109/PAXIP1/RRP8/PERP/PRKN/PIP4P1/RRM2B/BRCA2/MDM2/GTSE1/TP53/NDRG1/USP7/CDK5RAP3/COPS3/PAK1IP1/MUC1/SHISA5/KMT5A/RPF2/SESN2/BAG6/EIF5A/EP300/TAF1/NBN/IFI16/MIF/USP10/MTOR/DDX5/NOP53/PRMT5/KAT6A/ATR/SIRT1/RRS1/HINT1/ATRX/DDIT4/MYBBP1A/ATM/MYC/RPL11/RPS15/RPS7/CHEK1/CD44/HIPK2/RPL23/MYO6/HEXIM1/MAP2K6/RPL5/UBB/RPS20/RPL26/RPL37/MARCHF7/NUPR1
BP (Biological Process)	GO:0001935	endothelial cell proliferation	127	-0.60684	-1.50127	0.0224548	0.0224548	0.283005	2545	tags=18%, list=8%, signal=17%	PTPRM/ERN1/ZNF580/FUT1/FGFR1/FGF2/VEGFA/SCARB1/JUN/AGGF1/NR4A1/DLG1/JCAD/ATP5F1A/SIRT1/HMGB2/PRKCA/NF1/ATP5IF1/PDPK1/IGF2/NR2F2/SEMA5A
BP (Biological Process)	GO:0036473	cell death in response to oxidative stress	81	-0.669844	-1.57596	0.0224759	0.0224759	0.283005	2839	tags=31%, list=9%, signal=28%	HSPB1/BAG5/NCOA7/PARP1/REST/LANCL1/MEAK7/SIGMAR1/FBXO7/OXR1/SOD1/ZNF622/PYCR1/MET/MCL1/SIRT1/NFE2L2/DIABLO/RACK1/NONO/SFPQ/PPIA/ATF4/DDR2/FYN
CC (Cellular Component)	GO:0098591	external side of apical plasma membrane	5	-0.946143	-1.52039	0.0225594	0.0225594	0.283348	315	tags=40%, list=1%, signal=40%	SLC38A1/SLC7A5
MF (Molecular Function)	GO:0035254	glutamate receptor binding	36	-0.763042	-1.60287	0.022627	0.022627	0.283348	747	tags=19%, list=2%, signal=19%	CALM3/SHANK1/NSF/GNAS/CANX/PRNP/FYN
BP (Biological Process)	GO:0044000	movement in host	159	-0.584923	-1.48256	0.0226409	0.0226409	0.283348	4643	tags=33%, list=14%, signal=28%	CLEC5A/PIKFYVE/BSG/UVRAG/CAV2/ZNF639/CHMP4A/EGFR/EFNB2/CIITA/NPC1/RNASEK/CD46/TSG101/DDB1/VPS4B/PVR/ICAM1/P4HB/ITCH/CHMP7/LAMP1/INSR/LY6E/TPCN1/XPR1/CHMP4B/CHMP2B/IFITM3/SNX3/SCARB2/TRIM62/PPID/PC/SCARB1/ITGA5/SLC20A2/KPNA3/RAB7A/CHMP3/CHMP2A/LGALS1/CTSL/SLC7A1/TRIM25/SLC1A5/AXL/EPS15/ITGB5/PPIA/RPSA/SLC3A2
BP (Biological Process)	GO:0050792	regulation of viral process	142	-0.598153	-1.49863	0.0226667	0.0226667	0.283348	3491	tags=29%, list=11%, signal=26%	APOBEC3F/TSG101/DDB1/P4HB/PKN2/TBC1D20/VAPB/ZNFX1/TRIM27/ADAR/LY6E/IFITM3/FAM111A/ILF3/SNX3/IFI16/TRIM62/TARBP2/PPID/MDFIC/TRIM13/EIF2AK2/SRPK1/APOBEC3C/LARP1/RAB7A/LARP7/IFIT1/LGALS1/TRIM14/STAU1/TRIM28/TRIM25/TOP2B/TOP2A/AXL/HEXIM1/RSF1/PPIA/TMEM39A/PABPC1
BP (Biological Process)	GO:0016925	protein sumoylation	63	-0.703842	-1.59924	0.0226901	0.0226901	0.283348	4617	tags=44%, list=14%, signal=38%	SENP5/PML/ZBED1/PIAS3/NSMCE4A/TOPORS/EGR2/NSMCE2/GNL3L/CBX4/MDM2/SENP1/SUMO2/TRIM27/RELA/HDAC7/SLF1/SMC5/HDAC4/STX1A/UBA2/SAE1/TRIM28/EGR1/GNL3/SMC6/SLF2/NSMCE1
BP (Biological Process)	GO:0086064	cell communication by electrical coupling involved in cardiac conduction	23	-0.808117	-1.60464	0.022705	0.022705	0.283348	877	tags=22%, list=3%, signal=21%	CALM3/ATP1A1/SLC8A1/GJC1/CAMK2D
BP (Biological Process)	GO:0140694	non-membrane-bounded organelle assembly	358	-0.500925	-1.3699	0.0227239	0.0227239	0.283348	3496	tags=28%, list=11%, signal=25%	PWP2/PLK1/ZFYVE1/VPS4B/DHX29/KAT2A/CDC20/MAPRE2/ANKRD23/CSRP2/RRP7BP/LSM14A/EIF2S1/KIAA0753/CHMP7/HAUS7/LIMD1/MRPL20/KIF3B/ABRAXAS1/PUM2/RCC1/YTHDF1/E2F4/PPAN/RPF2/FLII/NEK2/MRPS2/CHMP4B/G3BP1/SEPTIN1/CHMP2B/TPM1/EZR/ABT1/CNOT1/WRAP73/CSRP1/EML3/BCCIP/ATXN2L/LSM4/PGM5/SH3PXD2B/C1QBP/CEP295/WASHC5/YTHDF3/GOLGA8A/DAZAP2/NOP53/KIF2A/CEP76/ALMS1/TRAF7/UBAP2L/CHMP3/PRKAR1A/CHMP2A/NUP62/ACTG1/SMC1A/RRS…
BP (Biological Process)	GO:0051403	stress-activated MAPK cascade	206	-0.559741	-1.45722	0.0227346	0.0227346	0.283348	4311	tags=31%, list=13%, signal=27%	RB1CC1/MECOM/DUSP16/SASH1/TRAF6/GPS1/EGFR/SIRPA/MAP2K7/PRKN/DUSP1/SH3RF1/SH3RF2/MAPK8IP3/ARL6IP5/MAP2K3/PLCB1/ITCH/MAP3K7/STRADB/DUSP22/MAPKAPK2/MAP3K10/PHLPP1/PDCD4/PTGER4/TPD52L1/EZR/MAP4K3/MFHAS1/SEMA3A/TAOK3/VEGFA/IGFBP6/MDFIC/SEMA4C/ZNF622/KLHDC10/FAS/CCN2/EIF2AK2/QARS1/GPS2/DLG1/ZMYND11/PAFAH1B1/MAP3K4/GSTP1/CARD9/MAP2K1/PRMT1/MINK1/MYC/ANKRD6/HIPK2/APP/MAP2K6/MAPK9/PJA2/SMAD3/PPIA/RIPK2/MA…
BP (Biological Process)	GO:1901987	regulation of cell cycle phase transition	401	-0.490189	-1.35291	0.022764	0.022764	0.283348	3836	tags=27%, list=12%, signal=25%	UBE2C/ZWILCH/TRIP13/TELO2/ORC1/INO80/RINT1/FBXW7/RRM2B/SMARCB1/BRCA2/DUSP1/PLK1/ACVR1/FEM1B/DDB1/VPS4B/MDM2/CDC20/ZFP36L2/GTSE1/PLCB1/TP53/DPF2/APPL1/CCND3/RPA2/APPL2/CDK5RAP3/CUL4A/SMARCD2/TIMELESS/CCNG1/SMARCC1/APBB2/ABRAXAS1/MTBP/BRD4/MUC1/SIRT2/SPC25/DDX39B/DTX3L/ANAPC7/NSUN2/FBXO7/TAF1/NBN/SMARCD3/SMARCA2/AMBRA1/TAOK3/TOPBP1/ARID2/CDK2AP2/ANAPC5/PRMT2/DOT1L/SMARCD1/ERCC2/PLRG1/RBL1/ATP2B4/CD…
BP (Biological Process)	GO:0045815	transcription initiation-coupled chromatin remodeling	27	-0.794543	-1.60552	0.0227937	0.0227937	0.283348	2403	tags=44%, list=7%, signal=41%	TP53/VPS72/NOC2L/EP300/PHF2/SMARCD1/ARID1A/SPHK2/WDR5/KMT2A/CHEK1/WBP2
BP (Biological Process)	GO:0018364	peptidyl-glutamine methylation	4	-0.956902	-1.48841	0.0228084	0.0228084	0.283348	439	tags=75%, list=1%, signal=74%	N6AMT1/TRMT112/FBL
MF (Molecular Function)	GO:0032452	histone demethylase activity	29	0.722973	1.55949	0.0228168	0.0228168	0.283348	2525	tags=21%, list=8%, signal=19%	KDM4C/RIOX2/KDM4A/KDM1A/KDM1B/KDM2B
MF (Molecular Function)	GO:0140457	protein demethylase activity	29	0.722973	1.55949	0.0228168	0.0228168	0.283348	2525	tags=21%, list=8%, signal=19%	KDM4C/RIOX2/KDM4A/KDM1A/KDM1B/KDM2B
BP (Biological Process)	GO:0070296	sarcoplasmic reticulum calcium ion transport	36	-0.761145	-1.59889	0.0228188	0.0228188	0.283348	1388	tags=14%, list=4%, signal=13%	ATP2A2/SLC8A1/CHD7/ANK2/CAMK2D
BP (Biological Process)	GO:0034087	establishment of mitotic sister chromatid cohesion	7	-0.923246	-1.55697	0.0228457	0.0228457	0.283348	1053	tags=57%, list=3%, signal=55%	SMC1A/NIPBL/SMC3/RAD21
BP (Biological Process)	GO:0071500	cellular response to nitrosative stress	6	-0.931206	-1.53922	0.0228457	0.0228457	0.283348	700	tags=50%, list=2%, signal=49%	ATG5/ATM/DDIT3
BP (Biological Process)	GO:0010880	regulation of release of sequestered calcium ion into cytosol by sarcoplasmic reticulum	27	-0.794095	-1.60461	0.0229885	0.0229885	0.284853	877	tags=15%, list=3%, signal=14%	SLC8A1/CHD7/ANK2/CAMK2D
BP (Biological Process)	GO:0010662	regulation of striated muscle cell apoptotic process	35	-0.767594	-1.60965	0.0230828	0.0230828	0.285126	1901	tags=23%, list=6%, signal=22%	BNIP3/AMBRA1/ATP2A2/NFE2L2/BAG3/PDPK1/NUPR1/CAMK2D
BP (Biological Process)	GO:0036003	positive regulation of transcription from RNA polymerase II promoter in response to stress	18	-0.840189	-1.60689	0.0230997	0.0230997	0.285126	1763	tags=44%, list=5%, signal=42%	MUC1/VEGFA/NFE2L2/HSPA5/DDIT3/CEBPB/ATF4/KLF2
BP (Biological Process)	GO:0042391	regulation of membrane potential	352	-0.502369	-1.37201	0.0231092	0.0231092	0.285126	3818	tags=18%, list=12%, signal=16%	BAIAP2/TRPV1/NLGN2/KCND3/PRKN/CHRNG/NLGN1/RGS4/DSG2/KCNN4/KCNK15/ARL6IP5/SLC8B1/KCNMA1/GRIN2C/KCNJ11/PSEN1/VCP/UNC13B/CALM3/TMEM108/SHANK1/PARP1/CACNB2/DMPK/SLC4A11/ANK3/ATP1A1/CHCHD10/BNIP3/NEDD4L/GNAQ/MTOR/SOD1/PYCR1/BID/ATP2A2/DVL1/PRDX3/EIF4A3/DLG1/DLD/STX1A/SLC8A1/HEBP2/CLIC1/YWHAE/KMT2A/ATP1B3/RACK1/KIF5B/KCNK6/NDUFS1/ATP5IF1/APP/AKT2/UBB/KCNK12/GJC1/FGF13/ANK2/CAMK2D
BP (Biological Process)	GO:0006979	response to oxidative stress	373	-0.498092	-1.36768	0.0231248	0.0231248	0.285126	3663	tags=25%, list=11%, signal=22%	PRKN/TXNRD2/FBXW7/RRM2B/CHCHD2/TXN/SRXN1/PON2/ARL6IP5/P4HB/HSF1/PPIF/TP53/EIF2S1/PSEN1/SP1/NET1/HSPB1/GPX8/BAG5/ATP13A2/SETX/NCOA7/RELA/SIRT2/ERN1/NDUFB4/ALS2/PARP1/ZNF580/STX4/TOR1A/STC2/DHFR/UBE3A/REST/LANCL1/SESN2/MEAK7/SIGMAR1/SLC4A11/ROMO1/CAMKK2/RHOB/TPM1/FBXO7/OXR1/BNIP3/FOXO3/SOD1/ERCC2/ADAM9/ZNF622/MGST1/JUN/PYCR1/PPP2CB/ATP2A2/PRDX3/MET/MCL1/MSRB3/SIRT1/NFE2L2/STAT6/GSTP1/ERO1A/DIABLO/M…
BP (Biological Process)	GO:0051656	establishment of organelle localization	413	-0.488208	-1.35096	0.0231332	0.0231332	0.285126	3471	tags=25%, list=11%, signal=22%	OOEP/TSG101/PLK1/TCIRG1/FAM91A1/EXOC3/VPS4B/COPG1/IL4R/SPRY2/FNBP1L/STARD3/BOD1/PSEN1/PEX14/CHMP7/ARMCX3/TFG/RHOT1/CDH3/LYN/UCHL1/LAMP1/SEC16A/KIF13A/MAP4/KIF22/RAB6A/ATP13A2/KIF3B/MYO5A/PICALM/S100A13/KIF2C/SPIRE1/TOR1A/MYO5B/LMNB2/TRAPPC1/CHMP4B/SEPTIN1/CHMP2B/NMD3/CEP83/STXBP1/RAN/EZR/NSFL1C/ARFGAP2/SYNE3/EML3/LTV1/DNM1/HOOK3/TRAK1/HGS/ADORA2B/SNAP23/FYCO1/BLOC1S1/DCTN1/IKBKG/SPHK2/DLG1/NUDC/R…
CC (Cellular Component)	GO:0045263	proton-transporting ATP synthase complex, coupling factor F(o)	12	-0.876113	-1.58526	0.0231398	0.0231398	0.285126	2894	tags=67%, list=9%, signal=61%	ATP5ME/ATP5MC3/ATP5PD/ATP5MG/ATP5PB/DMAC2L/ATP5PF/ATP5MC2
BP (Biological Process)	GO:0050665	hydrogen peroxide biosynthetic process	14	-0.866918	-1.60475	0.0232975	0.0232975	0.286802	4	tags=14%, list=0%, signal=14%	SOD1/FYN
BP (Biological Process)	GO:0009410	response to xenobiotic stimulus	356	-0.500567	-1.36855	0.0233533	0.0233533	0.286955	5322	tags=28%, list=16%, signal=24%	GUK1/TENT4A/CHEK2/ATP4A/PDE4A/VKORC1/RPN2/PARP4/ABCA2/CBR1/GPX1/ITGB3/PDE4B/ABCC1/SMTNL1/PMS2/FZD3/AGPAT2/RPP21/ACE/CERS1/PTCH1/P2RX7/CTPS1/XRCC5/BCL2/RAD54L/VEGFC/SHANK2/NPC1/OXCT1/TIGAR/SLC1A3/GSTO1/TXNRD2/GNA12/HSP90AA1/HSF1/TP53/SORD/KCNJ11/TRAF3IP2/FOSB/SRR/CYP2C19/PPM1F/CDH3/LYN/ABCC5/UCHL1/CBX7/CMBL/RORA/PTPRM/REST/TPMT/PNP/SMOX/CDK9/VAV2/DNMT3A/ATP1A1/ITGA3/PMS1/TGFBR2/ABCG8/ABCA3/ABCC6/S…
BP (Biological Process)	GO:0030322	stabilization of membrane potential	11	-0.884069	-1.58228	0.0233533	0.0233533	0.286955	3416	tags=45%, list=10%, signal=41%	KCNN4/KCNK15/CHCHD10/KCNK6/KCNK12
BP (Biological Process)	GO:1990414	replication-born double-strand break repair via sister chromatid exchange	7	-0.922708	-1.55606	0.0234469	0.0234469	0.287837	770	tags=29%, list=2%, signal=28%	NIPBL/RAD21
MF (Molecular Function)	GO:0030165	PDZ domain binding	70	-0.688025	-1.5847	0.0235104	0.0235104	0.288225	3818	tags=30%, list=12%, signal=27%	BAIAP2/GPR37/SLC22A5/PRKN/NLGN1/ATP2B1/ERC1/PSEN1/ACVR2A/ACOX1/SRR/SLC9A3/NSF/CLCN3/GNG12/ATP2B4/CIT/FZD4/ADGRB1/SNTB1/EXOC4
MF (Molecular Function)	GO:0004672	protein kinase activity	517	-0.470122	-1.32606	0.0235428	0.0235428	0.288225	3011	tags=19%, list=9%, signal=17%	CDK16/TBCK/ACVR2A/NRBP2/CLK4/FGFR3/BMPR2/ERN2/MAST4/LYN/MAPKAPK2/INSR/SCYL2/MAP3K10/SGK3/BCKDK/MAST3/MARK2/BRD4/ERN1/CDC42BPA/AAK1/RPS6KA5/MAP2K5/MAPK12/SCYL1/NEK2/DMPK/CDK12/CPNE3/CAMKK2/MATK/MAP4K3/CDK9/TAF1/CDK11B/FGFRL1/KSR1/TGFBR2/TAOK3/FGFR1/STK19/MTOR/ABL2/STK17A/PTK2/BRD2/PDGFRL/PAK1/PRKAB1/RIOK1/CDK14/EIF2AK2/SRPK1/CIT/BAZ1B/MET/ATR/ERBB2/PPP1R9B/CSNK1G2/BMPR1A/RPS6KB2/MKNK2/MAP3K4/TESK2…
BP (Biological Process)	GO:0015818	isoleucine transport	5	-0.945463	-1.5193	0.0235576	0.0235576	0.288225	117	tags=60%, list=0%, signal=60%	SLC6A20/SLC7A5/SLC3A2
BP (Biological Process)	GO:0071900	regulation of protein serine/threonine kinase activity	317	-0.51147	-1.38367	0.0235849	0.0235849	0.288225	4263	tags=28%, list=13%, signal=25%	P2RX7/DUSP16/SASH1/TRAF6/EGFR/CNPPD1/CSF1R/PTPN1/GTF2H1/TELO2/MAP2K7/IPO5/INCA1/DUSP1/CCNE2/CCNJ/CBS/TSG101/PLK1/ROBO1/TRIB3/SPRY2/CCND3/SLC27A1/MAP3K7/PSEN1/CCNY/CDK5RAP3/ERN2/LYN/UCHL1/INSR/CALM3/CHORDC1/CCNG1/MAP3K10/SPDYE8/ERN1/LRP6/MAP2K5/PDCD4/TPD52L1/SESN2/CDK12/TGFB1/FBXO7/MIF/KSR1/SOS1/BCCIP/TAOK3/FGFR1/SYAP1/FGF2/VEGFA/ADAM9/ATP2B4/MST1/HGS/DAZAP2/PAK1/HEG1/GTPBP4/ERBB2/ACTB/SH2B3/PRKAR…
BP (Biological Process)	GO:0000245	spliceosomal complex assembly	82	-0.66533	-1.5676	0.0235874	0.0235874	0.288225	2957	tags=34%, list=9%, signal=31%	SF3A3/SNRPA1/SCAF11/DDX46/SETX/LUC7L2/DDX39B/SLU7/SNIP1/SF3A2/RNU2-1/SRPK1/SRSF1/SNRPF/SF3A1/SRSF6/SF3B3/ISY1/PRPF6/SNRPD2/SRSF9/SF1/CRNKL1/SRSF5/HTATSF1/LUC7L3/CELF1/PRPF19
MF (Molecular Function)	GO:0046875	ephrin receptor binding	28	-0.786319	-1.59813	0.0236755	0.0236755	0.289035	4	tags=7%, list=0%, signal=7%	LYN/FYN
BP (Biological Process)	GO:0032200	telomere organization	182	-0.568548	-1.46017	0.0237785	0.0237785	0.289495	3813	tags=37%, list=12%, signal=33%	TELO2/INO80/MAP2K7/GNL3L/GAR1/BRCA2/CCNE2/HSP90AA1/HDAC8/PTGES3/USP7/RPA2/RAD51D/HSP90AB1/RFC1/INO80C/NAT10/H4C8/SIRT2/EXOSC10/XRN1/PARP1/PARN/NEK2/HAT1/SLF1/DKC1/RIF1/RUVBL2/NBN/INO80B/CCT3/H4C5/DOT1L/H4C3/TERF2IP/DHX36/SMC5/XRCC6/ATR/SHLD2/CCT4/CTC1/INO80E/MAP3K4/YLPM1/LTO1/ATRX/CCT8/MRE11/FEN1/APEX1/ZNF827/H4C14/ATM/MYC/CCT6A/GNL3/HNRNPC/RECQL4/CCT7/CCT2/HNRNPA1/CCT5/SMC6/SLF2/NSMCE1
BP (Biological Process)	GO:0003007	heart morphogenesis	210	-0.555285	-1.44643	0.0237789	0.0237789	0.289495	2737	tags=20%, list=8%, signal=18%	HAS2/INSR/ARL13B/FHL2/LEMD2/PDCD4/AHI1/TPM1/TGFB1/FGFRL1/SMARCD3/CCDC39/SOS1/MIB1/TGFBR2/ARID2/VEGFA/MTOR/PTK2/CITED2/JUN/HEG1/SEMA3C/DVL1/BMPR1A/FOXC1/PPP1R13L/DVL2/ADAMTS1/TMED2/NIPBL/RTN4/MED1/YAP1/CCN1/ZFPM2/NSD2/EXT1/CHD7/SMAD3/SOX9/FOXC2
CC (Cellular Component)	GO:0120259	7SK snRNP	4	-0.956007	-1.48702	0.0238001	0.0238001	0.289495	1443	tags=100%, list=4%, signal=96%	LARP7/RN7SK/HEXIM1
BP (Biological Process)	GO:0071824	protein-DNA complex subunit organization	233	-0.543471	-1.42948	0.0238095	0.0238095	0.289495	3734	tags=26%, list=11%, signal=23%	TAF7/CENPV/TAF13/POLE3/CAND1/SMARCB1/H1-10/TP53/SUPT16H/NAP1L4/H2BC4/HJURP/LIN54/NASP/UBN1/SMARCD2/TAF11/TAF2/SMARCC1/H4C8/GRWD1/HAT1/POLR1E/SART3/TAF1/SMARCD3/SHPRH/ANP32B/SET/ARID2/THRA/H4C5/SMARCD1/H4C3/BRD2/ARID1A/BAZ1A/KAT6A/SMARCC2/ATRX/BDP1/ZNF827/HMGB2/MED1/H4C14/MCM3AP/SSRP1/MYC/H1-0/HP1BP3/SUPT6H/NAP1L1/RPL23/UBTF/BAZ2A/NPM1/RSF1/HMGA1/SOX9/CENPE/TAF4
BP (Biological Process)	GO:0014855	striated muscle cell proliferation	61	-0.706382	-1.59948	0.0238225	0.0238225	0.289495	1857	tags=20%, list=6%, signal=19%	TGFBR2/ARID2/FGF2/CITED2/SIX5/BMPR1A/PRKAR1A/FOXC1/KPNA1/YAP1/ZFPM2/FOXC2
BP (Biological Process)	GO:0051402	neuron apoptotic process	217	-0.551118	-1.4389	0.0238706	0.0238706	0.289567	3073	tags=23%, list=9%, signal=21%	SARM1/GPI/PSEN1/TRIM2/NRBP2/STAMBP/SYNGAP1/PARP1/ATN1/LANCL1/STXBP1/SIGMAR1/HDGF/OXR1/SET/BNIP3/FOXO3/AMBRA1/SLC30A10/GAPDH/SOD1/JUN/FAS/BID/CIT/ZPR1/TNFRSF21/MCL1/DIABLO/EGLN2/UBE2M/CCND1/TFAP2A/TMBIM6/ATM/NF1/RHOA/NONO/HSPA5/PRNP/HYOU1/HIPK2/APP/AXL/AKT2/AARS1/DDIT3/CEBPB/ATF4/NUPR1
BP (Biological Process)	GO:0044703	multi-organism reproductive process	162	-0.579205	-1.47237	0.0238722	0.0238722	0.289567	3079	tags=22%, list=9%, signal=20%	POLR1B/DAZAP1/ACVR2A/FOSB/BMPR2/STAT5B/PARP1/STC2/ITGA3/TGFBR2/VEGFA/ITGA5/SOD1/C1QBP/YTHDF3/CITED2/SYDE1/PRDX3/PAPPA/SPHK2/MMP2/TEAD3/TRIM28/TMED2/MED1/FOSL1/VMP1/SMURF2/DEDD/RPL29/SLC38A1/NR2F2/SLC38A2/DDR1/ACVR1B/UBE2Q1
BP (Biological Process)	GO:0010810	regulation of cell-substrate adhesion	190	-0.56401	-1.45729	0.0238979	0.0238979	0.289613	3343	tags=21%, list=10%, signal=19%	ATXN3/WASHC2C/P4HB/SERPINE1/HSD17B12/FN1/DUSP22/LDB1/PPM1F/MELTF/HAS2/CSF1/EPB41L5/RAC1/MACF1/FUT1/ITGA3/DOCK1/VEGFA/ITGA5/C1QBP/PTK2/CORO1C/PREX1/ABI3BP/ACTG1/MINK1/NF2/NF1/SLK/AP1AR/CCN1/RHOA/PLAU/FZD4/SMAD3/DDR1/MAP4K4/EGFLAM/LIMCH1
CC (Cellular Component)	GO:0071007	U2-type catalytic step 2 spliceosome	30	-0.779989	-1.59918	0.024017	0.024017	0.29079	1855	tags=37%, list=6%, signal=35%	SNRPA1/CWC22/BUD31/PLRG1/SNRPF/PRPF8/SNRPD2/CRNKL1/SYF2/PRPF19/AQR
BP (Biological Process)	GO:0048294	negative regulation of isotype switching to IgE isotypes	3	-0.96848	-1.43936	0.0240557	0.0240557	0.290992	27	tags=67%, list=0%, signal=67%	BCL6/NDFIP1
BP (Biological Process)	GO:0031098	stress-activated protein kinase signaling cascade	214	-0.552253	-1.44179	0.02416	0.02416	0.291987	4311	tags=30%, list=13%, signal=27%	RB1CC1/MECOM/DUSP16/SASH1/TRAF6/GPS1/EGFR/SIRPA/MAP2K7/PRKN/DUSP1/SH3RF1/SH3RF2/MAPK8IP3/ARL6IP5/MAP2K3/PLCB1/ITCH/MAP3K7/STRADB/DUSP22/LYN/MAPKAPK2/MAP3K10/PHLPP1/PDCD4/PTGER4/TPD52L1/EZR/MAP4K3/MFHAS1/SEMA3A/TAOK3/VEGFA/IGFBP6/MDFIC/SEMA4C/ZNF622/KLHDC10/FAS/CCN2/EIF2AK2/QARS1/GPS2/DLG1/ZMYND11/PAFAH1B1/MAP3K4/GSTP1/CARD9/MAP2K1/PRMT1/MINK1/MYC/ANKRD6/RHOA/HIPK2/APP/MAP2K6/MAPK9/PJA2/SMAD3/PPIA…
BP (Biological Process)	GO:0007565	female pregnancy	148	-0.592321	-1.49005	0.024207	0.024207	0.292045	2444	tags=21%, list=7%, signal=19%	STAT5B/PARP1/STC2/ITGA3/TGFBR2/VEGFA/ITGA5/SOD1/C1QBP/YTHDF3/CITED2/SYDE1/PRDX3/PAPPA/SPHK2/MMP2/TEAD3/TRIM28/TMED2/MED1/FOSL1/VMP1/SMURF2/DEDD/RPL29/SLC38A1/NR2F2/SLC38A2/DDR1/ACVR1B/UBE2Q1
BP (Biological Process)	GO:0055074	calcium ion homeostasis	267	-0.528734	-1.40885	0.0242236	0.0242236	0.292045	4402	tags=24%, list=13%, signal=21%	DIAPH1/CAV2/FAM20A/BCAP31/P2RX7/STIM1/BCL2/MICU1/BOK/C19orf12/GRINA/JPH4/TRPV1/CCDC47/SLC30A1/GSTO1/STC1/ATP2B1/TCIRG1/PLCB1/SLC8B1/PSEN1/RASA3/VAPB/LYN/AFG3L2/PACS2/CALM3/ATP13A2/TPCN1/FIS1/CACNB2/STC2/IMMT/DMPK/PLCE1/HERPUD1/TPT1/BNIP3/FGF2/ABCC6/ATP2B4/ANKH/STOML2/ATP2A2/SLC25A23/ERO1A/CHERP/SLC8A1/TMBIM6/GP1BA/YWHAE/HSP90B1/TGM2/TRPA1/APP/PDPK1/NT5E/DDIT3/CHD7/PDZD8/ATF4/ANK2/CAMK2D
BP (Biological Process)	GO:0009582	detection of abiotic stimulus	111	-0.622911	-1.51492	0.024231	0.024231	0.292045	1792	tags=10%, list=5%, signal=9%	ROM1/GNAQ/PTK2/EYS/NMT1/CEP250/CABP4/BEST1/TRPA1/PKD1/FYN
MF (Molecular Function)	GO:0043014	alpha-tubulin binding	37	-0.753504	-1.58803	0.0242923	0.0242923	0.292517	4	tags=11%, list=0%, signal=11%	WASH6P/TBCEL/EML4/FYN
MF (Molecular Function)	GO:0045159	myosin II binding	12	-0.872575	-1.57886	0.0243367	0.0243367	0.29252	9	tags=17%, list=0%, signal=17%	LLGL1/LIMCH1
MF (Molecular Function)	GO:0004029	aldehyde dehydrogenase (NAD+) activity	12	-0.872503	-1.57873	0.0243367	0.0243367	0.29252	8	tags=25%, list=0%, signal=25%	ALDH9A1/ALDH1B1/ALDH1A1
BP (Biological Process)	GO:0010665	regulation of cardiac muscle cell apoptotic process	33	-0.767303	-1.59505	0.0244789	0.0244789	0.293089	1901	tags=21%, list=6%, signal=20%	BNIP3/AMBRA1/ATP2A2/NFE2L2/PDPK1/NUPR1/CAMK2D
BP (Biological Process)	GO:0009615	response to virus	341	-0.503358	-1.37242	0.0245371	0.0245371	0.293089	3491	tags=24%, list=11%, signal=22%	APOBEC3F/PTPRS/CCDC92/ODC1/HSP90AA1/POLR3B/ITCH/LSM14A/DDX56/POLR3E/CGAS/NPLOC4/TRAF3IP2/URI1/IFNAR1/HSPB1/STAT2/ZNFX1/UFD1/TRIM27/EXOSC4/RELA/ACTA2/ADAR/POLR3A/RAB2B/XPR1/POLR3D/TRAF3IP1/POLR3F/APOB/G3BP1/IFITM3/DTX3L/ENO1/ILF3/EIF5A/POLR3H/HNRNPUL1/TPT1/IFI16/BNIP3/TRIM44/TARBP2/PSMA2/C1QBP/SERINC3/DHX36/GTF2F1/TRIM13/EIF2AK2/APOBEC3C/IKBKG/SKP2/ZMYND11/CHMP3/IFIT1/POLR3G/PQBP1/CREBZF/CARD9/GSD…
BP (Biological Process)	GO:0032286	central nervous system myelin maintenance	3	0.960081	1.43759	0.0245374	0.0245374	0.293089	930	tags=67%, list=3%, signal=65%	CLU/MYRF
CC (Cellular Component)	GO:0033290	eukaryotic 48S preinitiation complex	15	-0.859831	-1.60429	0.0246325	0.0246325	0.293089	3957	tags=80%, list=12%, signal=70%	EIF3J/EIF3B/EIF2S1/EIF3D/EIF3K/EIF3M/EIF3F/EIF3E/EIF3G/EIF3H/EIF3A/EIF3C
BP (Biological Process)	GO:0035562	negative regulation of chromatin binding	8	-0.912093	-1.56734	0.0246444	0.0246444	0.293089	1646	tags=38%, list=5%, signal=36%	WAPL/MEPCE/BTAF1
BP (Biological Process)	GO:0001666	response to hypoxia	249	-0.536253	-1.41847	0.0246933	0.0246933	0.293089	3726	tags=25%, list=11%, signal=22%	ADSL/TIGAR/ADAM15/KCNMB1/CHCHD2/STC1/VCAM1/TBL2/CBS/MDM2/P4HB/HSF1/TP53/NDRG1/KCNMA1/LIMD1/RORA/SIRT2/TM9SF4/HIF1AN/STC2/STUB1/REST/ENO1/EP300/DNMT3A/BNIP3/TGFBR2/VEGFA/MTOR/CITED2/NOP53/SIRT1/NFE2L2/USP19/ERO1A/VHL/EGLN2/MMP2/DDIT4/SLC8A1/ACAA2/TMBIM6/EGR1/ATM/MYC/NF1/HK2/LMNA/RHOA/HSP90B1/HP1BP3/HYOU1/HIPK2/CREBBP/PLAU/ANGPT4/MALAT1/SMAD3/PHB2/CIAO3/DDR2
BP (Biological Process)	GO:0046903	secretion	766	-0.442584	-1.28038	0.024711	0.024711	0.293089	3816	tags=19%, list=12%, signal=17%	TRPV1/NDUFAF2/SNX4/SEL1L/NECAB3/OXCT1/UNC13A/APRT/NLGN2/YKT6/PRKN/SLC30A1/NLGN1/AP1S1/STC1/TSG101/TCIRG1/CTBP2/EXOC3/KCNN4/VPS4B/FER1L5/PLCB1/COPG1/IL4R/ORAI1/TCF7L2/RFX3/SLC8B1/C2CD2L/PCK2/LTBP2/XBP1/KCNJ11/DNAJC1/PSEN1/CDK16/MTX1/HNF1A/UNC13B/SNAP47/TRAF3IP2/ADTRP/RAB11FIP5/LYN/LAMP1/SLC16A1/CALM3/ATP13A2/RAB5A/GNPTAB/S100A13/P2RY2/RAB3IP/RAB2B/STAT5B/GIPC1/CD2AP/STX4/CHRM3/RAP1A/PLA2G12A/NSF/R…
MF (Molecular Function)	GO:0031386	protein tag	11	-0.878803	-1.57286	0.0247505	0.0247505	0.293089	531	tags=55%, list=2%, signal=54%	NEDD8/SUMO2/UBA52/RPS27A/UBB/UBC
[truncated: 694 more rows]
