# Supplementary material for: Genetic regulation of TERT splicing affects cancer risk by altering cellular longevity and replicative potential
Source: Nat Commun. 2025 Feb 16;16:1676. doi: 10.1038/s41467-025-56947-y (PMC11830802; doi:10.1038/s41467-025-56947-y)
Supplement: Supplementary file 14 — Supplementary Data 12 [file 41467_2025_56947_MOESM14_ESM.xlsx]

## Sheet: Supplementary Data 12
Supplementary Data 12. xCELLigence real-time cell growth monitoring of the bladder cancer cell line 5637 transfected with TERT-FL and TERT-β expression constructs
Single Transfection Replicate 1, time between 50 and 150 hours	Model 1 (basic model)							Model 2 (interaction model)										Model evaluation
Comparison groups	y-intercept	beta_Time	SE_Time	P.val_Time	beta_Modification	SE_Modification	P.val_Modification	y-intercept	beta_Time	SE_Time	P.val_Time	beta_Modification	SE_Modification	P.val_Modification	beta_Interaction	SE_Interaction	P.val_Interaction	model1_AIC	model2_AIC
5637_GFP (Ref) vs. 5637_TERT-FL	-0.11817	1.40997e-05	4.39534e-07	6.00144e-196	0.0293941	0.0410716	0.501079	-0.00858076	-4.16859e-06	4.20875e-07	8.45304e-23	-0.189785	0.0412329	0.00368133	3.65365e-05	5.95207e-07	<2.2E-308	-10979.7	-13468.2
5637_GFP (Ref) vs. 5637_TERT-B	-0.155769	2.03672e-05	6.13171e-07	4.76193e-208	0.155597	0.0476907	0.0171922	-0.00858076	-4.16859e-06	6.11984e-07	1.14893e-11	-0.138779	0.0479799	0.0276056	4.90716e-05	8.65476e-07	<2.2E-308	-8851.9	-11075.8
5637_TERT-B (Ref) vs. 5637_TERT-FL	-0.109761	3.86354e-05	5.15805e-07	<2.2E-308	-0.126203	0.0340956	0.0100711	-0.14736	4.4903e-05	7.12483e-07	<2.2E-308	-0.0510063	0.0346325	0.191233	-1.2535e-05	1.0076e-06	9.94537e-35	-9961.16	-10110.5
Single Transfection Replicate 2, time between 50 and 150 hours	Model 1 (basic model)							Model 2 (interaction model)										Model evaluation
Comparison groups	y-intercept	beta_Time	SE_Time	P.val_Time	beta_Modification	SE_Modification	P.val_Modification	y-intercept	beta_Time	SE_Time	P.val_Time	beta_Modification	SE_Modification	P.val_Modification	beta_Interaction	SE_Interaction	P.val_Interaction	model1_AIC	model2_AIC
5637_GFP (Ref) vs. 5637_TERT-FL	-0.475242	6.54623e-05	1.21583e-06	<2.2E-308	0.272469	0.0417439	0.000617303	-0.124513	7.0443e-06	9.03595e-07	8.59438e-15	-0.428988	0.0424495	5.45426e-05	0.000116836	1.27788e-06	<2.2E-308	-4483.96	-8590.27
5637_GFP (Ref) vs. 5637_TERT-B	-0.330786	4.14014e-05	7.96501e-07	<2.2E-308	0.212564	0.0477098	0.00430444	-0.124513	7.0443e-06	7.27113e-07	6.7687e-22	-0.199982	0.048115	0.00596882	6.87142e-05	1.02829e-06	<2.2E-308	-7181.97	-9975.37
5637_TERT-B (Ref) vs. 5637_TERT-FL	-0.468951	9.98193e-05	8.91568e-07	<2.2E-308	0.0599058	0.0513482	0.287616	-0.324495	7.57585e-05	1.10774e-06	<2.2E-308	-0.229007	0.0522104	0.00463684	4.81218e-05	1.56658e-06	9.48722e-182	-6460.98	-7286.55
Single Transfection Replicate 3, time between 50 and 150 hours*	Model 1 (basic model)							Model 2 (interaction model)										Model evaluation
Comparison groups	y-intercept	beta_Time	SE_Time	P.val_Time	beta_Modification	SE_Modification	P.val_Modification	y-intercept	beta_Time	SE_Time	P.val_Time	beta_Modification	SE_Modification	P.val_Modification	beta_Interaction	SE_Interaction	P.val_Interaction	model1_AIC	model2_AIC
5637_GFP (Ref) vs. 5637_TERT-FL	-0.493266	0.000106781	7.93844e-07	<2.2E-308	0.223492	0.0281922	4.66267e-05	-0.268538	6.93168e-05	7.44758e-07	<2.2E-308	-0.225964	0.0288949	5.14124e-05	7.49289e-05	1.05325e-06	<2.2E-308	-8137.18	-11403
5637_GFP (Ref) vs. 5637_TERT-B	-0.507862	0.000109215	8.88089e-07	<2.2E-308	0.201848	0.0372682	0.000633749	-0.268538	6.93168e-05	8.81523e-07	<2.2E-308	-0.2768	0.0380156	8.54257e-05	7.97956e-05	1.24666e-06	<2.2E-308	-7238.6	-10055.4
5637_TERT-B (Ref) vs. 5637_TERT-FL	-0.530742	0.000146679	6.97404e-07	<2.2E-308	0.021644	0.034424	0.547042	-0.545338	0.000149112	9.84891e-07	<2.2E-308	0.0508362	0.0354275	0.189221	-4.86664e-06	1.39285e-06	0.000480982	-9164.19	-9174.39
* This analysis was used for plotting in Supplementary Figure 19c
Linear-Mixed Models on xCELLigence impedance data
Model 1 (basic model): cell.index ~ time + modification, random = ~ 1 | biological_replicate, method = "ML"
Model 2 (interaction model): cell.index ~ time * modification, random = ~ 1 | biological_replicate, method = "ML"
cell.index: impedance from xCELLigence; time: total minutes; modification: experimental group
ML: Maximizing log-likelihood; AIC: Akaike information criterion
P values are reported without correction for multiple comparisons
Co-transfection Replicate 1, time between 50 and 150 hours	Model 1 (basic model)							Model 2 (interaction model)										Model evaluation
Comparison groups	y-intercept	beta_Time	SE_Time	P.val_Time	beta_Modification	SE_Modification	P.val_Modification	y-intercept	beta_Time	SE_Time	P.val_Time	beta_Modification	SE_Modification	P.val_Modification	beta_Interaction	SE_Interaction	P.val_Interaction	model1_AIC	model2_AIC
5637_GFP (Ref) vs. 5637_20% TERT-FL:80% TERT-B	-1.38824	0.000306094	3.69945e-06	<2.2E-308	1.1775	0.111791	4.30429e-05	-0.292362	0.000123331	2.53485e-06	<2.2E-308	-1.01426	0.113856	0.000111527	0.000365526	3.58482e-06	<2.2E-308	2632.9	-1992.09
5637_GFP (Ref) vs. 5637_80% TERT-FL:20% TERT-B	-1.26262	0.000285143	3.60624e-06	<2.2E-308	1.02931	0.150135	0.000473966	-0.292362	0.000123331	3.09712e-06	7.35392e-282	-0.911191	0.152438	0.000983769	0.000323623	4.37999e-06	<2.2E-308	2474.71	-708.412
5637_20% TERT-FL:80% TERT-B (Ref) vs. HTB9_80% TERT-FL:20% TERT-B	-1.181	0.000467906	2.53378e-06	<2.2E-308	-0.148186	0.178293	0.437714	-1.30662	0.000488857	3.54524e-06	<2.2E-308	0.103069	0.180838	0.589397	-4.19025e-05	5.01373e-06	9.43451e-17	224.213	157.031
Co-transfection Replicate 2, time between 50 and 150 hours	Model 1 (basic model)							Model 2 (interaction model)										Model evaluation
Comparison groups	y-intercept	beta_Time	SE_Time	P.val_Time	beta_Modification	SE_Modification	P.val_Modification	y-intercept	beta_Time	SE_Time	P.val_Time	beta_Modification	SE_Modification	P.val_Modification	beta_Interaction	SE_Interaction	P.val_Interaction	model1_AIC	model2_AIC
5637_GFP (Ref) vs. 5637_20% TERT-FL:80% TERT-B	-0.459213	0.00011659	1.75152e-06	<2.2E-308	0.321712	0.147002	0.0712224	-0.146755	6.45075e-05	2.10512e-06	6.27219e-181	-0.303204	0.148106	0.086575	0.000104166	2.97709e-06	3.25004e-227	-2154.57	-3189.55
5637_GFP (Ref) vs. 5637_80% TERT-FL:20% TERT-B	-0.33972	9.66724e-05	1.13338e-06	<2.2E-308	0.228709	0.0873389	0.0396584	-0.146755	6.45075e-05	1.38536e-06	<2.2E-308	-0.157222	0.0881398	0.124722	6.43299e-05	1.9592e-06	6.81594e-204	-4934.75	-5862.31
5637_20% TERT-FL:80% TERT-B (Ref) vs. HTB9_80% TERT-FL:20% TERT-B	-0.330466	0.000148755	1.63519e-06	<2.2E-308	-0.0930031	0.14921	0.556021	-0.449959	0.000168673	2.25828e-06	<2.2E-308	0.145982	0.150458	0.369392	-3.98358e-05	3.1937e-06	6.74948e-35	-2591.98	-2742.06
Co-transfection Replicate 3, time between 50 and 150 hours**	Model 1 (basic model)							Model 2 (interaction model)										Model evaluation
Comparison groups	y-intercept	beta_Time	SE_Time	P.val_Time	beta_Modification	SE_Modification	P.val_Modification	y-intercept	beta_Time	SE_Time	P.val_Time	beta_Modification	SE_Modification	P.val_Modification	beta_Interaction	SE_Interaction	P.val_Interaction	model1_AIC	model2_AIC
5637_GFP (Ref) vs. 5637_20% TERT-FL:80% TERT-B	-0.712801	0.000191984	1.90299e-06	<2.2E-308	0.39291	0.11782	0.0157123	-0.368567	0.000134579	2.27546e-06	<2.2E-308	-0.295558	0.119408	0.0481183	0.00011481	3.21799e-06	6.77698e-235	-1610.44	-2680.8
5637_GFP (Ref) vs. 5637_80% TERT-FL:20% TERT-B	-0.602954	0.000173665	1.5628e-06	<2.2E-308	0.345702	0.109838	0.0198805	-0.368567	0.000134579	1.98186e-06	<2.2E-308	-0.123072	0.111133	0.310518	7.81734e-05	2.80277e-06	2.18412e-153	-2868.89	-3563.85
5637_20% TERT-FL:80% TERT-B (Ref) vs. HTB9_80% TERT-FL:20% TERT-B	-0.554278	0.00023107	1.9832e-06	<2.2E-308	-0.0472081	0.157383	0.774331	-0.664125	0.000249389	2.76733e-06	<2.2E-308	0.172485	0.159148	0.320068	-3.66364e-05	3.9136e-06	1.44158e-20	-1342.25	-1426.81
** This analysis was used for plotting in Supplementary Figure 19d
Linear-Mixed Models on xCELLigence impedance data
Model 1 (basic model): cell.index ~ time + modification, random = ~ 1 | biological_replicate, method = "ML"
Model 2 (interaction model): cell.index ~ time * modification, random = ~ 1 | biological_replicate, method = "ML"
cell.index: impedance from xCELLigence; time: total minutes; modification: experimental group
ML: Maximizing log-likelihood; AIC: Akaike information criterion
P values are reported without correction for multiple comparisons
