# Supplementary material for: Genetic regulation of TERT splicing affects cancer risk by altering cellular longevity and replicative potential
Source: Nat Commun. 2025 Feb 16;16:1676. doi: 10.1038/s41467-025-56947-y (PMC11830802; doi:10.1038/s41467-025-56947-y)
Supplement: Supplementary file 15 — Supplementary Data 13 [file 41467_2025_56947_MOESM15_ESM.xlsx]

## Sheet: Supplementary Data 13
Supplementary Data 13. Association analyses with cancer risk in PLCO dataset of individuals of European ancestry
							Unconditional model				Condition by rs2242652				Condition by rs10069690				Condition by VNTR6-1				Condition by VNTR6-1/rs10069690				Condition by rs56345976				Condition by rs33961405
CancerType	SNP	Ref allele	Effect allele	N	N_ctrl	N_case	OR	L95	U95	P	OR	L95	U95	P	OR	L95	U95	P	OR	L95	U95	P	OR	L95	U95	P	OR	L95	U95	P	OR	L95	U95	P
Biliary	rs2242652	G	A	73256	73085	171	0.918	0.692	1.199	0.542					1.208	0.736	2.059	0.47	1.028	0.647	1.623	0.906	1.225	0.783	1.968	0.386	0.932	0.691	1.24	0.635	0.885	0.653	1.184	0.42
Bladder	rs2242652	G	A	74841	73085	1756	0.786	0.717	0.861	2.67e-07					0.878	0.752	1.027	0.101	0.811	0.698	0.941	0.00579	0.829	0.724	0.951	0.00722	0.801	0.726	0.881	6.87e-06	0.766	0.694	0.845	1.17e-07
Breast	rs2242652	G	A	44997	40406	4591	1.06	1.004	1.118	0.0343					0.988	0.901	1.085	0.802	0.955	0.872	1.046	0.318	0.966	0.889	1.049	0.406	1.024	0.967	1.083	0.424	1.068	1.007	1.132	0.0276
Colorectal	rs2242652	G	A	75130	73085	2045	1.019	0.942	1.101	0.631					1.099	0.957	1.267	0.186	1.079	0.945	1.232	0.261	1.124	0.992	1.276	0.068	1.01	0.929	1.097	0.819	1.053	0.966	1.147	0.235
Endometrial	rs2242652	G	A	41210	40406	804	1.152	1.021	1.297	0.0204					0.946	0.774	1.163	0.592	1.069	0.871	1.312	0.523	1.017	0.846	1.226	0.861	1.142	1.004	1.297	0.0419	1.134	0.994	1.292	0.06
Glioma	rs2242652	G	A	73391	73085	306	1.602	1.34	1.907	1.63e-07					1.087	0.809	1.482	0.588	1.249	0.915	1.707	0.164	1.169	0.893	1.546	0.263	1.714	1.408	2.08	6.08e-08	1.402	1.152	1.701	0.00066
Hematopoietic	rs2242652	G	A	76503	73085	3418	1.053	0.991	1.118	0.0926					1.026	0.924	1.141	0.634	0.942	0.85	1.043	0.251	0.993	0.905	1.09	0.875	1.042	0.977	1.111	0.208	1.041	0.974	1.111	0.236
Head and Neck	rs2242652	G	A	73744	73085	659	1.067	0.931	1.218	0.347					0.981	0.781	1.241	0.869	1.04	0.828	1.307	0.736	0.994	0.81	1.225	0.957	1.039	0.899	1.197	0.602	1.058	0.912	1.223	0.455
Liver	rs2242652	G	A	73318	73085	233	0.964	0.76	1.209	0.757					1.252	0.82	1.965	0.313	0.975	0.66	1.437	0.897	1.141	0.789	1.679	0.491	1.05	0.815	1.342	0.699	0.924	0.716	1.183	0.539
Lung	rs2242652	G	A	76045	73085	2960	0.942	0.88	1.006	0.0771					0.951	0.848	1.068	0.395	0.883	0.79	0.987	0.0289	0.888	0.804	0.983	0.021	0.974	0.907	1.046	0.468	0.864	0.804	0.929	7.41e-05
Melanoma	rs2242652	G	A	75561	73085	2476	1.044	0.973	1.12	0.23					1.098	0.968	1.247	0.149	1.021	0.905	1.151	0.736	1.048	0.939	1.172	0.405	1.023	0.949	1.103	0.552	1.023	0.947	1.105	0.561
Ovarian	rs2242652	G	A	40910	40406	504	1.219	1.049	1.412	0.0089					1.061	0.822	1.383	0.654	1.069	0.828	1.38	0.609	1.064	0.846	1.346	0.602	1.31	1.113	1.536	0.00102	1.136	0.964	1.334	0.124
Pancreatic	rs2242652	G	A	73824	73085	739	0.886	0.773	1.011	0.0763					0.914	0.729	1.153	0.441	0.91	0.728	1.137	0.409	0.848	0.695	1.038	0.108	0.893	0.773	1.028	0.119	0.882	0.761	1.018	0.0895
Prostate	rs2242652	G	A	40057	32679	7378	0.894	0.854	0.937	2.44e-06					1.002	0.924	1.088	0.953	0.902	0.835	0.975	0.00907	0.976	0.909	1.049	0.514	0.885	0.843	0.93	1.23e-06	0.892	0.848	0.938	8.53e-06
Renal	rs2242652	G	A	73954	73085	869	0.858	0.756	0.971	0.0164					0.818	0.667	1.009	0.0579	0.711	0.581	0.871	0.000961	0.748	0.625	0.897	0.00161	0.894	0.781	1.02	0.0986	0.793	0.692	0.906	0.000712
Thyroid	rs2242652	G	A	73424	73085	339	1.243	1.036	1.483	0.0171					1.162	0.848	1.617	0.362	1.045	0.769	1.422	0.777	1.087	0.825	1.446	0.557	1.255	1.032	1.519	0.021	1.169	0.959	1.419	0.119
Upper-gastrointestinal	rs2242652	G	A	73631	73085	546	1.048	0.902	1.212	0.534					1.111	0.855	1.459	0.438	1.312	1.017	1.686	0.0358	1.22	0.959	1.563	0.11	1.054	0.898	1.233	0.516	1.06	0.899	1.244	0.484
Biliary	rs10069690	C	T	73256	73085	171	0.855	0.661	1.093	0.222	0.741	0.45	1.154	0.211					0.853	0.597	1.2	0.373	1.166	0.601	2.618	0.678	0.86	0.661	1.108	0.254	0.809	0.611	1.061	0.131
Bladder	rs10069690	C	T	74841	73085	1756	0.806	0.743	0.874	1.83e-07	0.886	0.771	1.015	0.0859					0.844	0.755	0.943	0.00281	0.767	0.634	0.936	0.00744	0.819	0.754	0.89	2.7e-06	0.782	0.715	0.854	5.31e-08
Breast	rs10069690	C	T	44997	40406	4591	1.071	1.02	1.124	0.00579	1.08	0.992	1.175	0.0726					1.02	0.952	1.092	0.573	0.929	0.821	1.053	0.244	1.049	0.998	1.103	0.0598	1.085	1.028	1.146	0.00312
Colorectal	rs10069690	C	T	75130	73085	2045	0.988	0.92	1.06	0.74	0.92	0.809	1.044	0.203					0.988	0.894	1.09	0.807	1.142	0.941	1.402	0.191	0.98	0.911	1.054	0.595	1.015	0.937	1.098	0.716
Endometrial	rs10069690	C	T	41210	40406	804	1.195	1.071	1.331	0.00127	1.245	1.032	1.49	0.0196					1.182	1.014	1.375	0.0308	1.255	0.931	1.737	0.152	1.188	1.062	1.328	0.00245	1.193	1.056	1.347	0.00433
Glioma	rs10069690	C	T	73391	73085	306	1.643	1.393	1.934	2.75e-09	1.544	1.155	2.026	0.00239					1.441	1.135	1.816	0.00232	1.4	0.902	2.311	0.159	1.689	1.423	2.001	1.64e-09	1.468	1.22	1.764	4.57e-05
Hematopoietic	rs10069690	C	T	76503	73085	3418	1.049	0.993	1.108	0.0865	1.029	0.934	1.132	0.557					0.981	0.908	1.06	0.634	0.922	0.805	1.062	0.253	1.041	0.984	1.102	0.159	1.037	0.976	1.102	0.237
Head and Neck	rs10069690	C	T	73744	73085	659	1.081	0.957	1.219	0.205	1.097	0.885	1.344	0.385					1.078	0.909	1.275	0.382	1.036	0.762	1.448	0.828	1.064	0.938	1.205	0.328	1.079	0.942	1.234	0.273
Liver	rs10069690	C	T	73318	73085	233	0.892	0.718	1.099	0.292	0.752	0.493	1.102	0.164					0.833	0.615	1.118	0.233	0.886	0.535	1.581	0.658	0.933	0.746	1.158	0.537	0.839	0.662	1.057	0.141
Lung	rs10069690	C	T	76045	73085	2960	0.953	0.897	1.012	0.116	0.989	0.891	1.095	0.83					0.933	0.858	1.014	0.105	0.789	0.685	0.913	0.00124	0.974	0.915	1.036	0.402	0.873	0.817	0.932	5.21e-05
Melanoma	rs10069690	C	T	75561	73085	2476	1.015	0.951	1.082	0.651	0.947	0.842	1.061	0.351					0.974	0.889	1.065	0.562	0.928	0.79	1.096	0.368	1	0.936	1.068	0.997	0.989	0.921	1.062	0.762
Ovarian	rs10069690	C	T	40910	40406	504	1.219	1.063	1.394	0.00426	1.166	0.913	1.469	0.206					1.125	0.926	1.362	0.231	1.062	0.752	1.553	0.743	1.263	1.096	1.451	0.00111	1.141	0.98	1.326	0.0874
Pancreatic	rs10069690	C	T	73824	73085	739	0.905	0.802	1.018	0.1	0.966	0.783	1.18	0.743					0.94	0.795	1.107	0.464	0.755	0.575	1.012	0.0513	0.912	0.805	1.03	0.142	0.9	0.788	1.026	0.119
Prostate	rs10069690	C	T	40057	32679	7378	0.884	0.848	0.922	7.37e-09	0.883	0.82	0.949	0.00085					0.882	0.832	0.935	2.3e-05	0.919	0.826	1.024	0.122	0.88	0.843	0.918	5.01e-09	0.875	0.836	0.917	1.52e-08
Renal	rs10069690	C	T	73954	73085	869	0.912	0.816	1.017	0.1	1.053	0.874	1.258	0.577					0.872	0.746	1.016	0.0823	0.675	0.53	0.87	0.00179	0.94	0.838	1.052	0.286	0.846	0.749	0.954	0.00673
Thyroid	rs10069690	C	T	73424	73085	339	1.207	1.021	1.42	0.0255	1.078	0.792	1.435	0.621					1.054	0.83	1.331	0.66	0.921	0.624	1.418	0.692	1.205	1.015	1.426	0.0316	1.133	0.942	1.361	0.182
Upper-gastrointestinal	rs10069690	C	T	73631	73085	546	1.015	0.886	1.16	0.83	0.938	0.73	1.187	0.604					1.102	0.913	1.324	0.304	1.49	0.997	2.343	0.066	1.015	0.882	1.165	0.832	1.02	0.877	1.184	0.795
Biliary	VNTR6-1	Short	Long	73256	73085	171	0.891	0.675	1.158	0.401	0.872	0.55	1.356	0.553	1.004	0.688	1.456	0.983					1.174	0.732	1.962	0.522	0.899	0.666	1.201	0.479	0.828	0.605	1.125	0.233
Bladder	VNTR6-1	Short	Long	74841	73085	1756	0.82	0.751	0.895	9.15e-06	0.964	0.835	1.11	0.614	0.931	0.825	1.05	0.245					0.908	0.785	1.052	0.194	0.838	0.761	0.921	0.000281	0.782	0.707	0.865	1.71e-06
Breast	VNTR6-1	Short	Long	44997	40406	4591	1.093	1.038	1.151	0.000752	1.134	1.038	1.237	0.00511	1.077	1.001	1.159	0.0461					1.044	0.956	1.141	0.344	1.056	0.997	1.118	0.0609	1.129	1.061	1.201	0.00013
Colorectal	VNTR6-1	Short	Long	75130	73085	2045	0.991	0.918	1.069	0.822	0.933	0.819	1.062	0.3	1.001	0.899	1.114	0.991					1.059	0.929	1.21	0.399	0.975	0.896	1.06	0.551	1.032	0.942	1.131	0.491
Endometrial	VNTR6-1	Short	Long	41210	40406	804	1.154	1.025	1.295	0.0165	1.094	0.894	1.334	0.378	1.016	0.862	1.197	0.847					1.014	0.836	1.236	0.891	1.148	1.008	1.306	0.0365	1.144	0.995	1.315	0.0587
Glioma	VNTR6-1	Short	Long	73391	73085	306	1.607	1.35	1.906	7.17e-08	1.347	0.988	1.82	0.0563	1.219	0.953	1.563	0.116					1.175	0.883	1.586	0.279	1.804	1.473	2.21	1.17e-08	1.383	1.124	1.703	0.00222
Hematopoietic	VNTR6-1	Short	Long	76503	73085	3418	1.091	1.029	1.156	0.00332	1.143	1.036	1.261	0.00768	1.107	1.019	1.201	0.0159					1.094	0.99	1.211	0.0799	1.088	1.02	1.16	0.0104	1.093	1.02	1.172	0.0117
Head and Neck	VNTR6-1	Short	Long	73744	73085	659	1.063	0.931	1.209	0.359	1.031	0.823	1.284	0.79	1.004	0.836	1.205	0.965					0.979	0.79	1.222	0.849	1.031	0.892	1.189	0.681	1.055	0.903	1.232	0.497
Liver	VNTR6-1	Short	Long	73318	73085	233	0.967	0.769	1.205	0.772	0.987	0.672	1.429	0.946	1.109	0.807	1.518	0.522					1.197	0.805	1.831	0.39	1.077	0.835	1.382	0.563	0.906	0.696	1.175	0.459
Lung	VNTR6-1	Short	Long	76045	73085	2960	0.981	0.919	1.045	0.554	1.08	0.97	1.201	0.159	1.033	0.944	1.13	0.477					0.973	0.874	1.085	0.62	1.03	0.959	1.106	0.414	0.871	0.808	0.937	0.000246
Melanoma	VNTR6-1	Short	Long	75561	73085	2476	1.044	0.975	1.118	0.215	1.028	0.914	1.154	0.647	1.066	0.967	1.174	0.197					1.057	0.94	1.191	0.361	1.02	0.946	1.1	0.607	1.017	0.938	1.103	0.679
Ovarian	VNTR6-1	Short	Long	40910	40406	504	1.234	1.066	1.424	0.00429	1.171	0.911	1.497	0.214	1.129	0.919	1.386	0.247					1.101	0.864	1.418	0.444	1.372	1.163	1.616	0.000167	1.136	0.957	1.348	0.142
Pancreatic	VNTR6-1	Short	Long	73824	73085	739	0.899	0.788	1.022	0.108	0.967	0.778	1.197	0.764	0.942	0.787	1.127	0.514					0.861	0.7	1.066	0.164	0.907	0.786	1.044	0.176	0.887	0.762	1.031	0.12
Prostate	VNTR6-1	Short	Long	40057	32679	7378	0.914	0.874	0.955	7.68e-05	0.99	0.918	1.066	0.786	1.005	0.944	1.069	0.887					1.044	0.966	1.129	0.277	0.902	0.859	0.947	3.51e-05	0.906	0.86	0.955	0.00024
Renal	VNTR6-1	Short	Long	73954	73085	869	0.966	0.858	1.085	0.564	1.252	1.033	1.509	0.02	1.07	0.908	1.261	0.417					0.97	0.799	1.185	0.763	1.038	0.91	1.181	0.579	0.881	0.769	1.008	0.0668
Thyroid	VNTR6-1	Short	Long	73424	73085	339	1.275	1.069	1.512	0.0061	1.231	0.91	1.65	0.172	1.225	0.955	1.57	0.11					1.173	0.873	1.603	0.301	1.311	1.077	1.593	0.00651	1.2	0.975	1.477	0.0849
Upper-gastrointestinal	VNTR6-1	Short	Long	73631	73085	546	0.945	0.813	1.094	0.458	0.761	0.59	0.979	0.0348	0.878	0.716	1.077	0.213					0.932	0.732	1.198	0.577	0.933	0.792	1.096	0.404	0.927	0.779	1.102	0.395
Biliary	VNTR6-1/rs10069690	Short-C	anyLong/any-T	73256	73085	171	0.833	0.649	1.057	0.14	0.724	0.471	1.066	0.12	0.725	0.329	1.366	0.37	0.74	0.46	1.122	0.182					0.834	0.645	1.07	0.161	0.77	0.584	1.009	0.0608
Bladder	VNTR6-1/rs10069690	Short-C	anyLong/any-T	74841	73085	1756	0.834	0.772	0.901	4.1e-06	0.942	0.838	1.055	0.305	1.054	0.871	1.262	0.58	0.894	0.784	1.015	0.0879					0.85	0.784	0.92	7.12e-05	0.805	0.737	0.878	1.1e-06
Breast	VNTR6-1/rs10069690	Short-C	anyLong/any-T	44997	40406	4591	1.087	1.037	1.139	0.000526	1.112	1.034	1.195	0.0039	1.161	1.027	1.307	0.0151	1.053	0.972	1.14	0.202					1.063	1.012	1.116	0.0147	1.112	1.054	1.174	0.000118
Colorectal	VNTR6-1/rs10069690	Short-C	anyLong/any-T	75130	73085	2045	0.969	0.905	1.038	0.375	0.895	0.8	0.999	0.0503	0.86	0.705	1.038	0.126	0.93	0.824	1.046	0.232					0.959	0.892	1.03	0.248	0.993	0.917	1.075	0.864
Endometrial	VNTR6-1/rs10069690	Short-C	anyLong/any-T	41210	40406	804	1.167	1.049	1.296	0.00415	1.154	0.977	1.356	0.086	0.95	0.691	1.27	0.74	1.156	0.964	1.374	0.109					1.16	1.039	1.295	0.00826	1.165	1.031	1.317	0.0142
Glioma	VNTR6-1/rs10069690	Short-C	anyLong/any-T	73391	73085	306	1.607	1.366	1.887	8.58e-09	1.444	1.116	1.844	0.00407	1.183	0.721	1.821	0.475	1.426	1.075	1.859	0.0109					1.672	1.408	1.982	3.68e-09	1.428	1.183	1.723	0.000204
Hematopoietic	VNTR6-1/rs10069690	Short-C	anyLong/any-T	76503	73085	3418	1.065	1.01	1.122	0.0197	1.07	0.986	1.16	0.103	1.144	0.999	1.305	0.0483	0.997	0.908	1.091	0.942					1.058	1.001	1.118	0.0456	1.059	0.996	1.125	0.0664
Head and Neck	VNTR6-1/rs10069690	Short-C	anyLong/any-T	73744	73085	659	1.08	0.959	1.213	0.201	1.084	0.901	1.293	0.383	1.046	0.755	1.407	0.778	1.096	0.896	1.327	0.359					1.061	0.937	1.198	0.348	1.08	0.942	1.236	0.269
Liver	VNTR6-1/rs10069690	Short-C	anyLong/any-T	73318	73085	233	0.904	0.735	1.106	0.335	0.826	0.584	1.137	0.26	1.007	0.575	1.627	0.978	0.792	0.534	1.127	0.218					0.954	0.768	1.178	0.663	0.842	0.667	1.059	0.144
Lung	VNTR6-1/rs10069690	Short-C	anyLong/any-T	76045	73085	2960	0.989	0.934	1.047	0.71	1.069	0.98	1.165	0.131	1.219	1.06	1.396	0.0048	1.009	0.915	1.11	0.858					1.018	0.958	1.081	0.567	0.901	0.844	0.962	0.00172
Melanoma	VNTR6-1/rs10069690	Short-C	anyLong/any-T	75561	73085	2476	1.028	0.966	1.093	0.388	0.996	0.903	1.096	0.931	1.099	0.935	1.282	0.242	0.987	0.886	1.097	0.812					1.011	0.948	1.079	0.733	1.002	0.933	1.076	0.961
Ovarian	VNTR6-1/rs10069690	Short-C	anyLong/any-T	40910	40406	504	1.219	1.067	1.389	0.00326	1.169	0.946	1.43	0.138	1.155	0.797	1.612	0.423	1.136	0.9	1.414	0.269					1.277	1.111	1.465	0.000543	1.139	0.978	1.325	0.0926
Pancreatic	VNTR6-1/rs10069690	Short-C	anyLong/any-T	73824	73085	739	0.944	0.841	1.057	0.322	1.05	0.883	1.241	0.572	1.209	0.913	1.567	0.169	1.049	0.868	1.257	0.61					0.955	0.847	1.075	0.448	0.947	0.83	1.078	0.409
Prostate	VNTR6-1/rs10069690	Short-C	anyLong/any-T	40057	32679	7378	0.891	0.856	0.928	1.74e-08	0.905	0.851	0.963	0.0017	0.961	0.866	1.064	0.446	0.864	0.805	0.925	3.65e-05					0.884	0.848	0.922	8.85e-09	0.878	0.838	0.919	2.42e-08
Renal	VNTR6-1/rs10069690	Short-C	anyLong/any-T	73954	73085	869	0.974	0.876	1.08	0.62	1.17	1.004	1.357	0.0405	1.373	1.077	1.723	0.00809	0.995	0.831	1.182	0.959					1.015	0.909	1.131	0.795	0.906	0.804	1.02	0.105
Thyroid	VNTR6-1/rs10069690	Short-C	anyLong/any-T	73424	73085	339	1.234	1.051	1.446	0.00969	1.166	0.902	1.486	0.227	1.328	0.872	1.931	0.159	1.097	0.821	1.435	0.517					1.239	1.047	1.463	0.0119	1.166	0.969	1.401	0.102
Upper-gastrointestinal	VNTR6-1/rs10069690	Short-C	anyLong/any-T	73631	73085	546	0.966	0.845	1.101	0.605	0.842	0.674	1.041	0.122	0.671	0.43	0.992	0.0602	1.016	0.81	1.257	0.89					0.962	0.837	1.103	0.581	0.957	0.822	1.112	0.569
Biliary	rs56345976	G	A	73256	73085	171	0.948	0.765	1.178	0.627	0.967	0.769	1.217	0.772	0.978	0.785	1.223	0.846	0.983	0.776	1.244	0.884	0.993	0.794	1.245	0.954					0.955	0.76	1.202	0.694
Bladder	rs56345976	G	A	74841	73085	1756	0.905	0.845	0.969	0.00409	0.959	0.892	1.031	0.258	0.943	0.879	1.012	0.103	0.959	0.89	1.034	0.275	0.944	0.879	1.014	0.114					0.884	0.822	0.951	0.000896
Breast	rs56345976	G	A	44997	40406	4591	1.094	1.047	1.144	7.17e-05	1.087	1.037	1.14	0.000525	1.083	1.035	1.134	0.000599	1.074	1.022	1.127	0.00432	1.077	1.028	1.128	0.00172					1.11	1.058	1.163	1.61e-05
Colorectal	rs56345976	G	A	75130	73085	2045	1.025	0.962	1.093	0.446	1.022	0.955	1.094	0.525	1.03	0.964	1.1	0.385	1.034	0.964	1.109	0.346	1.037	0.97	1.108	0.288					1.01	0.944	1.08	0.78
Endometrial	rs56345976	G	A	41210	40406	804	1.061	0.959	1.174	0.253	1.021	0.916	1.138	0.708	1.022	0.921	1.134	0.688	1.01	0.902	1.129	0.868	1.019	0.917	1.133	0.726					1.1	0.988	1.226	0.0814
Glioma	rs56345976	G	A	73391	73085	306	1.031	0.877	1.214	0.717	0.86	0.719	1.03	0.0999	0.905	0.765	1.073	0.248	0.804	0.663	0.972	0.025	0.883	0.744	1.049	0.155					1.197	1.009	1.422	0.0397
Hematopoietic	rs56345976	G	A	76503	73085	3418	1.037	0.986	1.09	0.155	1.025	0.971	1.081	0.372	1.028	0.976	1.082	0.301	1.006	0.952	1.063	0.834	1.021	0.969	1.076	0.438					1.056	1.002	1.113	0.043
Head and Neck	rs56345976	G	A	73744	73085	659	1.076	0.963	1.204	0.2	1.064	0.945	1.2	0.306	1.061	0.946	1.191	0.314	1.065	0.941	1.204	0.319	1.059	0.942	1.191	0.34					1.1	0.978	1.239	0.114
Liver	rs56345976	G	A	73318	73085	233	0.838	0.698	1.007	0.0584	0.826	0.678	1.006	0.0576	0.85	0.704	1.028	0.0931	0.816	0.664	1.001	0.0519	0.849	0.701	1.029	0.0936					0.838	0.69	1.019	0.0758
Lung	rs56345976	G	A	76045	73085	2960	0.918	0.871	0.968	0.00158	0.925	0.874	0.979	0.00683	0.924	0.875	0.975	0.00423	0.909	0.857	0.964	0.00137	0.914	0.865	0.966	0.00143					0.955	0.903	1.01	0.108
Melanoma	rs56345976	G	A	75561	73085	2476	1.056	0.996	1.12	0.0669	1.049	0.986	1.117	0.13	1.056	0.994	1.122	0.0757	1.049	0.983	1.118	0.147	1.053	0.991	1.119	0.0981					1.083	1.018	1.152	0.0116
Ovarian	rs56345976	G	A	40910	40406	504	0.922	0.813	1.046	0.205	0.85	0.742	0.974	0.0194	0.876	0.769	0.997	0.045	0.818	0.708	0.943	0.0059	0.862	0.756	0.984	0.0274					0.982	0.859	1.123	0.789
Pancreatic	rs56345976	G	A	73824	73085	739	0.952	0.858	1.057	0.354	0.982	0.879	1.097	0.742	0.971	0.872	1.081	0.586	0.984	0.878	1.103	0.782	0.964	0.865	1.075	0.505					0.935	0.837	1.045	0.236
Prostate	rs56345976	G	A	40057	32679	7378	0.991	0.955	1.028	0.631	1.025	0.985	1.065	0.223	1.019	0.981	1.058	0.33	1.027	0.986	1.069	0.198	1.024	0.986	1.064	0.22					0.979	0.941	1.018	0.278
Renal	rs56345976	G	A	73954	73085	869	0.883	0.802	0.972	0.0109	0.91	0.822	1.008	0.0707	0.895	0.811	0.988	0.0274	0.872	0.783	0.969	0.0114	0.88	0.796	0.972	0.0121					0.9	0.813	0.997	0.0424
Thyroid	rs56345976	G	A	73424	73085	339	1.048	0.898	1.224	0.556	0.978	0.828	1.157	0.798	1.005	0.857	1.18	0.954	0.946	0.794	1.126	0.529	0.987	0.839	1.161	0.872					1.128	0.958	1.33	0.15
Upper-gastrointestinal	rs56345976	G	A	73631	73085	546	1.002	0.888	1.133	0.971	0.987	0.866	1.125	0.847	0.999	0.881	1.134	0.987	1.026	0.898	1.173	0.702	1.013	0.892	1.151	0.844					1.002	0.88	1.14	0.981
Biliary	rs33961405	G	A	73256	73085	171	0.964	0.78	1.192	0.735	0.929	0.739	1.169	0.527	0.892	0.708	1.127	0.336	0.892	0.7	1.142	0.358	0.863	0.681	1.097	0.226	0.979	0.782	1.226	0.852
Bladder	rs33961405	G	A	74841	73085	1756	1.027	0.96	1.099	0.436	0.95	0.883	1.022	0.165	0.939	0.872	1.012	0.0978	0.929	0.86	1.004	0.0633	0.936	0.867	1.01	0.0879	1.07	0.996	1.149	0.0659
Breast	rs33961405	G	A	44997	40406	4591	0.995	0.953	1.039	0.819	1.016	0.969	1.065	0.509	1.027	0.979	1.078	0.275	1.05	0.997	1.106	0.064	1.044	0.994	1.098	0.0886	0.961	0.918	1.006	0.0888
Colorectal	rs33961405	G	A	75130	73085	2045	1.049	0.985	1.116	0.134	1.066	0.996	1.142	0.065	1.055	0.984	1.131	0.133	1.064	0.988	1.146	0.104	1.045	0.973	1.123	0.224	1.045	0.979	1.117	0.187
Endometrial	rs33961405	G	A	41210	40406	804	0.93	0.842	1.026	0.148	0.968	0.869	1.079	0.558	0.997	0.893	1.114	0.963	0.987	0.878	1.111	0.83	0.997	0.89	1.118	0.959	0.901	0.811	1	0.0501
Glioma	rs33961405	G	A	73391	73085	306	0.674	0.573	0.791	1.5e-06	0.758	0.635	0.906	0.00224	0.792	0.66	0.949	0.0114	0.787	0.649	0.956	0.0151	0.8	0.663	0.964	0.0192	0.636	0.537	0.753	1.68e-07
Hematopoietic	rs33961405	G	A	76503	73085	3418	0.964	0.918	1.012	0.141	0.977	0.926	1.03	0.382	0.978	0.927	1.032	0.421	1.003	0.947	1.064	0.907	0.989	0.936	1.047	0.71	0.947	0.9	0.997	0.0391
Head and Neck	rs33961405	G	A	73744	73085	659	0.966	0.866	1.076	0.528	0.983	0.873	1.108	0.782	0.995	0.881	1.123	0.933	0.989	0.87	1.126	0.868	1	0.882	1.134	0.999	0.937	0.835	1.051	0.263
Liver	rs33961405	G	A	73318	73085	233	0.942	0.785	1.13	0.518	0.919	0.755	1.12	0.402	0.883	0.723	1.079	0.221	0.903	0.732	1.118	0.345	0.874	0.712	1.075	0.2	0.998	0.823	1.211	0.985
Lung	rs33961405	G	A	76045	73085	2960	0.878	0.834	0.925	1.04e-06	0.84	0.794	0.889	1.26e-09	0.835	0.788	0.884	6.62e-10	0.829	0.78	0.88	8.87e-10	0.839	0.791	0.89	6.02e-09	0.892	0.844	0.942	4.8e-05
Melanoma	rs33961405	G	A	75561	73085	2476	0.953	0.9	1.009	0.0969	0.96	0.902	1.021	0.197	0.949	0.891	1.011	0.104	0.96	0.898	1.027	0.236	0.954	0.894	1.018	0.155	0.929	0.875	0.986	0.0161
Ovarian	rs33961405	G	A	40910	40406	504	0.83	0.733	0.939	0.00326	0.865	0.755	0.99	0.0353	0.874	0.761	1.004	0.0563	0.878	0.759	1.018	0.0836	0.88	0.763	1.016	0.0804	0.835	0.731	0.953	0.00751
Pancreatic	rs33961405	G	A	73824	73085	739	1.03	0.93	1.141	0.574	0.991	0.887	1.108	0.875	0.99	0.884	1.109	0.863	0.979	0.87	1.104	0.731	1.005	0.894	1.131	0.932	1.053	0.944	1.174	0.354
Prostate	rs33961405	G	A	40057	32679	7378	1.03	0.994	1.068	0.105	0.994	0.956	1.034	0.769	0.98	0.942	1.019	0.31	0.988	0.947	1.03	0.561	0.972	0.933	1.013	0.18	1.037	0.999	1.078	0.0589
Renal	rs33961405	G	A	73954	73085	869	0.913	0.831	1.004	0.0594	0.852	0.77	0.944	0.00206	0.858	0.774	0.952	0.00394	0.865	0.776	0.966	0.00974	0.874	0.785	0.974	0.0145	0.945	0.855	1.045	0.27
Thyroid	rs33961405	G	A	73424	73085	339	0.838	0.72	0.974	0.0217	0.882	0.748	1.041	0.136	0.88	0.744	1.042	0.138	0.911	0.761	1.092	0.309	0.899	0.756	1.071	0.233	0.806	0.686	0.945	0.00804
Upper-gastrointestinal	rs33961405	G	A	73631	73085	546	1.003	0.89	1.13	0.964	1.022	0.897	1.165	0.746	1.011	0.885	1.155	0.877	0.971	0.845	1.118	0.678	0.983	0.858	1.128	0.809	1.002	0.883	1.137	0.972
Unconditional model: cancer_status ~ variant + sex + age
Conditional models: cancer_status ~ variant + sex + age + conditional variant
P values are reported without correction for multiple comparisons
