# Supplementary material for: Genetic regulation of TERT splicing affects cancer risk by altering cellular longevity and replicative potential
Source: Nat Commun. 2025 Feb 16;16:1676. doi: 10.1038/s41467-025-56947-y (PMC11830802; doi:10.1038/s41467-025-56947-y)
Supplement: Supplementary file 16 — Supplementary Data 14 [file 41467_2025_56947_MOESM16_ESM.xlsx]

## Sheet: Supplementary Data 14
Supplementary Data 14. Relative expression of TERT-FL and beta isoforms in GTEx and TCGA
GTEx
tissue	isoform	n subjects	n samples #	max	min	mean	median	sd
Adipose Tissue	TERT_beta_isoform of the sum, %	137	123	100	0	79.18	100	37.73
Adipose Tissue	TERT_Full_length of the sum, %	137	14	100	0	5.74	0	20.58
Adipose Tissue	Sum of TERT isoforms, TPM	137	142	0.36	0	0.01	0	0.03
Adrenal Gland	TERT_beta_isoform of the sum, %	27	22	100	0	81.48	100	39.58
Adrenal Gland	TERT_Full_length of the sum, %	27	4	100	0	11.45	0	31.95
Adrenal Gland	Sum of TERT isoforms, TPM	27	27	0.11	0	0	0	0.01
Bladder	TERT_beta_isoform of the sum, %	4	2	100	0	50	50	57.74
Bladder	TERT_Full_length of the sum, %	4	2	100	0	50	50	57.74
Bladder	Sum of TERT isoforms, TPM	4	4	0.03	0	0	0	0.01
Blood	TERT_beta_isoform of the sum, %	622	659	100	0	64.94	75	36.8
Blood	TERT_Full_length of the sum, %	622	330	100	0	20.35	0	29.57
Blood	Sum of TERT isoforms, TPM	622	745	4.56	0	0.12	0.03	0.31
Blood Vessel	TERT_beta_isoform of the sum, %	113	104	100	0	84.12	100	35.37
Blood Vessel	TERT_Full_length of the sum, %	113	12	100	0	8.33	0	26.42
Blood Vessel	Sum of TERT isoforms, TPM	113	119	0.41	0	0	0	0.02
Brain	TERT_beta_isoform of the sum, %	360	1731	100	0	78.79	90.91	27.95
Brain	TERT_Full_length of the sum, %	360	858	100	0	12.67	0	21.03
Brain	Sum of TERT isoforms, TPM	360	1811	2.82	0	0.17	0.04	0.3
Breast	TERT_beta_isoform of the sum, %	152	124	100	0	66.5	100	42.1
Breast	TERT_Full_length of the sum, %	152	37	100	0	15.83	0	32.21
Breast	Sum of TERT isoforms, TPM	152	152	1.38	0	0.03	0	0.09
Cervix Uteri	TERT_beta_isoform of the sum, %	6	5	100	0	73.46	100	43.09
Cervix Uteri	TERT_Full_length of the sum, %	6	1	14.81	0	2.47	0	6.05
Cervix Uteri	Sum of TERT isoforms, TPM	6	6	0.54	0	0.05	0	0.13
Colon	TERT_beta_isoform of the sum, %	407	453	100	0	61.13	59.09	29.1
Colon	TERT_Full_length of the sum, %	407	331	100	0	20.57	18.61	20.66
Colon	Sum of TERT isoforms, TPM	407	476	4.27	0	0.32	0.03	0.48
Esophagus	TERT_beta_isoform of the sum, %	567	576	100	0	61.87	66.67	37.05
Esophagus	TERT_Full_length of the sum, %	567	322	100	0	20.3	0	28.06
Esophagus	Sum of TERT isoforms, TPM	567	650	1.43	0	0.08	0	0.15
Fallopian Tube	TERT_beta_isoform of the sum, %	4	3	100	0	75	100	50
Fallopian Tube	TERT_Full_length of the sum, %	4	1	100	0	25	0	50
Fallopian Tube	Sum of TERT isoforms, TPM	4	4	0.03	0	0.01	0	0.01
Heart	TERT_beta_isoform of the sum, %	68	58	100	0	82.78	100	37.83
Heart	TERT_Full_length of the sum, %	68	7	100	0	10.14	0	30.41
Heart	Sum of TERT isoforms, TPM	68	69	0.17	0	0	0	0.01
Kidney	TERT_beta_isoform of the sum, %	23	20	100	0	81.3	100	35.97
Kidney	TERT_Full_length of the sum, %	23	5	100	0	12.17	0	29.84
Kidney	Sum of TERT isoforms, TPM	23	23	0.3	0	0.01	0	0.04
Liver	TERT_beta_isoform of the sum, %	48	44	100	0	87.29	100	32.29
Liver	TERT_Full_length of the sum, %	48	1	100	0	2.08	0	14.43
Liver	Sum of TERT isoforms, TPM	48	48	0.15	0	0.01	0	0.02
Lung	TERT_beta_isoform of the sum, %	292	249	100	0	75.74	100	39.18
Lung	TERT_Full_length of the sum, %	292	51	100	0	11.65	0	28.98
Lung	Sum of TERT isoforms, TPM	292	292	0.73	0	0.03	0.01	0.08
Muscle	TERT_beta_isoform of the sum, %	60	51	100	0	78.54	100	39.88
Muscle	TERT_Full_length of the sum, %	60	4	100	0	5.83	0	22.72
Muscle	Sum of TERT isoforms, TPM	60	60	0.38	0	0	0	0.02
Nerve	TERT_beta_isoform of the sum, %	67	48	100	0	68.91	100	46.39
Nerve	TERT_Full_length of the sum, %	67	8	100	0	10.73	0	30.81
Nerve	Sum of TERT isoforms, TPM	67	67	0.33	0	0.01	0	0.03
Ovary	TERT_beta_isoform of the sum, %	25	22	100	0	77.7	100	38.54
Ovary	TERT_Full_length of the sum, %	25	3	100	0	10	0	28.87
Ovary	Sum of TERT isoforms, TPM	25	25	0.25	0	0.01	0	0.03
Pancreas	TERT_beta_isoform of the sum, %	49	42	100	0	84.15	100	36.38
Pancreas	TERT_Full_length of the sum, %	49	2	100	0	4.08	0	19.99
Pancreas	Sum of TERT isoforms, TPM	49	49	0.17	0	0	0	0.01
Pituitary	TERT_beta_isoform of the sum, %	119	96	100	0	74.05	100	41.19
Pituitary	TERT_Full_length of the sum, %	119	24	100	0	13.04	0	31.15
Pituitary	Sum of TERT isoforms, TPM	119	119	0.48	0	0.02	0	0.06
Prostate	TERT_beta_isoform of the sum, %	119	96	100	0	68.63	100	41.3
Prostate	TERT_Full_length of the sum, %	119	36	100	0	17.47	0	32.82
Prostate	Sum of TERT isoforms, TPM	119	119	0.49	0	0.03	0	0.06
Salivary Gland	TERT_beta_isoform of the sum, %	153	117	100	0	59.57	75	42.33
Salivary Gland	TERT_Full_length of the sum, %	153	47	100	0	18.6	0	34.08
Salivary Gland	Sum of TERT isoforms, TPM	153	153	0.48	0	0.08	0.05	0.09
Skin	TERT_beta_isoform of the sum, %	800	1029	100	0	59.53	66.67	39.74
Skin	TERT_Full_length of the sum, %	800	552	100	0	22.39	0	32.69
Skin	Sum of TERT isoforms, TPM	800	1230	0.96	0	0.08	0.03	0.13
Small Intestine	TERT_beta_isoform of the sum, %	179	175	100	0	55.81	52.83	23.37
Small Intestine	TERT_Full_length of the sum, %	179	154	100	0	24.76	23.17	17.87
Small Intestine	Sum of TERT isoforms, TPM	179	179	2.69	0	0.6	0.48	0.51
Spleen	TERT_beta_isoform of the sum, %	237	228	100	0	59.93	61.11	27.08
Spleen	TERT_Full_length of the sum, %	237	194	100	0	25.6	23.81	20.97
Spleen	Sum of TERT isoforms, TPM	237	237	5.91	0	0.58	0.35	0.71
Stomach	TERT_beta_isoform of the sum, %	278	263	100	0	59.37	59.59	31.97
Stomach	TERT_Full_length of the sum, %	278	173	100	0	23.39	18.18	26
Stomach	Sum of TERT isoforms, TPM	278	278	1.69	0	0.19	0.11	0.25
Testis	TERT_beta_isoform of the sum, %	361	361	92.11	18.65	51.9	51.24	13.37
Testis	TERT_Full_length of the sum, %	361	361	66.15	6.89	30.35	29.35	10
Testis	Sum of TERT isoforms, TPM	361	361	5.74	0.47	2.32	2.18	0.84
Thyroid	TERT_beta_isoform of the sum, %	137	121	100	0	80.54	100	35.12
Thyroid	TERT_Full_length of the sum, %	137	26	100	0	9.09	0	23.71
Thyroid	Sum of TERT isoforms, TPM	137	137	1.28	0	0.02	0	0.11
Uterus	TERT_beta_isoform of the sum, %	23	20	100	0	73.73	100	41.74
Uterus	TERT_Full_length of the sum, %	23	4	100	0	10.13	0	28.86
Uterus	Sum of TERT isoforms, TPM	23	23	0.68	0	0.02	0	0.08
Vagina	TERT_beta_isoform of the sum, %	85	72	100	0	73.89	100	40.38
Vagina	TERT_Full_length of the sum, %	85	16	100	0	10.63	0	27.12
Vagina	Sum of TERT isoforms, TPM	85	85	0.61	0	0.04	0.02	0.07
Average of all GTEx tissues	TERT_beta_isoform of the sum, %		6914	100	0	67.87	79.03	35.36
Average of all GTEx tissues	TERT_Full_length of the sum, %		3580	100	0	17.72	0	26.82
Average of all GTEx tissues	Sum of TERT isoforms, TPM		7690	5.91	0.01	0.3	0.08	0.58
TCGA
cancerType	isoform	n subjects	n samples #	max	min	mean	median	sd
ACC	TERT_beta_isoform of the sum, %	53	53	100	0	54.22	55.46	35.1
ACC	TERT_Full_length of the sum, %	53	53	100	0	29.85	25.28	32.17
ACC	Sum of TERT isoforms, TPM	53	53	18.59	0	0.92	0.04	3.12
BLCA	TERT_beta_isoform of the sum, %	399	399	100	0	47.99	47.22	26.54
BLCA	TERT_Full_length of the sum, %	399	399	100	0	38.1	34.66	25.86
BLCA	Sum of TERT isoforms, TPM	399	399	33.18	0	0.98	0.4	2.31
BRCA	TERT_beta_isoform of the sum, %	1030	1030	100	0	42.8	39.11	35.45
BRCA	TERT_Full_length of the sum, %	1030	1030	100	0	38.07	33.33	34.5
BRCA	Sum of TERT isoforms, TPM	1030	1030	10.87	0	0.22	0.08	0.63
CESC	TERT_beta_isoform of the sum, %	301	301	100	0	50.79	48.51	26.21
CESC	TERT_Full_length of the sum, %	301	301	100	0	35.8	32.31	24.81
CESC	Sum of TERT isoforms, TPM	301	301	25.19	0	0.82	0.4	1.77
CHOL	TERT_beta_isoform of the sum, %	32	32	100	0	59.64	57.51	34.72
CHOL	TERT_Full_length of the sum, %	32	32	100	0	28.62	22.65	32.69
CHOL	Sum of TERT isoforms, TPM	32	32	6.76	0	0.39	0.06	1.16
COAD	TERT_beta_isoform of the sum, %	286	286	100	0	35.22	34.38	21.02
COAD	TERT_Full_length of the sum, %	286	286	100	0	46.66	44.14	24.1
COAD	Sum of TERT isoforms, TPM	286	286	7.99	0.01	0.66	0.4	0.89
DLBC	TERT_beta_isoform of the sum, %	47	47	100	0	56.07	52.63	27.79
DLBC	TERT_Full_length of the sum, %	47	47	100	0	35.13	32.43	24
DLBC	Sum of TERT isoforms, TPM	47	47	11.03	0.06	1.52	0.65	2.1
ESCA	TERT_beta_isoform of the sum, %	176	176	100	0	28.55	25.39	23.69
ESCA	TERT_Full_length of the sum, %	176	176	100	0	43.79	41.74	27.64
ESCA	Sum of TERT isoforms, TPM	176	176	16.34	0	0.81	0.31	1.63
GBM	TERT_beta_isoform of the sum, %	142	142	100	0	48.85	49.95	28.49
GBM	TERT_Full_length of the sum, %	142	142	100	0	35.26	31.01	27.33
GBM	Sum of TERT isoforms, TPM	142	142	15.52	0	0.6	0.28	1.51
HNSC	TERT_beta_isoform of the sum, %	506	506	100	0	42.05	40	30.85
HNSC	TERT_Full_length of the sum, %	506	506	100	0	44.86	43.69	31.29
HNSC	Sum of TERT isoforms, TPM	506	506	8.57	0	0.29	0.15	0.54
KICH	TERT_beta_isoform of the sum, %	18	18	100	0	51.92	43.65	42.48
KICH	TERT_Full_length of the sum, %	18	18	100	0	27.8	2.38	37.59
KICH	Sum of TERT isoforms, TPM	18	18	38.25	0	0.81	0	4.83
KIRC	TERT_beta_isoform of the sum, %	367	367	100	0	53.67	53.85	41.86
KIRC	TERT_Full_length of the sum, %	367	367	100	0	27.37	3.85	35.79
KIRC	Sum of TERT isoforms, TPM	367	367	8.56	0	0.2	0.01	0.81
KIRP	TERT_beta_isoform of the sum, %	119	119	100	0	57.42	60	40.52
KIRP	TERT_Full_length of the sum, %	119	119	100	0	27.72	10	35.58
KIRP	Sum of TERT isoforms, TPM	119	119	28.19	0	0.22	0	1.77
LAML	TERT_beta_isoform of the sum, %	171	171	100	0	31.92	25.76	26.15
LAML	TERT_Full_length of the sum, %	171	171	100	0	37.2	36.93	26.49
LAML	Sum of TERT isoforms, TPM	171	171	11.79	0	1.27	0.63	1.91
LGG	TERT_beta_isoform of the sum, %	317	317	100	0	50.49	47.83	34.4
LGG	TERT_Full_length of the sum, %	317	317	100	0	31.02	26.17	30.18
LGG	Sum of TERT isoforms, TPM	317	317	9.02	0	0.18	0.03	0.49
LIHC	TERT_beta_isoform of the sum, %	350	350	100	0	50.25	50	33.72
LIHC	TERT_Full_length of the sum, %	350	350	100	0	37.91	34.23	31.23
LIHC	Sum of TERT isoforms, TPM	350	350	39.13	0	1.89	0.19	5.48
LUAD	TERT_beta_isoform of the sum, %	499	499	100	0	44.71	40	32.3
LUAD	TERT_Full_length of the sum, %	499	499	100	0	39.43	38.46	30.55
LUAD	Sum of TERT isoforms, TPM	499	499	24.62	0	0.44	0.14	1.4
LUSC	TERT_beta_isoform of the sum, %	490	490	100	0	43.15	41.76	27.73
LUSC	TERT_Full_length of the sum, %	490	490	100	0	42.02	38.46	27.42
LUSC	Sum of TERT isoforms, TPM	490	490	21.97	0	0.61	0.23	1.47
MESO	TERT_beta_isoform of the sum, %	83	83	100	0	52.74	52.9	34.86
MESO	TERT_Full_length of the sum, %	83	83	100	0	28.79	27.27	29.13
MESO	Sum of TERT isoforms, TPM	83	83	2.93	0	0.19	0.08	0.36
OV	TERT_beta_isoform of the sum, %	413	413	100	0	31.41	26.67	28.54
OV	TERT_Full_length of the sum, %	413	413	100	0	42.92	41.3	29.4
OV	Sum of TERT isoforms, TPM	413	413	8.94	0	0.43	0.2	0.76
PAAD	TERT_beta_isoform of the sum, %	154	154	100	0	52.28	50	37.75
PAAD	TERT_Full_length of the sum, %	154	154	100	0	35.82	27.57	35.37
PAAD	Sum of TERT isoforms, TPM	154	154	4.1	0	0.19	0.06	0.47
PCPG	TERT_beta_isoform of the sum, %	39	39	100	0	73.1	100	37.33
PCPG	TERT_Full_length of the sum, %	39	39	100	0	14.73	0	26.54
PCPG	Sum of TERT isoforms, TPM	39	39	5.15	0	0.06	0	0.45
PRAD	TERT_beta_isoform of the sum, %	461	461	100	0	51.12	50	37.23
PRAD	TERT_Full_length of the sum, %	461	461	100	0	32.63	22.22	34.4
PRAD	Sum of TERT isoforms, TPM	461	461	1.84	0	0.1	0.05	0.15
READ	TERT_beta_isoform of the sum, %	91	91	100	0	38.24	35.85	24.6
READ	TERT_Full_length of the sum, %	91	91	100	0	42.76	39.29	25.42
READ	Sum of TERT isoforms, TPM	91	91	2.58	0.04	0.61	0.36	0.57
SARC	TERT_beta_isoform of the sum, %	111	111	100	0	59.97	66.67	39.09
SARC	TERT_Full_length of the sum, %	111	111	100	0	26.63	15.38	34.68
SARC	Sum of TERT isoforms, TPM	111	111	89.08	0	0.8	0	6.55
SKCM	TERT_beta_isoform of the sum, %	357	357	100	0	34.32	31.43	25.77
SKCM	TERT_Full_length of the sum, %	357	357	100	0	48.95	46.15	27.02
SKCM	Sum of TERT isoforms, TPM	357	357	34.48	0	0.7	0.31	2
STAD	TERT_beta_isoform of the sum, %	408	408	100	0	26.03	19.69	25.91
STAD	TERT_Full_length of the sum, %	408	408	100	0	49.04	50	28
STAD	Sum of TERT isoforms, TPM	408	408	110.01	0	1.23	0.36	6.33
TGCT	TERT_beta_isoform of the sum, %	131	131	100	0	38.03	34.29	22.08
TGCT	TERT_Full_length of the sum, %	131	131	100	0	49.43	51.83	22.18
TGCT	Sum of TERT isoforms, TPM	131	131	8.25	0	1.63	1	1.62
THCA	TERT_beta_isoform of the sum, %	161	161	100	0	59.11	66.67	41.46
THCA	TERT_Full_length of the sum, %	161	161	100	0	30.46	0	37.7
THCA	Sum of TERT isoforms, TPM	161	161	5.66	0	0.04	0	0.27
THYM	TERT_beta_isoform of the sum, %	119	119	100	10	61.94	60	18.91
THYM	TERT_Full_length of the sum, %	119	119	63.03	0	29.93	31.58	14.66
THYM	Sum of TERT isoforms, TPM	119	119	34.9	0.08	5.95	5.71	4.44
UCEC	TERT_beta_isoform of the sum, %	178	178	100	0	55.86	54.55	27.45
UCEC	TERT_Full_length of the sum, %	178	178	100	0	31.82	28.73	25.34
UCEC	Sum of TERT isoforms, TPM	178	178	6.33	0	0.69	0.34	1.01
UCS	TERT_beta_isoform of the sum, %	55	55	100	0	55.46	59.18	30.33
UCS	TERT_Full_length of the sum, %	55	55	100	0	36.76	33.33	29.06
UCS	Sum of TERT isoforms, TPM	55	55	8.19	0	0.84	0.4	1.31
UVM	TERT_beta_isoform of the sum, %	62	62	100	0	42.43	27.44	42.9
UVM	TERT_Full_length of the sum, %	62	62	100	0	36.86	14.29	41.47
UVM	Sum of TERT isoforms, TPM	62	62	0.19	0	0.04	0.02	0.05
Average of all TCGA tumors	TERT_beta_isoform of the sum, %		8147	100	0	44.5	40.63	32.9
Average of all TCGA tumors	TERT_Full_length of the sum, %		8147	100	0	38.41	35.32	30.95
Average of all TCGA tumors	Sum of TERT isoforms, TPM		8147	110.01	0.01	0.72	0.18	2.7
# The analysis includes only samples with non-zero TERT expression
Source:
For isoforms expression
GTEx	https://storage.googleapis.com/adult-gtex/bulk-gex/v8/rna-seq/GTEx_Analysis_2017-06-05_v8_RSEMv1.3.0_transcript_tpm.gct.gz
TCGA	https://toil-xena-hub.s3.us-east-1.amazonaws.com/download/tcga_rsem_isoform_tpm.gz
