# Supplementary material for: Genetic regulation of TERT splicing affects cancer risk by altering cellular longevity and replicative potential
Source: Nat Commun. 2025 Feb 16;16:1676. doi: 10.1038/s41467-025-56947-y (PMC11830802; doi:10.1038/s41467-025-56947-y)
Supplement: Supplementary file 17 — Supplementary Data 15 [file 41467_2025_56947_MOESM17_ESM.xlsx]

## Sheet: Supplementary Data 15
Supplementary Data 15. Correlation of TERT isoform expression with telomerase-related metrics in GTEx and TCGA
GTEx
Tissue	Metric	TERT_Expression_TPM	n samples #	correlation_rho	p_value
Adipose Tissue	EXTEND_scores	TERT_total	120	-0.00679097	0.941318
Adipose Tissue	EXTEND_scores	TERT_FullLength_isoform	40	-0.283051	0.0767609
Adipose Tissue	EXTEND_scores	TERT_beta_isoform	40	-0.0599264	0.71338
Adrenal Gland	EXTEND_scores	TERT_total	27	-0.0236206	0.906904
Adrenal Gland	EXTEND_scores	TERT_FullLength_isoform	10	0.0244518	0.946544
Adrenal Gland	EXTEND_scores	TERT_beta_isoform	10	-0.0244518	0.946544
Bladder	EXTEND_scores	TERT_total	4	NA	NA
Bladder	EXTEND_scores	TERT_FullLength_isoform	1	NA	NA
Bladder	EXTEND_scores	TERT_beta_isoform	1	NA	NA
Blood	EXTEND_scores	TERT_total	223	0.516706	2.2e-16
Blood	EXTEND_scores	TERT_FullLength_isoform	213	0.257653	0.000143184
Blood	EXTEND_scores	TERT_beta_isoform	213	-0.167549	0.0143554
Blood Vessel	EXTEND_scores	TERT_total	118	0.218789	0.0173001
Blood Vessel	EXTEND_scores	TERT_FullLength_isoform	41	0.013674	0.932379
Blood Vessel	EXTEND_scores	TERT_beta_isoform	41	-0.0969255	0.546605
Brain	EXTEND_scores	TERT_total	626	0.329474	2.2e-16
Brain	EXTEND_scores	TERT_FullLength_isoform	558	0.0314853	0.457929
Brain	EXTEND_scores	TERT_beta_isoform	558	-0.0914726	0.0307376
Breast	EXTEND_scores	TERT_total	60	-0.000340262	0.997941
Breast	EXTEND_scores	TERT_FullLength_isoform	50	-0.122046	0.398483
Breast	EXTEND_scores	TERT_beta_isoform	50	0.435025	0.00159327
Cervix Uteri	EXTEND_scores	TERT_total	7	0.740626	0.0568975
Cervix Uteri	EXTEND_scores	TERT_FullLength_isoform	5	0.74792	0.146049
Cervix Uteri	EXTEND_scores	TERT_beta_isoform	5	-0.0596358	0.924114
Colon	EXTEND_scores	TERT_total	156	0.747954	2.2e-16
Colon	EXTEND_scores	TERT_FullLength_isoform	136	0.2795	0.000983025
Colon	EXTEND_scores	TERT_beta_isoform	136	-0.349702	3.00504e-05
Esophagus	EXTEND_scores	TERT_total	277	0.565274	2.2e-16
Esophagus	EXTEND_scores	TERT_FullLength_isoform	219	0.303258	4.87232e-06
Esophagus	EXTEND_scores	TERT_beta_isoform	219	-0.362191	3.43373e-08
Fallopian Tube	EXTEND_scores	TERT_total	5	0.987157	0.00174374
Fallopian Tube	EXTEND_scores	TERT_FullLength_isoform	3	NA	NA
Fallopian Tube	EXTEND_scores	TERT_beta_isoform	3	NA	NA
Heart	EXTEND_scores	TERT_total	70	0.17681	0.143132
Heart	EXTEND_scores	TERT_FullLength_isoform	20	-0.362696	0.116031
Heart	EXTEND_scores	TERT_beta_isoform	20	0.191853	0.417759
Kidney	EXTEND_scores	TERT_total	15	0.352703	0.19725
Kidney	EXTEND_scores	TERT_FullLength_isoform	10	-0.279648	0.433905
Kidney	EXTEND_scores	TERT_beta_isoform	10	-0.0539324	0.882365
Liver	EXTEND_scores	TERT_total	22	0.239022	0.284035
Liver	EXTEND_scores	TERT_FullLength_isoform	6	0	1
Liver	EXTEND_scores	TERT_beta_isoform	6	0.0779712	0.88328
Lung	EXTEND_scores	TERT_total	131	0.407612	1.35053e-06
Lung	EXTEND_scores	TERT_FullLength_isoform	95	-0.011217	0.914087
Lung	EXTEND_scores	TERT_beta_isoform	95	-0.102746	0.321779
Muscle	EXTEND_scores	TERT_total	64	0.320618	0.00979538
Muscle	EXTEND_scores	TERT_FullLength_isoform	18	0	1
Muscle	EXTEND_scores	TERT_beta_isoform	18	0.394211	0.105497
Nerve	EXTEND_scores	TERT_total	65	-0.0754985	0.550019
Nerve	EXTEND_scores	TERT_FullLength_isoform	18	0.272867	0.273289
Nerve	EXTEND_scores	TERT_beta_isoform	18	-0.298714	0.228556
Ovary	EXTEND_scores	TERT_total	14	-0.046436	0.874747
Ovary	EXTEND_scores	TERT_FullLength_isoform	8	0	1
Ovary	EXTEND_scores	TERT_beta_isoform	8	0.433877	0.282811
Pancreas	EXTEND_scores	TERT_total	37	0.0738778	0.663888
Pancreas	EXTEND_scores	TERT_FullLength_isoform	17	-0.285364	0.266891
Pancreas	EXTEND_scores	TERT_beta_isoform	17	0.333439	0.190909
Pituitary	EXTEND_scores	TERT_total	56	-0.0664908	0.626337
Pituitary	EXTEND_scores	TERT_FullLength_isoform	32	-0.108731	0.553606
Pituitary	EXTEND_scores	TERT_beta_isoform	32	0.00814316	0.964719
Prostate	EXTEND_scores	TERT_total	43	-0.0394376	0.801747
Prostate	EXTEND_scores	TERT_FullLength_isoform	32	0.0157155	0.931969
Prostate	EXTEND_scores	TERT_beta_isoform	32	-0.0426236	0.816827
Salivary Gland	EXTEND_scores	TERT_total	43	0.286791	0.0622407
Salivary Gland	EXTEND_scores	TERT_FullLength_isoform	43	0.249427	0.106741
Salivary Gland	EXTEND_scores	TERT_beta_isoform	43	-0.141008	0.367099
Skin	EXTEND_scores	TERT_total	408	0.09194	0.063549
Skin	EXTEND_scores	TERT_FullLength_isoform	368	0.0576696	0.269832
Skin	EXTEND_scores	TERT_beta_isoform	368	-0.0302362	0.563137
Small Intestine	EXTEND_scores	TERT_total	61	0.640667	2.68288e-08
Small Intestine	EXTEND_scores	TERT_FullLength_isoform	61	0.112699	0.387172
Small Intestine	EXTEND_scores	TERT_beta_isoform	61	-0.182934	0.158204
Spleen	EXTEND_scores	TERT_total	77	0.733004	3.4861e-14
Spleen	EXTEND_scores	TERT_FullLength_isoform	77	0.190221	0.0975092
Spleen	EXTEND_scores	TERT_beta_isoform	77	-0.197471	0.085169
Stomach	EXTEND_scores	TERT_total	110	0.665084	2.22045e-15
Stomach	EXTEND_scores	TERT_FullLength_isoform	103	0.0873182	0.380463
Stomach	EXTEND_scores	TERT_beta_isoform	103	-0.159718	0.107062
Testis	EXTEND_scores	TERT_total	133	0.582617	1.88294e-13
Testis	EXTEND_scores	TERT_FullLength_isoform	133	0.198823	0.0217765
Testis	EXTEND_scores	TERT_beta_isoform	133	-0.37201	1.03829e-05
Thyroid	EXTEND_scores	TERT_total	82	0.112415	0.314645
Thyroid	EXTEND_scores	TERT_FullLength_isoform	42	-0.125965	0.426681
Thyroid	EXTEND_scores	TERT_beta_isoform	42	0.160137	0.31104
Uterus	EXTEND_scores	TERT_total	16	0.555448	0.025501
Uterus	EXTEND_scores	TERT_FullLength_isoform	8	0.540863	0.1663
Uterus	EXTEND_scores	TERT_beta_isoform	8	-0.335934	0.415908
Vagina	EXTEND_scores	TERT_total	38	0.0338885	0.839931
Vagina	EXTEND_scores	TERT_FullLength_isoform	30	-0.26684	0.154031
Vagina	EXTEND_scores	TERT_beta_isoform	30	-0.172594	0.36175
TCGA
Cancer	Metric	TERT_Expression_TPM	n samples #	correlation_rho	p_value
ACC	EXTEND_scores	TERT_total	53	0.6544	1.06855e-07
ACC	EXTEND_scores	TERT_FullLength_isoform	52	0.142574	0.313316
ACC	EXTEND_scores	TERT_beta_isoform	52	-0.105371	0.457214
BLCA	EXTEND_scores	TERT_total	395	0.548579	2.2e-16
BLCA	EXTEND_scores	TERT_FullLength_isoform	395	0.088807	0.0779181
BLCA	EXTEND_scores	TERT_beta_isoform	395	-0.0621184	0.218003
BRCA	EXTEND_scores	TERT_total	974	0.448131	2.2e-16
BRCA	EXTEND_scores	TERT_FullLength_isoform	1019	0.114633	0.000245532
BRCA	EXTEND_scores	TERT_beta_isoform	1019	-0.0741062	0.0179837
CESC	EXTEND_scores	TERT_total	297	0.494502	2.2e-16
CESC	EXTEND_scores	TERT_FullLength_isoform	298	0.0696928	0.230339
CESC	EXTEND_scores	TERT_beta_isoform	298	-0.142003	0.0141472
CHOL	EXTEND_scores	TERT_total	31	0.757463	8.0889e-07
CHOL	EXTEND_scores	TERT_FullLength_isoform	32	0.144239	0.430928
CHOL	EXTEND_scores	TERT_beta_isoform	32	-0.232535	0.200291
COAD	EXTEND_scores	TERT_total	275	0.570953	2.2e-16
COAD	EXTEND_scores	TERT_FullLength_isoform	274	-0.055904	0.356598
COAD	EXTEND_scores	TERT_beta_isoform	274	0.107587	0.0754206
DLBC	EXTEND_scores	TERT_total	48	0.60139	6.17047e-06
DLBC	EXTEND_scores	TERT_FullLength_isoform	47	0.0901488	0.546764
DLBC	EXTEND_scores	TERT_beta_isoform	47	-0.124479	0.404476
ESCA	EXTEND_scores	TERT_total	173	0.514999	4.1922e-13
ESCA	EXTEND_scores	TERT_FullLength_isoform	174	0.101759	0.18152
ESCA	EXTEND_scores	TERT_beta_isoform	174	-0.125387	0.099237
GBM	EXTEND_scores	TERT_total	136	0.461691	1.53666e-08
GBM	EXTEND_scores	TERT_FullLength_isoform	141	0.163945	0.052067
GBM	EXTEND_scores	TERT_beta_isoform	141	-0.0791416	0.350896
HNSC	EXTEND_scores	TERT_total	496	0.507912	2.2e-16
HNSC	EXTEND_scores	TERT_FullLength_isoform	501	0.052307	0.242539
HNSC	EXTEND_scores	TERT_beta_isoform	501	-0.0749152	0.0939351
KICH	EXTEND_scores	TERT_total	18	0.780059	0.000134414
KICH	EXTEND_scores	TERT_FullLength_isoform	17	0.484821	0.0485594
KICH	EXTEND_scores	TERT_beta_isoform	17	-0.430788	0.0842973
KIRC	EXTEND_scores	TERT_total	320	0.56327	2.2e-16
KIRC	EXTEND_scores	TERT_FullLength_isoform	355	0.248685	2.09766e-06
KIRC	EXTEND_scores	TERT_beta_isoform	355	-0.19646	0.000195394
KIRP	EXTEND_scores	TERT_total	103	0.513909	2.82519e-08
KIRP	EXTEND_scores	TERT_FullLength_isoform	115	0.350588	0.000122425
KIRP	EXTEND_scores	TERT_beta_isoform	115	-0.29448	0.00140025
LAML	EXTEND_scores	TERT_total	168	0.596731	2.2e-16
LAML	EXTEND_scores	TERT_FullLength_isoform	165	0.0498836	0.524587
LAML	EXTEND_scores	TERT_beta_isoform	165	-0.187296	0.0159993
LGG	EXTEND_scores	TERT_total	3	NA	NA
LGG	EXTEND_scores	TERT_FullLength_isoform	2	NA	NA
LGG	EXTEND_scores	TERT_beta_isoform	2	NA	NA
LIHC	EXTEND_scores	TERT_total	339	0.620238	2.2e-16
LIHC	EXTEND_scores	TERT_FullLength_isoform	347	0.146888	0.00612083
LIHC	EXTEND_scores	TERT_beta_isoform	347	-0.110494	0.0396715
LUAD	EXTEND_scores	TERT_total	486	0.444127	2.2e-16
LUAD	EXTEND_scores	TERT_FullLength_isoform	494	0.157348	0.000447669
LUAD	EXTEND_scores	TERT_beta_isoform	494	-0.14441	0.00128899
LUSC	EXTEND_scores	TERT_total	474	0.493974	2.2e-16
LUSC	EXTEND_scores	TERT_FullLength_isoform	475	0.0872849	0.0573088
LUSC	EXTEND_scores	TERT_beta_isoform	475	-0.0721557	0.116298
MESO	EXTEND_scores	TERT_total	0	NA	NA
MESO	EXTEND_scores	TERT_FullLength_isoform	0	NA	NA
MESO	EXTEND_scores	TERT_beta_isoform	0	NA	NA
OV	EXTEND_scores	TERT_total	292	0.593376	2.2e-16
OV	EXTEND_scores	TERT_FullLength_isoform	296	0.211325	0.000250415
OV	EXTEND_scores	TERT_beta_isoform	296	-0.110342	0.05794
PAAD	EXTEND_scores	TERT_total	130	0.555347	7.01483e-12
PAAD	EXTEND_scores	TERT_FullLength_isoform	139	0.132529	0.119885
PAAD	EXTEND_scores	TERT_beta_isoform	139	-0.194819	0.0215497
PCPG	EXTEND_scores	TERT_total	34	0.637031	5.09954e-05
PCPG	EXTEND_scores	TERT_FullLength_isoform	39	0.277579	0.0871024
PCPG	EXTEND_scores	TERT_beta_isoform	39	-0.133064	0.419352
PRAD	EXTEND_scores	TERT_total	441	0.515898	2.2e-16
PRAD	EXTEND_scores	TERT_FullLength_isoform	457	0.150466	0.0012546
PRAD	EXTEND_scores	TERT_beta_isoform	457	-0.176292	0.000151818
READ	EXTEND_scores	TERT_total	89	0.574264	4.00753e-09
READ	EXTEND_scores	TERT_FullLength_isoform	87	-0.044185	0.684472
READ	EXTEND_scores	TERT_beta_isoform	87	0.0650415	0.549489
SARC	EXTEND_scores	TERT_total	101	0.5669	6.40506e-10
SARC	EXTEND_scores	TERT_FullLength_isoform	109	-0.035181	0.716472
SARC	EXTEND_scores	TERT_beta_isoform	109	-0.0738112	0.445601
SKCM	EXTEND_scores	TERT_total	2	NA	NA
SKCM	EXTEND_scores	TERT_FullLength_isoform	2	NA	NA
SKCM	EXTEND_scores	TERT_beta_isoform	2	NA	NA
STAD	EXTEND_scores	TERT_total	391	0.334481	1.12681e-11
STAD	EXTEND_scores	TERT_FullLength_isoform	394	0.253276	3.49267e-07
STAD	EXTEND_scores	TERT_beta_isoform	394	-0.201539	5.59792e-05
TGCT	EXTEND_scores	TERT_total	132	0.704724	2.2e-16
TGCT	EXTEND_scores	TERT_FullLength_isoform	130	0.254632	0.00346057
TGCT	EXTEND_scores	TERT_beta_isoform	130	0.0361992	0.682626
THCA	EXTEND_scores	TERT_total	144	0.486245	6.472e-10
THCA	EXTEND_scores	TERT_FullLength_isoform	159	0.387898	4.37593e-07
THCA	EXTEND_scores	TERT_beta_isoform	159	-0.362593	2.64158e-06
THYM	EXTEND_scores	TERT_total	120	0.749403	2.2e-16
THYM	EXTEND_scores	TERT_FullLength_isoform	119	-0.28206	0.00188495
THYM	EXTEND_scores	TERT_beta_isoform	119	0.312539	0.000539142
UCEC	EXTEND_scores	TERT_total	169	0.548834	1.11022e-14
UCEC	EXTEND_scores	TERT_FullLength_isoform	171	0.199399	0.00893142
UCEC	EXTEND_scores	TERT_beta_isoform	171	-0.185685	0.0150353
UCS	EXTEND_scores	TERT_total	55	0.631159	2.39216e-07
UCS	EXTEND_scores	TERT_FullLength_isoform	55	-0.100181	0.466779
UCS	EXTEND_scores	TERT_beta_isoform	55	0.0935475	0.496933
UVM	EXTEND_scores	TERT_total	59	0.552748	5.64006e-06
UVM	EXTEND_scores	TERT_FullLength_isoform	62	0.158012	0.219977
UVM	EXTEND_scores	TERT_beta_isoform	62	-0.219603	0.086351
ACC	stemness_mRNAsi	TERT_total	53	-0.0502729	0.720724
ACC	stemness_mRNAsi	TERT_FullLength_isoform	52	0.171354	0.224512
ACC	stemness_mRNAsi	TERT_beta_isoform	52	-0.189851	0.177642
BLCA	stemness_mRNAsi	TERT_total	395	0.180635	0.000308094
BLCA	stemness_mRNAsi	TERT_FullLength_isoform	395	0.0981743	0.0512115
BLCA	stemness_mRNAsi	TERT_beta_isoform	395	-0.087161	0.0836134
BRCA	stemness_mRNAsi	TERT_total	974	0.245197	8.43769e-15
BRCA	stemness_mRNAsi	TERT_FullLength_isoform	1019	0.066453	0.0339185
BRCA	stemness_mRNAsi	TERT_beta_isoform	1019	-0.0378712	0.227099
CESC	stemness_mRNAsi	TERT_total	297	0.158885	0.00606802
CESC	stemness_mRNAsi	TERT_FullLength_isoform	298	-0.0673585	0.246367
CESC	stemness_mRNAsi	TERT_beta_isoform	298	0.0613069	0.291487
CHOL	stemness_mRNAsi	TERT_total	31	0.416603	0.019735
CHOL	stemness_mRNAsi	TERT_FullLength_isoform	32	0.135937	0.458188
CHOL	stemness_mRNAsi	TERT_beta_isoform	32	-0.002935	0.98728
COAD	stemness_mRNAsi	TERT_total	0	NA	NA
COAD	stemness_mRNAsi	TERT_FullLength_isoform	0	NA	NA
COAD	stemness_mRNAsi	TERT_beta_isoform	0	NA	NA
DLBC	stemness_mRNAsi	TERT_total	48	0.388084	0.0064188
DLBC	stemness_mRNAsi	TERT_FullLength_isoform	47	-0.0214656	0.886121
DLBC	stemness_mRNAsi	TERT_beta_isoform	47	0.0317573	0.832179
ESCA	stemness_mRNAsi	TERT_total	173	0.20567	0.00663487
ESCA	stemness_mRNAsi	TERT_FullLength_isoform	174	0.109622	0.149885
ESCA	stemness_mRNAsi	TERT_beta_isoform	174	-0.0856356	0.261211
GBM	stemness_mRNAsi	TERT_total	136	0.129737	0.132224
GBM	stemness_mRNAsi	TERT_FullLength_isoform	141	0.167425	0.0472121
GBM	stemness_mRNAsi	TERT_beta_isoform	141	-0.120041	0.156234
HNSC	stemness_mRNAsi	TERT_total	496	0.18488	3.43e-05
HNSC	stemness_mRNAsi	TERT_FullLength_isoform	501	0.00249933	0.955499
HNSC	stemness_mRNAsi	TERT_beta_isoform	501	0.0082712	0.853484
KICH	stemness_mRNAsi	TERT_total	18	0.422239	0.0808967
KICH	stemness_mRNAsi	TERT_FullLength_isoform	17	0.0150828	0.954184
KICH	stemness_mRNAsi	TERT_beta_isoform	17	-0.248855	0.335463
KIRC	stemness_mRNAsi	TERT_total	320	-0.00537633	0.92368
KIRC	stemness_mRNAsi	TERT_FullLength_isoform	355	0.0223884	0.674196
KIRC	stemness_mRNAsi	TERT_beta_isoform	355	-0.029996	0.573229
KIRP	stemness_mRNAsi	TERT_total	103	-0.0872163	0.381021
KIRP	stemness_mRNAsi	TERT_FullLength_isoform	115	0.127808	0.173449
KIRP	stemness_mRNAsi	TERT_beta_isoform	115	-0.0892851	0.342665
LAML	stemness_mRNAsi	TERT_total	168	0.229727	0.00273962
LAML	stemness_mRNAsi	TERT_FullLength_isoform	165	-0.0284085	0.717193
LAML	stemness_mRNAsi	TERT_beta_isoform	165	-0.0436715	0.577546
LGG	stemness_mRNAsi	TERT_total	3	NA	NA
LGG	stemness_mRNAsi	TERT_FullLength_isoform	2	NA	NA
LGG	stemness_mRNAsi	TERT_beta_isoform	2	NA	NA
LIHC	stemness_mRNAsi	TERT_total	339	0.162405	0.00270789
LIHC	stemness_mRNAsi	TERT_FullLength_isoform	347	0.0217208	0.6868
LIHC	stemness_mRNAsi	TERT_beta_isoform	347	-0.00687314	0.898488
LUAD	stemness_mRNAsi	TERT_total	486	0.197264	1.18305e-05
LUAD	stemness_mRNAsi	TERT_FullLength_isoform	494	0.0499874	0.267471
LUAD	stemness_mRNAsi	TERT_beta_isoform	494	0.00366324	0.935272
LUSC	stemness_mRNAsi	TERT_total	474	0.186147	4.54839e-05
LUSC	stemness_mRNAsi	TERT_FullLength_isoform	475	0.142798	0.00180846
LUSC	stemness_mRNAsi	TERT_beta_isoform	475	-0.109106	0.0173714
MESO	stemness_mRNAsi	TERT_total	0	NA	NA
MESO	stemness_mRNAsi	TERT_FullLength_isoform	0	NA	NA
MESO	stemness_mRNAsi	TERT_beta_isoform	0	NA	NA
OV	stemness_mRNAsi	TERT_total	260	0.219301	0.000367264
OV	stemness_mRNAsi	TERT_FullLength_isoform	264	0.124804	0.0427514
OV	stemness_mRNAsi	TERT_beta_isoform	264	-0.0751313	0.223731
PAAD	stemness_mRNAsi	TERT_total	130	0.245366	0.00489712
PAAD	stemness_mRNAsi	TERT_FullLength_isoform	139	0.110936	0.193559
PAAD	stemness_mRNAsi	TERT_beta_isoform	139	-0.148225	0.0816127
PCPG	stemness_mRNAsi	TERT_total	34	-0.165103	0.350757
PCPG	stemness_mRNAsi	TERT_FullLength_isoform	39	0.0246066	0.881797
PCPG	stemness_mRNAsi	TERT_beta_isoform	39	-0.168766	0.3044
PRAD	stemness_mRNAsi	TERT_total	441	0.257072	4.36324e-08
PRAD	stemness_mRNAsi	TERT_FullLength_isoform	457	0.0858455	0.0667241
PRAD	stemness_mRNAsi	TERT_beta_isoform	457	-0.0986072	0.0350875
READ	stemness_mRNAsi	TERT_total	0	NA	NA
READ	stemness_mRNAsi	TERT_FullLength_isoform	0	NA	NA
READ	stemness_mRNAsi	TERT_beta_isoform	0	NA	NA
SARC	stemness_mRNAsi	TERT_total	101	-0.09657	0.336711
SARC	stemness_mRNAsi	TERT_FullLength_isoform	109	0.048838	0.614046
SARC	stemness_mRNAsi	TERT_beta_isoform	109	-0.0380403	0.69453
SKCM	stemness_mRNAsi	TERT_total	2	NA	NA
SKCM	stemness_mRNAsi	TERT_FullLength_isoform	2	NA	NA
SKCM	stemness_mRNAsi	TERT_beta_isoform	2	NA	NA
STAD	stemness_mRNAsi	TERT_total	391	0.0878088	0.0829005
STAD	stemness_mRNAsi	TERT_FullLength_isoform	394	0.189247	0.000157645
STAD	stemness_mRNAsi	TERT_beta_isoform	394	-0.125363	0.0127631
TGCT	stemness_mRNAsi	TERT_total	132	0.5223	1.33495e-10
TGCT	stemness_mRNAsi	TERT_FullLength_isoform	130	0.146533	0.0961939
TGCT	stemness_mRNAsi	TERT_beta_isoform	130	0.0783222	0.375754
THCA	stemness_mRNAsi	TERT_total	144	0.209624	0.0116807
THCA	stemness_mRNAsi	TERT_FullLength_isoform	159	0.121434	0.12731
THCA	stemness_mRNAsi	TERT_beta_isoform	159	-0.117218	0.14116
THYM	stemness_mRNAsi	TERT_total	120	0.573673	7.44871e-12
THYM	stemness_mRNAsi	TERT_FullLength_isoform	119	-0.408514	3.98439e-06
THYM	stemness_mRNAsi	TERT_beta_isoform	119	0.438705	6.02021e-07
UCEC	stemness_mRNAsi	TERT_total	169	0.193312	0.0117956
UCEC	stemness_mRNAsi	TERT_FullLength_isoform	171	0.126091	0.100314
UCEC	stemness_mRNAsi	TERT_beta_isoform	171	-0.0554863	0.471026
UCS	stemness_mRNAsi	TERT_total	55	0.558273	9.47376e-06
UCS	stemness_mRNAsi	TERT_FullLength_isoform	55	-0.126394	0.357821
UCS	stemness_mRNAsi	TERT_beta_isoform	55	0.161988	0.23738
UVM	stemness_mRNAsi	TERT_total	59	0.300563	0.0207208
UVM	stemness_mRNAsi	TERT_FullLength_isoform	62	0.0673052	0.603226
UVM	stemness_mRNAsi	TERT_beta_isoform	62	-0.057809	0.655382
ACC	TelomeraseSignatureScore	TERT_total	53	0.0381304	0.786335
ACC	TelomeraseSignatureScore	TERT_FullLength_isoform	52	0.196828	0.161942
ACC	TelomeraseSignatureScore	TERT_beta_isoform	52	-0.206159	0.142567
BLCA	TelomeraseSignatureScore	TERT_total	393	0.0378751	0.454025
BLCA	TelomeraseSignatureScore	TERT_FullLength_isoform	393	0.243329	1.05007e-06
BLCA	TelomeraseSignatureScore	TERT_beta_isoform	393	-0.24967	5.34856e-07
BRCA	TelomeraseSignatureScore	TERT_total	783	0.162686	4.74975e-06
BRCA	TelomeraseSignatureScore	TERT_FullLength_isoform	817	0.0650638	0.0630476
BRCA	TelomeraseSignatureScore	TERT_beta_isoform	817	-0.108556	0.00188792
CESC	TelomeraseSignatureScore	TERT_total	95	0.166971	0.105822
CESC	TelomeraseSignatureScore	TERT_FullLength_isoform	96	0.101541	0.324914
CESC	TelomeraseSignatureScore	TERT_beta_isoform	96	-0.132307	0.198787
CHOL	TelomeraseSignatureScore	TERT_total	30	0.248804	0.184902
CHOL	TelomeraseSignatureScore	TERT_FullLength_isoform	31	0.220277	0.233754
CHOL	TelomeraseSignatureScore	TERT_beta_isoform	31	-0.288216	0.115869
COAD	TelomeraseSignatureScore	TERT_total	269	0.0852548	0.163224
COAD	TelomeraseSignatureScore	TERT_FullLength_isoform	267	0.212153	0.000482744
COAD	TelomeraseSignatureScore	TERT_beta_isoform	267	-0.217982	0.000332724
DLBC	TelomeraseSignatureScore	TERT_total	44	-0.0373712	0.809679
DLBC	TelomeraseSignatureScore	TERT_FullLength_isoform	43	0.491274	0.000822068
DLBC	TelomeraseSignatureScore	TERT_beta_isoform	43	-0.54546	0.00015514
ESCA	TelomeraseSignatureScore	TERT_total	160	0.229158	0.00355907
ESCA	TelomeraseSignatureScore	TERT_FullLength_isoform	162	0.0491779	0.534296
ESCA	TelomeraseSignatureScore	TERT_beta_isoform	162	-0.189632	0.0156529
GBM	TelomeraseSignatureScore	TERT_total	129	-0.156151	0.0772059
GBM	TelomeraseSignatureScore	TERT_FullLength_isoform	133	0.140081	0.107794
GBM	TelomeraseSignatureScore	TERT_beta_isoform	133	-0.167158	0.054466
HNSC	TelomeraseSignatureScore	TERT_total	462	0.220477	1.70872e-06
HNSC	TelomeraseSignatureScore	TERT_FullLength_isoform	467	0.137516	0.00290188
HNSC	TelomeraseSignatureScore	TERT_beta_isoform	467	-0.176116	0.00013043
KICH	TelomeraseSignatureScore	TERT_total	18	0.050686	0.84169
KICH	TelomeraseSignatureScore	TERT_FullLength_isoform	17	0.141593	0.587764
KICH	TelomeraseSignatureScore	TERT_beta_isoform	17	-0.41643	0.0963658
KIRC	TelomeraseSignatureScore	TERT_total	231	-0.0423693	0.521684
KIRC	TelomeraseSignatureScore	TERT_FullLength_isoform	256	0.0608008	0.332571
KIRC	TelomeraseSignatureScore	TERT_beta_isoform	256	-0.108686	0.082633
KIRP	TelomeraseSignatureScore	TERT_total	103	0.0152745	0.878291
KIRP	TelomeraseSignatureScore	TERT_FullLength_isoform	115	0.064342	0.494504
KIRP	TelomeraseSignatureScore	TERT_beta_isoform	115	-0.156115	0.0956956
LAML	TelomeraseSignatureScore	TERT_total	150	0.227571	0.0050993
LAML	TelomeraseSignatureScore	TERT_FullLength_isoform	147	-0.105185	0.204823
LAML	TelomeraseSignatureScore	TERT_beta_isoform	147	-0.00256646	0.975388
LGG	TelomeraseSignatureScore	TERT_total	296	0.228145	7.46633e-05
LGG	TelomeraseSignatureScore	TERT_FullLength_isoform	312	0.0625258	0.270866
LGG	TelomeraseSignatureScore	TERT_beta_isoform	312	-0.105664	0.0623033
LIHC	TelomeraseSignatureScore	TERT_total	336	-0.0613462	0.262134
LIHC	TelomeraseSignatureScore	TERT_FullLength_isoform	344	0.0402328	0.457002
LIHC	TelomeraseSignatureScore	TERT_beta_isoform	344	-0.092685	0.0860723
LUAD	TelomeraseSignatureScore	TERT_total	480	0.0911542	0.0459297
LUAD	TelomeraseSignatureScore	TERT_FullLength_isoform	488	0.0576028	0.203985
LUAD	TelomeraseSignatureScore	TERT_beta_isoform	488	-0.0627762	0.166181
LUSC	TelomeraseSignatureScore	TERT_total	457	0.138643	0.00297722
LUSC	TelomeraseSignatureScore	TERT_FullLength_isoform	458	0.136534	0.00341498
LUSC	TelomeraseSignatureScore	TERT_beta_isoform	458	-0.113465	0.0151204
MESO	TelomeraseSignatureScore	TERT_total	0	NA	NA
MESO	TelomeraseSignatureScore	TERT_FullLength_isoform	0	NA	NA
MESO	TelomeraseSignatureScore	TERT_beta_isoform	0	NA	NA
OV	TelomeraseSignatureScore	TERT_total	35	0.264351	0.12489
OV	TelomeraseSignatureScore	TERT_FullLength_isoform	36	0.0762808	0.658361
OV	TelomeraseSignatureScore	TERT_beta_isoform	36	0.09255	0.591366
PAAD	TelomeraseSignatureScore	TERT_total	129	0.109015	0.218774
PAAD	TelomeraseSignatureScore	TERT_FullLength_isoform	138	0.0385612	0.653404
PAAD	TelomeraseSignatureScore	TERT_beta_isoform	138	-0.0333797	0.697525
PCPG	TelomeraseSignatureScore	TERT_total	34	0.242351	0.167289
PCPG	TelomeraseSignatureScore	TERT_FullLength_isoform	39	0.311802	0.0533187
PCPG	TelomeraseSignatureScore	TERT_beta_isoform	39	0.0302748	0.854832
PRAD	TelomeraseSignatureScore	TERT_total	435	-0.0678382	0.157822
PRAD	TelomeraseSignatureScore	TERT_FullLength_isoform	451	0.210045	6.84122e-06
PRAD	TelomeraseSignatureScore	TERT_beta_isoform	451	-0.216497	3.4828e-06
READ	TelomeraseSignatureScore	TERT_total	84	0.0673676	0.542607
READ	TelomeraseSignatureScore	TERT_FullLength_isoform	83	0.230679	0.0358964
READ	TelomeraseSignatureScore	TERT_beta_isoform	83	-0.171727	0.120582
SARC	TelomeraseSignatureScore	TERT_total	99	0.0314132	0.757577
SARC	TelomeraseSignatureScore	TERT_FullLength_isoform	107	0.0519267	0.595292
SARC	TelomeraseSignatureScore	TERT_beta_isoform	107	-0.120947	0.214625
SKCM	TelomeraseSignatureScore	TERT_total	338	0.0859753	0.114634
SKCM	TelomeraseSignatureScore	TERT_FullLength_isoform	342	-0.0374745	0.489735
SKCM	TelomeraseSignatureScore	TERT_beta_isoform	342	-0.0185784	0.73209
STAD	TelomeraseSignatureScore	TERT_total	375	0.103272	0.0456609
STAD	TelomeraseSignatureScore	TERT_FullLength_isoform	378	0.119971	0.0196366
STAD	TelomeraseSignatureScore	TERT_beta_isoform	378	-0.0493977	0.338161
TGCT	TelomeraseSignatureScore	TERT_total	132	0.484457	3.96156e-09
TGCT	TelomeraseSignatureScore	TERT_FullLength_isoform	130	0.266339	0.00219187
TGCT	TelomeraseSignatureScore	TERT_beta_isoform	130	-0.0719617	0.415862
THCA	TelomeraseSignatureScore	TERT_total	139	-0.122269	0.151601
THCA	TelomeraseSignatureScore	TERT_FullLength_isoform	154	-0.055386	0.495083
THCA	TelomeraseSignatureScore	TERT_beta_isoform	154	0.0344528	0.671427
THYM	TelomeraseSignatureScore	TERT_total	115	0.243486	0.00873734
THYM	TelomeraseSignatureScore	TERT_FullLength_isoform	114	0.109804	0.244834
THYM	TelomeraseSignatureScore	TERT_beta_isoform	114	-0.115111	0.22263
UCEC	TelomeraseSignatureScore	TERT_total	8	0.025328	0.95253
UCEC	TelomeraseSignatureScore	TERT_FullLength_isoform	8	0.327721	0.428103
UCEC	TelomeraseSignatureScore	TERT_beta_isoform	8	-0.319009	0.441199
UCS	TelomeraseSignatureScore	TERT_total	55	0.133765	0.330243
UCS	TelomeraseSignatureScore	TERT_FullLength_isoform	55	0.182926	0.181298
UCS	TelomeraseSignatureScore	TERT_beta_isoform	55	-0.175299	0.2005
UVM	TelomeraseSignatureScore	TERT_total	59	0.31369	0.015548
UVM	TelomeraseSignatureScore	TERT_FullLength_isoform	62	0.0879778	0.49653
UVM	TelomeraseSignatureScore	TERT_beta_isoform	62	0.0850411	0.511066
ACC	TelomereLenghtScore_TumorPrimary	TERT_total	53	-0.0263525	0.85142
ACC	TelomereLenghtScore_TumorPrimary	TERT_FullLength_isoform	52	-0.0366358	0.796524
ACC	TelomereLenghtScore_TumorPrimary	TERT_beta_isoform	52	0.0743448	0.600417
BLCA	TelomereLenghtScore_TumorPrimary	TERT_total	394	0.0165935	0.742648
BLCA	TelomereLenghtScore_TumorPrimary	TERT_FullLength_isoform	394	0.0505748	0.316666
BLCA	TelomereLenghtScore_TumorPrimary	TERT_beta_isoform	394	-0.0829083	0.100324
BRCA	TelomereLenghtScore_TumorPrimary	TERT_total	806	0.0822201	0.0195659
BRCA	TelomereLenghtScore_TumorPrimary	TERT_FullLength_isoform	840	0.043838	0.204347
BRCA	TelomereLenghtScore_TumorPrimary	TERT_beta_isoform	840	-0.0342838	0.320977
CESC	TelomereLenghtScore_TumorPrimary	TERT_total	95	0.00580151	0.955503
CESC	TelomereLenghtScore_TumorPrimary	TERT_FullLength_isoform	96	-0.0142879	0.89011
CESC	TelomereLenghtScore_TumorPrimary	TERT_beta_isoform	96	-0.0267943	0.795529
CHOL	TelomereLenghtScore_TumorPrimary	TERT_total	30	0.860776	1.05288e-09
CHOL	TelomereLenghtScore_TumorPrimary	TERT_FullLength_isoform	31	0.165936	0.372323
CHOL	TelomereLenghtScore_TumorPrimary	TERT_beta_isoform	31	-0.0926994	0.619902
COAD	TelomereLenghtScore_TumorPrimary	TERT_total	334	0.101202	0.0646977
COAD	TelomereLenghtScore_TumorPrimary	TERT_FullLength_isoform	274	0.0497557	0.412018
COAD	TelomereLenghtScore_TumorPrimary	TERT_beta_isoform	274	-0.0333698	0.582321
DLBC	TelomereLenghtScore_TumorPrimary	TERT_total	48	0.757299	4.68301e-10
DLBC	TelomereLenghtScore_TumorPrimary	TERT_FullLength_isoform	47	-0.188224	0.205151
DLBC	TelomereLenghtScore_TumorPrimary	TERT_beta_isoform	47	0.248993	0.0914607
ESCA	TelomereLenghtScore_TumorPrimary	TERT_total	172	0.0133375	0.862139
ESCA	TelomereLenghtScore_TumorPrimary	TERT_FullLength_isoform	173	-0.0841402	0.271061
ESCA	TelomereLenghtScore_TumorPrimary	TERT_beta_isoform	173	-0.0789333	0.301936
GBM	TelomereLenghtScore_TumorPrimary	TERT_total	133	-0.0230155	0.792583
GBM	TelomereLenghtScore_TumorPrimary	TERT_FullLength_isoform	138	-0.156232	0.0672702
GBM	TelomereLenghtScore_TumorPrimary	TERT_beta_isoform	138	0.098001	0.252817
HNSC	TelomereLenghtScore_TumorPrimary	TERT_total	475	0.155544	0.000669462
HNSC	TelomereLenghtScore_TumorPrimary	TERT_FullLength_isoform	480	0.0466872	0.30737
HNSC	TelomereLenghtScore_TumorPrimary	TERT_beta_isoform	480	-0.0919113	0.0441476
KICH	TelomereLenghtScore_TumorPrimary	TERT_total	18	0.822583	2.78269e-05
KICH	TelomereLenghtScore_TumorPrimary	TERT_FullLength_isoform	17	0.328709	0.197667
KICH	TelomereLenghtScore_TumorPrimary	TERT_beta_isoform	17	-0.247112	0.338969
KIRC	TelomereLenghtScore_TumorPrimary	TERT_total	231	0.130592	0.0474172
KIRC	TelomereLenghtScore_TumorPrimary	TERT_FullLength_isoform	256	0.068569	0.274384
KIRC	TelomereLenghtScore_TumorPrimary	TERT_beta_isoform	256	-0.0478357	0.446023
KIRP	TelomereLenghtScore_TumorPrimary	TERT_total	103	-0.0680269	0.494756
KIRP	TelomereLenghtScore_TumorPrimary	TERT_FullLength_isoform	115	-0.0499351	0.596129
KIRP	TelomereLenghtScore_TumorPrimary	TERT_beta_isoform	115	0.149057	0.111859
LAML	TelomereLenghtScore_TumorPrimary	TERT_total	0	NA	NA
LAML	TelomereLenghtScore_TumorPrimary	TERT_FullLength_isoform	0	NA	NA
LAML	TelomereLenghtScore_TumorPrimary	TERT_beta_isoform	0	NA	NA
LGG	TelomereLenghtScore_TumorPrimary	TERT_total	298	-0.0476169	0.412783
LGG	TelomereLenghtScore_TumorPrimary	TERT_FullLength_isoform	314	0.0315424	0.577635
LGG	TelomereLenghtScore_TumorPrimary	TERT_beta_isoform	314	-0.0480793	0.395847
LIHC	TelomereLenghtScore_TumorPrimary	TERT_total	337	-0.0245153	0.653838
LIHC	TelomereLenghtScore_TumorPrimary	TERT_FullLength_isoform	345	-0.0677631	0.20929
LIHC	TelomereLenghtScore_TumorPrimary	TERT_beta_isoform	345	0.0821688	0.127695
LUAD	TelomereLenghtScore_TumorPrimary	TERT_total	481	0.171366	0.000159024
LUAD	TelomereLenghtScore_TumorPrimary	TERT_FullLength_isoform	490	-0.060453	0.181553
LUAD	TelomereLenghtScore_TumorPrimary	TERT_beta_isoform	490	-0.0260164	0.565613
LUSC	TelomereLenghtScore_TumorPrimary	TERT_total	460	0.0767151	0.10032
LUSC	TelomereLenghtScore_TumorPrimary	TERT_FullLength_isoform	461	0.0836087	0.0729053
LUSC	TelomereLenghtScore_TumorPrimary	TERT_beta_isoform	461	-0.0653292	0.161404
MESO	TelomereLenghtScore_TumorPrimary	TERT_total	0	NA	NA
MESO	TelomereLenghtScore_TumorPrimary	TERT_FullLength_isoform	0	NA	NA
MESO	TelomereLenghtScore_TumorPrimary	TERT_beta_isoform	0	NA	NA
OV	TelomereLenghtScore_TumorPrimary	TERT_total	38	0.357095	0.0277446
OV	TelomereLenghtScore_TumorPrimary	TERT_FullLength_isoform	58	-0.0113595	0.932555
OV	TelomereLenghtScore_TumorPrimary	TERT_beta_isoform	58	0.134187	0.315262
PAAD	TelomereLenghtScore_TumorPrimary	TERT_total	129	0.138523	0.117451
PAAD	TelomereLenghtScore_TumorPrimary	TERT_FullLength_isoform	138	0.0432821	0.614218
PAAD	TelomereLenghtScore_TumorPrimary	TERT_beta_isoform	138	-0.0122514	0.886592
PCPG	TelomereLenghtScore_TumorPrimary	TERT_total	34	-0.143895	0.41685
PCPG	TelomereLenghtScore_TumorPrimary	TERT_FullLength_isoform	39	-0.126175	0.444039
PCPG	TelomereLenghtScore_TumorPrimary	TERT_beta_isoform	39	0.239534	0.141915
PRAD	TelomereLenghtScore_TumorPrimary	TERT_total	436	-0.154665	0.00119637
PRAD	TelomereLenghtScore_TumorPrimary	TERT_FullLength_isoform	452	0.0536339	0.255148
PRAD	TelomereLenghtScore_TumorPrimary	TERT_beta_isoform	452	-0.147739	0.00163507
READ	TelomereLenghtScore_TumorPrimary	TERT_total	112	0.519537	4.36658e-09
READ	TelomereLenghtScore_TumorPrimary	TERT_FullLength_isoform	83	0.0513779	0.644597
READ	TelomereLenghtScore_TumorPrimary	TERT_beta_isoform	83	-0.00528176	0.962203
SARC	TelomereLenghtScore_TumorPrimary	TERT_total	99	0.10423	0.304558
SARC	TelomereLenghtScore_TumorPrimary	TERT_FullLength_isoform	107	0.193562	0.0457559
SARC	TelomereLenghtScore_TumorPrimary	TERT_beta_isoform	107	-0.186371	0.0545974
SKCM	TelomereLenghtScore_TumorPrimary	TERT_total	1	NA	NA
SKCM	TelomereLenghtScore_TumorPrimary	TERT_FullLength_isoform	1	NA	NA
SKCM	TelomereLenghtScore_TumorPrimary	TERT_beta_isoform	1	NA	NA
STAD	TelomereLenghtScore_TumorPrimary	TERT_total	400	0.0761945	0.128176
STAD	TelomereLenghtScore_TumorPrimary	TERT_FullLength_isoform	404	-0.0360946	0.469385
STAD	TelomereLenghtScore_TumorPrimary	TERT_beta_isoform	404	0.00307013	0.950947
TGCT	TelomereLenghtScore_TumorPrimary	TERT_total	132	0.317423	0.000208403
TGCT	TelomereLenghtScore_TumorPrimary	TERT_FullLength_isoform	130	-0.0338546	0.702177
TGCT	TelomereLenghtScore_TumorPrimary	TERT_beta_isoform	130	0.10647	0.227952
THCA	TelomereLenghtScore_TumorPrimary	TERT_total	140	-0.00817835	0.923599
THCA	TelomereLenghtScore_TumorPrimary	TERT_FullLength_isoform	155	-0.0716588	0.375583
THCA	TelomereLenghtScore_TumorPrimary	TERT_beta_isoform	155	0.0789352	0.328914
THYM	TelomereLenghtScore_TumorPrimary	TERT_total	117	0.223297	0.015519
THYM	TelomereLenghtScore_TumorPrimary	TERT_FullLength_isoform	116	-0.169895	0.0682591
THYM	TelomereLenghtScore_TumorPrimary	TERT_beta_isoform	116	0.148035	0.112768
UCEC	TelomereLenghtScore_TumorPrimary	TERT_total	239	0.271808	2.03967e-05
UCEC	TelomereLenghtScore_TumorPrimary	TERT_FullLength_isoform	12	0.390738	0.209166
UCEC	TelomereLenghtScore_TumorPrimary	TERT_beta_isoform	12	-0.36545	0.242742
UCS	TelomereLenghtScore_TumorPrimary	TERT_total	55	0.195753	0.152059
UCS	TelomereLenghtScore_TumorPrimary	TERT_FullLength_isoform	55	0.0378541	0.78379
UCS	TelomereLenghtScore_TumorPrimary	TERT_beta_isoform	55	-0.0568694	0.680045
UVM	TelomereLenghtScore_TumorPrimary	TERT_total	59	-0.106125	0.423723
UVM	TelomereLenghtScore_TumorPrimary	TERT_FullLength_isoform	62	-0.0707323	0.584862
UVM	TelomereLenghtScore_TumorPrimary	TERT_beta_isoform	62	0.0585607	0.651188
# The analysis includes only samples with non-zero TERT expression
P values are reported without correction for multiple comparisons
Source:
For isoforms expression
GTEx	https://storage.googleapis.com/adult-gtex/bulk-gex/v8/rna-seq/GTEx_Analysis_2017-06-05_v8_RSEMv1.3.0_transcript_tpm.gct.gz
TCGA	https://toil-xena-hub.s3.us-east-1.amazonaws.com/download/tcga_rsem_isoform_tpm.gz
Pre-computed metrics
EXTEND	https://doi.org:10.1038/s41467-020-20474-9
Stemness	https://doi.org:10.1016/j.cell.2018.03.034
Telomerase signature	https://doi.org:10.1038/ng.3781
Telomere length	https://doi.org:10.1038/ng.3781
