# Supplementary material for: Genetic regulation of TERT splicing affects cancer risk by altering cellular longevity and replicative potential
Source: Nat Commun. 2025 Feb 16;16:1676. doi: 10.1038/s41467-025-56947-y (PMC11830802; doi:10.1038/s41467-025-56947-y)
Supplement: Supplementary file 18 — Supplementary Data 16 [file 41467_2025_56947_MOESM18_ESM.xlsx]

## Sheet: Supplementary Data 16
Supplementary Data 16. Association of relative leukocyte telomere length (rLTL) in cancer-free individuals from the UK Biobank
European ancestry															rLTL summary stats overall						rLTL summary stats by genotype AA						rLTL summary stats by genotype AB						rLTL summary stats by genotype BB						Single marker model		Interaction model, SNP * age (group of 5 year)			Condition by rs7705526		Condition by rs7705526 and interaction			Condition by rs2736100
Set	N	Marker	Ref_A	Effect_B	Count_A	Count_B	Freq_A	Freq_B	n_AA	n_AB	n_BB	f_AA	f_AB	f_BB	n	min	max	median	mean	sd	n	min	max	median	mean	sd	n	min	max	median	mean	sd	n	min	max	median	mean	sd	Beta	P_marker	Beta	P_marker	P_interaction	Beta	P_marker	Beta	P_marker	P_interaction	Beta
All	339103	rs2242652	G	A	545736	132470	0.804676	0.195324	219576	106584	12943	0.64752	0.314312	0.0381683	339103	-15.282	12.14	0	0.002	0.991	219576	-11.967	12.14	-0.012	-0.012	0.993	106584	-15.282	11.116	0.018	0.024	0.988	12943	-7.833	8.968	0.071	0.066	0.985	0.0384395	2.31366e-38	0.073	0.000635	0.103	-0.006	0.0598	0.029	0.169	0.0909	0.012
Male	153819	rs2242652	G	A	247276	60362	0.803789	0.196211	99386	48504	5929	0.646123	0.315332	0.0385453	153819	-10.031	12.14	-0.091	-0.089	0.988	99386	-10.031	12.14	-0.101	-0.102	0.988	48504	-7.097	9.529	-0.08	-0.07	0.987	5929	-7.833	8.968	-0.031	-0.025	0.982	0.0368737	3.52896e-17	0.045	0.145	0.785	-0.007	0.156	0.002	0.959	0.78	0.013
Female	185284	rs2242652	G	A	298460	72108	0.805412	0.194588	120190	58080	7014	0.64868	0.313465	0.0378554	185284	-15.282	11.116	0.078	0.078	0.988	120190	-11.967	10.603	0.064	0.062	0.991	58080	-15.282	11.116	0.1	0.103	0.983	7014	-6.307	5.134	0.153	0.142	0.981	0.0400377	3.52863e-23	0.098	0.000818	0.0456	-0.005	0.235	0.055	0.0619	0.0378	0.011
All	339103	rs10069690	C	T	502675	175531	0.741183	0.258817	186228	130219	22656	0.549178	0.38401	0.0668116	339103	-15.282	12.14	0	0.002	0.991	186228	-11.967	12.14	-0.024	-0.023	0.994	130219	-15.282	11.116	0.024	0.028	0.988	22656	-7.833	8.968	0.066	0.059	0.983	0.0464459	6.54689e-67	0.088	5.19e-06	0.0301	0	0.936	0.041	0.0337	0.0302	0.017
Male	153819	rs10069690	C	T	227524	80114	0.739584	0.260416	84101	59322	10396	0.546753	0.385661	0.0675859	153819	-10.031	12.14	-0.091	-0.089	0.988	84101	-10.031	12.14	-0.112	-0.112	0.989	59322	-7.097	9.529	-0.071	-0.065	0.986	10396	-7.833	8.968	-0.036	-0.035	0.983	0.0447482	1.39413e-29	0.076	0.00694	0.264	-0.002	0.743	0.029	0.296	0.264	0.019
Female	185284	rs10069690	C	T	275151	95417	0.742511	0.257489	102127	70897	12260	0.551192	0.38264	0.0661687	185284	-15.282	11.116	0.078	0.078	0.988	102127	-11.967	10.603	0.051	0.051	0.992	70897	-15.282	11.116	0.103	0.106	0.984	12260	-6.307	5.134	0.153	0.138	0.977	0.0481338	1.40443e-39	0.099	0.0002	0.0548	0.001	0.794	0.051	0.0529	0.0549	0.017
All	339103	VNTR6-1	Short	Long	541922	136284	0.799052	0.200948	216811	108300	13992	0.639366	0.319372	0.0412618	339103	-15.282	12.14	0	0.002	0.991	216811	-11.967	12.14	-0.016	-0.015	0.993	108300	-15.282	11.116	0.025	0.029	0.988	13992	-7.833	8.044	0.067	0.068	0.981	0.0435552	4.93696e-50	0.072	0.000636	0.175	0.002	0.503	0.031	0.141	0.166	0.02
Male	153819	VNTR6-1	Short	Long	245602	62036	0.798347	0.201653	98131	49340	6348	0.637964	0.320767	0.0412693	153819	-10.031	12.14	-0.091	-0.089	0.988	98131	-10.031	12.14	-0.105	-0.106	0.989	49340	-7.097	9.529	-0.07	-0.064	0.985	6348	-7.833	8.044	-0.033	-0.022	0.988	0.0436062	6.28137e-24	0.057	0.0637	0.663	0.003	0.503	0.016	0.603	0.675	0.022
Female	185284	VNTR6-1	Short	Long	296320	74248	0.799637	0.200363	118680	58960	7644	0.64053	0.318214	0.0412556	185284	-15.282	11.116	0.078	0.078	0.988	118680	-11.967	10.603	0.06	0.059	0.991	58960	-15.282	11.116	0.104	0.106	0.984	7644	-6.307	4.016	0.155	0.143	0.97	0.0437111	4.52042e-28	0.085	0.0032	0.148	0.002	0.732	0.044	0.124	0.132	0.018
All	339103	VNTR6-1/rs10069690	Short-C	anyLong/any-T	486016	192190	0.71662	0.28338	174273	137470	27360	0.513923	0.405393	0.0806835	339103	-15.282	12.14	0	0.002	0.991	174273	-11.967	12.14	-0.028	-0.026	0.994	137470	-15.282	11.116	0.023	0.027	0.988	27360	-7.833	8.968	0.066	0.062	0.985	0.0486995	8.74828e-78	0.094	4.7e-07	0.0139	0.001	0.64	0.047	0.0122	0.0138	0.021
Male	153819	VNTR6-1/rs10069690	Short-C	anyLong/any-T	220004	87634	0.715139	0.284861	78694	62616	12509	0.511601	0.407076	0.0813229	153819	-10.031	12.14	-0.091	-0.089	0.988	78694	-10.031	12.14	-0.116	-0.116	0.99	62616	-7.097	9.529	-0.07	-0.066	0.984	12509	-7.833	8.968	-0.037	-0.032	0.985	0.0471454	1.65041e-34	0.081	0.00315	0.216	0	0.957	0.034	0.221	0.217	0.022
Female	185284	VNTR6-1/rs10069690	Short-C	anyLong/any-T	266012	104556	0.717849	0.282151	95579	74854	14851	0.515851	0.403996	0.0801526	185284	-15.282	11.116	0.078	0.078	0.988	95579	-11.967	10.603	0.047	0.047	0.992	74854	-15.282	11.116	0.101	0.104	0.984	14851	-6.307	5.293	0.155	0.141	0.978	0.0502286	1.53296e-45	0.106	3.55e-05	0.0278	0.003	0.519	0.059	0.0222	0.0271	0.02
All	339103	rs7705526	C	A	458247	219959	0.675675	0.324325	154972	148303	35828	0.457006	0.437339	0.105655	339103	-15.282	12.14	0	0.002	0.991	154972	-15.282	12.14	-0.053	-0.051	0.995	148303	-10.031	8.471	0.031	0.033	0.984	35828	-9.081	9.399	0.105	0.105	0.993	0.079	1.02e-219	0.132	2.36e-13	0.00321			0.132	2.36e-13	0.00321	0.066
Male	153819	rs7705526	C	A	207589	100049	0.674783	0.325217	70132	67325	16362	0.455938	0.43769	0.106372	153819	-10.031	12.14	-0.091	-0.089	0.988	70132	-9.605	12.14	-0.147	-0.141	0.987	67325	-10.031	7.404	-0.06	-0.059	0.983	16362	-9.081	9.399	0.007	0.012	0.998	0.078	3.65e-98	0.103	8.79e-05	0.334			0.103	8.79e-05	0.334	0.07
Female	185284	rs7705526	C	A	250658	119910	0.676416	0.323584	84840	80978	19466	0.457892	0.437048	0.10506	185284	-15.282	11.116	0.078	0.078	0.988	84840	-15.282	11.116	0.023	0.023	0.995	80978	-9.668	8.471	0.11	0.109	0.979	19466	-8.627	9.319	0.188	0.184	0.982	0.081	5.85e-124	0.157	2.15e-10	0.00184			0.157	2.15e-10	0.00184	0.063
All	339103	rs2736100	A	C	339023	339183	0.499882	0.500118	84527	169969	84607	0.249502	0.249266	0.501231	339103	-15.282	12.14	0	0.002	0.991	84527	-15.282	12.14	-0.064	-0.06	0.995	169969	-10.031	10.603	0	0.003	0.988	84607	-9.081	9.399	0.065	0.064	0.991	0.061	2.93e-147	0.13	1.21e-14	3.24e-05	0.066	2.51e-81	0.088	2.84e-07	3.46e-05
Male	153819	rs2736100	A	C	153477	154161	0.498888	0.501112	38273	76931	38615	0.251042	0.248818	0.50014	153819	-10.031	12.14	-0.091	-0.089	0.988	38273	-8.185	12.14	-0.157	-0.148	0.987	76931	-10.031	7.404	-0.085	-0.088	0.984	38615	-9.081	9.399	-0.039	-0.032	0.991	0.056	6.65e-58	0.103	2.76e-05	0.0515	0.07	3.98e-43	0.059	0.0176	0.0463
Female	185284	rs2736100	A	C	185022	185546	0.499293	0.500707	45992	93038	46254	0.249638	0.248224	0.502137	185284	-15.282	11.116	0.078	0.078	0.988	46254	-15.282	11.116	0.015	0.012	0.996	93038	-9.668	10.603	0.075	0.077	0.985	45992	-8.627	9.319	0.149	0.145	0.983	0.065	8.3e-92	0.154	3.55e-11	0.000112	0.063	9.52e-41	0.112	1.74e-06	0.000142
All	339103	rs2853677	A	G	392768	285438	0.579128	0.420872	113627	165514	59962	0.335081	0.488094	0.176825	339103	-15.282	12.14	0	0.002	0.991	113627	-15.282	12.14	-0.047	-0.045	0.993	165514	-10.031	10.603	0.007	0.009	0.989	59962	-9.081	9.399	0.074	0.073	0.99	0.056	2.21e-122	0.085	5.96e-07	0.0839	0.067	2.05e-134	0.062	0.000277	0.0797	0.027
Male	153819	rs2853677	A	G	178333	129305	0.579685	0.420315	51638	75057	27124	0.335706	0.487957	0.176337	153819	-10.031	12.14	-0.091	-0.089	0.988	51638	-8.185	12.14	-0.135	-0.134	0.985	75057	-10.031	8.225	-0.083	-0.08	0.987	27124	-9.081	9.399	-0.031	-0.028	0.99	0.05	2.62e-46	0.053	0.0349	0.927	0.068	2.08e-64	0.029	0.24	0.91	0.023
Female	185284	rs2853677	A	G	214435	156133	0.578666	0.421334	61989	90457	32838	0.334562	0.488207	0.177231	185284	-15.282	11.116	0.078	0.078	0.988	61989	-15.282	11.116	0.026	0.029	0.993	90457	-8.68	10.603	0.084	0.083	0.985	32838	-9.03	8.325	0.159	0.156	0.982	0.061	8.32e-79	0.116	8.19e-07	0.0181	0.066	2.88e-72	0.093	8.03e-05	0.0176	0.031
The relative leukocyte telomere length (rLTL) corresponds to log-transformed and Z-standardized values.
Single marker model	rLTL ~ variant + sex + age + ageMC2 + smoking_status
Interaction model	rLTL ~ variant + sex + age + ageMC2 + smoking_status + variant * age_5year.group
Condition	rLTL ~ variant + sex + age + ageMC2 + smoking_status + telomereSNP
Condition & Interaction	rLTL ~ variant + sex + age + ageMC2 + smoking_status + telomereSNP + variant * age_5year.group
P values are reported without correction for multiple comparisons
Association of rLTL in cancer-free individuals from the UK Biobank, stratified by age group and genotype pairs
						Genotypes AA vs AB			Genotypes AA vs BB			Genotypes AB vs BB
Set	N	Marker	Ref_A	Effect_B	Age group	n	Beta	P_value	n	Beta	P_value	n	Beta	P_value
All	339103	rs2242652	G	A	40-44	46379	0.0460645	1.65898e-06	33257	0.0608446	1.4931e-07	16818	0.0758281	0.00137088
					45-49	48142	0.0404558	1.89075e-05	34216	0.0366912	0.00146299	17694	0.0329377	0.163937
					50-54	54414	0.0401958	5.42363e-06	38854	0.0372015	0.000489388	19932	0.0348399	0.108384
					55-59	64614	0.0311075	0.00011292	45751	0.0380733	0.000119331	23933	0.0454294	0.0240196
					60-64	72323	0.0370154	1.64832e-06	51723	0.0370812	6.88623e-05	26408	0.0373111	0.0501709
					65-69	40283	0.0359119	0.000486865	28715	0.0264699	0.0337558	14740	0.017372	0.502711
					Trend		-0.00200492	0.0906607		-0.00485233	0.0568574		-0.00767344	0.0959231
All	339103	rs10069690	C	T	40-44	44970	0.0662298	1.02648e-12	29842	0.0550991	7.62538e-10	21642	0.0445361	0.0150945
					45-49	46713	0.0588201	1.34492e-10	30683	0.044862	5.82974e-07	22656	0.030921	0.0884836
					50-54	52822	0.0474472	2.84893e-08	34954	0.045544	5.1347e-08	25424	0.0435642	0.00989571
					55-59	62663	0.0448484	9.4957e-09	41095	0.0342633	7.86124e-06	30540	0.0237827	0.124696
					60-64	70216	0.0472859	2.41921e-10	46414	0.0389391	9.49548e-08	33824	0.0309226	0.0369356
					65-69	39058	0.0536983	7.36333e-08	25894	0.0314025	0.00110286	18786	0.00906265	0.649235
					Trend		-0.00285311	0.164091		-0.00421521	0.0111014		-0.00563269	0.0572897
All	339103	VNTR6-1	Short	Long	40-44	46197	0.0448601	2.74401e-06	32958	0.0659416	2.91543e-09	17299	0.0874611	0.000113941
					45-49	47974	0.0479974	3.59937e-07	34009	0.0293882	0.00797219	18069	0.0104152	0.647771
					50-54	54292	0.0532331	1.46933e-09	38476	0.0475263	4.7867e-06	20432	0.0425053	0.0446131
					55-59	64358	0.0496131	7.03092e-10	45499	0.0291404	0.00204623	24441	0.00885072	0.646052
					60-64	72139	0.0346923	6.63117e-06	51353	0.0398375	1.07071e-05	26962	0.0448754	0.0154187
					65-69	40146	0.0417949	4.61835e-05	28504	0.0421468	0.00046	15088	0.0425351	0.0867968
					Trend		-0.00168175	0.33396		-0.00302891	0.413236		-0.00442582	0.57994
All	339103	VNTR6-1/rs10069690	Short-C	anyLong/any-T	40-44	44284	0.065732	1.35975e-12	28860	0.061775	9.49537e-14	23310	0.0582332	0.000527012
					45-49	46034	0.0594208	8.33142e-11	29605	0.0473915	1.12998e-08	24413	0.0353826	0.0343551
					50-54	52029	0.0530117	5.31958e-10	33697	0.0505604	5.60337e-11	27474	0.0480765	0.00196363
					55-59	61746	0.0529037	1.21402e-11	39717	0.0352281	6.97382e-07	32835	0.0176186	0.21687
					60-64	69169	0.0459382	7.30509e-10	44773	0.0384902	1.12502e-08	36512	0.0311535	0.0221777
					65-69	38476	0.0521271	1.6326e-07	24979	0.0403696	5.97159e-06	20283	0.0285859	0.117938
					Trend		-0.00310229	0.0322133		-0.00425895	0.0468978		-0.00546805	0.118351
All	339103	rs7705526	C	A	40-44	43102	0.0853872	4.82748e-20	27173	0.0985316	3.13283e-39	26179	0.11178	7.88083e-14
					45-49	44676	0.0886097	6.22172e-22	27989	0.076273	9.27488e-25	27387	0.0640022	1.43808e-05
					50-54	50598	0.093512	1.1109e-27	31900	0.0857969	4.41974e-35	30702	0.0780846	1.65582e-08
					55-59	59915	0.0911252	5.33396e-31	37763	0.0693226	9.81658e-28	36620	0.0474676	0.000156398
					60-64	67442	0.0681824	9.28622e-20	42390	0.0652123	2.28463e-26	40622	0.0623184	3.07059e-07
					65-69	37537	0.0786891	3.22666e-15	23583	0.0749733	4.78674e-20	22618	0.0707327	1.4593e-05
					Trend		-0.00277596	0.256012		-0.00478423	0.0929858		-0.00688298	0.217441
All	339103	rs2736100	A	C	40-44	36097	0.0683308	2.73223e-10	24045	0.0775356	1.80741e-35	36312	0.0871829	4.56245e-16
					45-49	37449	0.0681717	1.98852e-10	24898	0.0653229	6.27197e-26	37705	0.0623999	3.55391e-09
					50-54	42409	0.0727435	2.28283e-13	28381	0.07175	1.20527e-35	42410	0.0706402	1.03015e-12
					55-59	50330	0.065431	8.33358e-13	33492	0.0554368	4.94865e-26	50476	0.0454099	6.18383e-07
					60-64	56603	0.0501314	8.54106e-09	37473	0.0502871	1.51925e-23	56378	0.0503649	6.42815e-09
					65-69	31604	0.0456229	6.96243e-05	20844	0.0489199	6.15972e-13	31290	0.0521947	7.25377e-06
					Trend		-0.00499923	0.0346174		-0.00584284	0.00812955		-0.00675076	0.0503385
All	339103	rs2853677	A	G	40-44	39586	0.0536249	6.87233e-08	24680	0.0591509	2.96557e-20	32188	0.0647116	9.71712e-08
					45-49	41107	0.0612763	3.59526e-10	25556	0.0618039	7.05055e-22	33389	0.0623273	1.96066e-07
					50-54	46481	0.0489962	7.85197e-08	29023	0.065336	2.28097e-28	37696	0.0817195	3.87846e-13
					55-59	55215	0.0539942	9.60399e-11	34362	0.0562173	9.48948e-25	44721	0.0585416	1.37164e-08
					60-64	62149	0.0407608	3.07447e-07	38418	0.0515787	8.19913e-23	49887	0.0621222	2.93113e-10
					65-69	34598	0.0599489	1.25135e-08	21548	0.0467486	3.24592e-11	27592	0.0338571	0.0103419
					Trend		-0.000712254	0.737525		-0.00290873	0.0566662		-0.0050876	0.191409
Model by age grooup	rLTL ~ variant + sex + age + ageMC2 + smoking_status
Trend model	Regression analysis of beta values stratified by age groups (beta ~ age group)
Bolded beta-values are for average differences between betas between 5-year age groups, with corresponding p-values for trend
P values are reported without correction for multiple comparisons
[truncated: 9 more columns]
