# Supplementary material for: Genetic regulation of TERT splicing affects cancer risk by altering cellular longevity and replicative potential
Source: Nat Commun. 2025 Feb 16;16:1676. doi: 10.1038/s41467-025-56947-y (PMC11830802; doi:10.1038/s41467-025-56947-y)
Supplement: Supplementary file 19 — Supplementary Data 17 [file 41467_2025_56947_MOESM19_ESM.xlsx]

## Sheet: Supplementary Data 17
Supplementary Data 17. Association of flow FISH telomere length in cancer-free individuals from Transplant Outcomes of Aplastic Anemia (TOAA) cohort
European ancestry															TL (kb) summary stats overall						TL (kb) summary stats by genotype AA						TL(kb) summary stats by genotype AB						TL (kb) summary stats by genotype BB						Single marker model		Condition by rs7705526		Condition by rs2736100		Condition by rs2853677
Model	N	Marker	Ref_A	Effect_B	Count_A	Count_B	Freq_A	Freq_B	n_AA	n_AB	n_BB	f_AA	f_AB	f_BB	n	min	max	median	mean	sd	n	min	max	median	mean	sd	n	min	max	median	mean	sd	n	min	max	median	mean	sd	Beta	P_marker	Beta	P_marker	Beta	P_marker	Beta	P_marker
Additive	339103	rs2242652	G	A	122	32	0.792208	0.207792	48	26	3	0.623377	0.337662	0.038961	77	4.5	11.2	7.1	7.184	1.288	48	4.7	11.2	6.85	7.144	1.383	26	4.5	8.9	7.25	7.212	1.169	3	6.7	8.3	7.8	7.6	0.819	0.103508	0.661935	-0.246093	0.369889	0.156016	0.559248	0.0821831	0.746505
Dominant			G	A	122	32	0.792208	0.207792	48	26	3	0.623377	0.337662	0.038961	77	4.5	11.2	7.1	7.184	1.288	48	4.7	11.2	6.85	7.144	1.383	26	4.5	8.9	7.25	7.212	1.169	3	6.7	8.3	7.8	7.6	0.819	0.104526	0.705221	-0.345294	0.257231	0.0708552	0.812347	0.0843438	0.770654
Additive	339103	rs10069690	C	T	109	45	0.707792	0.292208	39	31	7	0.506494	0.402597	0.0909091	77	4.5	11.2	7.1	7.184	1.288	39	4.7	11.2	6.7	6.972	1.413	31	5.2	9.4	7.3	7.426	1.082	7	4.5	8.5	7.8	7.3	1.377	0.225059	0.274043	-0.108361	0.682142	0.343775	0.159093	0.219486	0.305874
Dominant			C	T	109	45	0.707792	0.292208	39	31	7	0.506494	0.402597	0.0909091	77	4.5	11.2	7.1	7.184	1.288	39	4.7	11.2	6.7	6.972	1.413	31	5.2	9.4	7.3	7.426	1.082	7	4.5	8.5	7.8	7.3	1.377	0.368195	0.16938	-0.131452	0.693502	0.41878	0.181884	0.370401	0.186723
Additive	339103	VNTR6-1	Short	Long	114	40	0.74026	0.25974	42	30	5	0.545455	0.38961	0.0649351	77	4.5	11.2	7.1	7.184	1.288	42	4.7	11.2	6.7	6.962	1.304	30	4.5	9.4	7.5	7.39	1.303	5	6.7	8.3	8	7.82	0.661	0.381212	0.0765267	0.218011	0.354455	0.429015	0.0575666	0.383983	0.0856208
Dominant			Short	Long	114	40	0.74026	0.25974	42	30	5	0.545455	0.38961	0.0649351	77	4.5	11.2	7.1	7.184	1.288	42	4.7	11.2	6.7	6.962	1.304	30	4.5	9.4	7.5	7.39	1.303	5	6.7	8.3	8	7.82	0.661	0.479811	0.0710218	0.213065	0.455798	0.483072	0.0814574	0.484458	0.0783076
Additive	339103	VNTR6-1/rs10069690	Short-C	anyLong/any-T	95	59	0.616883	0.383117	33	29	15	0.428571	0.376623	0.194805	77	4.5	11.2	7.1	7.184	1.288	33	4.7	11.2	6.7	6.876	1.361	29	5.2	9.4	7.8	7.403	1.268	15	4.5	8.6	7.3	7.44	1.078	-0.271527	0.126129	-0.0682573	0.752324	-0.358472	0.0718564	-0.270208	0.141043
Dominant			Short-C	anyLong/any-T	95	59	0.616883	0.383117	33	29	15	0.428571	0.376623	0.194805	77	4.5	11.2	7.1	7.184	1.288	33	4.7	11.2	6.7	6.876	1.361	29	5.2	9.4	7.8	7.403	1.268	15	4.5	8.6	7.3	7.44	1.078	-0.351429	0.297898	-0.0367355	0.915929	-0.335787	0.333976	-0.342457	0.316578
Additive	339103	rs7705526	C	A	105	49	0.681818	0.318182	38	29	10	0.493506	0.376623	0.12987	77	4.5	11.2	7.1	7.184	1.288	38	4.5	11.2	6.7	6.897	1.502	29	5.6	9.4	7.2	7.452	1.032	10	5.5	8.5	7.55	7.5	0.855	0.410529	0.0292571			0.767141	0.00195076	0.443504	0.0293497
Dominant			C	A	105	49	0.681818	0.318182	38	29	10	0.493506	0.376623	0.12987	77	4.5	11.2	7.1	7.184	1.288	38	4.5	11.2	6.7	6.897	1.502	29	5.6	9.4	7.2	7.452	1.032	10	5.5	8.5	7.55	7.5	0.855	0.706474	0.00726274			0.945717	0.00309214	0.741842	0.00732847
Additive	339103	rs2736100	A	C	81	73	0.525974	0.474026	22	37	18	0.285714	0.480519	0.233766	77	4.5	11.2	7.1	7.184	1.288	18	4.7	9.4	6.75	7.039	1.403	37	4.5	11.2	7.1	7.327	1.407	22	5.1	8.5	7.2	7.064	0.973	-0.0358459	0.848474	-0.530948	0.0261805			-0.160342	0.536479
Dominant			A	C	81	73	0.525974	0.474026	22	37	18	0.285714	0.480519	0.233766	77	4.5	11.2	7.1	7.184	1.288	18	4.7	9.4	6.75	7.039	1.403	37	4.5	11.2	7.1	7.327	1.407	22	5.1	8.5	7.2	7.064	0.973	0.137408	0.668583	-0.501828	0.176669			0.111184	0.79058
Additive	339103	rs2853677	A	G	87	67	0.564935	0.435065	26	35	16	0.337662	0.454545	0.207792	77	4.5	11.2	7.1	7.184	1.288	26	4.5	9.4	7.05	7.1	1.472	35	5	11.2	7	7.26	1.263	16	5.1	8.6	7.2	7.156	1.071	0.0731961	0.704661	-0.0908352	0.653281	0.186614	0.484915
Dominant			A	G	87	67	0.564935	0.435065	26	35	16	0.337662	0.454545	0.207792	77	4.5	11.2	7.1	7.184	1.288	26	4.5	9.4	7.05	7.1	1.472	35	5	11.2	7	7.26	1.263	16	5.1	8.6	7.2	7.156	1.071	0.107352	0.727313	-0.138909	0.652204	0.0395341	0.921544
TL, kilobases
Single marker model	rLTL ~ variant + sex + age
Condition	rLTL ~ variant + sex + age + telomereSNP (rs7705526, rs2736100, or rs2853677)
P values are reported without correction for multiple comparisons
