# Supplementary material for: Genetic regulation of TERT splicing affects cancer risk by altering cellular longevity and replicative potential
Source: Nat Commun. 2025 Feb 16;16:1676. doi: 10.1038/s41467-025-56947-y (PMC11830802; doi:10.1038/s41467-025-56947-y)
Supplement: Supplementary file 20 — Supplementary Data 18 [file 41467_2025_56947_MOESM20_ESM.xlsx]

## Sheet: Supplementary Data 18
Supplementary Data 18. Distribution of VNTR6.1, rs10069690 and rs2242652 in the 1000G super-populations, PLCO, UK BioBank and Georgia Centenarian Collection
		1000G, frequency													PLCO, frequency			UK BioBank, frequency			Georgia Centenarian Collection, freq
		All , n=3,201		EUR, n=632		EAS, n=585		AMR, n=490		SAS, n=601		AFR, n=893			EUR, n=73,085			EUR, n=339,103			EUR, n=100
rs10069690, T		0.35		0.28		0.16		0.22		0.27		0.66			0.25			0.25			0.3
rs2242652, A		0.16		0.21		0.15		0.14		0.18		0.12			0.19			0.19			0.23
VNTR6-1, Long		0.21		0.22		0.2		0.16		0.25		0.21			0.21			0.2			0.22
VNTR6-1_rs10069690, Short-C		0.61		0.67		0.74		0.73		0.69		0.37			0.71			0.72			0.67
VNTR6-1_rs10069690, Long-T		0.17		0.19		0.15		0.15		0.23		0.15			0.18			0.18			0.19
VNTR6-1_rs10069690, other haplotypes		0.22		0.14		0.11		0.12		0.08		0.48			0.11			0.1			0.14
		1000G, LD													PLCO, LD			UK BioBank, LD			Georgia Centenarian Collection, LD
		All , n=3,201		EUR, n=632		EAS, n=585		AMR, n=490		SAS, n=601		AFR, n=893			EUR, n=73,085			EUR, n=339,103			EUR, n=100
Marker 1	Marker 2	R2	D'	R2	D'	R2	D'	R2	D'	R2	D'	R2	D'		R2	D'		R2	D'		R2	D'
rs10069690	rs2242652	0.32	0.96	0.62	0.96	0.91	0.96	0.52	0.94	0.59	1	0.07	1		0.67	0.98		0.66	0.98		0.63	0.97
VNTR6-1	rs10069690	0.28	0.76	0.48	0.82	0.59	0.9	0.46	0.83	0.72	0.89	0.04	0.55		0.49	0.81		0.5	0.83		0.41	0.81
VNTR6-1	rs2242652	0.46	0.8	0.62	0.82	0.58	0.89	0.46	0.73	0.53	0.89	0.23	0.66		0.66	0.85		0.67	0.83		0.6	0.81
VNTR6-1_rs10069690	rs10069690	0.87	1	0.87	1	0.68	1	0.88	1	0.89	1	0.87	1		0.86	1		0.88	1		0.89	1
VNTR6-1_rs10069690	rs2242652	0.28	0.98	0.57	0.98	0.65	0.98	0.47	0.95	0.53	1	0.06	1		0.59	0.98		0.59	0.98		0.6	1
VNTR6-1_rs10069690	VNTR6-1	0.42	1	0.63	1	0.92	1	0.59	1	0.8	1	0.11	1		0.65	1		0.63	1		0.55	1
VNTR6-1_rs10069690	rs7705526	0.04	0.23	0.32	0.62	0.16	0.62	0.19	0.5	0.26	0.71	0.04	0.73		0.33	0.63		0.33	0.63
VNTR6-1_rs10069690	rs2736100	0.13	0.43	0.31	0.85	0.14	0.62	0.25	0.75	0.14	0.72	0.18	0.69		0.25	0.78		0.23	0.77		0.2	0.71
VNTR6-1_rs10069690	rs2853677	0.01	0.07	0.03	0.22	0.1	0.47	0.07	0.35	0.04	0.35	0.03	0.42		0.03	0.24		0.02	0.19		0.002	0.06
