# Supplementary material for: Genetic regulation of TERT splicing affects cancer risk by altering cellular longevity and replicative potential
Source: Nat Commun. 2025 Feb 16;16:1676. doi: 10.1038/s41467-025-56947-y (PMC11830802; doi:10.1038/s41467-025-56947-y)
Supplement: Supplementary file 21 — Supplementary Data 19 [file 41467_2025_56947_MOESM21_ESM.xlsx]

## Sheet: Supplementary Data 19
Supplementary Data 19. Sequences of DNA and RNA oligos used in the study
Primers and assays used for expression analysis
Assay	Forward Primer	Reverse Primer	Product Size	Probe Sequence	Probe Dye	Application
TERT-β (Exon 6-9)	Exon 6	Exon 9	120bp	Exon 6 – 9 splice junction	VIC	Custom Taqman
	GGTATGCCGTGGTCCAGAAG	GCTGCAGAGCAGCGTGG		AAGAGCCACGTCCTAC
TERT-FL (Exon 7-8)	Exon 7	Exon 8	126bp	Exon 8	FAM	Custom Taqman
	CAGTTCGTGGCTCACCTGC	GTGGTGGCACATGAAGCG		CCTGAATGAGGCCAGC
HPRT1, primer -limited, endogenous control	Assay ID: Hs99999909_m1, Thermo Fisher		100bp		NED	TaqMan
TERT	Assay ID: Hs00972650_m1, Thermo Fisher		57bp		FAM	TaqMan
TERT-β and TERT-FL	Exon 6	Exon 9	120bp (TERT-β) or 302bp (TERT-FL)	N/A	N/A	Custom SYBR Green
	GGTATGCCGTGGTCCAGAAG	GCTGCAGAGCAGCGTGG
HPRT1	TGACACTGGCAAAACAATGCA	GGTCCTTTTCACCAGCAAGCT	94bp	N/A	N/A	Custom SYBR Green
M13F and M13R	“N”GTAAAACGACGGCCAGT	“N”CAGGAAACAGCTATGAC	N/A	N/A	N/A	PacBio-seq
VNTR6-1-M13F and VNTR6-1-M13R	/5AmMC6/GTAAAACGACGGCCAGTAGCAAGCCTCCAACTCGCAG	/5AmMC6/CAGGAAACAGCTATGACTGTGCCCGGGTGTAGAAAGT	2241bp (Reference genome), range 2126-3750 bp	N/A	N/A	Targeted PacBio-seq
VNTR6-1_F and VNTR6-1R	AGCAAGCCTCCAACTCGCAG	TGTGCCCGGGTGTAGAAAGT	2241bp (Reference genome), range 2126-3750 bp	N/A	N/A	VNTR6-1 Knockout Screening
M13_TOPOF and M13_TOPOR	ACTGGCCGTCGTTTTAC	GTCATAGCTGTTTCCTG	284bp (TERT-β) or 466bp (TERT-FL)	N/A	N/A	Confirmatory Sanger Sequencing
Guide RNAs used for CRISPR-mediated knockout
Guide RNA	Guide Sequence		Application
V6.1KO_guide1	TAAACCCGACCATAGTTCAA		VNTR2-1 CRISPR/Cas9 knockout
V6.1KO_guide2	GCGTTACTGGACTGTGTTAG		VNTR2-1 CRISPR/Cas9 knockout
Oligonucleotides used for molecular cloning
Oligo	Oligo Sequence			Restriction Enzyme Site (underlined)	Protein Tag	Application
TERT_Bdel_AgeI_F	TAACCGGTGCCACCATGCCGCGCGCTCCCCGCTGCCGAGCCGTG			AgeI	N/A	TERT-FL-HA and TERT-β-FLAG Cloning
TERT_FL_Bsr_R	TATGTACATCAAGCGTAATCTGGTACGTCGTATGGGTAGTCCAGGATGGTCTTGAAGT			BsrGI	HA	TERT-FL-HA Cloning
Bdel-BamHI_R	GGATCCCCTGGCACTGGACGTAGGACGTGGCTCTTGAAGG			BamHI	N/A	TERT-β-FLAG Cloning
Bdel-BamHI_F	CCTTCAAGAGCCACGTCCTACGTCCAGTGCCAGGGGATCC			BamHI	N/A	TERT-β-FLAG Cloning
TERT_Bdel_Bsr_R	TATGTACATCATTTATCGTCATCATCTTTGTAGTCCTTGTCATCATCGTCCTTATAGTCCTTATCGTCGTCATCCTTGTAATCTCCACCAAACGCAGGAG			BsrGI	3xFLAG	TERT-β-FLAG Cloning
