# Supplementary material for: Genetic regulation of TERT splicing affects cancer risk by altering cellular longevity and replicative potential
Source: Nat Commun. 2025 Feb 16;16:1676. doi: 10.1038/s41467-025-56947-y (PMC11830802; doi:10.1038/s41467-025-56947-y)
Supplement: Supplementary file 24 — Source Data [file 41467_2025_56947_MOESM24_ESM.zip]

Archive with 1 entries (1 files):
- Florez-Vargas SourceData.xlsx
